# Supplementary material for: Cross-Species Analysis of Transcriptomic Response to Alpha-Herpesvirus Infection in Human, Bovine and Equine Cells
Source: Int J Mol Sci. 2026 Jan 27;27(3):1261. doi: 10.3390/ijms27031261 (PMC12898550; doi:10.3390/ijms27031261)
Supplement: Supplementary file 1 [file ijms-27-01261-s001.zip]

Archive with 17 entries (16 files):
- Supp_Data1/
- Supp_Data1/CompareGenes_all_sig_genes_2hpi.svg
- Supp_Data1/CompareGenes_all_sig_genes_6hpi.svg
- Supp_Data1/CompareGenes_all_sig_genes_9hpi.svg
- Supp_Figure S1_human.jpg
- Supp_Figure S2_human_ORA.jpg
- Supp_Figure S3_bovine.jpg
- Supp_Figure S4_bovine_ORA.jpg
- Supp_Figure S5_equine.jpg
- Supp_Figure S6_equine_ORA.jpg
- Supp_Figures S1-S6 legends.pdf
- Supp_Table S1_Orthology.xlsx
- Supp_Table S2_DESeq2.xlsx
- Supp_Table S3_Transciptionfactors.xlsx
- Supp_Table S4_GSEA.xlsx
- Supp_Table S5_ORA.xlsx
- Supp_Table S6_GeneCompare.xlsx
