# Supplementary material for: Cross-Species Analysis of Transcriptomic Response to Alpha-Herpesvirus Infection in Human, Bovine and Equine Cells
Source: Int J Mol Sci. 2026 Jan 27;27(3):1261. doi: 10.3390/ijms27031261 (PMC12898550; doi:10.3390/ijms27031261)
Supplement: Supplementary file 1 [file ijms-27-01261-s001.zip › Supp_Table S1_Orthology.xlsx]

## Sheet: Orthogroups_Virus
Orthogroup	BHV-1_proteins	EHV-1_proteins	HSV-1_proteins
OG0000000	UL26, UL26.5	ORF_35, ORF_35.5	UL26, UL26.5
OG0000001	BICP4, BICP4_1	ORF_64, ORF_64_1	RS1, RS1_1
OG0000002	BICP0	ORF_63	RL2, RL2_1
OG0000003	BICP22, BICP22_1	ORF_65, ORF_65_1
OG0000004	UL54	ORF_5	UL54
OG0000005	UL53	ORF_6	UL53
OG0000006	UL52	ORF_7	UL52
OG0000007	UL51	ORF_8	UL51
OG0000008	UL50	ORF_9	UL50
OG0000009	UL49	ORF_11	UL49
OG0000010	UL48	ORF_12	UL48
OG0000011	UL47	ORF_13	UL47
OG0000012	UL46	ORF_14	UL46
OG0000013	UL44	ORF_16	UL44
OG0000014	UL42	ORF_18	UL42
OG0000015	UL41	ORF_19	UL41
OG0000016	UL40	ORF_20	UL40
OG0000017	UL39	ORF_21	UL39
OG0000018	UL38	ORF_22	UL38
OG0000019	UL37	ORF_23	UL37
OG0000020	UL36	ORF_24	UL36
OG0000021	UL34	ORF_26	UL34
OG0000022	UL33	ORF_27	UL33
OG0000023	UL32	ORF_28	UL32
OG0000024	UL31	ORF_29	UL31
OG0000025	UL30	ORF_30	UL30
OG0000026	UL29	ORF_31	UL29
OG0000027	UL28	ORF_32	UL28
OG0000028	UL27	ORF_33	UL27
OG0000029	UL25	ORF_36	UL25
OG0000030	UL24	ORF_37	UL24
OG0000031	UL23	ORF_38	UL23
OG0000032	UL22	ORF_39	UL22
OG0000033	UL21	ORF_40	UL21
OG0000034	UL20	ORF_41	UL20
OG0000035	UL19	ORF_42	UL19
OG0000036	UL18	ORF_43	UL18
OG0000037	UL15	ORF_44	UL15
OG0000038	UL17	ORF_45	UL17
OG0000039	UL16	ORF_46	UL16
OG0000040	UL14	ORF_48	UL14
OG0000041	UL13	ORF_49	UL13
OG0000042	UL12	ORF_50	UL12
OG0000043	UL10	ORF_52	UL10
OG0000044	UL9	ORF_53	UL9
OG0000045	UL8	ORF_54	UL8
OG0000046	UL7	ORF_55	UL7
OG0000047	UL6	ORF_56	UL6
OG0000048	UL5	ORF_57	UL5
OG0000049	UL4	ORF_58	UL4
OG0000050	UL3	ORF_60	UL3
OG0000051	UL2	ORF_61	UL2
OG0000052	UL1	ORF_62	UL1
OG0000053	US1.67	ORF_67, ORF_67_1
OG0000054	US3	ORF_69	US3
OG0000055	US6	ORF_72	US6
OG0000056	US7	ORF_73	US7
OG0000057	US8	ORF_74	US8
OG0000058	US9	ORF_76	US9
OG0000059		ORF_66, ORF_66_1	US10
OG0000060	circ	ORF_3
OG0000061	UL49.5	ORF_10
OG0000062	UL43	ORF_17
OG0000063	UL35	ORF_25
OG0000064	UL11	ORF_51
OG0000065	US4	ORF_70
OG0000066		ORF_4	UL55
OG0000067		ORF_68	US2
OG0000068			RL1, RL1_1

## Sheet: Orthogroups_Species
Orthogroup	GCF_000001405.40_Human_GRCh38.p14_translated_cds	GCF_002263795.3_Bovine_ARS-UCD2.0_translated_cds	GCF_041296265.1_Horse_TB-T2T_translated_cds
OG0000000	MUC16	MUC16	LOC100063871, LOC100629766, LOC102147367, LOC102148588, LOC102148632, LOC102148909, LOC102149317, LOC102149377, LOC102149416, LOC102149773, LOC102149785, LOC102150158, LOC102150383, LOC102150685, LOC106781025, LOC106781089, LOC106781090, LOC106781162, LOC106781177, LOC106781178, LOC106781218, LOC106781248, LOC106781261, LOC106781265, LOC106781318, LOC111767437, LOC111770273, LOC111770275, LOC1117…
OG0000001		LOC101905153	LOC102147459, LOC102147676, LOC102147684, LOC102149895, LOC102150741, LOC106781493, LOC106782364, LOC111775965, LOC138915109, LOC138915110, LOC138915123, LOC138915137, LOC138916436, LOC138916439, LOC138918848, LOC138918849, LOC138918850, LOC138918851, LOC138918852, LOC138918853, LOC138918854, LOC138918855, LOC138918856, LOC138918857, LOC138918858, LOC138918859, LOC138918860, LOC138918861, LOC1389…
OG0000002	SPATA31D1, SPATA31D3, SPATA31D4	LOC782251	LOC100055310, LOC100059596, LOC100061947, LOC100063063, LOC100070085, LOC106781163, LOC106782482, LOC111770097, LOC111770098, LOC111770120, LOC111770243, LOC111772068, LOC111772069, LOC111772192, LOC138917399, LOC138917402, LOC138917410, LOC138917629, LOC138917968, LOC138917970, LOC138917977, LOC138917978, LOC138917979, LOC138919026, LOC138919031, LOC138919040, LOC138919045, LOC138919737, LOC1389…
OG0000003			LOC100056032, LOC106780978, LOC111771856, LOC138915396, LOC138915397, LOC138915411, LOC138915500, LOC138915525, LOC138915526, LOC138915527, LOC138915528, LOC138915529, LOC138915535, LOC138915536, LOC138915549, LOC138915550, LOC138915551, LOC138915552, LOC138915553, LOC138915554, LOC138915555, LOC138915556, LOC138915557, LOC138915559, LOC138915560, LOC138915561, LOC138915562, LOC138915570, LOC1389…
OG0000004		LOC112447477, LOC132345687, LOC788031, OR7A10, OR7A100, OR7A101, OR7A102, OR7A103, OR7A105, OR7A106, OR7A107, OR7A110, OR7A112, OR7A113, OR7A114, OR7A115, OR7A116, OR7A117, OR7A118, OR7A119, OR7A120, OR7A121, OR7A122, OR7A126, OR7A128, OR7A129, OR7A130, OR7A135, OR7A153, OR7A281, OR7A53, OR7A63B, OR7A65, OR7A75, OR7A76, OR7A77, OR7A78, OR7A79, OR7A80, OR7A82, OR7A83, OR7A84, OR7A85, OR7A86, OR7A8…	LOC100059445, LOC100061246, LOC100146535, LOC106781028, LOC138917540, LOC138918438, LOC138919784, LOC138921355, LOC138921514, LOC138922922, LOC138922966, LOC138923040, LOC138923116, LOC138924537, OR7A17, OR7A17D, OR7A188, OR7A192, OR7A193, OR7A96
OG0000005		LOC112445152, LOC132344541, LOC132344572, LOC132344573, LOC132344574, LOC132344575, LOC132344576, LOC132344577, LOC132344578, LOC132344579, LOC132344580, LOC132344581, LOC132344582, LOC132344583, LOC132344584, LOC132344585, LOC132344586, LOC132344587, LOC132344588, LOC132344589, LOC132344590, LOC132344591, LOC132344592, LOC132344593, LOC132344594, LOC132344595, LOC132344596, LOC132344597, LOC1323…
OG0000006	IGHV3-11, IGHV3-13, IGHV3-15, IGHV3-16, IGHV3-19, IGHV3-20, IGHV3-21, IGHV3-22, IGHV3-23, IGHV3-25, IGHV3-29, IGHV3-30, IGHV3-30-2, IGHV3-32, IGHV3-33, IGHV3-33-2, IGHV3-35, IGHV3-36, IGHV3-37, IGHV3-38, IGHV3-41, IGHV3-42, IGHV3-43, IGHV3-47, IGHV3-48, IGHV3-49, IGHV3-50, IGHV3-52, IGHV3-53, IGHV3-54, IGHV3-57, IGHV3-6, IGHV3-60, IGHV3-62, IGHV3-63, IGHV3-64, IGHV3-64D, IGHV3-65, IGHV3-66, IGHV3…		LOC111770424
OG0000007		LOC100139362, LOC505918, LOC783540, LOC784148	LOC100055863, LOC100056232, LOC100056435, LOC100056484, LOC100057155, LOC100060139, LOC100064480, LOC100064534, LOC100064626, LOC100064742, LOC100064925, LOC100065202, LOC100065264, LOC100065350, LOC100065592, LOC100065656, LOC100065912, LOC100066109, LOC100066230, LOC100066251, LOC100066257, LOC100066332, LOC100066337, LOC100066418, LOC100066576, LOC100146395, LOC100146894, LOC100147036, LOC1001…
OG0000008	ERV3-1-ZNF117, KRBOX5, ZNF100, ZNF107, ZNF117, ZNF138, ZNF141, ZNF195, ZNF208, ZNF253, ZNF254, ZNF257, ZNF267, ZNF273, ZNF429, ZNF43, ZNF430, ZNF431, ZNF479, ZNF486, ZNF492, ZNF493, ZNF506, ZNF519, ZNF595, ZNF626, ZNF66, ZNF675, ZNF676, ZNF678, ZNF679, ZNF680, ZNF681, ZNF682, ZNF695, ZNF708, ZNF714, ZNF716, ZNF718, ZNF721, ZNF722, ZNF723, ZNF724, ZNF726, ZNF727, ZNF728, ZNF729, ZNF730, ZNF732, ZN…
OG0000009	LOC124905613, LOC124905614, LOC124905618, LOC124905619, LOC124905623, LOC124905624, LOC124905625, LOC124905626, LOC124905627, LOC124905628, LOC124905629, LOC124908978, LOC124908980, LOC124909015, LOC124909293, LOC124909294, LOC128966595, LOC128966655, TSPY1, TSPY10, TSPY2, TSPY3, TSPY4, TSPY8, TSPY9	LOC132344437, LOC132344471, LOC132344472, LOC132344473, LOC132344474, LOC132344475, LOC132344476, LOC132344477, LOC132344478, LOC132344479, LOC132344480, LOC132344481, LOC132344483, LOC132344487, LOC132344488, LOC132344489, LOC132344491, LOC132344492, LOC132344493, LOC132344494, LOC132344495, LOC132344496, LOC132344497, LOC132344501, LOC132344503, LOC132344507, LOC132344508, LOC132344509, LOC1323…
OG0000010			LOC100629737, LOC106782218, LOC111769814, LOC111769815, LOC111773099, LOC138916381, LOC138916382, LOC138916383, LOC138916384, LOC138916386, LOC138916561, LOC138916566, LOC138918702, LOC138918847, LOC138919722, LOC138919726, LOC138919820, LOC138919821, LOC138919824, LOC138919825, LOC138919826, LOC138919827, LOC138919828, LOC138919829, LOC138919830, LOC138919831, LOC138919832, LOC138919833, LOC1389…
OG0000011	ABCC4	LOC100299180, LOC100337053, LOC100337076, LOC100337129, LOC100337244, LOC100337390, LOC100847574, LOC100848700, LOC100851552, LOC101902112, LOC101902253, LOC101902462, LOC101902555, LOC101903219, LOC101904517, LOC101906567, LOC101907471, LOC104969875, LOC104970698, LOC104973089, LOC107131218, LOC107131247, LOC107131259, LOC107131271, LOC107131273, LOC112445525, LOC112445621, LOC112445630, LOC1124…	ABCC4
OG0000012		LOC100299783, LOC100336475, LOC107133242, LOC112442075, LOC112445657, LOC132342413, LOC132342650, LOC132344238, LOC132344469, LOC132344470, LOC132344482, LOC132344484, LOC132344485, LOC132344486, LOC132344490, LOC132344498, LOC132344499, LOC132344500, LOC132344502, LOC132344504, LOC132344505, LOC132344506, LOC132344514, LOC132344517, LOC132344518, LOC132344519, LOC132344520, LOC132344521, LOC1323…	LOC100055371, LOC100061889
OG0000013	KIR2DL1, KIR2DL2, KIR2DL3, KIR2DL4, KIR2DL5A, KIR2DL5B, KIR2DS1, KIR2DS2, KIR2DS3, KIR2DS4, KIR2DS5, KIR3DL1, KIR3DL2, KIR3DL3, KIR3DS1, LOC102725023, LOC112267881, LOC112268354, LOC112268355, LOC112268362, LOC124900568, LOC124900569, LOC124900571, LOC124900572, LOC124900573, LOC124900574, LOC124900630, LOC128966550, LOC128966554, LOC128966555, LOC128966722, LOC128966727, LOC128966728, LOC1289667…	KIR2DL5A, KIR2DS1, KIR3DL1, KIR3DL2, KIR3DS1, LOC100852061, LOC132342884, LOC614781	KIR3DL, LOC138915668
OG0000014	IGHV2-26, IGHV2-5, IGHV2-70, IGHV2-70D, IGHV4-28, IGHV4-30-2, IGHV4-34, IGHV4-39, IGHV4-4, IGHV4-55, IGHV4-59, IGHV4-61, IGHV4-80, IGHV6-1, IGHVII-15-1, IGHVII-22-1, IGHVII-28-1, IGHVII-30-1, IGHVII-30-21, IGHVII-33-1, IGHVII-40-1, IGHVII-43-1, IGHVII-49-1, IGHVII-51-2, IGHVII-53-1, IGHVII-60-1, IGHVII-62-1, IGHVII-65-1, IGHVII-78-1, LOC102723407, LOC102724971, LOC107983983, LOC107987384, LOC1249…	LOC100300716, LOC100300806, LOC100301305, LOC101905477, LOC104968484, LOC112443200, LOC112443201, LOC112443203, LOC112445688, LOC132343405	LOC111770422
OG0000015	REG4	REG4	LOC100066990, LOC100147553, LOC102147848, LOC102147865, LOC102149206, LOC102149904, LOC102150345, LOC111771950, LOC111773490, LOC111773495, LOC138915106, LOC138915161, LOC138915163, LOC138915164, LOC138915165, LOC138915167, LOC138915168, LOC138915169, LOC138915172, LOC138915173, LOC138915174, LOC138915185, LOC138915186, LOC138915193, LOC138915194, LOC138915197, LOC138924039, LOC138924040, LOC1389…
OG0000016	HLA-A, HLA-B, HLA-C, HLA-E, HLA-F, HLA-G	BOLA, BOLA-NC1, BoLA, JSP.1, LOC507917, LOC616942, MGC126945	EQMCE1, EQMHCB2, EQMHCC1, LOC100049798, LOC100050473, LOC100050706, LOC100051657, LOC100053764, LOC100053918, LOC100054114, LOC100054397, LOC100054448, LOC100056062, LOC100056099, LOC100056231, LOC100056309, LOC100057920, LOC100058098, LOC100059994, LOC100060096, LOC111769187, LOC138915013, LOC138915133, LOC138915144, LOC138919462, LOC138919608, LOC138919609, LOC138919610, LOC138919611, MHCB3, MH…
OG0000017	HSFY1, HSFY2	HSFY2, LOC100126816, LOC112445006, LOC132344540, LOC132344544, LOC132344545, LOC132344550, LOC132344551, LOC132344552, LOC132344553, LOC132344656, LOC132344662, LOC132344666, LOC132344667, LOC132344669, LOC132344670, LOC132344671, LOC132344674, LOC132344675, LOC132344676, LOC132344677, LOC132344682, LOC132344684, LOC132344685, LOC132344686, LOC132344687, LOC132344689, LOC132344690, LOC132344691, …	LOC100063722
OG0000018	LOC122539214, LOC124904792, ZNF160, ZNF28, ZNF30, ZNF320, ZNF347, ZNF415, ZNF468, ZNF480, ZNF525, ZNF528, ZNF534, ZNF578, ZNF600, ZNF610, ZNF611, ZNF616, ZNF665, ZNF701, ZNF761, ZNF765, ZNF765-ZNF761, ZNF766, ZNF808, ZNF813, ZNF816, ZNF816-ZNF321P, ZNF83, ZNF836, ZNF841, ZNF845, ZNF860, ZNF880, ZNF888	LOC112441500, ZNF677	LOC102150815, LOC102150861, LOC106781576, LOC138915950
OG0000019	H4C1, H4C11, H4C12, H4C13, H4C14, H4C15, H4C16, H4C2, H4C3, H4C4, H4C5, H4C6, H4C8, H4C9	H4C1, H4C11, H4C12, H4C13, H4C14, H4C16, H4C2, H4C3, H4C4, H4C6, H4C7, H4C8, LOC525863	H4C1, H4C11, H4C12, H4C13, H4C14, H4C16, H4C19, H4C3, H4C4, H4C6, H4C7, H4C8, H4C9, LOC138915054
OG0000020	GOLGA2, GOLGA6A, GOLGA6B, GOLGA6C, GOLGA6D, GOLGA6L1, GOLGA6L10, GOLGA6L2, GOLGA6L22, GOLGA6L24, GOLGA6L25, GOLGA6L26, GOLGA6L4, GOLGA6L6, GOLGA6L7, GOLGA6L9, GOLGA8A, GOLGA8B, GOLGA8F, GOLGA8G, GOLGA8H, GOLGA8J, GOLGA8K, GOLGA8M, GOLGA8N, GOLGA8O, GOLGA8Q, GOLGA8R, GOLGA8S, GOLGA8T, LOC100653133, LOC101930434, LOC102724117, LOC105376722, LOC124903452, LOC124905482, LOC124907501, LOC124907502	GOLGA2	GOLGA2
OG0000021	ABCD2	ABCD2	ABCD2, LOC100146242, LOC102149590, LOC102149614, LOC102150839, LOC106781220, LOC111772066, LOC138915056, LOC138915129, LOC138915132, LOC138917411, LOC138917791, LOC138917972, LOC138917981, LOC138918312, LOC138918322, LOC138919032, LOC138919041, LOC138919744, LOC138919977, LOC138920033, LOC138920479, LOC138921502, LOC138922030, LOC138922037, LOC138922107, LOC138922110, LOC138922120, LOC138922133, …
OG0000022	IFNW1	IFN-TAU, IFN-tau-c1, IFNT2, IFNT3, IFNW1, LOC100298530, LOC100298573, LOC100299481, LOC100847720, LOC101908039, LOC104968438, LOC107132683, LOC112445660, LOC132345930, LOC513706, LOC515485, LOC515953, LOC523509, LOC617112, LOC617135, LOC618801, LOC618859, LOC618943, LOC618985, LOC619113, LOC781778, LOC781853, LOC781948	IFN-OMEGA1, IFN-OMEGA2, LOC100052971, LOC100053069, LOC100053263, LOC100629859, LOC138920455
OG0000023			LOC138914997, LOC138916476, LOC138916481, LOC138916485, LOC138916486, LOC138916495, LOC138916499, LOC138916507, LOC138916518, LOC138916530, LOC138916538, LOC138916542, LOC138916544, LOC138916812, LOC138916814, LOC138916823, LOC138916828, LOC138916849, LOC138916850, LOC138916851, LOC138916855, LOC138916863, LOC138916865, LOC138916874, LOC138916875, LOC138916876, LOC138916882, LOC138916891, LOC1389…
OG0000024			LOC100052576, LOC100054137, LOC102148201, LOC102149515, LOC102150103, LOC106781115, LOC111769046, LOC111771770, LOC111772160, LOC111772165, LOC111772182, LOC138915046, LOC138919054, LOC138919055, LOC138919056, LOC138919058, LOC138919062, LOC138919063, LOC138919064, LOC138919065, LOC138919071, LOC138919079, LOC138919084, LOC138919087, LOC138919090, LOC138919097, LOC138919100, LOC138919898, LOC1389…
OG0000025	IGKV1-12, IGKV1-13, IGKV1-16, IGKV1-17, IGKV1-22, IGKV1-27, IGKV1-32, IGKV1-33, IGKV1-35, IGKV1-37, IGKV1-39, IGKV1-5, IGKV1-6, IGKV1-8, IGKV1-9, IGKV1D-12, IGKV1D-13, IGKV1D-16, IGKV1D-17, IGKV1D-22, IGKV1D-27, IGKV1D-32, IGKV1D-33, IGKV1D-35, IGKV1D-37, IGKV1D-39, IGKV1D-42, IGKV1D-43, IGKV1D-8, LOC107985528, LOC112268314, LOC124905154, LOC124907873		LOC100065623
OG0000026	KRTAP10-1, KRTAP10-10, KRTAP10-11, KRTAP10-12, KRTAP10-2, KRTAP10-3, KRTAP10-4, KRTAP10-5, KRTAP10-6, KRTAP10-7, KRTAP10-9	KRTAP10-11, KRTAP10-2, LOC100299102, LOC100300014, LOC100336639, LOC112448006, LOC616413, LOC617218, LOC780781, LOC783329, LOC783535, LOC783811	LOC100056557, LOC100146588, LOC100630027, LOC100630073, LOC106782614, LOC106782615, LOC106782616, LOC106782617, LOC106782618, LOC111770839, LOC138920946
OG0000027	HS3ST4	HS3ST4	HS3ST4, LOC100147053, LOC102149382, LOC106781119, LOC106781149, LOC111767615, LOC111772065, LOC138917070, LOC138917078, LOC138917083, LOC138917406, LOC138917415, LOC138917966, LOC138918323, LOC138919017, LOC138919034, LOC138919042, LOC138919885, LOC138920481, LOC138921491, LOC138922029, LOC138922122, LOC138922126, LOC138922834, LOC138922839, LOC138922840, LOC138922850, LOC138922933, LOC138922977,…
OG0000028		LOC281964, LOC504812, LOC520130, LOC521902, LOC524173, LOC528815, LOC536947, LOC613739, LOC614287, LOC616004, LOC617765, MGC157405, MGC157408, PAG10, PAG11, PAG12, PAG14, PAG15, PAG16, PAG17, PAG18, PAG19, PAG2, PAG20, PAG21, PAG3, PAG4, PAG5, PAG6, PAG7, PAG8, PAG9
OG0000029	GZMB	GZMB, LOC505326, LOC508646, LOC508858, LOC786126	GZMB, LOC100049805, LOC100050711, LOC100052638, LOC100052689, LOC100052901, LOC100052951, LOC100053001, LOC100053132, LOC100053327, LOC100055651, LOC100146634, LOC100146748, LOC100146914, LOC111767413, LOC111768996, LOC111771745, LOC138915145, LOC138917693, LOC138919162, LOC138925080, LOC138925085, LOC138925087, LOC138925091, LOC138925092
OG0000030	LOC124904660, ZNF101, ZNF136, ZNF14, ZNF20, ZNF433, ZNF439, ZNF44, ZNF440, ZNF441, ZNF442, ZNF443, ZNF490, ZNF491, ZNF563, ZNF564, ZNF625, ZNF627, ZNF669, ZNF670, ZNF69, ZNF700, ZNF709, ZNF763, ZNF791, ZNF799, ZNF823, ZNF844, ZNF878		LOC100071598, LOC138921776
OG0000031	AKR1C1, AKR1C2, AKR1C3, AKR1C4, AKR1C8	20ALPHA-HSD, AKR1C3, AKR1C4, LOC112441521, LOC112441538, LOC112449293, LOC112449294, LOC132342088, LOC132342089, LOC132342107, LOC506594, LOC514083, LOC527068, LOC538060, LOC782061, LOC782884, LOC782922, LOC785762	AKR1C1, LOC100057251, LOC100057331, LOC100070570, LOC100070591, LOC100070616, LOC100146955, PGFS
OG0000032	SLC7A4	SLC7A4	LOC100051903, LOC100052208, LOC100053714, LOC100054057, LOC100054068, LOC100054251, LOC100056096, LOC100056225, LOC100056349, LOC100056784, LOC100065777, LOC100065800, LOC100065808, LOC100066066, LOC100067080, LOC100146957, LOC100147357, LOC106781110, LOC106783457, LOC111774625, LOC111774626, LOC111774627, LOC138915117, LOC138915166, LOC138915175, LOC138915187, LOC138915192, LOC138915198, SLC7A4
OG0000033	SLC7A3	LOC100300449, LOC101904151, LOC101904722, LOC104968422, LOC112442239, LOC112442378, LOC112442379, LOC112442412, LOC132342876, LOC504861, LOC506868, LOC510904, LOC513941, LOC514552, LOC515600, LOC525820, LOC527385, LOC528332, LOC528568, LOC532048, LOC615600, LOC617141, LOC618873, LOC789418, MGC138914, MGC139164, MGC157082, SLC7A3	LOC100063245, SLC7A3
OG0000034	IGKV2-10, IGKV2-14, IGKV2-18, IGKV2-19, IGKV2-23, IGKV2-24, IGKV2-26, IGKV2-28, IGKV2-29, IGKV2-30, IGKV2-36, IGKV2-38, IGKV2-4, IGKV2-40, IGKV2D-10, IGKV2D-14, IGKV2D-18, IGKV2D-19, IGKV2D-23, IGKV2D-24, IGKV2D-26, IGKV2D-28, IGKV2D-29, IGKV2D-30, IGKV2D-36, IGKV2D-38, IGKV2D-40, IGKV4-1	LOC132346583	LOC102150142
OG0000035	USP17L1, USP17L10, USP17L11, USP17L12, USP17L13, USP17L15, USP17L17, USP17L18, USP17L19, USP17L2, USP17L20, USP17L21, USP17L22, USP17L24, USP17L25, USP17L26, USP17L27, USP17L28, USP17L29, USP17L3, USP17L30, USP17L4, USP17L5, USP17L7, USP17L8	LOC101907085, LOC112446467, LOC132344726, LOC790134	LOC100063044
OG0000036	MYADM	LOC100298453, LOC100298625, LOC100298937, LOC100335635, LOC101905669, LOC101906218, LOC101906604, LOC107131588, LOC107131597, LOC132342106, LOC132343335, LOC508153, LOC512149, LOC512440, LOC512617, LOC515149, LOC520626, LOC522540, LOC522763, LOC523057, LOC526148, LOC526149, LOC529925, LOC531169, LOC616063, LOC618633, LOC781494, MYADM	MYADM
OG0000037	FAM90A1, FAM90A10, FAM90A11, FAM90A12, FAM90A13, FAM90A14, FAM90A15, FAM90A16, FAM90A17, FAM90A18, FAM90A19, FAM90A20, FAM90A22, FAM90A23, FAM90A24, FAM90A26, FAM90A3, FAM90A5, FAM90A7, FAM90A8, FAM90A9, LOC112268390, LOC128966567, LOC128966594	LOC101907165, LOC101907227, LOC132344023	LOC102149959, LOC106782659
OG0000038	MAGEB1, MAGEB2, MAGEB4	LOC107132081, LOC112441486, LOC112445393, LOC112445445, LOC112445577, LOC112445605, LOC112445610, LOC112445611, LOC112445612, LOC112445770, LOC132344759, LOC132344774, LOC526966, LOC618701, LOC781486, LOC786820, LOC786836, LOC788278, LOC788328, MAGEB1, MAGEB4, MGC133764	LOC100051728, LOC100052033, LOC138921768
OG0000039	H3-4, H3C1, H3C10, H3C11, H3C12, H3C2, H3C3, H3C4, H3C6, H3C7, H3C8	H3C1, H3C10, H3C12, H3C2, H3C6, H3C8, LOC107131750, LOC115945165, LOC115945171	H3C1, H3C10, H3C11, H3C2, H3C3, H3C7, H3C8, LOC115945191
OG0000040	IGHV1-12, IGHV1-14, IGHV1-17, IGHV1-18, IGHV1-2, IGHV1-24, IGHV1-3, IGHV1-45, IGHV1-46, IGHV1-58, IGHV1-67, IGHV1-68, IGHV1-69, IGHV1-69-2, IGHV1-69D, IGHV7-27, IGHV7-34-1, IGHV7-4-1, IGHV7-40, IGHV7-56, IGHV7-81, IGHVIV-44-1, TRGV10, TRGV11, TRGV9		LOC100063226, LOC100147222, LOC111770440
OG0000041	OR5AN1	OR5AN1, OR5AN1K, OR5AN1L, OR5AN1M, OR5AN1N	LOC138916650, LOC138916817, LOC138916818, LOC138916830, LOC138916841, LOC138916845, LOC138916854, LOC138916860, LOC138916861, LOC138916864, LOC138916870, LOC138916871, LOC138916881, LOC138916890, LOC138916896, LOC138916900, LOC138916901, LOC138916906, OR5AN1, OR5AN1G, OR5AN1J
OG0000042		LOC100139360, LOC100140226, LOC100140695, LOC100299712, LOC100300095, LOC100335553, LOC100336734, LOC100847180, LOC100848077, LOC100848895, LOC100848991, LOC101902926, LOC101904435, LOC101907570, LOC112442214, LOC112442366, LOC112442409, LOC132342733, LOC506495, LOC508131, LOC515089, LOC785630, LOC787057, LOC787812, LOC787858, LOC788599, ZNF729
OG0000043			LOC138916471, LOC138916472, LOC138916477, LOC138916478, LOC138916489, LOC138916490, LOC138916498, LOC138916504, LOC138916512, LOC138916513, LOC138916515, LOC138916525, LOC138916533, LOC138916547, LOC138916682, LOC138916833, LOC138916846, LOC138916857, LOC138916879, LOC138916885, LOC138916886, LOC138916894, LOC138916903, LOC138916908, LOC138916923, LOC138916924, OR4D9I
OG0000044	OR6C68	OR6C17, OR6C202, OR6C207, OR6C265, OR6C267, OR6C268, OR6C269, OR6C277, OR6C278, OR6C280, OR6C35, OR6C372, OR6C68	LOC111772283, OR6C202, OR6C207, OR6C268, OR6C278, OR6C280, OR6C317, OR6C323, OR6C325, OR6C326, OR6C327, OR6C328
OG0000045	OR4A47	OR4A2, OR4A2B, OR4A2C, OR4A2H, OR4A2I, OR4A2M, OR4A47AA, OR4A47AC, OR4A47D, OR4A47R, OR4A47S, OR4A47T, OR4A47U, OR4A47V	LOC138916803, OR4A2, OR4A2E, OR4A2F, OR4A47, OR4A47D, OR4A47E, OR4A47I, OR4A47J, OR4A47K, OR4A47L
OG0000046	ZNF211	LOC100124497, LOC100139325, LOC101903086, LOC132342742, LOC509810, LOC789960, LOC789996, LOC790009, ZNF154, ZNF211, ZNF814	LOC100058001, LOC100061329, LOC100062486, LOC100062706, LOC100062745, LOC100062808, LOC102147573, LOC111767431, LOC111767450, LOC111767459, LOC111767468, LOC111775284, LOC111775286
OG0000047	TRBV11-1, TRBV11-2, TRBV11-3, TRBV12-1, TRBV12-2, TRBV12-3, TRBV12-4, TRBV12-5, TRBV14, TRBV16, TRBV17, TRBV18, TRBV2, TRBV23-1, TRBV23OR9-2, TRBV7-1, TRBV7-2, TRBV7-3, TRBV7-4, TRBV7-5, TRBV7-6, TRBV7-7, TRBV7-8, TRBV7-9	LOC101904319
OG0000048	CEACAM1, CEACAM5, CEACAM6, CEACAM7, CEACAM8, PSG1, PSG11, PSG2, PSG3, PSG4, PSG5, PSG6, PSG7, PSG8, PSG9	CEACAM1, LOC100336941, LOC112442324	LOC100065387, LOC100069277, LOC100069287, LOC100069522, LOC100069585, LOC102148130, LOC138915924
OG0000049	ZNF280B	LOC104974629, LOC132344426, LOC132344433, LOC132344526, LOC132344527, LOC132344678, LOC132344679, LOC132344680, LOC132344681, LOC132344688, LOC132344698, LOC132344700, LOC132344702, LOC132344703, LOC132344704, LOC132344705, LOC132344707, LOC132344711, LOC132344712, LOC132344716, LOC132344717, ZNF280B, ZNF280BY	ZNF280B
OG0000050	OR8G1, OR8G5	OR8G3, OR8G3B, OR8G3C, OR8G3D, OR8G3E, OR8G3F, OR8G3L, OR8G3M, OR8G4, OR8G47, OR8G5, OR8G5B	LOC100071993, LOC100072002, OR8G1, OR8G1B, OR8G1C, OR8G3, OR8G3H, OR8G3I, OR8G4, OR8G54, OR8G5C
OG0000051	OR8S1	OR8S1, OR8S10, OR8S15, OR8S2, OR8S24, OR8S25, OR8S26, OR8S27, OR8S3, OR8S8	OR8S1, OR8S15, OR8S2, OR8S24, OR8S25, OR8S26, OR8S30, OR8S31, OR8S32, OR8S33, OR8S34, OR8S35, OR8S8, OR8T9
OG0000052			LOC111771883, LOC138917087, LOC138917090, LOC138917101, LOC138917110, LOC138917113, LOC138917116, LOC138917118, LOC138917120, LOC138917124, LOC138917130, LOC138917140, LOC138917158, LOC138917160, LOC138917161, LOC138917165, LOC138917169, LOC138917172, LOC138917175, LOC138918608, LOC138918613, LOC138918619, LOC138918638, LOC138918643, LOC138918648
OG0000053	BTN3A1, BTN3A2, BTN3A3	LOC786760	LOC100065910, LOC100066535, LOC100068433, LOC100068447, LOC102150670, LOC106782240, LOC111767438, LOC138915067, LOC138919414, LOC138919416, LOC138919421, LOC138919423, LOC138919426, LOC138919429, LOC138919431, LOC138919433, LOC138919438, LOC138919439, LOC138919448, LOC138919451
OG0000054	LOC102724250, LOC124905558, LOC124905564, NBPF1, NBPF10, NBPF11, NBPF12, NBPF14, NBPF15, NBPF19, NBPF20, NBPF26, NBPF3, NBPF4, NBPF6, NBPF8, NBPF9, NOTCH2NLA, NOTCH2NLB, NOTCH2NLC, NOTCH2NLR	LOC101905795, LOC112445957, LOC616149
OG0000055	OR2L2, OR2L3, OR2L5, OR2L8	OR2L2, OR2L2B, OR2L2C, OR2L3, OR2L3C	LOC138917732, LOC138918108, LOC138920025, LOC138920444, LOC138921590, LOC138922936, LOC138924899, OR2L27, OR2L29, OR2L30, OR2L34, OR2L3F, OR2L5E, OR2L5G, OR2L5O
OG0000056	PRAME, PRAMEF1, PRAMEF10, PRAMEF11, PRAMEF12, PRAMEF13, PRAMEF14, PRAMEF15, PRAMEF17, PRAMEF18, PRAMEF19, PRAMEF2, PRAMEF20, PRAMEF22, PRAMEF25, PRAMEF26, PRAMEF27, PRAMEF33, PRAMEF4, PRAMEF5, PRAMEF6, PRAMEF7, PRAMEF8, PRAMEF9
OG0000057	RAET1G, RAET1L, ULBP1, ULBP2, ULBP3	LOC100336795, LOC100850276, LOC101903261, LOC112441504, LOC112445446, LOC783508, RAET1G, RAET1L, ULBP13, ULBP17, ULBP21, ULBP27, ULBP3	LOC100063808, LOC100063831, LOC100064097, LOC106782936, LOC111771385, LOC111771386
OG0000058	PRR23D1, PRR23D2		LOC106783395, LOC138925244, LOC138925245, LOC138925246, LOC138925247, LOC138925248, LOC138925249, LOC138925250, LOC138925251, LOC138925252, LOC138925253, LOC138925254, LOC138925255, LOC138925256, LOC138925257, LOC138925258, LOC138925259, LOC138925260, LOC138925261, LOC138925262, LOC138925263, LOC138925264
OG0000059	OR5W2	OR5W2, OR5W26, OR5W27, OR5W2B, OR5W2C, OR5W2D, OR5W33, OR5W39	LOC111772060, LOC138916605, LOC138916606, LOC138916607, LOC138916613, LOC138916782, LOC138916783, LOC138916809, OR5W2, OR5W2G, OR5W2H, OR5W2I, OR5W57, OR5W58, OR5W59B
OG0000060	KLRC1, KLRC2, KLRC3, KLRC4	KLRC1, LOC100140174, LOC100336869, LOC100847738, LOC101904903, LOC101905165, LOC104970137, LOC112446743, LOC132345339, LOC513869, NKG2A, NKG2C	LOC100062618, LOC100062688, LOC100062789, LOC100062823, LOC100062846, LOC106783293, LOC111773919, LOC138915150
OG0000061	OR7E24	LOC509510, LOC521350, LOC783857, LOC787423, LOC790113, OR7E182, OR7E188, OR7E192, OR7E199, OR7E200, OR7E201, OR7E202, OR7E203	OR7E220, OR7E221, OR7E222, OR7E223, OR7E224, OR7E225, OR7E226, OR7E227, OR7E228, OR7E229
OG0000062	IGKV3-11, IGKV3-15, IGKV3-20, IGKV3-25, IGKV3-31, IGKV3-34, IGKV3-7, IGKV3D-11, IGKV3D-15, IGKV3D-20, IGKV3D-25, IGKV3D-31, IGKV3D-34, IGKV3D-7		LOC102148090, LOC102148119, LOC102148280, LOC106781684, LOC106781685, LOC106781687, LOC111772129, LOC138917608, LOC138917743
OG0000063	LOC100533997, MAGEA1, MAGEA11, MAGEA12, MAGEA2, MAGEA2B, MAGEA3, MAGEA4, MAGEA6, MAGEA8, MAGEA9, MAGEA9B	LOC112445812, LOC508073, MAGEA11	LOC100055943, LOC100056986, LOC100069829, LOC111771547, LOC138915103, LOC138921800, LOC138921851, LOC138921888
OG0000064	TRDV1	BVD1.15, BVD1.23, LOC100295645, LOC100298434, LOC100298643, LOC100336282, LOC104968753, LOC112445641, LOC112448415, LOC112448552, LOC132346350, LOC407201, LOC407203, LOC505306, LOC509374, LOC527810, LOC616138, LOC786297, LOC786808, LOC788962, LOC788997, LOC789029
OG0000065	CT47A1, CT47A10, CT47A11, CT47A12, CT47A2, CT47A3, CT47A4, CT47A5, CT47A6, CT47A7, CT47A8, CT47A9, CT47B1, CT47C1	CT47B1, CT47C1, LOC100137858, LOC100300684, LOC107131987, LOC112445054, LOC112445055	LOC106781382, LOC111771480
OG0000066	LOC102723382, LOC105379417	ANKRD26, LOC100337001, LOC100337293, LOC101903895, LOC104976433, LOC112443246, LOC112449355, LOC112449356, LOC112449357, LOC112449366, LOC112449367, LOC132344752, LOC513969, LOC522845, LOC526041, LOC615768, LOC619000, LOC789522, LOC789688	LOC106782752
OG0000067	LOC101929773, UGT2B10, UGT2B11, UGT2B15, UGT2B17, UGT2B28, UGT2B4, UGT2B7	LOC100138004, LOC100138908, LOC100140261, LOC100296421, LOC540544, LOC540615, LOC615303, UGT2B10	LOC100066329, LOC100066359, LOC100066415, LOC100066444, LOC100066472, LOC100066501
OG0000068	VN1R2	BOSTAUV1R414, BOSTAUV1R416, LOC104974928	EQUCABV1R912, EQUCABV1R913, EQUCABV1R914, EQUCABV1R915, EQUCABV1R916, EQUCABV1R918, EQUCABV1R922, EQUCABV1R923, EQUCABV1R924, EQUCABV1R925, EQUCABV1R926, EQUCABV1R927, EQUCABV1R928, EQUCABV1R929, EQUCABV1R930, EQUCABV1R931, LOC138915952, LOC138915953
OG0000069	TARP, TRGC1, TRGC2	LOC100335205, LOC781951, TARP, TRGC3, TRGC4, TRGC6	LOC100061555, LOC100061654, LOC100061824, LOC100062122, LOC100062436, LOC100062578, LOC100629162, LOC100629239, LOC100630905, LOC102149163, LOC102149258, LOC102149580, LOC111773126
OG0000070	SPDYE1, SPDYE10, SPDYE11, SPDYE12, SPDYE13, SPDYE14, SPDYE15, SPDYE16, SPDYE17, SPDYE18, SPDYE2, SPDYE21, SPDYE2B, SPDYE3, SPDYE4, SPDYE5, SPDYE6, SPDYE8, SPDYE9	LOC618542	LOC100061360, LOC100061391
OG0000071	LILRA5	LOC107131323, LOC619159	ILT11A, ILT11B, LILRA, LOC100053055, LOC100053579, LOC100054029, LOC100054075, LOC100054272, LOC100054321, LOC100054595, LOC100054684, LOC100054783, LOC106780889, LOC106781946, LOC111775265, LOC138915025, LOC138915112, LOC138915765, LOC138915766
OG0000072	GAGE1, GAGE10, GAGE12B, GAGE12C, GAGE12D, GAGE12E, GAGE12F, GAGE12G, GAGE12H, GAGE12J, GAGE13, GAGE2A, PAGE1, PAGE2, PAGE2B, PAGE3, PAGE5, XAGE2, XAGE3, XAGE5	LOC100848555	LOC100059794
OG0000073		LOC100298021, LOC100299728, LOC100336495, LOC104976340, LOC107132001, LOC107132006, LOC112441479, LOC112445079, LOC112445095, LOC112445139, LOC112445159, LOC112445597, LOC112445822, LOC508820, LOC524050, LOC525400, LOC527384, LOC531026, LOC617695, LOC618806, LOC785841, LOC787822
OG0000074			LOC102147393, LOC111772089, LOC111775940, LOC111775994, LOC138916646, LOC138916648, LOC138916649, LOC138916653, LOC138916657, LOC138916664, LOC138916668, LOC138916669, LOC138916677, LOC138916685, LOC138916689, LOC138916692, LOC138916693, LOC138916697, LOC138916700, LOC138916701, LOC138916708, PPFIA1
OG0000075	IGLV1-40, IGLVI-63	LOC100138815, LOC112441460, LOC112441477, LOC112441499, LOC112442063, LOC112442064, LOC112442065, LOC112445656, LOC112445667, LOC112445719, LOC132342651, LOC132342653, LOC132342654, LOC132342657, LOC132342666, LOC132342668, LOC504730, LOC511353	LOC111774596
OG0000076	OR4D11		LOC138916412, LOC138916418, LOC138916654, LOC138916662, LOC138916665, LOC138916670, LOC138916671, LOC138916679, LOC138916698, LOC138916703, LOC138916709, LOC138916710, LOC138916820, LOC138916825, LOC138916868, LOC138916887, LOC138916895, LOC138916909, OR4D11, OR4D11F
OG0000077	PPFIA1	LOC100299144, LOC100336757, LOC100847880, LOC101906171, LOC101906502, LOC112443149, LOC112443210, LOC112443211, LOC112445399, LOC112445429, LOC112445442, LOC112445646, LOC112445690, LOC112445756, LOC132342128, LOC132346318, LOC781635, LOC784409, LOC784898, PPFIA1
OG0000078	OR5H1, OR5H14, OR5H15, OR5H2, OR5H6	OR5H13, OR5H28, OR5H29, OR5H30, OR5H31, OR5H32, OR5H33, OR5H36	OR5H38, OR5H39, OR5H40, OR5H42, OR5H43, OR5H44, OR5H46, OR5H8
OG0000079	ARHGAP20	ARHGAP20	ARHGAP20, LOC100053822, LOC100629999, LOC102148794, LOC102150444, LOC111772026, LOC138915142, LOC138918172, LOC138918304, LOC138919874, LOC138921112, LOC138921115, LOC138922904, LOC138922938, LOC138923017, LOC138923238, LOC138923416, LOC138923604, LOC138924615
OG0000080	KRTAP21-1, LOC647264	LOC101907950, LOC112446888, LOC112446904, LOC112446920, LOC112446936, LOC112446968, LOC112446980, LOC112446981, LOC112446982, LOC132346254	LOC111770741, LOC111770774, LOC111770775, LOC111770819, LOC111770820, LOC111770821, LOC111770835, LOC138920882, LOC138920883
OG0000081	LOC128966723, NPIPA1, NPIPA2, NPIPA3, NPIPA5, NPIPA6, NPIPA7, NPIPA8, NPIPA9, NPIPB11, NPIPB12, NPIPB13, NPIPB15, NPIPB2, NPIPB3, NPIPB4, NPIPB5, NPIPB6, NPIPB7, NPIPB8, NPIPB9
OG0000082		OR8B1, OR8B1AE, OR8B1AH, OR8B1AI, OR8B1AJ, OR8B1AK, OR8B1AN, OR8B1AU, OR8B1Q, OR8B1R, OR8B1S, OR8B1T, OR8B1U	LOC100072108, OR8B1, OR8B1AA, OR8B1AB, OR8B1AO, OR8B1X, OR8B1Y, OR8B1Z
OG0000083	H2BC10, H2BC4, H2BC6, H2BC7, H2BC8	H2BC13, H2BC14, H2BC16, H2BC17, H2BC19, H2BC20, H2BC4, H2BC6, H2BC7, H2BC9	H2BC13, H2BC4, H2BC6, H2BC8, LOC138919458
OG0000084	OR2T29, OR2T4, OR2T5	OR2T29, OR2T29C, OR2T55	LOC138915040, LOC138917532, LOC138917733, LOC138919870, LOC138920831, LOC138921094, LOC138921103, LOC138923009, LOC138923064, LOC138923317, LOC138924890, OR2T67, OR2T83, OR2T84
OG0000085	DEFA1, DEFA1B, DEFA3, DEFA4, DEFA5, DEFA6		DEFA1, DEFA11, DEFA12, DEFA16, DEFA19, DEFA20, DEFA22, DEFA26, DEFA31L, DEFA36L, DEFA5, DEFA5L, LOC138921032, LOC138921033
OG0000086	CYP2C18, CYP2C19, CYP2C8, CYP2C9	CYP2C281, CYP2C282, CYP2C85, CYP2C87, CYP2C88, CYP2C89, CYP2C90	CYP2C107, CYP2C108, CYP2C110, CYP2C111, CYP2C113, CYP2C114, CYP2C92, LOC100061470, LOC100071061
OG0000087	OR5T1, OR5T2, OR5T3	OR5T1, OR5T1B, OR5T1C, OR5T2, OR5T21	LOC138918442, LOC138919863, LOC138919908, LOC138922889, LOC138922891, LOC138923006, LOC138923060, OR5T27, OR5T28, OR5T31, OR5T32C, OR5T40
OG0000088	CD163	CD163, CD163L1, LOC101907335, LOC112446746, LOC112446748, LOC112446749, LOC132345379, LOC132345380, LOC531264, LOC751811, LOC786796, WC-7, WC1, WC1-10, WC1-12, WC1-8, WC1.3	CD163, LOC100147591
OG0000089	OR11G2	OR11G2, OR11G29, OR11G2B, OR11G2C, OR11G7, OR11J12, OR11J13, OR11J4, OR11J6	OR11G2, OR11G2D, OR11G2E, OR11G2F, OR11G2G, OR11G2I, OR11G7, OR11J2, OR11J4, OR11J6
OG0000090	ZNF121, ZNF266, ZNF426, ZNF560, ZNF561, ZNF562, ZNF778	LOC100139345, ZNF266	LOC100058982, LOC100059134, LOC100059326, LOC100059554, LOC100059788, LOC100059920, LOC100060160, LOC100060406, LOC100061960, LOC111774296
OG0000091	PCDHA1, PCDHA10, PCDHA11, PCDHA12, PCDHA13, PCDHA2, PCDHA3, PCDHA4, PCDHA5, PCDHA6, PCDHA7, PCDHA8, PCDHA9, PCDHAC1	LOC100847114, LOC104968501, LOC112447438, LOC132345758	LOC100629863
OG0000092	IFNA1, IFNA10, IFNA13, IFNA14, IFNA16, IFNA17, IFNA2, IFNA21, IFNA4, IFNA5, IFNA6, IFNA7, IFNA8		IFN-ALPHA2, IFNA1, LOC100052921, LOC100053110, LOC100053210, LOC100629951
OG0000093	OR10AG1	OR10AG1, OR10AG63, OR10AG64, OR10AG65, OR10AG75, OR10AG83, OR10R3, OR10R3E	LOC138916799, LOC138916804, OR10AG93, OR10AG94, OR10AG95, OR10AG96, OR10AG96B, OR10R3, OR10R3D, OR7R4
OG0000094	LILRA1, LILRA2, LILRA3, LILRA4, LILRA6, LILRB1, LILRB2, LILRB3, LILRB4, LILRB5, LOC102725035, LOC107987425, LOC107987441, LOC107987462, LOC112268336, LOC112268337, LOC112268340, LOC124905377, LOC124905651
OG0000095	OR2I1P, OR2Y1	LOC526989, LOC532291, LOC615902, LOC616658, OR2B8K, OR2B8M, OR2Y1	LOC100062587, OR2AI1, OR2AI6, OR2B8, OR2B8B, OR2B8D, OR2B8E, OR2B8F, OR2B8G
OG0000096		OR4F14, OR4F14G, OR4F14H, OR4F14I, OR4F14J, OR4F71, OR4F72, OR4F73	LOC100072429, OR4F14, OR4F14K, OR4F14L, OR4F14N, OR4F14O, OR4F14Q, OR4F14S, OR4F82, OR4F83
OG0000097	OR10H3, OR10H4	OR10H2, OR10H2B, OR10H4, OR10H4G, OR10H4H, OR10H4I, OR10H4N, OR10H4T	LOC100070768, LOC138919844, LOC138919847, OR10H4, OR10H4K, OR10H4L, OR10H4X, OR10H4Z
OG0000098	CYP3A4, CYP3A43, CYP3A5, CYP3A7, CYP3A7-CYP3A51P	CYP3A24, CYP3A28, CYP3A74, CYP3A76	CYP3A89, CYP3A93, CYP3A94, CYP3A95, CYP3A96, CYP3A97, LOC100068123, LOC102149219, LOC138917086
OG0000099	CTTN	CTTN	CTTN, LOC138916651, LOC138916652, LOC138916655, LOC138916660, LOC138916663, LOC138916667, LOC138916673, LOC138916674, LOC138916683, LOC138916684, LOC138916691, LOC138916695, LOC138916705, LOC138916706, LOC138916713
OG0000100	KRTAP9-2, KRTAP9-3, KRTAP9-4, KRTAP9-6, KRTAP9-7, KRTAP9-8, KRTAP9-9	KRTAP9-1, KRTAP9-2, LOC100138853, LOC100847371, LOC100848850, LOC107131522, LOC112442669, LOC112442670, LOC112442671	LOC106783250, LOC138916248
OG0000101		OR4D9D	LOC138916815, LOC138916834, LOC138916839, LOC138916847, LOC138916853, LOC138916856, LOC138916862, LOC138916867, LOC138916872, LOC138916878, LOC138916884, LOC138916893, LOC138916899, LOC138916904, OR4D35, OR4D9K
OG0000102	LOC100288966, LOC102723502, LOC105375816, LOC105375817, POTEA, POTEB, POTEB2, POTEB3, POTEC, POTED, POTEE, POTEF, POTEG, POTEH, POTEI, POTEJ, POTEM
OG0000103	OR1E1, OR1E2	LOC619026, OR1E1, OR1E1F, OR1E1G, OR1E1H, OR1E1I, OR1E2, OR1E2B, OR1E38	OR1E1, OR1E1J, OR1E1K, OR1E1L, OR1E1N, OR1E1Q
OG0000104	OR5A2		LOC138916469, LOC138916475, LOC138916480, LOC138916487, LOC138916494, LOC138916496, LOC138916506, LOC138916511, LOC138916517, LOC138916519, LOC138916524, LOC138916528, LOC138916531, LOC138916541, LOC138916545, OR5A24
OG0000105	LCN1	LOC511158	LOC100068864, LOC100147602, LOC111770668, LOC111771717, LOC138917080, LOC138917088, LOC138917407, LOC138919976, LOC138922031, LOC138922113, LOC138922124, LOC138922835, LOC138922841, LOC138922852, LOC138922979
OG0000106	APOL1, APOL2, APOL3, APOL4	LOC112446726, LOC505078, LOC510193, LOC512905, LOC515697, LOC518495, LOC521214, LOC524576, LOC531557, LOC619179, LOC786352, LOC788334	LOC100069464
OG0000107	OR12D1, OR12D2	LOC785858, OR12D18, OR12D2, OR12D23, OR12D2D, OR12D2E, OR12D2F, OR12D2G, OR12D2H	OR12D2, OR12D2J, OR12D2K, OR12D2L, OR12D2M, OR12D2N
OG0000108	IFNB1	IFNB1, IFNB3, LOC100848709, LOC112441471, LOC112441480, LOC112447877, LOC112447878, LOC112447879, LOC112447880, LOC517016, LOC525550, LOC616977, LOC784525	IFNB1, LOC100052658, LOC100147174
OG0000109	OR9K2	OR9K16, OR9K2, OR9K2C, OR9K2F, OR9K2H, OR9K2I, OR9K2J, OR9K2K	LOC138924915, OR9K2, OR9K2L, OR9K2M, OR9K2N, OR9K2O, OR9K2Q, OR9K2R
OG0000110		OR5D18, OR5D18K	LOC138916922, LOC138916952, LOC138916956, LOC138917534, LOC138917727, LOC138918431, LOC138918441, LOC138919717, LOC138919868, LOC138922886, LOC138922892, LOC138923002, LOC138923008, LOC138923046, LOC138923063
OG0000111		LOC100296695, LOC100297099, LOC100297779, LOC100298428, LOC100336029, LOC101902810, LOC101904674, LOC104968724, LOC112441488, LOC112441509, LOC112445531, LOC112445532, LOC112445796, LOC112445797, LOC132344744, LOC781112, LOC781152
OG0000112		OR1J31, OR1J32, OR1J33, OR1J6	OR1J30, OR1J36, OR1J38, OR1J41, OR1J42, OR1J43, OR1J46B, OR1J48, OR1J49B, OR1J50, OR1J51, OR1J6
OG0000113	CYP4F11, CYP4F12, CYP4F2, CYP4F3	LOC534967	CYP4F119, CYP4F124, LOC100069758, LOC100070143, LOC100070707, LOC100147344, LOC111767482, LOC111769620, LOC138915127, LOC138919762, LOC138919763
OG0000114	OR52A1	OR52A1, OR52A1C, OR52A1E, OR52A1F, OR52A1G, OR52A1H, OR52A24	OR52A1, OR52A1I, OR52A1J, OR52A1K, OR52A29, OR52A30, OR52A31, OR52A32
OG0000115	TAS2R13, TAS2R19, TAS2R20, TAS2R30, TAS2R31, TAS2R43, TAS2R45, TAS2R46, TAS2R50	LOC782957, TAS2R46	LOC100065630, LOC100065729, LOC100065752, LOC100065827, LOC102150630
OG0000116	SERPINB3, SERPINB4	LOC100337223, LOC107131803, LOC112445470, LOC112445471, LOC511106, LOC511695, LOC519132, LOC786348, SERPINB4	LOC100051301, LOC100051371, LOC100057342, LOC100057383, LOC100057505
OG0000117	OR2T12, OR2T33, OR2T8	OR2T13, OR2T16, OR2T22, OR2T54, OR2T60, OR2T62, OR2T63	LOC100147198, LOC138920961, LOC138921127, OR2T66, OR2T72, OR2T75
OG0000118	TAF11, TAF11L10, TAF11L11, TAF11L12, TAF11L13, TAF11L14, TAF11L2, TAF11L3, TAF11L4, TAF11L5, TAF11L6, TAF11L7, TAF11L8, TAF11L9	TAF11	TAF11
OG0000119	MRPL15	LOC101903795, MRPL15	LOC138915068, LOC138915126, LOC138915533, LOC138915534, LOC138915571, LOC138915576, LOC138915577, LOC138922074, LOC138922075, LOC138922076, LOC138922337, LOC138922397, MRPL15
OG0000120	RHOXF1	ESX1, LOC101902430, LOC112445103, LOC112445113, LOC112445162	LOC102147612, LOC106781385, LOC111772261, LOC138921887, LOC138921907, LOC138921908, LOC138921916, LOC138921920, LOC138921928, LOC138921940
OG0000121		OR9S15, OR9S23B, OR9S29, OR9S3, OR9S30, OR9S32, OR9S33, OR9S36, OR9S36B, OR9S37, OR9S39, OR9S40, OR9S41, OR9S42, OR9S43, OR9S43B
OG0000122		LOC100336208, LOC100336431, LOC100336448, LOC100336984, LOC100849068, LOC101907041, LOC112442207, LOC112442368, LOC112442373, LOC132342110, LOC616720, LOC618289, LOC618456, LOC785408, LOC786224, ZNF761
OG0000123	TRBV6-1, TRBV6-2, TRBV6-3, TRBV6-4, TRBV6-5, TRBV6-6, TRBV6-7, TRBV6-8, TRBV6-9	LOC101907820, LOC112446445, LOC132345140, LOC132345141, LOC132345146, LOC132345147
OG0000124	KRT31, KRT33A, KRT33B, KRT34, LOC100653049	KRT31, KRT33A, KRT33B, KRT34	KRT31, KRT33B, KRT34, LOC100066876, LOC111772156, LOC111775637
OG0000125	OR1L8	OR1AF3, OR1L12, OR1L13, OR1L18, OR1L20, OR1L21, OR1L8, OR1L8C, OR1L8D, OR1L8E, OR1L8F, OR1L8H	LOC100071311, OR1L8
OG0000126	PGA3, PGA4, PGA5	CYM, PGA5	LOC100059232, LOC100059273, LOC100059308, LOC100059381, LOC100059418, LOC100059452, LOC100059532, LOC100062179, LOC111775948, PAG
OG0000127	PNMA6E, PNMA6F	PNMA6E	LOC100147440, LOC102148493, LOC106781392, LOC111771536, LOC138921732, LOC138921805, LOC138921875, LOC138921876, LOC138921877, LOC138922015, LOC138922016, PNMA6E
OG0000128	CAMP	CAMP, CATHL1, CATHL2, CATHL3, CATHL4, CATHL5, CATHL6, LOC112443481, LOC132342071, LOC515991	ECATH-2, ECATH-3, LOC100064172, LOC111768487
OG0000129	GFM1	GFM1	GFM1, LOC111767475, LOC111767479, LOC138914992, LOC138919057, LOC138919085, LOC138919091, LOC138919095, LOC138922169, LOC138922180, LOC138922181, LOC138922186, LOC138922187
OG0000130	GSTA1, GSTA2, GSTA3, GSTA5	GSTA1, GSTA2, GSTA5	GSTA1, GSTA3, LOC100056462, LOC100056506, LOC100069298, LOC100271875, LOC138919661, LOC138919662
OG0000131	DLGAP5	DLGAP5	DLGAP5, LOC102149430, LOC102149709, LOC111769928, LOC111770572, LOC111772175, LOC138917394, LOC138918310, LOC138919876, LOC138922832, LOC138922996, LOC138923055, LOC138923248
OG0000132	IGHG1, IGHG2, IGHG3, IGHG4, IGHGP	IGCGAMMA, IGHG1	LOC102148644, LOC102149846, LOC102149889, LOC102150085, LOC106781302, LOC138915094, LOC138920575, LOC138920589
OG0000133	SPINT3	LOC107133059, LOC132342103, LOC132346840, LOC404061, LOC404103, LOC404105, LOC616039, LOC618696, PTI, SPINT3, TKDP1, TKDP2, TKDP4	LOC102149447
OG0000134	HSFX3, HSFX4	LOC100126053, LOC132344355, LOC526488, LOC789581, LOC789716	HSFX4, LOC100069378, LOC100069804, LOC111771520, LOC111771548, LOC138921801, LOC138921846, LOC138921853
OG0000135		LOC112445178, LOC132344528, LOC132344529, LOC132344530, LOC132344531, LOC132344532, LOC132344533, LOC132344534, LOC132344535, LOC132344536, LOC132344537, RBMX, RBMXL2, RBMY	RBMX
OG0000136	OR6C1	LOC787931, OR6C1, OR6C1N, OR6C1Q, OR6C1R, OR6C1S	OR6C1, OR6C1S, OR6C1T, OR6C1U, OR6C1V, OR6C1W, OR6C1X
OG0000137	OR6C3	LOC787833, OR6C282, OR6C3, OR6C5, OR6C5H, OR6C7, OR6C7F, OR6C7G, OR6C7H	OR6C3, OR6C5, OR6C7, OR6C7M
OG0000138	IGLV3-1, IGLV3-10, IGLV3-12, IGLV3-15, IGLV3-16, IGLV3-21, IGLV3-22, IGLV3-25, IGLV3-27, IGLV3-29, IGLV3-30, IGLV3-6, IGLV3-9	LOC132342655
OG0000139	OR2W3	OR2W2, OR2W25, OR2W3, OR2W3D, OR2W4, OR2W6	LOC100069611, LOC138918148, LOC138920973, LOC138924527, OR2W2, OR2W4, OR2W6
OG0000140	OR7D4		OR7D16, OR7D17, OR7D18, OR7D19, OR7D20, OR7D4, OR7D4D, OR7D4E, OR7D4F, OR7D4G, OR7D4H, OR7D4I, OR7D4J
OG0000141	H2AC11, H2AC13, H2AC15, H2AC16, H2AC17	H2AC10, H2AC11, H2AC14, H2AC16, H2AC17, H2AC7, LOC524176	H2AC11, H2AC17
OG0000142	OR51G2	OR51F5, OR51F5B, OR51F5C, OR51G2, OR51G4, OR51P1, OR51P1B	OR51AA7, OR51F5, OR51F5D, OR51G2, OR51G4, OR51P1
OG0000143	NXF3	LOC104968742, LOC112441541, LOC132344734, LOC132344735, LOC615581, LOC785244, NXF3	LOC100060140, LOC100060201, LOC100060240, LOC100067224, LOC111771476, LOC138921730
OG0000144	KRT81, KRT83, KRT86	KRT81, KRT83, KRT86, LOC112446672, LOC112446673, LOC507184, LOC787600	KRT81, KRT83, KRT86, KRT88
OG0000145	PPIA, PPIAL4A, PPIAL4C, PPIAL4D, PPIAL4E, PPIAL4F, PPIAL4G, PPIAL4H, PPIAP40, PPIAP59, PPIAP60	LOC786614, PPIA	PPIA
OG0000146	SCYGR1, SCYGR2, SCYGR3, SCYGR4, SCYGR6, SCYGR7, SCYGR8	LOC132342861, LOC132343302, LOC132343303, LOC132343592, LOC132343594, LOC132343595	LOC138924573
OG0000147	PPM1L	PPM1L	LOC111772027, LOC138917786, LOC138917787, LOC138919024, LOC138919072, LOC138919088, LOC138919092, LOC138919101, LOC138922178, LOC138922184, LOC138922188, PPM1L
OG0000148	PRL	CSH2, LOC100298767, PRL, PRP-VII, PRP1, PRP14, PRP2, PRP3, PRP4, PRP6, PRP8, PRP9	PRL
OG0000149	IFITM1, IFITM2, IFITM3	IFITM1, IFITM2, LOC107131731, LOC112441484, LOC112444847, LOC282255, LOC777594	LOC100050637, LOC100050719, LOC100050797, LOC100054725
OG0000150	OR5P2	OR5P6, OR5P76B, OR5P86	OR5P2, OR5P2B, OR5P76B, OR5P92, OR5P93, OR5P94, OR5P95, OR5P97, OR5P98, OR5P99
OG0000151	OR8J1, OR8J3	OR8J12, OR8J15, OR8J16, OR8J17, OR8J19, OR8J2E, OR8J3, OR8J3F	LOC138916795, LOC138916805, OR8J3G, OR8J3H
OG0000152	OR10G4, OR10G7, OR10G8, OR10G9	LOC781804, OR10G9E, OR10G9F, OR10G9G, OR10G9H	OR10G7, OR10G9, OR10G9J, OR10G9K, OR10G9L
OG0000153	ZSCAN5A, ZSCAN5B, ZSCAN5C	LOC100140412, LOC104968500, LOC112442391, LOC112442416, LOC532036, LOC768229, LOC783562, LOC790201, LOC790324, ZSCAN5B	LOC100057519
OG0000154	IGLV11-55, IGLV4-3, IGLV4-69, IGLV5-37, IGLV5-39, IGLV5-45, IGLV5-48, IGLV5-52, IGLV9-49, IGLVIV-53, IGLVIV-64, IGLVIV-65, IGLVV-66	LOC511354
OG0000155	CYP2D6, LOC107987478, LOC107987479	CYP2D14, CYP2D43	CYP2D50, CYP2D82, CYP2D84, CYP2D86, CYP2D88, CYP2D89, LOC100070895, LOC100070905, LOC138921151
OG0000156	VN1R5	BOSTAUV1R403, BOSTAUV1R404, LOC101902630, LOC101902902, LOC112443506	EQUCABV1R908, EQUCABV1R910, EQUCABV1R911, EQUCABV1R933, EQUCABV1R934, EQUCABV1R935, EQUCABV1R936, LOC106782245
OG0000157		OR2AV1, OR2AV10, OR2AV11, OR2AV13, OR2AV14, OR2AV2, OR2AZ1, OR2AZ3, OR2AZ3B, OR2AZ4C, OR2BB11, OR2BB12	LOC138920984, OR2BB12
OG0000158		BOSTAUV1R424, BOSTAUV1R425, BOSTAUV1R426, LOC107131465, LOC107131467, LOC107131469, LOC107131473, LOC107131476, LOC107131477, LOC132342111, LOC132342151	EQUCABV1R902, EQUCABV1R903, LOC100629902
OG0000159		LILRA4, LOC101907857, LOC112441494, LOC112445498, LOC112445615, LOC132342115, LOC132342123, LOC132344749, LOC407171, LOC510520, LOC618416, LOC783134, LOC790181, LOC790255
OG0000160		LOC100295823, LOC100301416, LOC104976404, LOC112445417, LOC112445420, LOC112445803, LOC112445806, LOC522364, LOC615101, LOC618364, LOC618686, LOC618742, LOC782159, LOC789863
OG0000161	IGLV1-36, IGLV1-41, IGLV1-44, IGLV1-47, IGLV1-50, IGLV1-51, LOC102724999, LOC102725003, LOC105379603		LOC138918157, LOC138921116, LOC138921520, LOC138924540
OG0000162	TRIM43, TRIM43B, TRIM48, TRIM49, TRIM49B, TRIM49C, TRIM49D1, TRIM49D2, TRIM51, TRIM51G	LOC528629	LOC100059942, LOC100059975
OG0000163	OR2S2	OR13C1, OR13C11, OR13C7, OR13C7B, OR13C7C, OR13C7J, OR13C7L	OR13C1, OR13C7, OR13C7M, OR13C7N, OR13C7O
OG0000164	GIMAP1-GIMAP5, GIMAP5	GIMAP5, LOC511617, LOC530077	LOC100063866, LOC100146250, LOC100630393, LOC138915104, LOC138915136, LOC138923701, LOC138923702, LOC138923703
OG0000165	IGLC1, IGLC2, IGLC3, IGLC5, IGLC6, IGLC7, IGLL1, IGLL5	IGLL1, LOC101903252, LOC112442062, LOC112442088	LOC100630636
OG0000166	OR8B12	OR8B12, OR8B69, OR8B9, OR8B9C	OR8B12, OR8B12E, OR8B12F, OR8B12G, OR8B12H, OR8B12I, OR8B12J, OR8B9
OG0000167	RDH16	LOC100139075, RDH16	LOC100049926, LOC100052445, LOC100052505, LOC100052562, LOC100061740, LOC100146258, LOC100146471, LOC111774007, LOC138924698, LOC138924700
OG0000168	CES1, LOC107987423	BREH1, CES1, LOC508916	LOC100050685, LOC100050764, LOC100050840, LOC100050915, LOC100050992, LOC100051065, LOC100147112, LOC106782960
OG0000169	ADGRE2	LOC100299045, LOC100300051, LOC100337213, LOC107131239	LOC100053318, LOC100053365, LOC100064396, LOC100064454, LOC100064510, LOC100064538, LOC102149984, LOC111774263
OG0000170	IGLV7-35, IGLV7-43, IGLV7-46, IGLV8-61, IGLV8OR8-1	LOC104970223, LOC112442067, LOC112445655, LOC112445717	LOC138920976, LOC138920978, LOC138922914, LOC138925460
OG0000171	OR4D6	OR4D6	LOC138916502, LOC138916535, LOC138916822, LOC138916827, LOC138916838, LOC138916848, LOC138916866, LOC138916873, LOC138916883, LOC138916910, OR4D6
OG0000172	OR8A1	OR8A1, OR8A1C, OR8A1D, OR8A1E, OR8A1F, OR8A1G, OR8A1H, OR8A7, OR8A8	OR8A1, OR8A1I, OR8A1J
OG0000173	KRTAP2-1, KRTAP2-2, KRTAP2-3, KRTAP2-4	KRTAP2-1, LOC100295015, LOC618938, LOC777598	LOC100067230, LOC100067256, LOC100067281, LOC106782625, LOC106783258
OG0000174	H2BW1, H2BW2		H2BW1, H2BW2, H2BW4, LOC100147687, LOC111772365, LOC138915076, LOC138921783, LOC138921784, LOC138921917, LOC138922001, LOC138922002
OG0000175		BERV-K1, LOC100848171, LOC100848463, LOC104973030, LOC107132934, LOC112443207, LOC112443209, LOC112445423, LOC112445540, LOC112445578, LOC132344287, LOC132345399, LOC788150
OG0000176		IFNA16, IFNAA, IFNAC, IFNAD, IFNAG, IFNAH, INFAF, LOC100335490, LOC132345931, LOC523244, LOC617556, LOC618947, LOC783912
OG0000177		LOC112444151	LOC111771854, LOC138915580, LOC138915581, LOC138915582, LOC138922078, LOC138922085, LOC138922086, LOC138922087, LOC138922298, LOC138922299, LOC138922338, LOC138922401
OG0000178		LOC100847267, LOC100848430, LOC101904765, LOC104976327, LOC112445057, LOC112445101, LOC112445534, LOC112445686, LOC112445766, LOC132344272, LOC132344753, LOC132344780, LOC132344782
OG0000179			LOC102147648, LOC111767603, LOC138917065, LOC138917069, LOC138917073, LOC138917076, LOC138917077, LOC138917079, LOC138917215, LOC138917416, LOC138922112, LOC138922123, LOC138922990
OG0000180		LOC101905248, LOC101907256, LOC101909003, LOC104969531, LOC132342279, LOC132342461, LOC132342722, LOC132343475, LOC132343737, LOC132344980, LOC132345324, LOC132346306
OG0000181		GBP4, LOC100336443, LOC100336669, LOC112441519, LOC112445995, LOC132342100, LOC507055, LOC510382, LOC533657, LOC783604	LOC100061885, LOC100146267
OG0000182	OR10H1, OR10H2, OR10H5	LOC789275, OR10H1, OR10H1F, OR10H1G, OR10H1I	LOC138919816, OR10H1, OR10H1K, OR10H1L
OG0000183	NXF2, NXF2B	NXF2	LOC100060857, LOC106781137, LOC138921743, LOC138921758, LOC138921774, LOC138921826, LOC138921978, LOC138922011, LOC138922018
OG0000184	LOC124903723	CENPBD1, LOC100337108, LOC101903649	CENPBD1, LOC102150625, LOC106781387, LOC138915663, LOC138917350, LOC138920508, LOC138921797, RNF4
OG0000185	OR2M2, OR2M3, OR2M5, OR2M7	OR2M14, OR2M15, OR2M17	OR2M17, OR2M19, OR2M20, OR2M21, OR2M22
OG0000186	OR4C16	OR4C146, OR4C180	LOC138916791, LOC138916793, LOC138917531, LOC138917725, LOC138918429, LOC138922901, LOC138923071, OR4C16, OR4C199
OG0000187	SLC25A15	SLC25A15	LOC138914995, LOC138918357, LOC138918359, LOC138918375, LOC138918376, LOC138918377, LOC138918379, LOC138918380, LOC138918381, SLC25A15
OG0000188	OR4C13, OR4C46	OR4C10, OR4C10G, OR4C174, OR4C175, OR4C178, OR4C181, OR4C188	LOC138916610, LOC138916790, OR4C10
OG0000189	OR4L1	OR4L1, OR4L16, OR4L17, OR4L18, OR4L19	OR4K65, OR4L1, OR4L17, OR4L17B, OR4L20, OR4L21
OG0000190	HIGD1A	HIGD1A, LOC100337355, LOC101902290, LOC101904447, LOC101907084, LOC101907436, LOC104973050, LOC132346108, LOC786015, LOC788501	HIGD1A
OG0000191	ERVK3-1, LOC105369787, LOC107986860, LOC124901580, LOC124901892, LOC124902738, LOC124902766, LOC124904439, LOC124907920	LOC104973175, LOC112443452, LOC132344115
OG0000192	OR2AJ1	OR2AJ9	LOC111771773, LOC138917533, LOC138921007, LOC138921069, LOC138921485, LOC138922905, LOC138922908, LOC138923019, OR2AJ14, OR2AJ15
OG0000193	C2orf78	C11H2orf78	LOC100058226, LOC100069237, LOC100069252, LOC100069269, LOC111771739, LOC138915134, LOC138917661, LOC138917773, LOC138917774, LOC138917775
OG0000194	TRGV1, TRGV2, TRGV3, TRGV4, TRGV5, TRGV6, TRGV7, TRGV8	LOC112446412, LOC132345124, LOC132345125	LOC138923906
OG0000195	SLC28A3	SLC28A3	LOC100054260, LOC100054358, LOC100054455, LOC100054543, LOC100054999, LOC100055179, LOC100065856, LOC111772073, LOC111772074, LOC111772079
OG0000196	OR5P3	OR5P1, OR5P1C, OR5P1D, OR5P1E, OR5P1G, OR5P3	OR5P1, OR5P1B, OR5P3, OR5P3B, OR5P96
OG0000197	REDIC1	C5H12orf40	LOC100146900, LOC111772098, LOC111772204, LOC138917616, LOC138917792, LOC138918160, LOC138920474, LOC138922930, LOC138922989, REDIC1
OG0000198	LGALS9, LGALS9B, LGALS9C	LGALS9	LOC100058771, LOC100071927, LOC100071942, LOC100071952, LOC100072001, LOC102149240, LOC138916178, LOC138916180
OG0000199	KRTAP1-1, KRTAP1-3, KRTAP1-4, KRTAP1-5	KRTAP1-1, LOC540285, LOC618495, LOC788284	LOC100067332, LOC100146736, LOC100147219, LOC111775638
OG0000200	CT45A1, CT45A10, CT45A2, CT45A3, CT45A5, CT45A6, CT45A7, CT45A8, CT45A9	LOC112445175, LOC112445825	LOC138921919
OG0000201		BCNT2, CFDP2, LOC112442253, LOC132342744, LOC132342747, LOC132343219, LOC132344276, LOC132346523, LOC132346524, LOC132346839, LOC132346862
OG0000202	THUMPD2	APH1B, LOC107131684, LOC132342381, LOC132346927, LOC789027, LYRM1, LYRM9, SMIM14, THUMPD2	THUMPD2
OG0000203	CD1A	CD1A, LOC515418	CD1A, CD1A2, CD1A3, CD1A4, CD1A5, CD1A6, CD1A7, LOC100054950
OG0000204	OR2A2	OR2A13, OR2A64, OR2A65, OR2A66, OR2A67, OR2A68, OR2A69, OR2A70	OR2A75, OR2A76
OG0000205	LCE1A, LCE1B, LCE1C, LCE1D, LCE1E, LCE1F	LCE1B, LOC112445866, LOC112445867, LOC112445868	LOC100055904
OG0000206	TBC1D3, TBC1D3B, TBC1D3C, TBC1D3D, TBC1D3E, TBC1D3F, TBC1D3G, TBC1D3H, TBC1D3I, TBC1D3K, TBC1D3L
OG0000207	CFH	CFH, LOC100336868, LOC112441814, LOC514121, LOC519127, LOC781004	CFH, LOC100060734, LOC100060815, LOC100146849
OG0000208	OR8K3	OR8K3B, OR8K60, OR8K61, OR8K62, OR8K63, OR8K64	OR8K3B, OR8K72, OR8K78, OR8K79
OG0000209	HNRNPA3	HNRNPA3, LOC101902221, LOC101902301, LOC112445996, LOC615271, LOC781499, LOC785445, LOC785761	HNRNPA3, LOC100054206
OG0000210	DLEU7	DLEU7, LOC104969408, LOC112443502, LOC132342310, LOC132344125, LOC132344315, LOC132345520, LOC132346150, LOC132346771	DLEU7
OG0000211	OR1L4, OR1L6	OR1AF1, OR1AH3, OR1AH6, OR1I3, OR1L4, OR1L6, OR1L6C	OR1L6D, OR1L6E
OG0000212	CYP2A13, CYP2A6, CYP2A7	CYP2A13, CYP2B39	CYP2A13, CYP2B46, CYP2G2, LOC100068295, LOC100146413, LOC111775200
OG0000213	APOBEC3A, APOBEC3A_B, APOBEC3B, APOBEC3C, APOBEC3D, APOBEC3F	APOBEC3Z2	A3F2, APOBEC3Z2A-Z2, APOBEC3Z2E, LOC138921136
OG0000214	SSU72L1, SSU72L2, SSU72L3, SSU72L4, SSU72L5, SSU72L6	LOC112441581, LOC788363	LOC100053176, LOC100053374, LOC100066687
OG0000215	OR4D2	OR4D1, OR4D1B, OR4D2, OR4D2B, OR4D2D, OR4D2E, OR4D2F, OR4D2G	OR4D2, OR4D2H
OG0000216	KRTAP19-1, KRTAP19-3, KRTAP19-4, KRTAP19-5, KRTAP19-6, KRTAP19-7, KRTAP6-1, KRTAP6-2, KRTAP6-3	LOC132346256	LOC138920862
OG0000217	RBMX, RBMXL1, RBMXL2, RBMXL3, RBMY1A1, RBMY1B, RBMY1D, RBMY1E, RBMY1F, RBMY1J		RBMXL2
OG0000218	GSTM1, GSTM2, GSTM4, GSTM5	GSTM2, LOC100295687, LOC327709, LOC615514	LOC100058290, LOC100058329, LOC100061761
OG0000219	SLC41A3	SLC41A3	LOC138917628, LOC138917794, LOC138918176, LOC138918321, LOC138921359, LOC138922046, LOC138922970, LOC138923255, SLC41A3
OG0000220	OR5V1	OR5AE3, OR5AE4, OR5E1, OR5V1, OR5V1C, OR5V2	OR5E1, OR5V1, OR5V1D, OR5V1E
OG0000221	OR11A1	OR11A1, OR11A12, OR5O1, OR6AA1	OR11A1, OR11A1B, OR11I1, OR11N2, OR11Q2, OR6AA2
OG0000222	LOC124901637, LOC124901638, LOC124901639, LOC124901643, LOC124901644, LOC124901645, LOC124901646, LOC124901647, LOC124901648, LOC124901649, LOC124901650
OG0000223	OR2AG1, OR2AG2	OR2AG1, OR2AG1E, OR2AG1G, OR2AG2	OR2AG1, OR2AG2, OR2AG23, OR2AG24, OR2AG2C
OG0000224	SLC43A3	SLC43A3	LOC100062037, LOC100067019, LOC100146862, LOC100147399, LOC100147418, LOC111767483, LOC138916405, LOC138916406, SLC43A3
OG0000225	TPTE, TPTE2	LOC516736	LOC100630841, LOC138918351, LOC138918352, LOC138918366, LOC138918367, LOC138918369, LOC138918370, LOC138918374
OG0000226	TRAV26-1, TRAV26-2	LOC100139247, LOC100297248, LOC100298823, LOC112445634, LOC112445636, LOC112445639, LOC112448554, LOC786594, LOC789005
OG0000227	KRTAP13-1, KRTAP13-2, KRTAP13-3, KRTAP13-4	KRTAP13-1, LOC783607, LOC785155	LOC100065103, LOC100065192, LOC100065223, LOC100065250
OG0000228	SSX1, SSX2, SSX2B, SSX3, SSX4, SSX4B, SSX5, SSX7	LOC100847469, SSX5	LOC102149548
OG0000229		LOC100850659, LOC101906408, LOC784007	LOC102147390, LOC102147466, LOC102148294, LOC102150064, LOC102150110, LOC102151055, LOC102151104, LOC138915018
OG0000230		OR10AK15, OR10AK7, OR13P10, OR13P16B, OR13P3, OR13P4, OR13P8	OR13P10, OR13P16, OR13P17, OR13P4
OG0000231		LOC518869, OR4C1, OR4C1E, OR4C1F, OR4C1I, OR4C1J, OR4C1L, OR4C1N	OR4C1, OR4C1C, OR4C1D
OG0000232		ADAM1A, ADAM1B, LOC101910148, LOC112442047, LOC112442048, LOC112442049, LOC112445787, LOC112445788	LOC100057424, LOC100057504, LOC111774822
OG0000233		LOC100847713, LOC101902201, LOC101902960, LOC101907804, LOC107132012, LOC112445067, LOC112445100, LOC112445106, LOC112445143, LOC132344268, LOC783472
OG0000234	MAGEB5	LOC101907432, LOC107131414, LOC520372, LOC531775, LOC781489, LOC782942, LOC790500	LOC106781348, MAGEB5
OG0000235	KRT6A, KRT6B, KRT6C	KRT6A, KRT6B, KRT6C	KRT6A, KRT6B, KRT6C, LOC102150124
OG0000236	OR7G1	OR7G44, OR7G46, OR7G50, OR7G51, OR7G8	OR7G44, OR7G58, OR7G63, OR7G64
OG0000237	OR4D9	OR4D9	LOC138916832, LOC138916843, LOC138916858, LOC138916869, LOC138916888, LOC138916902, LOC138916907, OR4D9
OG0000238	H3-3A, H3-3B, H3-5, H3Y1, H3Y2	H3-3A, H3-3B	H3-3A, H3-3B, LOC111774036
OG0000239	H3C13, H3C14, H3C15	H3C13, H3C14, HIST2H3D, LOC115945173	LOC100059700, LOC115945182, LOC138915050
OG0000240	SIGLEC12, SIGLEC7, SIGLEC8, SIGLEC9	LOC506364	LOC100066165, LOC100066849, LOC100072925, LOC102148257, LOC106781575
OG0000241	CD33	LOC100138951, LOC508441	LOC100066110, LOC100066140, LOC100066276, LOC100066363, LOC100066668, LOC100066828, LOC102148327
OG0000242	TRAV1-1, TRAV1-2, TRAV10, TRAV20, TRAV24, TRAV36DV7, TRAV39, TRAV41, TRAV7	LOC112448404
OG0000243	LCE3A, LCE3B, LCE3C, LCE3D, LCE3E	LCE3C, LOC104971496, LOC104971497	LOC100055814, LOC102148649
OG0000244	OR5A1	OR5A1	LOC138916474, LOC138916479, LOC138916501, LOC138916505, LOC138916529, LOC138916532, LOC138916536, LOC138916546
OG0000245	TRIM64, TRIM64B, TRIM64C	LOC112444922, LOC520034, LOC616308, LOC616911, LOC786377, TRIM64	LOC100060102
OG0000246	GIMAP1	GIMAP1, LOC512867	LOC100063777, LOC102150984, LOC102151033, LOC111772168, LOC111773285, LOC138915062, LOC138923928
OG0000247	IGLC4	LOC100297192, LOC112441987, LOC789205	LOC100060608, LOC102147726, LOC106783470, LOC111774782, LOC111774805, LOC111774817
OG0000248	HLA-DRB1, HLA-DRB3, HLA-DRB4, HLA-DRB5	BOLA-DRB3, DSB	LOC100052006, LOC100052310, LOC100052364, LOC100060697
OG0000249	SPATA31A1, SPATA31A3, SPATA31A5, SPATA31A6, SPATA31A7, SPATA31C1, SPATA31C2	LOC112447830	LOC111770873, LOC111770914
OG0000250	MUC3A	LOC101909082, LOC107131854, LOC112444283, LOC112444312	LOC100146427, LOC100630790, LOC111767629, LOC111767632, LOC138917217
OG0000251	LOC124905081	LOC104975936, LOC104976020, LOC107132928, LOC112444529, LOC112446473, LOC132344308, LOC132344760, LOC132345942, LOC132346538
OG0000252	UGT1A10, UGT1A3, UGT1A4, UGT1A5, UGT1A6, UGT1A7, UGT1A8, UGT1A9	UGT1A6	LOC100065342
OG0000253	OR2T6	OR2T6	LOC100049998, LOC111772349, LOC138917586, LOC138917730, LOC138918590, LOC138922863, LOC138922968, LOC138923035
OG0000254	RANBP2, RGPD1, RGPD2, RGPD3, RGPD4, RGPD5, RGPD6, RGPD8	RANBP2	RANBP2
OG0000255	FSIP2	FAM25A, FSIP2, LOC101905293, LOC104968627, LOC112445062, LOC132344275, LOC787476	FSIP2, FSIP2L
OG0000256	ALPG, ALPI, ALPP	ALPI, LOC100125266, LOC516378, LOC528262	LOC100064555, LOC100064588, LOC100146530
OG0000257	RAET1E	LOC100848282, LOC100848331, LOC112445511, LOC112445512, LOC132342095, LOC785982, LOC786095	LOC100064229, LOC102149750
OG0000258	PRSS1, PRSS2, PRSS3	LOC615026, PRSS1, PRSS2	LOC100049983, LOC100050047, LOC100050112, PRSS2
OG0000259	OR2F1, OR2F2	OR2F1, OR2F1D, OR2F2, OR2F2B, OR2Q1, OR2Q2, OR2R3	LOC111773101
OG0000260	TNFRSF10A, TNFRSF10B, TNFRSF10C, TNFRSF10D	LOC104968444, LOC112445390, LOC784541, TNFRSF10D	LOC100057812, LOC102149226
OG0000261	OR52B4	OR52B4, OR52B4C, OR52B4K, OR52B4L	OR52B4, OR52B4D, OR52B4E, OR52B4F, OR52B4N
OG0000262	OR52J3	OR52J1, OR52J3, OR52J3D	LOC100630625, OR52J1, OR52J15, OR52J3, OR52J3E, OR52J3G
OG0000263	OR52H1	OR52H1, OR52H1D, OR52H2, OR52H2B	OR52H1, OR52H19, OR52H1E, OR52H2, OR52H20
OG0000264	OR5AK2	OR5AK29, OR5AK30, OR5AK31, OR5AK6, OR5AK7	OR5AK33, OR5AK34, OR5AK35, OR5AK36
OG0000265	UBTFL1	LOC100139381, LOC100139585, LOC104976215, LOC112444837, LOC112444838, LOC112445683, LOC523762	LOC100060000, LOC138925265
OG0000266	ENOSF1, GLIPR1L2	LOC107132175, LOC132342729, LOC132342874, LOC617565, SAMD5, TSPAN2	CLTCL1, DEFB135
OG0000267	LCMT1	LCMT1	LCMT1, LOC138915125, LOC138918325, LOC138921492, LOC138922303, LOC138922934, LOC138923428, LOC138924622
OG0000268	OR1A1, OR1A2	OR1A1, OR1A1C, OR1A1D	OR1A1, OR1A1F, OR1A1G, OR1A1H, OR1A8
OG0000269	LOC124905463, LOC124905466, LOC124905529, LOC124905537, LOC124905539, LOC124905540, VCF1, VCF2	FAM104A	VCF1
OG0000270	SPANXA1, SPANXA2, SPANXB1, SPANXC, SPANXD, SPANXN1, SPANXN2, SPANXN3, SPANXN4, SPANXN5
OG0000271		LOC101903496, LOC112442404, LOC112442405, LOC132342748, LOC132342749, LOC508086, LOC529686, LOC530285, LOC786995, LOC789309
OG0000272	OR6C74	OR6C266, OR6C69, OR6C69G, OR6C69H, OR6C74, OR6C74C, OR6C74D	OR6C74
OG0000273	OR7G2	OR7G45, OR7G47, OR7G48, OR7G49	OR7G49, OR7G59, OR7G62, OR7G67
OG0000274	TRBV5-1, TRBV5-2, TRBV5-3, TRBV5-4, TRBV5-5, TRBV5-6, TRBV5-7, TRBV5-8	LOC101902292
OG0000275	GZMH	LOC617313, LOC788601	LOC100052292, LOC100052582, LOC100053869, LOC106781161, LOC111772489, LOC138919204
OG0000276	SIGLEC14, SIGLEC5	LOC100300478, LOC112442215, LOC512863, LOC614923, LOC789748	LOC100065833, LOC138915951
OG0000277	OR1J1	OR1J26	OR1J1B, OR1J1E, OR1J1F, OR1J26B, OR1J40, OR1J45B, OR1J47
OG0000278	OR5B21	OR5B139, OR5B142, OR5B143, OR5B144, OR5B145, OR5B148, OR5B150	OR5B21
OG0000279		LOC100297846, LOC100336507, LOC613867, LOC782807, LOC783380, LOC785256, LOC785502	LOC100073113, LOC100073116
OG0000280	OR2M4	OR2M10, OR2M4	LOC100068870, LOC100069416, LOC138917595, LOC138922872, LOC138923027, OR2M25
OG0000281	OR8K5	OR8K5, OR8K56, OR8K5B, OR8K66, OR8K67	OR8K73, OR8K74, OR8K76
OG0000282	SLC22A10	LOC112444882, LOC520237, LOC522784, LOC526757, LOC788786, SLC22A10	LOC100064402, SLC22A10
OG0000283	SIRPB1, SIRPG	LOC104973826, SIRPB1	LOC100053159, LOC100067361, LOC100067384, LOC100067519, SIRPB1
OG0000284	HLA-DQA1, HLA-DQA2	BOLA-DQA2, BOLA-DQA5, BOLA-DYA, LOC100848815	LOC100052063, LOC100052125, LOC100052249
OG0000285	ZNF77	LOC506181, ZNF77	LOC100059925, LOC100060110, LOC100629730, LOC102148548, LOC111774434, LOC138915031
OG0000286	OR2T2, OR2T35	OR2T2	LOC138917782, LOC138918592, LOC138919957, LOC138922865, LOC138923015, LOC138923033
OG0000287		DEFB1, DEFB10, DEFB13, DEFB4A, DEFB7, LAP, LOC132344036, LOC132344087, TAP
OG0000288	HAVCR1	HAVCR1, HAVCR2, LOC100294726, LOC100298064, LOC101905194, LOC101905257, LOC112447526, LOC132345781
OG0000289	AMY1A, AMY1B, AMY1C, AMY2A, AMY2B	AMY2B, LOC539383	LOC100049851, LOC100051073
OG0000290	CD46	CD46, LOC518224, LOC616002, LOC618087	CD46, LOC100057335, LOC100057500, LOC100146620
OG0000291	AOX1	AOX1, AOX2, AOX4	AOX1, AOX4, LOC100146423, LOC100146833, LOC111767394
OG0000292	PRR23A, PRR23B, PRR23C	LOC616673, LOC616710, LOC783600, PRR23B	LOC102149323, LOC111768499
OG0000293	MAN2B2	LOC107132586, LOC112445389, LOC112445768, LOC523503, LOC528518, LOC532207, LOC781835	MAN2B2
OG0000294	CXCL1, CXCL2, CXCL3	CXCL2, CXCL3, GRO1	CXCL1, CXCL2, MIP-2BETA
OG0000295	DUX4, DUXA, LOC124905408, LOC124905409, LOC124905410, LOC124905411, LOC124905412	DUXA	DUXA
OG0000296	CTAGE1, CTAGE15, CTAGE4, CTAGE6, CTAGE8, CTAGE9, MIA2	MIA2	MIA2
OG0000297	GIMAP7	LOC100125415, LOC510988, LOC530031, LOC614871	LOC100146699, LOC100147160, LOC138915065, LOC138915107
OG0000298	OR13J1	OR13E12, OR13J1, OR13J1B, OR13J1C, OR13J1D, OR13J1F, OR13J1G	OR13J1
OG0000299	ANTXRL	ANTXRL, LOC112444747, LOC112444750, LOC112444752, LOC132344150	ANTXRL, LOC102147509, LOC102148892
OG0000300	OR52I1, OR52I2	OR52I1, OR52I11, OR52I1B	OR52I1, OR52I12, OR52I13, OR52I2
OG0000301	THSD1	THSD1	LOC100146573, LOC138915064, LOC138918355, LOC138918356, LOC138918457, LOC138918510, LOC138918513
OG0000302	TRAV38-1, TRAV38-2DV8, TRDV3	LOC107132830, LOC112448411, LOC527826, LOC528363, LOC787726	LOC138919098
OG0000303	PCTP	LOC513767, LOC528282, LOC616574, LOC781298, PCTP	LOC100070604, LOC100072739, PCTP
OG0000304	KIF19	KIF19, LOC112442728, LOC112442729, LOC112442753, LOC132343888, LOC528767	KIF19, LOC100059729
OG0000305	SULT2A1	LOC514658, SULT2A1	LOC100050266, LOC100050329, LOC100050557, LOC100052843, LOC100052993, SULT2A1
OG0000306	CGB1, CGB2, CGB3, CGB5, CGB7, CGB8, LHB	LHB	LHB
OG0000307	KRTAP12-1, KRTAP12-2	KRTAP12-2, LOC112448007, LOC782628	LOC102149726, LOC102149791, LOC102149836, LOC106782611
OG0000308	CXorf49, CXorf49B, LOC101059915	LOC112445426, MGC152340	LOC102149744, LOC111767433, LOC111771928, LOC138921921
OG0000309	DCAF12L1, DCAF12L2	LOC100847467, LOC112445130, LOC112445140, LOC112445142, LOC616656	DCAF12L2, LOC100059984
OG0000310	CXorf51A, CXorf51B	LOC781895	LOC100629508, LOC102148756, LOC111771545, LOC138921840, LOC138921857, LOC138921926
OG0000311	H2AB1, H2AB2, H2AB3	H2AB1, LOC528006	H2AB1, H2AB3, LOC111771533, LOC138921881
OG0000312		LOC526979, LOC530553, LOC781988, MGC152010	LOC100067994, LOC100068012, LOC100068026, LOC100068041, LOC100146977
OG0000313		OR6E1, OR6E1B, OR6E1C, OR6E1D, OR6E1E	OR6E1, OR6E1F, OR6E1G, OR6E1H
OG0000314		LOC101906893, OR52AB10, OR52AB2, OR52AB4, OR52AB4B, OR52AB9	OR52A28, OR52AB15, OR52AB16
OG0000315		OR6D16, OR6D17, OR6D18, OR6D19	LOC100061806, OR6D18, OR6D21, OR6D22, OR6D24
OG0000316			LOC102150547, LOC138915105, LOC138915139, LOC138917109, LOC138917143, LOC138917145, LOC138917147, LOC138917152, LOC138917153
OG0000317			LOC111771797, LOC138918360, LOC138918361, LOC138918362, LOC138918384, LOC138918385, LOC138918386, LOC138918387, LOC138918388
OG0000318	IGLV3-13, IGLV3-2, IGLV3-24, IGLV3-7, IGLVI-20, IGLVI-70	LOC112445720, LOC132342667
OG0000319	IGLV2-11, IGLV2-14, IGLV2-18, IGLV2-23, IGLV2-28, IGLV2-33, IGLV2-34, IGLV2-8
OG0000320		LOC112442020, LOC112442547, LOC112443213, LOC132343322, LOC132344881, LOC132344900, LOC132346529, LOC132346939
OG0000321	VIPR2	C22H3orf49, ERP44, LOC132344801, LOC132346751, LOC785168, VIPR2	VIPR2
OG0000322	ZNF705A, ZNF705B, ZNF705D, ZNF705G	LOC100140788, ZNF705A	LOC100062056, LOC111770966
OG0000323	ZNF417, ZNF418, ZNF552, ZNF587, ZNF587B, ZNF776, ZNF814	LOC104976575
OG0000324	BTN2A1, BTN2A2	LOC107131749	LOC100061639, LOC100061672, LOC100061707, LOC100065830, LOC138915029
OG0000325	OR1J2, OR1J4	OR1J4B, OR1J4C, OR1J4D, OR1J4E, OR1J4F	OR1J2
OG0000326	ANKRD18A, ANKRD18B, ANKRD20A1, ANKRD30A, ANKRD30B, ANKRD30BL, LOC101927345, LOC112268044
OG0000327	OR4F16, OR4F21, OR4F29, OR4F3	OR4F1, OR4F1C, OR4F1D	LOC100072028
OG0000328	TAAR6	LOC511136, LOC616737, LOC783649, LOC785080, LOC785236, TAAR6	LOC100073114
OG0000329	ZNF155, ZNF221, ZNF222, ZNF223, ZNF224, ZNF225, ZNF230, ZNF284
OG0000330	SLC22A25, SLC22A9	LOC517475, SLC22A9	LOC100060455, LOC100064462, LOC100064545, LOC100064607
OG0000331	TRIM5	LOC516599, LOC616948, LOC786870, TRIM5	LOC100054534, LOC100069440, LOC102149883
OG0000332	HMSD, SERPINB6	LOC132342099, LOC404051, LOC617396, LOC617406, SERPINB6	SERPINB6
OG0000333	OR10V1	LOC104974344, LOC527077, OR10V1	OR10V1, OR10V11, OR10V12, OR10V13
OG0000334	TRAV8-1, TRAV8-2, TRAV8-3, TRAV8-4, TRAV8-5, TRAV8-6, TRAV8-7	LOC101907039
OG0000335	OR3A2, OR3A3	OR3A2, OR3A2B, OR3A2C	OR3A2, OR3A2D, OR3A2E
OG0000336	ZNF75D	LOC100851913, LOC101902838, LOC107131241, LOC132342124, LOC614260, ZNF75D	ZNF75D
OG0000337	CYP4A11, CYP4A22, CYP4Z1	CYP4A11, CYP4A22, CYP4A59	LOC100064020, LOC100064092
OG0000338	SPRR2A, SPRR2B, SPRR2D, SPRR2E, SPRR2F	LOC100848648, LOC100848804	LOC106783171
OG0000339	FTL	FTL, LOC104970886, LOC783993, LOC788801, SLBP	FTL, LOC100050801
OG0000340	FTH1, FTHL17	FTH1	FTH1, LOC100051036, LOC100630595, LOC111767398, LOC138918815
OG0000341	OR51A2, OR51A4	OR51A4, OR51A5, OR51A8, OR51A8B	OR51A5, OR51A6
OG0000342	TRAV25, TRAV27, TRAV30, TRAV34	LOC100299548, LOC101909777, LOC104969832, LOC107132835
OG0000343	ITLN1, ITLN2	LOC100336682, LOC508016, LOC618581	LOC100147306, LOC138924063, LOC138924262
OG0000344	FCGR2A, FCGR2B	FCGR2A, FCGR2B	LOC100051733, LOC100065733, LOC100147417, LOC102150150
OG0000345	CALM1, CALM2, CALM3, CALML3	CALM3	CALM1, CALM2, CALM3
OG0000346	FOXD4, FOXD4L1, FOXD4L3, FOXD4L4, FOXD4L5, FOXD4L6	FOXD4	FOXD4
OG0000347	MZT2B	MZT2B	LOC100049859, LOC100052146, LOC100059652, LOC100063097, LOC138915084, LOC138915170
OG0000348	NLRP2, NLRP2B, NLRP7, PYDC2	LOC100301263, NLRP2	LOC100054965, NLRP2
OG0000349	PRDM7, PRDM9	LOC100851938, LOC520584, LOC789895, PRDM7, PRDM9	PRDM7
OG0000350	MICA, MICB	LOC112443864, MIC1, MIC2	LOC100054254, LOC100146287, LOC138919622
OG0000351	C4A, C4B, C4B_2, LOC110384692	C4A, LOC107131209, LOC781663	LOC100059239
OG0000352	NUTM2A, NUTM2B, NUTM2D, NUTM2E, NUTM2F, NUTM2G	LOC617539	NUTM2F
OG0000353	OR4B1	OR4B1, OR4B1F, OR4B1H	LOC138916608, LOC138916609, OR4B1, OR4B1I
OG0000354	OR5L1, OR5L2	OR5L1C, OR5L20	LOC138916802, OR5L1, OR5L1E, OR5L22
OG0000355	OR6M1	OR6M2, OR6M2C, OR6M7	OR6M1, OR6M2, OR6M8, OR6M9
OG0000356	OR10D3	OR10D3, OR10D4	OR10D3, OR10D4, OR10D4D, OR10N1, OR10N1B
OG0000357	TRAV22	LOC100848275, LOC104969760, LOC104973096, LOC107131340, LOC107132831, LOC530850, LOC781785
OG0000358	SERPINA3	LOC112445741, LOC784932, SERPINA3, SERPINA3-3, SERPINA3-7, SERPINA3-8	LOC100053600
OG0000359	ABCA3	ABCA14, ABCA16, ABCA3	ABCA14, ABCA16, ABCA17, ABCA3
OG0000360	LOC102723655, LOC102723713, TP53TG3, TP53TG3B, TP53TG3C, TP53TG3D, TP53TG3E, TP53TG3F
OG0000361	SIAH1	LOC100140342, LOC100336539, LOC101906182, LOC101907097, LOC112445131, SIAH1	SIAH1
OG0000362	MPRIP	MPRIP	LOC111772037, LOC138917421, LOC138917601, LOC138917983, LOC138919877, MPRIP
OG0000363	CD177	CD177	LOC100069985, LOC102149794, LOC106783279, LOC138915713, LOC138915929, LOC138915930
OG0000364	BPIFA2	BPIFA2A, BPIFA2B, BPIFA2C, BPIFA2D, LOC112441508	BPIFA2, LOC111769981
OG0000365	CBR1	CBR1, LOC112441473, MGC127133	LOC100061622, LOC100061690, LOC100061787, LOC100630657
OG0000366	APOOL	APOOL, LOC100848752, LOC100849069, LOC104970184, LOC132343977, MYMK	APOOL
OG0000367		LOC513329, LOC783399	LOC100034197, LOC100053601, LOC100053653, LOC100056127, LOC100056556, LOC111770574
OG0000368		OR8AR1, OR8C26, OR8C26B, OR8C7	OR8C1, OR8C1B, OR8C1C, OR8C7
OG0000369		OR4F67B, OR4F69, OR4G10, OR4G21	OR4F67, OR4F80C, OR4F87, OR4F88
OG0000370		BSP1, BSP3, LOC100299268	BSP1, BSP2, LOC100065413, LOC100070087, LOC111775478
OG0000371		BOSTAUV1R417, BOSTAUV1R418, BOSTAUV1R419, LOC112442216, LOC112442217	EQUCABV1R919, EQUCABV1R920, EQUCABV1R921
OG0000372		LOC112442956, LOC112442957, LOC112442958, LOC112442959, LOC112442960, LOC112442961, LOC132343247, LOC132343248
OG0000373		LOC100847986, LOC104972343, LOC107131258, LOC112443860, LOC783151, LOC786706	LOC111769161, LOC138919387
OG0000374		OR10AL40, OR10AL41, OR10AL42, OR10AL43	OR10AL40, OR10AL44, OR10AL45, OR10AL46
OG0000375		LOC100296529, LOC100850168, LOC112445077, LOC112445795, LOC112445829, LOC768323, LOC781841, MGC148328
OG0000376		OR6C264, OR6C288, OR6C2F, OR6C38	OR6C319, OR6C322, OR6C324
OG0000377	IL2RB	ACADSB, C23H6orf89, IL2RB, LOC510185	IL2RB, LOC102147769
OG0000378	ZNF404	LOC100139996, LOC132342734, LOC132342766, ZNF404	LOC106781598, ZNF404
OG0000379	MAGEB16	LOC532367, LOC539382, MAGEB16	LOC100053050, LOC100053484, MAGEB16
OG0000380	TRBV9	LOC100297263, LOC101904744, LOC104972274, LOC104972445, LOC107132437, LOC615948
OG0000381	OR4A15		LOC111775925, LOC138916595, LOC138916596, LOC138916637, LOC138916935, LOC138916951
OG0000382	OR1F1	OR1F1, OR1F1C, OR1F1E	OR1F1, OR1F1D, OR1F1F
OG0000383	PCDHGA2, PCDHGA3, PCDHGA4, PCDHGA6, PCDHGA7	PCDHGA2	LOC100072198
OG0000384	LCE2A, LCE2B, LCE2C, LCE2D		LOC111773394, LOC111773395, LOC111773396
OG0000385	OR13C2, OR13C5	OR13C2, OR13C2C, OR13C2D, OR13C2E	OR13C2
OG0000386	OR5D13		LOC138916599, LOC138916600, LOC138916801, LOC138916808, OR5D13, OR5D13C
OG0000387	MUC2	MUC2	LOC100629257, LOC100629567, LOC106781129, LOC106781263, LOC138916772
OG0000388	MRGPRX1, MRGPRX2, MRGPRX3, MRGPRX4	MRGPRX2	LOC100071946, MRGPRX2
OG0000389	SPATA31E1	LOC100141230, LOC101907893, LOC112441531, LOC112447816	LOC102147401, LOC102150921
OG0000390	PRG3		LOC100062827, LOC100066745, LOC100067062, LOC100147109, LOC102149924, LOC106781460
OG0000391	OR10A2, OR10A5	OR10A5, OR10A5G, OR10A5L	OR10A5, OR10A5K
OG0000392	ACOT1, ACOT2	ACOT2, LOC785383	LOC100055927, LOC100147142, LOC111770338
OG0000393	OR5K3	OR5K20, OR5K21, OR5K22, OR5K8	OR5K23, OR5K24
OG0000394	OR2B3	OR2AH1, OR2B3, OR2B3B	OR2B3, OR2B3C, OR2BD2
OG0000395	GLYAT	GAT, LOC112441481, LOC518623	GLYAT, LOC100068374, LOC100068389
OG0000396	SPIN2A, SPIN2B	LOC100126054, LOC524601, SPIN2	LOC100061997, LOC138921721
OG0000397	OR5M11	OR5M11, OR5M13D, OR5M5	OR5M11, OR5M12, OR5M13E
OG0000398	SAA1, SAA2	LOC104968478, SAA2	LOC100056698, LOC100056936, SAA1
OG0000399	OR6C4	OR6C4, OR6C4C	OR6C4, OR6C4D, OR6C4E, OR6C4F
OG0000400	TRAV40, TRAV9-1, TRAV9-2	LOC100300850	LOC100072787, LOC100072792, LOC100147650
OG0000401	OR10K1	OR10K1, OR10K1B, OR10K1C	OR10K1, OR10K1D, OR10K1E
OG0000402	OR10J1	OR10J1, OR10J2	OR10J1, OR10J1C, OR10J2, OR10J7
OG0000403	ARF3, ARL17A, ARL17B, LOC100996709, LOC107984156	ARF3	ARF3
OG0000404	MOGAT2	LOC407226, LOC509658, LOC614494, LOC617698, LOC785379	MOGAT2
OG0000405	AGAP1, AGAP4, AGAP5, AGAP6, AGAP9	AGAP1	AGAP1
OG0000406	CYFIP1	CYFIP1	CYFIP1, LOC100147550, LOC111775613, LOC138917096, LOC138917134
OG0000407	FADS2	FADS2, FADS2B, LOC615051	FADS2, LOC100066417, LOC100066553
OG0000408	GCSH	GCSH, LOC101905887, LOC132346346, LOC614208, LOC787129	GCSH
OG0000409	OR9A2	OR9A15, OR9A16, OR9A17, OR9A18, OR9A2, OR9A7
OG0000410	HNRNPC, HNRNPCL1, HNRNPCL2, HNRNPCL3, HNRNPCL4	HNRNPC	HNRNPC
OG0000411	AKR7A2, AKR7A3	AKR7A2, LOC788425	AKR7A2, AKR7A3, LOC100071928
OG0000412	CFI, LOC100996598, LOC124900866, LOC124901780, LOC124904579	CFI	CFI
OG0000413	C8B	C8B, LOC132342707, LOC132344937, LOC132345695, LOC616190	C8B
OG0000414	CYP2J2	CYP2J30, LOC107132327, LOC511936, LOC521656, LOC530929	CYP2J2
OG0000415	OR2C3	OR2C3B	OR2C3, OR2C3C, OR2C3D, OR2C3E, OR2C3F
OG0000416	REG1A, REG1B, REG3A, REG3G	REG3A, REG3G	LOC100068275
OG0000417	ZNG1A, ZNG1B, ZNG1C, ZNG1E, ZNG1F	ZNG1A	ZNG1
OG0000418	DDX18	DDX18, LOC112446470	DDX18, LOC100071505, LOC111772080, LOC138918622
OG0000419	DAZ1, DAZ2, DAZ3, DAZ4, DAZL	DAZL	DAZL
OG0000420	CASR	CASR, LOC112447736	CASR, LOC100049818, LOC100063617, LOC111774139
OG0000421	PRR20A, PRR20B, PRR20C, PRR20D, PRR20E, PRR20G		PRR20G
OG0000422	FAM47A, FAM47B, FAM47C, FAM47E, FAM47E-STBD1	FAM47E	FAM47E
OG0000423	UGT3A1, UGT3A2	LOC525484, UGT3A2	LOC100067768, LOC100067792, LOC100067844
OG0000424	COX7C	COX7C, LOC101902937, LOC101903567, LOC101906743, LOC112447079	COX7C
OG0000425	CDY1, CDY1B, CDY2A, CDY2B, CDYL	CDYL	CDYL
OG0000426	LOC107986768	LOC100848569, LOC132342373, LOC132342374, LOC132342442, LOC132344302, LOC132346352
OG0000427	HNRNPA2B1	HNRNPA2B1, LOC101904796, LOC101904981, LOC112443416, LOC538435	HNRNPA2B1
OG0000428	PILRA, PILRB	LOC617785, PILRA	LOC100068786, LOC111776188, PILRA
OG0000429	TRBV21-1, TRBV21OR9-2	LOC101902797, LOC101902921, LOC101903755, LOC112446440, LOC132345144
OG0000430	GIMAP4	GIMAP4, LOC768255	LOC102149732, LOC111773116, LOC111773288, LOC138915149
OG0000431	GSDMC	GSDMC	LOC100068406, LOC100068487, LOC100068503, LOC138915048, LOC138915462
OG0000432	CCIN	CCIN	LOC100065102, LOC100065605, LOC100066986, LOC102149851, LOC111770646
OG0000433	TDRD7	LOC507550, TDRD7	LOC100630401, LOC100630443, LOC106782581, TDRD7
OG0000434	OR13F1	LOC509830, OR13F1, OR13F1B	OR13F1D, OR13F1F, OR13F8
OG0000435	ORM1, ORM2	ORM1	LOC100050034, LOC100050100, LOC100051420, LOC100051562
OG0000436	SFTPD	CGN1, CL43, CL46, LOC112444733, SFTPD	SFTPD
OG0000437	ART5	LOC100336836, LOC112441636, LOC112441637, LOC407148, LOC618664	ART5
OG0000438	OR4X2	OR4X16, OR4X17, OR4X2, OR4X2B	OR4X2, OR4X2C
OG0000439	OR1S1, OR1S2	OR1S7, OR1S8	OR1S1, OR1S1B, OR1S2
OG0000440	MS4A4A, MS4A4E		LOC100061216, LOC100061252, LOC100061296, LOC100061331, LOC100061371
OG0000441	KDM4D, KDM4E, KDM4F	LOC107133150, LOC524768	KDM4D, LOC100067461
OG0000442	PRB2, PRB3, PRB4, PRH1, PRH2, PRR4		LOC102150893
OG0000443	PNP	LOC790312, PNP	LOC100058685, LOC100058767, LOC100072592, LOC100072612
OG0000444	TRAV14DV4, TRAV19	LOC100296997	LOC100058344, LOC100072943, LOC106782104, LOC111772293
OG0000445	IGHD	IGHM, LOC100301422, LOC101902461, LOC101908235	LOC100146538, LOC138920576
OG0000446	TPSAB1, TPSB2, TPSD1	LOC617663, LOC786948, TPSB2	TPSB2
OG0000447	IL32	IL32, LOC100139916, LOC100141258, LOC132343837, LOC618541	IL32
OG0000448	DERL2	DERL2, DERL3	DERL2, DERL3, LOC100147624, LOC111774617
OG0000449	CSH1, CSH2, CSHL1, GH1, GH2	GH1	GH1
OG0000450	CD300A, CD300C	CD300A, CD300C, LOC526163	LOC100060688, LOC100630791
OG0000451	RFPL1, RFPL2, RFPL3, RFPL4A, RFPL4AL1		LOC100056917, LOC100057362
OG0000452	CST1, CST2, CST3, CST4, CST5	CST3	CST3
OG0000453	GGT1, GGTLC1, GGTLC2, GGTLC3, LOC102724197	GGT1	GGT1
OG0000454	USP25	USP25	LOC111775911, LOC138916586, LOC138916617, LOC138916957, USP25
OG0000455	MAGED4, MAGED4B	LOC112445044, LOC112445144, MAGED4B	LOC111771450, LOC111771541
OG0000456	TCEAL3, TCEAL5, TCEAL6	LOC101902451	LOC100053876, TCEAL5, TCEAL6
OG0000457	RPL39	LOC101902490, LOC101907518, LOC112441655, LOC132346402, RPL39	RPL39
OG0000458	RTL8A, RTL8B, RTL8C	LOC511516, LOC615809, RTL8C	LOC100053981
OG0000459	CXorf66	CXHXorf66, LOC107131211, LOC112441459, LOC112445181, LOC112445184	CXHXorf66
OG0000460	EOLA2	EOLA1, LOC100848185, LOC617648	EOLA1, LOC138921802, LOC138921856
OG0000461	F8A1, F8A2, F8A3	F8A1, LOC617475	F8A1, LOC111771486
OG0000462		LOC788569, OR9R3	OR9R10, OR9R11, OR9R9, OR9S18, OR9S18B
OG0000463		KLRA1	LOC111773920, LY49B, LY49C, LY49D, LY49E, LY49F
OG0000464		LOC100337044, LOC100337081, LOC112447353, LOC518134	LOC102150647, LOC111774201, LOC138925243
OG0000465		OR2AO1, OR2T26, OR2T61, OR2Z2	OR2T68, OR2T86, OR2T87
OG0000466		LOC101903018	LOC100630807, LOC102149479, LOC106781590, LOC106781615, LOC106781639, LOC138917278
OG0000467		OR51L15, OR51L16, OR51L22, OR51L4	OR51L24, OR51L25, OR51L4
OG0000468		LOC104974262, OR51A25, OR51A49, OR51A57	OR51A49, OR51A63, OR51A64
OG0000469		OR5AZ2	OR5AZ1, OR5AZ2, OR5AZ3, OR5AZ4, OR5BA1, OR5BA1B
OG0000470		LOC101907330, LOC101907643, LOC104970253, LOC112441816, LOC112445789, LOC132344799, LOC783947
OG0000471		LOC100336589, LOC100852077, LOC112442414	LOC100055052, LOC100055141, LOC111775273, LOC138915082
OG0000472		LOC617592, OR6Z3, OR6Z9	OR6Z1, OR6Z10, OR6Z11, OR6Z3
OG0000473		LOC100296618, LOC100847724, LOC100848100, LOC515676, LOC525415, LOC616364, WFDC18
OG0000474		LOC100847998, LOC101904044, LOC104969118, LOC104969973, OBP	LOC106781326, LOC106781327
OG0000475		LOC112443487, LOC112443497, LOC517392, LOC788394, PRSS42	LOC100065003, LOC100147321
OG0000476		LOC112444276	LOC100067882, LOC138915124, LOC138917066, LOC138919890, LOC138920036, LOC138921107
OG0000477		LOC112445115	LOC100146533, LOC111772313, LOC138921742, LOC138921744, LOC138921825, PRAME
OG0000478		LOC100300003, LOC101904074, LOC101905830, LOC101907711, LOC112445020, LOC112445022, LOC112445037
OG0000479			LOC100066807, LOC138918170, LOC138920998, LOC138921510, LOC138922943, LOC138923424, LOC138924612
OG0000480			LOC111770810, LOC138916588, LOC138916614, LOC138916635, LOC138923739, OR5L1D, OR5W1G
OG0000481			LOC111767429, LOC111771466, LOC111771741, LOC138921809, LOC138921810, LOC138921811, LOC138921812
OG0000482	OR6C2	OR6C2	OR6C2, OR6C2K, OR6C2L, OR6C318B
OG0000483	OR6C6	LOC788274	OR6C316, OR6C320, OR6C6, OR6C72
OG0000484		LOC107132998, LOC112445982, LOC132344976, LOC132345309, LOC132346947, MTFR1L
OG0000485		LOC104970926, LOC132342764, LOC132343464, LOC132343538, LOC132346924, LOC132346973
OG0000486	OR2H1	OR2H1, OR2H1D	OR2H1, OR2H1E, OR2H1F
OG0000487		OR2B7, OR2B7B, OR2B7C	OR2B7, OR2B7D, OR2B7E
OG0000488	OR2J3	LOC618140, OR2J3, OR2J3B, OR2J3D	LOC100059628
OG0000489	MAGEB10	LOC112445024, LOC529626	LOC100062040, LOC100062107, LOC111771567
OG0000490	OR7A10, OR7A17, OR7A5		OR7H11, OR7H3, OR7H9
OG0000491	OR4C6	LOC132342092, OR4C160, OR4C185	LOC138916936, OR4C203
OG0000492	OR4A16, OR4A5		LOC138916597, LOC138916598, LOC138916629, OR4A124
OG0000493	SIGLEC6	LOC618268	LOC100062855, LOC100066785, LOC102149751, LOC111775414
OG0000494	OR51I1	OR51A42, OR51A42B, OR51I1	OR51A42C, OR51I1
OG0000495	TUBA1C	LOC100141266, LOC112443216, LOC784458, TUBA1C	LOC100051901
OG0000496	TUBA3C, TUBA3D	LOC100295712, TUBA3E	LOC100052388, LOC100065732
OG0000497	MAGEA10	LOC509805	LOC100063552, LOC100065268, LOC111771603, LOC111772117
OG0000498	TRAV13-1, TRAV13-2, TRAV32, TRAV5	LOC112445638, TCRA
OG0000499	CD1D	CD1D, LOC512286, LOC782367, LOC788175	CD1D
OG0000500	IFT25, LOC124901818, LOC124903813, LOC124904588	IFT25	IFT25
OG0000501	OR5AC2	OR5AC26, OR5AC31	OR5AC32, OR5AC33, OR5AC34
OG0000502	OR5D3P		LOC138916590, LOC138916624, LOC138916636, LOC138916920, OR5D2
OG0000503	LOC124900389, TBC1D26, TBC1D28		LOC102148181, LOC102150960, LOC111775995
OG0000504	OR52E2	LOC784727, OR52E2, OR52E3	OR52E2, OR52E3
OG0000505	OR52E4	OR52E19, OR52E4, OR52E58	OR52E19, OR52E19E
OG0000506	OR52E6, OR52E8	OR52E15, OR52E18, OR52E7, OR52E8
OG0000507	OBP2A, OBP2B	LOC618559	LOC138918159, LOC138922534, LOC138922928
OG0000508	ZNF304	LOC101902100, LOC132342758, ZNF304	LOC100059899, ZNF304
OG0000509	HLA-DQB1, HLA-DQB2	BOLA-DQB, BOLA-DQB1	LOC100052184, LOC100060531
OG0000510	OR4C11	OR4C27	OR4C11, OR4C11D, OR4C11E, OR4C200
OG0000511	OR52N4	OR52N4, OR52N4H, OR52N4I	OR52N4, OR52N4J
OG0000512	FCRL2, FCRL3	FCRL3	FCRL3, LOC100630470, LOC100630490
OG0000513	ADH1A, ADH1B, ADH1C	ADH1C	LOC100034175, LOC100034242
OG0000514	OR56A4, OR56A5	OR56A4D, OR56A4E	OR56A4, OR56A4F
OG0000515	LOC102723532, LOC124905359, OR4N4, OR4N4C	OR4N2C, OR4N4
OG0000516	KRTAP3-2, KRTAP3-3	KRTAP3-3, LOC100294937	LOC100629732, LOC100629761
OG0000517	TPM3	LOC101904481, LOC101906472, LOC104970173, TPM3	TPM3
OG0000518	OR4K1	OR4K1, OR4K56	OR4K1, OR4K56, OR4K58
OG0000519	OR13G1	OR12J2	LOC111772216, LOC138918945, LOC138921052, OR12J2
OG0000520	LRP1B	LOC101908548, LOC132343031, LOC132343034, LRP1B	LRP1B
OG0000521	MT1E, MT1G, MT1HL1	LOC101907769	LOC106782966, LOC138915088
OG0000522	TMSB15A, TMSB15C, TMSB4X, TMSB4Y	TMSB4X	TMSB15C
OG0000523	RAB41, RAB6A, RAB6C, RAB6D	RAB6A	RAB6A
OG0000524	C22orf42, CCNYL1, CCNYL1B, DRICH1	CCNYL1	CCNYL1
OG0000525	SPAM1	LOC509761, SPAM1	LOC100051243, LOC111773095, LOC138915146
OG0000526	RHOBTB2	LOC112445697, LOC112447756, LOC613985, RHOBTB2	RHOBTB2
OG0000527	AOC3	AOC3, LOC100138645, SAO	AOC3, LOC100065718
OG0000528	SECTM1	LOC100300442, LOC101903434, LOC781977, SECTM1, SECTM1A
OG0000529	IFNL2, IFNL3	IFNL3, LOC112441453	LOC100147106, LOC100629870
OG0000530	FUT2	FUT2, SEC1	LOC100054216, LOC100054259, LOC100054308
OG0000531	BMP8A, BMP8B	BMP8A, BMP8B	BMP8A, BMP8B
OG0000532	CYP4B1	CYP4B1	LOC100063993, LOC100064176, LOC100064287, LOC102148233
OG0000533	SET, SETSIP	LOC101904963, LOC782688, SET	SET
OG0000534	FAM72A, FAM72B, FAM72C, FAM72D	FAM72A	FAM72A
OG0000535	FLG, FLG2, HRNR, S100P, TCHH		S100P
OG0000536	S100A7, S100A7A	LOC112445860, LOC786350, S100A7	S100A7
OG0000537	OR10X1	OR10X1, OR10X1C, OR10X1D	OR10X1, OR10X1E
OG0000538	SWT1	SWT1	LOC138917985, LOC138917997, LOC138922047, SWT1
OG0000539	LEFTY1, LEFTY2	LEFTY2, LOC100336971	LEFTY2, LOC100147245
OG0000540	OR2T1	OR2T1	LOC138915005, LOC138921120, OR2T1B, OR2T1C
OG0000541	SNRPG	LOC107131494, LOC107132386, LOC107132556, SNRPG	SNRPG
OG0000542	GNLY	GNLY, LOC100300483, LOC104968634, LOC616323	GNLY
OG0000543	LPA, PLG, PLGLB1, PLGLB2	PLG	PLG
OG0000544	IFT70A, IFT70B	IFT70A, IFT70B	IFT70B, LOC111768754
OG0000545	SUMO1	LOC101906855, LOC107132585, LOC132346316, SUMO1	SUMO1
OG0000546	CXCR1, CXCR2	CXCR1, CXCR2	CXCR2, LOC100058291
OG0000547	OR6B2, OR6B3	OR6B2, OR6B3	OR6B2, OR6B2C
OG0000548	RPSA, RPSA2	RPSA	LOC100050506, LOC100053273, RPSA
OG0000549	ZKSCAN7, ZNF852	LOC101905790, ZKSCAN7	LOC100066176, ZKSCAN7
OG0000550	CRIPTO, CRIPTO3	CRIPTO, LOC101906048	CRIPTO, LOC100064376
OG0000551	CD200R1, CD200R1L	CD200R1L, LOC516008	CD200R1, LOC100071466
OG0000552	ZDHHC19	ZDHHC19	LOC100056094, LOC100059182, LOC100064296, LOC100147690
OG0000553	C1QTNF7	C1QTNF7, LOC511240, MGC137014, MGC137211	C1QTNF7
OG0000554	FGFBP1	FGFBP1	FGFBP1, LOC102148236, LOC102148275, LOC111772950
OG0000555	PDE5A	PDE5A	LOC102148979, LOC138920977, LOC138921521, PDE5A
OG0000556	GYPA, GYPB, GYPE	GYPA, GYPB	GYPA
OG0000557	CLDN22, CLDN24	LOC112444630, LOC536739	LOC100058890, LOC100058927
OG0000558	LOC124900993, LOC124900994, LOC124900995, LOC124900996, LOC124900997, LOC124900998
OG0000559	LOC107987432, LOC107987433, LOC112268330, LOC112268347, LOC124900992, LOC124905413
OG0000560	GUSB, LOC124900629, LOC124905596	GUSB, LOC101904377	GUSB
OG0000561	TRBC1, TRBC2	LOC132345139, LOC509513	LOC100055383, LOC100629325
OG0000562	SLC35G3, SLC35G4, SLC35G5, SLC35G6	SLC35G6	SLC35G6
OG0000563	CYP11B1, CYP11B2	CYP11B1, LOC787628	CYP11B1, CYP11B2
OG0000564	KCNQ1	KCNQ1	KCNQ1, LOC138917602, LOC138919974, LOC138922879
OG0000565	OR51C1P	OR51F23, OR51F23D	OR51F23, OR51F23E, OR51F23F
OG0000566	OR52R1	OR52R1, OR52R1E	OR52R1, OR52R1G, OR52R1H
OG0000567	OR2D3	OR2D3, OR2D3G	OR2D3, OR2D39, OR2D3I
OG0000568	ALKBH3	ALKBH3, LOC104975368, LOC112446427, NCK2	ALKBH3
OG0000569	OR4S2	LOC788064	LOC138916794, OR4S17, OR4S2, OR4S2D
OG0000570	OR5F1	OR5F2, OR5F2B, OR5F2C	LOC138916810, OR5BH5
OG0000571	OR8H1, OR8H2, OR8H3	OR8H13, OR8H14, OR8H15
OG0000572	OR9G1, OR9G9	OR9G1, OR9G10, OR9G10C, OR9G3
OG0000573	OR9I1	OR9I17	OR9I1, OR9I1C, OR9I1D, OR9I1E
OG0000574	SCGB1D1, SCGB1D2, SCGB1D4	SCGB1D	LOC100629823, LOC106781472
OG0000575	SCGB2A1, SCGB2A2	SCGB2A2	LOC100629841, LOC100629895, LOC100629936
OG0000576	SCGB1A1	SCGB1A1	LOC100033916, LOC138916720, LOC138916722, SCGB1A1
OG0000577	OR2AT4	OR2AT2, OR2AT2B, OR2AT2C	OR2AT2, OR2AT2D
OG0000578	GDPD4	GDPD4, LOC112444840, LOC524642, LOC786996	GDPD4
OG0000579	EIF2S3, EIF2S3B	EIF2S3, LOC132344468	EIF2S3, LOC100066299
OG0000580	HEBP1	HEBP1, LOC101905711, LOC101905801, LOC101906101	HEBP1
OG0000581	LOC124902894, SLCO1B1, SLCO1B3, SLCO1B3-SLCO1B7	SLCO1B3	SLCO1B3
OG0000582	NAP1L1	LOC112441545, LOC132345080, LOC782609, NAP1L1	NAP1L1
OG0000583	FAM9A, FAM9B, FAM9C, SYCP3	SYCP3	SYCP3
OG0000584	PAN3	PAN3	LOC102149088, LOC138915108, LOC138915171, PAN3
OG0000585	OR11H1, OR11H12, OR11H2	OR11H12, OR11H12B	OR11H12
OG0000586	SERPINA1, SERPINA2	SERPINA1	LOC100065068, LOC138920541, SPI2
OG0000587	TUBGCP5	TUBGCP5	LOC111775605, LOC138917102, LOC138917136, TUBGCP5
OG0000588	C2CD4A, C2CD4B	C2CD4B, LOC529823	C2CD4A, C2CD4B
OG0000589	USP3	UBE2D1, USP3, YPEL2, ZFAND3	USP3
OG0000590	HBA1, HBA2	HBA, HBA1	HBA, HBA2
OG0000591	PMM2	LOC782057, PMM1, PMM2	PMM1, PMM2
OG0000592	LOC102723728, NOMO1, NOMO2, NOMO3	LOC515570	LOC100053583
OG0000593	PDILT	PDILT	LOC100068595, LOC100147307, LOC138917162, PDILT
OG0000594	SULT1A1, SULT1A2, SULT1A3, SULT1A4	SULT1A1	LOC100064221
OG0000595	CENPV, CENPVL1, CENPVL2, CENPVL3	CENPV	CENPV
OG0000596	BPTF, LOC124903972, LOC124905345, LOC124905376	BPTF	BPTF
OG0000597	LRRC37A, LRRC37A2, LRRC37A3, LRRC37B	LOC614269	LOC100063851
OG0000598	CCL18, CCL3, CCL3L1, CCL3L3	CCL3	CCL3
OG0000599	KRT37, KRT38	KRT37, KRT38	KRT37, KRT38
OG0000600	NME1, NME1-NME2, NME2	LOC104968435, NME2	NME2
OG0000601	ICAM2	LOC100140873, LOC132342108, LOC132342121, LOC616254	ICAM2
OG0000602	BTBD17	BTBD17, LOC112442725, LOC112442726, LOC132343124	BTBD17
OG0000603	AFG3L2	AFG3L2, LOC532875, LOC613321	AFG3L2, LOC100052875
OG0000604	CNDP1	CNDP1	CNDP1, LOC111774954, LOC138922092, LOC138922402
OG0000605	NMRK2	LOC101904268, LOC101905125, LOC112448828, NMRK2	NMRK2
OG0000606	MBD3L2, MBD3L2B, MBD3L3, MBD3L4, MBD3L5	MBD3L3
OG0000607	LGALS7, LGALS7B	LGALS7, LGALS7B	LOC100066370, LOC100066399
OG0000608	CLC, LGALS13, LGALS14, LGALS16	LOC100299023, LOC515276
OG0000609	PGLYRP1	PGLYRP1	LOC100071026, LOC100071039, LOC100071074, LOC138915734
OG0000610	TPRX1, TPRX2	LOC101902766, LOC132342752	LOC138916034, LOC138916035
OG0000611	CTU1	CTU1, LOC100297056	CTU1, LOC111775254, LOC111775260
OG0000612	FPR1, FPR2, FPR3		LOC100062696, LOC100062735, LOC100062768
OG0000613	LRRC74B	LRRC74B	LOC102149914, LOC106783461, LOC111774786, LRRC74B
OG0000614	PPP2R3B	LOC100298789, LOC132342097	LOC102148351, LOC138919310, PPP2R3B
OG0000615	VCX, VCX2, VCX3A, VCX3B, VCY, VCY1B
OG0000616	NUDT10, NUDT11	NUDT10, NUDT11	LOC111771535, NUDT11
OG0000617	ZXDA, ZXDB	LOC510362, ZXDB	LOC100146280, LOC100146995
OG0000618	OTUD6A	OTUD6A	LOC100056237, LOC138917684, LOC138921890, LOC138921892
OG0000619	PABPC1L2A, PABPC1L2B	LOC521086, LOC784438	PABPC1L2A, PABPC1L2B
OG0000620	TEX13A, TEX13B	TEX13A, TEX13B	LOC111771574, TEX13A
OG0000621	ZNF449	LOC132342077, ZNF449	LOC100057543, LOC100146494, ZNF449
OG0000622	OPN1LW, OPN1MW, OPN1MW2, OPN1MW3	OPN1LW	OPN1LW
OG0000623	CTAG1A, CTAG1B, CTAG2, LAGE3	LAGE3	LAGE3
OG0000624		LOC100337457, LOC514257	LOC100067445, LOC100067491, LOC100067707, LOC106783107
OG0000625		OR5BJ2, OR8BJ2	OR5BJ2, OR5BJ4, OR5BJ5, OR8BJ5
OG0000626		OR10U1, OR10U1B, OR10U5	OR10U1, OR10U1C, OR10U1D
OG0000627		OR9K1, OR9K15, OR9K1B, OR9K7	OR9K1, OR9K7
OG0000628		OR4K35, OR4K36, OR4K54	OR4K35, OR4K36, OR4K66
OG0000629		LOC781677, OR4G18, OR4G8	OR4F84, OR4G26, OR4G27B
OG0000630		OR52Z1, OR52Z12, OR52Z17, OR52Z19	OR52Z1, OR52Z12
OG0000631		OR52S22, OR52S6, OR52X3	OR52S29, OR52X3, OR52X6
OG0000632		OR12D20, OR12D21	OR12D20, OR12D24, OR12D25, OR12D26
OG0000633		OR10D5, OR10D5C, OR10D5D	OR10D5F, OR10D5G, OR10D5H
OG0000634			LOC138919023, LOC138919025, LOC138922912, LOC138922913, LOC138923120, LOC138923121
OG0000635			LOC138924887, OR9S17, OR9S21, OR9S23B, OR9S3, OR9S7
OG0000636			LOC100053581, LOC111775640, LOC138916222, LOC138916243, LOC138916245, LOC138916247
OG0000637			LOC102147882, LOC102147914, LOC138921713, LOC138921787, LOC138922005, LOC138922007
OG0000638		OR6C304, OR6C63	OR6C315, OR6C71, OR6U2
OG0000639	OR2J1, OR2J2	OR2J1	OR2J1, OR2J1B
OG0000640		OR2G1, OR2G7B	OR2G1, OR2G26, OR2G7B
OG0000641	OR2G2	OR2G27, OR2G28	OR2G28, OR2G29
OG0000642	LOC105379522, ZNF37A, ZNF577	LOC100138479	LOC102150917
OG0000643	ZNF17, ZNF547, ZNF749	LOC112441491	LOC106781752
OG0000644	OR7C1, OR7C2	OR7C2, OR7C71	OR7C2
OG0000645	OR4D10	OR4D11, OR4D11B, OR4D31, OR4D32
OG0000646		LOC618463	LOC100066226, LOC100066419, LOC100146165, LOC106780882
OG0000647	H2AC7	H2AC15	H2AC10, H2AC15, H2AC7
OG0000648	H2AC18, H2AC19	H2AC18, H2AC19	H2AC19
OG0000649	PCDHB14	LOC615130, PCDHB11	LOC100061546, LOC100072297
OG0000650	KRT10	KRT10	KRT10A, KRT10B, LOC111775645
OG0000651	OR4F15	OR4F13, OR4F15	OR4F13, OR4F15
OG0000652	OR1M1	OR1F12, OR1M1	OR1F15, OR1M1
OG0000653	CEACAM3, CEACAM4		LOC100630359, LOC100630385, LOC100630409
OG0000654	TRAV12-1, TRAV12-2, TRAV12-3	LOC100298992, LOC112448402
OG0000655		CD1B, CD1B5, LOC507767, LOC509005, LOC781726
OG0000656	MYH4	LOC132343045, MYH1, MYH4	MYH1
OG0000657	PCDHGB4, PCDHGB5, PCDHGB6, PCDHGB7	PCDHGB4
OG0000658	GBP1, GBP3	GBP1, LOC511531	LOC100052081
OG0000659	TRBV25-1, TRBV25OR9-2, TRBV26, TRBV26OR9-2, TRBV8-2
OG0000660	OR5B3	OR5B146	OR5B155, OR5B158, OR5B3
OG0000661	OR2T3, OR2T34	OR2T3, OR2T3B, OR2T3C
OG0000662	UGT2A1, UGT2A2, UGT2A3	UGT2A1	LOC100068176
OG0000663	TAAR8	LOC516101, TAAR8	LOC100073110, LOC100073120
OG0000664	CYP4F8	CYP4F47, LOC100295883, LOC507016, LOC507615
OG0000665	ADAM30	LOC531521, LOC789317, LOC789334	ADAM30
OG0000666		LOC112445724, LOC112447767, LOC782699, LOC789032	LOC138923274
OG0000667	TDP1	TDP1	LOC111771471, LOC111773193, TDP1
OG0000668	OR8B2, OR8B3	OR8B3, OR8B3G	OR8B3
OG0000669	OR52A5	OR52A5, OR52A5D	OR52A5, OR52A5F
OG0000670	KRBOX4, ZNF674	ZNF674	LOC138915118, ZNF674
OG0000671	ZNF793	ZNF793	LOC100071590, LOC102148356, ZNF793
OG0000672	HSPA8	HSPA8, LOC132346560	HSPA8, LOC100057862
OG0000673	HSPA1A, HSPA1B	HSPA1A	HSPA1B, LOC111769297
OG0000674	MRGPRD	LOC507247, LOC615853	LOC100060147, LOC100060175
OG0000675	ACSM4	ACSM4	ACSM4, LOC138917213, LOC138917220
OG0000676	CA1	CA1, LOC100847874, LOC784254	CA1
OG0000677		LOC132342275, LOC520402, LOC617374, LOC781990, LOC783660
OG0000678	PRG2		LOC100630020, LOC111776077, LOC138915063, LOC138916408
OG0000679	LOC124902201	LOC132344347, RUM1	LOC106781761, LOC111775003
OG0000680	FCRL5	FCRL5	LOC100147077, LOC100147378, LOC138923984
OG0000681	ACOT4	ACOT4, LOC512541	ACOT4, LOC106782520
OG0000682	OR4N2	OR4N2	OR4N2, OR4N2D, OR4N2E
OG0000683	TRAV3	LOC100296195, LOC100296272, LOC100852257, LOC101904021
OG0000684	OR3A1	OR3A1, OR3A1D	OR3A1, OR3A1I
OG0000685	HBB, HBD	HBB	HBB, LOC100054161
OG0000686	HBG1, HBG2	HBE2, HBE4	LOC100068895
OG0000687	OR56B4	OR56B42, OR56B42B	OR56B45, OR56B46
OG0000688	OR56B2P	OR56B2C, OR56B2E	OR56B2, OR56B2I
OG0000689	OR5M1, OR5M10	OR5M10, OR5M10C	OR5M10
OG0000690	OR11H6	OR11H6	OR11H31, OR11H5, OR11H6
OG0000691	SLC2A14, SLC2A3	LOC538810, SLC2A3	SLC2A3
OG0000692	SRGAP2, SRGAP2B, SRGAP2C	SRGAP2	SRGAP2
OG0000693	OR13A1	OR13A1, OR13A29	OR13A1, OR13A31
OG0000694	SULT1C4	LOC100300896, LOC783020	LOC100061179, SULT1C4
OG0000695	CNTNAP3, CNTNAP3B, CNTNAP3C	CNTNAP3	LOC100064076
OG0000696	NLRP11, NLRP4, NLRP9	NLRP9	NLRP4
OG0000697	TAS2R42	LOC100140395, T2R12, TAS2R42	TAS2R42
OG0000698	CD300LD	LOC509881, LOC789732	LOC100060591, LOC100630750
OG0000699	PNMA8B	LOC512005, LOC789997, PNMA8B	PNMA8B
OG0000700	OR8U1, OR8U8, OR8U9	OR8U1, OR8U9
OG0000701	FOLR1	FOLR1, FOLR3	FOLR1, LOC100059683
OG0000702	FOLR2, FOLR3	FOLR2	FOLR3, LOC100066065
OG0000703	SP100	SP100, SP140L	LOC100063634, SP100
OG0000704	ABCB4	ABCB4, LOC101902435, LOC785370	ABCB4
OG0000705	OR10A3	OR10A3, OR10A3F, OR10A3G, OR10A3I
OG0000706	ECE2, EEF1AKMT4, EEF1AKMT4-ECE2	ECE2	ECE2
OG0000707	FCN1, FCN2	FCN1	LOC100069029, LOC102147462
OG0000708	OXCT2	LOC100297708, OXCT2	LOC100054330, OXCT2
OG0000709	YBX1	LOC101906359, LOC132344325, YBX1	YBX1
OG0000710	CLCA4	CLCA4	CLCA4, LOC100063509, LOC111773602
OG0000711	SLC25A24	LOC530689, LOC615258, SLC25A24	SLC25A24
OG0000712	ATP8B4	ATP8B4, LOC516849	ATP8B4, LOC100068071
OG0000713	LIMS1, LIMS3, LIMS4	LIMS1	LIMS1
OG0000714	TFCP2L1	LOC132342981, TFCP2L1	LOC100068349, TFCP2L1
OG0000715	GAD1	GAD1, LOC529488	GAD1, LOC100055638
OG0000716	TF	INHCA, TF	INHCA, TF
OG0000717	TMA7	LOC107131728, LOC112446623, LOC112447341	LOC111769334
OG0000718	PFKFB1	PFKFB1	LOC138921829, LOC138921830, PFKFB1
OG0000719	AADAC	AADAC, LOC782258	AADAC, LOC100050083
OG0000720	HTR3D, HTR3E	LOC532114, LOC616094	LOC100058884
OG0000721	ATP8A2	ATP8A2, LOC536660	ATP8A2, LOC100059750
OG0000722	GK, GK3	GK, LOC538702	GK
OG0000723	TCP11X1, TCP11X2	LOC522334	LOC100147508, LOC138921747
OG0000724	HSP90AA1	HSP90AA1, LOC107131398, LOC781339	HSP90AA1
OG0000725	DDX53	DDX53	DDX53, LOC100059831, LOC111771594
OG0000726	GIMAP2	GIMAP2	LOC100057398, LOC138915061, LOC138923849
OG0000727	LYPLA1, LYPLA1-TCEA1	LOC782114, LYPLA1	LYPLA1
OG0000728	LOC101929601, LOC101929627, LOC124902048	LOC100335177	LOC102150331
OG0000729	HAS2	HAS2, LOC132345335, LOC515601	HAS2
OG0000730	LYNX1, LYNX1-SLURP2, SLURP2	LYNX1	LYNX1
OG0000731	RRAGA	LOC539009, LOC614531, RRAGA	RRAGA
OG0000732	PPP2R1A	LOC132344360, LOC616695, PPP2R1A	PPP2R1A
OG0000733	PTPN11	LOC526769, PTPN11	LOC100146191, PTPN11
OG0000734	SUPT20HL1, SUPT20HL2	LOC112445025, LOC784572	LOC100060518
OG0000735	PABPN1	LOC112442288, LOC616281, PABPN1	PABPN1
OG0000736	CTRB1, CTRB2	CTRB2, LOC100848132	LOC100146723
OG0000737	ALOX15	ALOX12E, ALOX15	ALOX15, LOC100072906
OG0000738	TNFSF12, TNFSF12-TNFSF13	LOC100568284, TNFSF12	TNFSF12
OG0000739	SLC5A1	LOC531152, SLC5A1	LOC100052724, SLC5A1
OG0000740	CSNK1A1	CSNK1B, LOC100138998, LOC613515	CSNK1A1
OG0000741	SNX6	LOC510454, SNX6	LOC138919104, SNX6
OG0000742	ATAD3A, ATAD3B, ATAD3C	ATAD3A	LOC111772475
OG0000743	ESPN, LOC124905553, LOC124905565	ESPN	ESPN
OG0000744	SLC2A5, SLC2A7	LOC107131287, SLC2A5	SLC2A5
OG0000745	TNFRSF1B	TNFRSF1B	LOC138921328, TNFRSF14, TNFRSF1B
OG0000746	PLA2G2D	LOC112443425, PLA2G2D1, PLA2G2D4	PLA2G2D
OG0000747	RPA2	LOC132344095, LOC132346305, RPA2	RPA2
OG0000748	LOC102723573, LOC102724737, RPS8	RPS8	RPS8
OG0000749	FAF1	FAF1, LOC784088	FAF1, LOC138920271
OG0000750	LAMTOR5	LAMTOR5, LOC132344281, LOC132345539	LAMTOR5
OG0000751	SLC16A1	LOC509911, SLC16A1	LOC100064182, SLC16A1
OG0000752	SPRR1A, SPRR1B	LOC507527	LOC100061178, LOC106783194
OG0000753	S100A9	S100A9	LOC100061598, LOC100061663, S100A9
OG0000754	S100A8	S100A8	LOC100061631, LOC100061699, S100A8
OG0000755	GON4L, YY1AP1	GON4L, LOC101906206	LOC100057465
OG0000756	DCAF8, DCAF8L1, DCAF8L2	DCAF8	DCAF8
OG0000757	XCL1, XCL2	XCL1, XCL2	XCL1
OG0000758	TEDDM1	TEDDM1	LOC100051375, LOC100054852, TEDDM1
OG0000759	C4BPA	C4BPA, LOC506707	C4BPA, LOC100056262
OG0000760	TAF1A	TAF1A	LOC100050174, LOC100629977, LOC102147783
OG0000761	PGBD2, PGBD3, PGBD4	PGBD2	PGBD2
OG0000762	CENPA	CENPA, LOC132343406, LOC782601	CENPA
OG0000763	XDH	XDH	LOC100054641, LOC100054688, XDH
OG0000764	FAHD2A, FAHD2B, LOC124900512	FAHD2A	LOC100062565
OG0000765	IL1B	IL1B	LOC100034237, LOC100052414, LOC111768185
OG0000766	CCDC93	CCDC93	CCDC93, LOC106781936, LOC111772081
OG0000767	ING5, LOC124903680, LSM12	LSM12	LSM12
OG0000768	RPL15	LOC101903301, RPL15	LOC100060989, RPL15
OG0000769	LOC112267908, LOC112268076, VPS51	VPS51	VPS51
OG0000770	CP	CP, CPHL1	CP, CPHL1
OG0000771	DEFB109B, LOC124900661, LOC124905442	LOC112444618	LOC111770879
OG0000772	SMIM20	LOC100335467, LOC101904614, SMIM20	SMIM20
OG0000773	DCAF4, DCAF4L1, DCAF4L2	DCAF4	DCAF4
OG0000774	LOC105374298, LOC124905351, PDCD6	PDCD6	PDCD6
OG0000775	GTF2H2, GTF2H2C, GTF2H2C_2	GTF2H2	LOC100073305
OG0000776	SERF1A, SERF1B	SERF1B	LOC111775648, LOC138917386
OG0000777	LOC101928044, ZCCHC9	LOC783803, ZCCHC9	ZCCHC9
OG0000778	ELL2	ELL2, LOC527529	ELL2, LOC100056183
OG0000779	CCNG1	CCNG1, LOC514507, LOC789192	CCNG1
OG0000780	BOD1, BOD1L2, LOC124905450	BOD1	BOD1
OG0000781	ZSCAN16	LOC132342105, ZSCAN16	LOC102148684, ZSCAN16
OG0000782	ZKSCAN3, ZKSCAN4	ZKSCAN4	ZKSCAN3, ZKSCAN4
OG0000783	UBD	LOC504548, LOC786987, UBD	UBD
OG0000784	POU5F1, POU5F1B	LOC132345822, POU5F1	POU5F1
OG0000785	CNPY3-GNMT, GNMT	GNMT, LOC112443696	GNMT
OG0000786	COX7A2	COX7A2, LOC132343906, LOC132346172	COX7A2
OG0000787	MOXD1	LOC785161, MOXD1	MOXD1, MOXD2
OG0000788	WTAP	LOC104975673, WTAP	LOC100052391, WTAP
OG0000789	LOC107984227, RAMAC, RAMACL	RAMAC	RAMAC
OG0000790	CYCS	CYCS, LOC100847304, LOC100847700	CYCS
OG0000791	TRIM50, TRIM73, TRIM74	TRIM50	TRIM50
OG0000792	TMEM225B	LOC100141168, LOC112444355, TMEM225B	TMEM225B
OG0000793	FMC1-LUC7L2, LUC7L, LUC7L2	LUC7L	LUC7L
OG0000794	TRBV20-1, TRBV20OR9-2	LOC101903590, LOC101903933, LOC101904148
OG0000795	ARHGEF35, ARHGEF5, LOC107987545	ARHGEF5	ARHGEF5
OG0000796	EEF2KMT, FAM86B1, FAM86B2	EEF2KMT	EEF2KMT
OG0000797	ADAM18	ADAM18	ADAM18, LOC111770875, LOC111770949
OG0000798	RPL7	LOC781646, LOC788541, RPL7	RPL7
OG0000799	SLC7A13	LOC506670, LOC518422	LOC100056266, SLC7A13
OG0000800	COX6C	COX6C, LOC132344161, LOC782486	COX6C
OG0000801	GML	GML, LOC112441461	GML, LOC111775049
OG0000802	MAP1LC3B, MAP1LC3B2, MAP1LC3BP1	MAP1LC3B	MAP1LC3B
OG0000803	DNAJA1	DNAJA1, LOC782779	DNAJA1, LOC100054696
OG0000804	SPATA31F1	FAM205A, LOC785500	LOC100064958, SPATA31F1
OG0000805	FRMD3	FRMD3	FRMD3, LOC102147868, LOC138920313
OG0000806	CCDC180	CCDC180	CCDC180, LOC100066059, LOC106782584
OG0000807	MSANTD3-TMEFF1, TMEFF1	LOC786332, TMEFF1	TMEFF1
OG0000808	NIPSNAP3A, NIPSNAP3B	NIPSNAP3A	LOC100060997, LOC100061065
OG0000809	RPL7A	LOC132345566, RPL7A	LOC100059927, RPL7A
OG0000810	PAEP	LOC100848610, PAEP	LGB1, LGB2
OG0000811	GLT6D1	GLT6D1, LOC525099	GLT6D1, LOC138915007
OG0000812	MAN1B1	LOC100336900, MAN1B1	LOC100147680, MAN1B1
OG0000813	GLUD1, GLUD2	GLUD1	GLUD1, LOC100069935
OG0000814	CYP17A1	CYP17A1, LOC112444495, LOC132342070	CYP17A1
OG0000815	SPADH	SPADH1, SPADH2	LOC111772889, SPADH
OG0000816	C10orf88	C26H10orf88, LOC510536	LOC100050410, LOC100050490
OG0000817	OR52M1	OR52M1, OR52M2	OR52M1, OR52M2
OG0000818	OR51F1	OR51F1, OR51F1B	OR51F1, OR51F1C
OG0000819	OR51L1	LOC107133172, OR51L1B, OR51L1C	OR51L1
OG0000820	OR52D1	OR52D1, OR52D1D	OR52D1, OR52D1F
OG0000821	OR52L1	OR52L1, OR52L2	OR52L1, OR52L2
OG0000822	LOC101929775, LOC124905344, MAPK8IP1	MAPK8IP1	MAPK8IP1
OG0000823	OR8K1	OR8K1, OR8K1B	LOC138916394, OR8K1C
OG0000824	MS4A6A, MS4A6E		LOC100061154, LOC102149840, LOC102150477
OG0000825	TTC9C	LOC101907138, LOC101907544, TTC9C	TTC9C
OG0000826	SLC22A6	LOC519202, SLC22A6	LOC100147356, SLC22A6
OG0000827	MMP10, MMP3	LOC100848277, MMP3	MMP3
OG0000828	OR8D4	OR8D4	OR5BP3, OR8D4, OR8D4B
OG0000829	SLC11A2	LOC112441543, LOC512464, SLC11A2	SLC11A2
OG0000830	PRR13	LOC101905014, PRR13	LOC106782589, PRR13
OG0000831	UBE2N, UBE2NL	UBE2N	LOC102150222, UBE2N
OG0000832	SPIC	LOC785006, SPIC	LOC100065558, SPIC
OG0000833	OAS1	OAS1X, OAS1Y, OAS1Z	OAS1
OG0000834	DYNLL1	DYNLL1, LOC101902172, LOC784058	DYNLL1
OG0000835	ZAR1L	LOC112443020, LOC112447755, ZAR1L	ZAR1L
OG0000836	GTF2F2	GTF2F2, LOC112449302, LOC511494	GTF2F2
OG0000837	UTP14A, UTP14C	LOC505600, UTP14A	UTP14A
OG0000838	FBXL3	FBXL21, FBXL3	FBXL21, FBXL3
OG0000839	TM9SF2	TM9SF2, TM9SF5	TM9SF2, TM9SF5
OG0000840	SPACA7	LOC112449091, SPACA7	LOC102148513, SPACA7
OG0000841	RASA3	LOC112449111, LOC132346810, RASA3	RASA3
OG0000842	OR4M1, OR4M2, OR4M2B	OR4M1	OR4M1
OG0000843	RNASE1	BRB, LOC280930, LOC282340	RNASE1
OG0000844	RNASE2, RNASE3	LOC112448555, RNASE2	RNASE2
OG0000845	RNASE7, RNASE8	LOC538679, LOC783267	LOC100072707
OG0000846	OR10G2	OR10G1, OR10G1C	OR10G1, OR10G1G
OG0000847	DHRS2, DHRS4, DHRS4L2	DHRS4	DHRS4
OG0000848	RPS29	LOC112442039, LOC112448430, RPS29	RPS29
OG0000849	RPL36A, RPL36AL	RPL36A, RPL36AL	RPL36AL
OG0000850	DDHD1	DDHD1	DDHD1, LOC138917984, LOC138923608
OG0000851	LGALS3	LGALS3	LGALS3, LOC138922939, LOC138924616
OG0000852	FLVCR2	FLVCR2, LOC509034	FLVCR2, LOC100057829
OG0000853	ATXN3, ATXN3L	ATXN3, LOC512323	ATXN3
OG0000854	HERC2, LOC102723564, LOC124903450	HERC2	HERC2
OG0000855	JMJD7-PLA2G4B, PLA2G4B, PLA2G4C	PLA2G4B	PLA2G4B
OG0000856	SENP8	LOC100139919, LOC782385, SENP8	SENP8
OG0000857	RNPS1	LOC112447314, LOC508834, RNPS1	RNPS1
OG0000858	ELOB	ELOB, LOC101906273, LOC132343864	ELOB
OG0000859	BOLA2, BOLA2-SMG1P6, SMG1	SMG1	SMG1
OG0000860	REXO5	REXO5	LOC100146885, LOC111767533, REXO5
OG0000861	DNAJA2	DNAJA2, LOC614732, LOC784122	DNAJA2
OG0000862	DPEP2NB	DPEP2NB	DPEP2NB, LOC138920547, LOC138923383
OG0000863	CLEC18A, CLEC18B, CLEC18C	CLEC18C	LOC100068640
OG0000864	OR1D2, OR1D5	OR1D3, OR1D3B	OR1D3
OG0000865	TVP23B, TVP23C, TVP23C-CDRT4	TVP23C	LOC100073135
OG0000866	CCL4, CCL4L1, CCL4L2	CCL4	LOC100057859
OG0000867	CBX1	CBX1, LOC101904753, LOC101905232	CBX1
OG0000868	IGBP1, IGBP1C	IGBP1, LOC534155	IGBP1
OG0000869	DYNAP	LOC104975794	DYNAP, LOC111774837, LOC138925416
OG0000870	HMG20B	HMG20B, LOC100298890, LOC533921	HMG20B
OG0000871	FUT3, FUT5, FUT6	FUT6	LOC111774191
OG0000872	C3	C3, LOC528040	LOC100060505, LOC100060539
OG0000873	ZNF557, ZNF558	ZNF557	ZNF557, ZNF558
OG0000874	CLEC4G	CLEC4G	CLEC4G, LOC100066639, LOC100066686
OG0000875	CD209, CLEC4M	CD209	LOC100066738, LOC100629660
OG0000876	ACTL9	ACTL9	LOC100064420, LOC100064595, LOC111774307
OG0000877	OR2Z1	OR2Z1, OR2Z11	OR2Z1, OR2Z11
OG0000878	BST2	LOC100298356, LOC112441507, LOC618737	BST2
OG0000879	WDR87	LOC107131422, WDR87	LOC100146190, WDR87
OG0000880	LIPE	LIPE	LIPE, LOC100069954, LOC138915927
OG0000881	IRGC	IFI47, IRGC, LOC616722	IRGC
OG0000882	IL4I1	IL4I1	IL4I1, LOC100055246, LOC100147151
OG0000883	SIGLEC10, SIGLEC11, SIGLEC16	SIGLEC10	LOC100066644
OG0000884	DPRX	DPRX	DPRX, LOC102148044, LOC111770308
OG0000885	TARM1	TARM1	LOC100629668, LOC100630360, LOC100630386
OG0000886	LAIR1, LAIR2	LAIR1	LOC102149211, LOC106781650
OG0000887	ZSCAN4	LOC100141128, ZSCAN4	LOC102147525, LOC102151065
OG0000888	CRLS1	CRLS1	CRLS1, LOC106783229, LOC138917899
OG0000889	CST9, CST9L	LOC505033, LOC781567	LOC100058575
OG0000890	NINL	LOC100297905, LOC101909551, LOC112441530	NINL
OG0000891	BPIFA1	BPIFA1	LOC100068890, LOC100068982, LOC111769903
OG0000892	EPPIN, EPPIN-WFDC6, WFDC6	SPINLW1	LOC100630144
OG0000893	PPDPF	LOC509941, PPDPF	LOC102149887, PPDPF
OG0000894	CBS, LOC102724560	CBS	LOC100057612, LOC100146156
OG0000895	RIMBP3, RIMBP3B, RIMBP3C	RIMBP3B	LOC100146960
OG0000896	FAM246A, FAM246B, FAM246C	LOC112441985	LOC138925472
OG0000897	P2RX6	P2RX6	LOC138925117, LOC138925463, P2RX6
OG0000898	DDT, DDTL	DDT, LOC101907022	DDT
OG0000899	DUSP18, DUSP21	DUSP18	DUSP18, LOC100629685
OG0000900	PKDREJ	LOC101904413, LOC104972622, PKDREJ	PKDREJ
OG0000901	IL3RA	IL3RA, LOC112444532, LOC132342083	IL3RA
OG0000902	ASMTL	ASMTL, LOC107131293, LOC132344461	ASMTL
OG0000903	P2RY8	LOC101908107, LOC112444479, LOC132344462	P2RY8
OG0000904	AMELX, AMELY	AMELX, LOC132344423	AMELX
OG0000905	TCEANC	LOC112445119, LOC112445410, TCEANC	TCEANC
OG0000906	TXLNG	LOC112445158, LOC132344515, TXLNG	TXLNG
OG0000907	EIF1AX, EIF1AY, LOC124905557	EIF1AX	EIF1AX
OG0000908	H2AL3	H2AL1Q, H2AL3	H2AL3, LOC138921796
OG0000909	FAM156A, FAM156B		FAM156A, LOC100060161, LOC102150936
OG0000910	FAM236A, FAM236B, FAM236C, FAM236D		LOC111771601
OG0000911	DMRTC1, DMRTC1B	LOC112445146, MGC140080	DMRTC1B
OG0000912	ARMCX6	ARMCX6, LOC100297334	LOC100060576, LOC100060676
OG0000913	TCEAL2, TCEAL4	TCEAL4	TCEAL2, TCEAL4
OG0000914	BEX1, BEX2	LOC767968, LOC768028	LOC100630227
OG0000915	TCEAL8	LOC132342093, TCEAL8	LOC100050287, TCEAL8
OG0000916	SMIM10L2A, SMIM10L2B	SMIM10	LOC111771459, SMIM10L2A
OG0000917	HTATSF1	HTATSF1, LOC112445002, LOC112449068	HTATSF1
OG0000918	FMR1NB	FMR1NB	FMR1NB, LOC111772241, LOC138921954
OG0000919	GABRA3	GABRA3	GABRA3, LOC111771564, LOC138921855
OG0000920	ABO	ABO	ABO, LOC100147494, LOC111767452
OG0000921	LOC107987464, LOC112268342, LOC124900628	LOC785804	LOC111771063
OG0000922	MUC4	MUC4	LOC138914996, LOC138918943, MUC4
OG0000923	GSTT1	GSTT1, GSTT2	LOC100050322, LOC100053468
OG0000924		OR9M1, OR9M1D, OR9M6	LOC138916593, LOC138916594
OG0000925		OR13P11, OR13P12, OR13P2	OR13P2, OR13P2B
OG0000926		LOC104970693, LOC132343927, LOC132345173	LOC138919021, LOC138923117
OG0000927		LOC785618	LOC100056261, LOC100056343, LOC100056428, LOC100056474
OG0000928		LOC112446693, LOC617219, LOC781146, LOC785803, LYSB
OG0000929		LOC517108, LOC787343	LOC100064468, LOC100064551, LOC100064612
OG0000930		LOC112447808	LOC111772134, LOC138915077, LOC138920400, LOC138922992
OG0000931		OR13D2, OR13D2C	OR13D2, OR13D2G, OR13D2H
OG0000932		OR11G9, OR11H26	OR11G31, OR11G9, OR11H26
OG0000933		OR11K2, OR11K5	OR11K6, OR11K7, OR11K8
OG0000934		OR6B17, OR6B18	OR6B6, OR6B6B, OR6B9
OG0000935		LOC101903126, LOC783920	LOC100070235, LOC102148185, LOC106783453
OG0000936		OR52S20, OR52S23, OR52S24, OR52S24B	OR52S23
OG0000937		OR2N1, OR2N1O	LOC100059400, OR2N1, OR2N1Q
OG0000938		OR2AD1, OR2AD1B	OR2AD1, OR2AD1C, OR2AD1D
OG0000939		LOC112441454, LOC782544, OR8B72	OR8B88, OR8B89
OG0000940		LOC521092, LOC532022, LOC785287	LOC100629390, LOC111771522
OG0000941		LOC112445649, LOC112445785, LOC115945178, LOC132344729, LOC132344755
OG0000942		LOC112445503, LOC112445614, LOC112445652, LOC112445663, LOC112445664
OG0000943		LOC112445774, LOC112445847, LOC112445848, LOC112445849, LOC112445850
OG0000944			LOC106783195, LOC106783196, LOC111773519, LOC138924277, LOC138924279
OG0000945			LOC138916468, LOC138916473, LOC138916521, LOC138916527, LOC138916539
OG0000946		OR2B37, OR2H18, OR2H19, OR2H20
OG0000947	ZNF485, ZNF71, ZNF74		ZNF74
OG0000948	RBAK, RBAK-RBAKDN	RBAK	RBAK
OG0000949	ZNF157, ZNF25	ZNF157	ZNF157
OG0000950	ZNF530		LOC100051465, LOC102149879, LOC111775281
OG0000951	MAGEB3	LOC509870	LOC100051850, LOC138921903
OG0000952	IGKV5-2, IGKV6-21, IGKV6D-21, IGKV6D-41
OG0000953	KRT2	KRT2	KRT2C, LOC100063215
OG0000954	KRT77	KRT77	KRT128, KRT77
OG0000955	KRT8	KRT8, LOC515823	LOC100063511
OG0000956		OR7G52	OR7G57, OR7G61, OR7G65
OG0000957	H2BC21		H2BC17, H2BC19, H2BC20
OG0000958			LOC100033969, LOC100052742, LOC102149514, LOC138925093
OG0000959	CTSG	LOC505658, LOC509956	LOC100053921
OG0000960	ZNF677		LOC100064037, LOC106781577, LOC106781581
OG0000961	H2AC4, H2AC8	H2AC4	H2AC8
OG0000962	H2AC1, H2AC6	H2AC6	H2AC6
OG0000963	H2AC25	H2AC25, H2AC8	H2AC25
OG0000964		OR51H1, OR51H5, OR51H8, OR51H9B
OG0000965		OR51K1, OR51K2	OR51K1, OR51K2
OG0000966	OR51I2	OR51I2D	OR51I2, OR51I2C
OG0000967	ZFP30, ZFP82	ZFP30	LOC100061970
OG0000968	ZNF571		LOC100062286, LOC102150658, LOC138915891
OG0000969	ZNF565	ZNF565	LOC100060759, ZNF565
OG0000970	ZNF607		LOC102150907, LOC106780903, ZNF573
OG0000971	PCDHB13, PCDHB8	LOC518612	LOC100072307
OG0000972	PCDHB10, PCDHB9	LOC107131225	LOC138915009
OG0000973	PCDHB11, PCDHB12	LOC100848799	LOC100061584
OG0000974	OR1N2	OR1N2	OR1N2, OR1N2B
OG0000975	ANKRD36, ANKRD36B, ANKRD36C, ANKRD62
OG0000976	ACTBL2	ACTBL2	ACTB, ACTBL2
OG0000977	OR2AE1	OR2AE1	OR2AE1B, OR2AE1C
OG0000978	CEACAM21	LOC522128	LOC111775433, LOC138915926
OG0000979	MAGEC1, MAGEC2, MAGEC3		LOC100058248
OG0000980	CD1E	CD1E	CD1E, CD1E1
OG0000981	PCDHGB1, PCDHGB2, PCDHGB3	LOC101904103
OG0000982	OR2A4, OR2A7	OR2A7	OR2A7
OG0000983	GBP6	LOC107131333, LOC513659	GBP6
OG0000984	OR5B12	OR5B12, OR5B12C	OR5B12D
OG0000985		OR5B24, OR5B32	OR5B156, OR5B160
OG0000986	OR5B2	OR5B141, OR5B2	OR5B2
OG0000987	OR5B17	OR5B140	OR5B157, OR5B159
OG0000988	LOC100652777, PLA2G10	LOC613966	PLA2G10
OG0000989	TUBB	LOC533307, TUBB	TUBB
OG0000990	TAAR9	TAAR9	LOC100073109, LOC100073121
OG0000991		LOC100337274, OR13E1, OR13E10, OR13E15
OG0000992		OR5D79	OR5D17, OR5D17C, OR5D17F
OG0000993	OR5D16, OR5D18		LOC138916948, OR5D16
OG0000994	CYP4F22	CYP4F22	CYP4F22, LOC138919901
OG0000995	OR52E1	OR52E1, OR52E1B	OR52E1
OG0000996	LOC124905509		LOC111770330, LOC111770481, LOC138920586
OG0000997	OR1L1	OR1L1, OR1L22	OR1L22
OG0000998	ZNF419, ZNF773	ZNF419	LOC100630712
OG0000999	CFHR3, CFHR4	LOC112441815, LOC790886
OG0001000	ZNF568	LOC101907883	LOC102149977, ZNF568
OG0001001	LOC124905385, MUC6	LOC100850574	MUC6
OG0001002	HNRNPA1L2, HNRNPA1L3	LOC100848353, LOC614922
OG0001003	ACSM5	ACSM5	ACSM5, LOC111767528
OG0001004	ACSM1	ACSM1	ACSM1, LOC106780831
OG0001005	ACSM2A, ACSM2B	ACSM2B	LOC100068270
OG0001006	TRIM34, TRIM6-TRIM34	TRIM34	TRIM34
OG0001007	OR52N5	OR52N5, OR52N5B	OR52X1
OG0001008	OR52N2	OR52N2, OR52N2G, OR52N2H
OG0001009	HSD17B6	HSD17B6	HSD17B6, LOC100052892
OG0001010	SIRPD	SIRPD	LOC100067609, LOC111769970
OG0001011	OVGP1	LOC100138271, OVGP1	OVGP1
OG0001012	SLC6A6	SLC6A6	LOC100054787, SLC6A6
OG0001013	HLA-DPA1, HLA-DRA	BOLA-DRA	DRA
OG0001014	ADH6	ADH6	LOC111772843, LOC111772844
OG0001015	OR1I1	OR1I1, OR1I4	OR1I5
OG0001016	ZNF264, ZNF805	LOC112444871, ZNF805
OG0001017	CYP2B6	CYP2B6	CYP2B6, LOC138915921
OG0001018	APOBEC3G	APOBEC3Z1	APOBEC3Z1B, LOC100146802
OG0001019	OR6J1, OR6V1	OR6V1	OR6V1
OG0001020	OR5K1, OR5K2	OR5K1	OR5K1
OG0001021	LOC124900476, LOC124906262	LOC132343336	LOC138919801
OG0001022	OR2B2	OR2B2, OR2B2D	OR2B2
OG0001023	LDHB	LDHB, LOC107133235	LDHB
OG0001024	LDHAL6A, LDHAL6B	LDHAL6B	LOC102150999
OG0001025	GLYATL1, GLYATL1B	GLYAT, LOC104974345
OG0001026	AIM2, PYDC5	AIM2	AIM2
OG0001027	SEC14L6	LOC112441539, SEC14L6	LOC100146357
OG0001028	OR11H7	OR11H7	OR11H7, OR11H7B
OG0001029	ZNF75A	LOC104970105, ZNF75A	ZNF75A
OG0001030	ARSL	ARSL	ARSL, LOC100064629
OG0001031	PABPC1, PABPC3	PABPC1	PABPC1
OG0001032	ZNF33A, ZNF33B	ZNF33B	LOC100056363
OG0001033	LIPF	LIPF	LOC100071675, LOC111771795
OG0001034	LIPJ	LIPJ	LIPJ, LOC100071699
OG0001035	SAA2-SAA4, SAA4	SAA4	LOC100056819
OG0001036	OR2AP1	OR6C8	OR6C8, OR6C8C
OG0001037	TRAV18	LOC132346281, LOC132346348	LOC100072799
OG0001038	MEGF6	EGFEM1, MEGF6	MEGF6
OG0001039	SLC9A1	LOC518911, SLC9A1	SLC9A1
OG0001040	CSMD1	CSMD1, LOC100847320	CSMD1
OG0001041	ZSWIM5	LOC112446022, ZSWIM5	ZSWIM5
OG0001042	LRP1	LOC132342825, LRP1	LRP1
OG0001043	STK24	LOC101906511, STK24	STK24
OG0001044	NLGN4X, NLGN4Y	LOC100300059	NLGN4X
OG0001045	MYL12B, MYL12BP2	MYL12B	LOC100062440
OG0001046	SLC25A6	LOC132344463, SLC25A6	SLC25A6
OG0001047	MBTPS2, YY2	MBTPS2	MBTPS2
OG0001048	HNRNPF	HNRNPF, LOC540405	HNRNPF
OG0001049	ICAM5	ICAM5, TCAM1	ICAM5
OG0001050	SP140, SP140L	LOC510377	LOC100063568
OG0001051	ERVFC1, ERVFRD-1, ERVW-1	LOC112442019
OG0001052	ABCB1	ABCB1, LOC100296627	ABCB1
OG0001053	IFIT1B	LOC100139670	IFIT1B, LOC138915015
OG0001054	EEF1A1	EEF1A1, LOC132344843	EEF1A1
OG0001055	EEF1A2	EEF1A2, LOC132342875	EEF1A2
OG0001056	KYAT1-SPOUT1, SPOUT1	SPOUT1	SPOUT1
OG0001057	KYAT1	KYAT1, LOC104968656	KYAT1
OG0001058	ARHGAP11A-SCG5, SCG5	SCG5	SCG5
OG0001059	ARHGAP11A, ARHGAP11B	ARHGAP11A	ARHGAP11A
OG0001060	KLK2, KLK3		KLK1E2, LOC138916037
OG0001061	KLK1	KLK1	KLK1, LOC111775413
OG0001062	RBBP4	LOC790218, RBBP4	RBBP4
OG0001063	RRAGC	LOC507930, RRAGC	RRAGC
OG0001064	PRKACA, PRKACG	PRKACA	PRKACA
OG0001065	RAP1B	LOC789148, RAP1B	RAP1B
OG0001066	GOLPH3	GOLPH3, LOC101903284	GOLPH3
OG0001067	RPS27L	LOC101903478, RPS27L	RPS27L
OG0001068	SPTAN1	LOC101904573, SPTAN1	SPTAN1
OG0001069	KIF21B	KIF21B	KIF21B, LOC111772343
OG0001070	CR1, CR1L	CR1L	CR1L
OG0001071	MARK1	MARK1	LOC138918738, MARK1
OG0001072	NT5C1B, NT5C1B-RDH14	NT5C1B	NT5C1B
OG0001073	SULT6B1	LOC112446736	LOC111772373, SULT6B1
OG0001074	STON1, STON1-GTF2A1L	STON1	STON1
OG0001075	TSPYL1	LOC100336013, TSPYL1	TSPYL1
OG0001076	GMCL2	LOC112445065, LOC112445443, LOC112445444
OG0001077	ACTR3B, ACTR3C	ACTR3B	ACTR3B
OG0001078	ARL5B, ARL5C	ARL5B	ARL5B
OG0001079	GALNT1	GALNT1, LOC100300881	GALNT1
OG0001080	LOC124901415	LOC107132410, LOC132346709, LOC534913
OG0001081	WNT7A	WNT7A	LOC111768287, WNT7A
OG0001082	ZDHHC3	LOC132344320, ZDHHC3	ZDHHC3
OG0001083	CCR1	CCR1, LOC529196	CCR1
OG0001084	CCR5	CCR5	CCR5, LOC106781824
OG0001085	ZNF133	LOC539166, ZNF133	ZNF133
OG0001086	LAMB2	LAMB2, LOC530599	LAMB2
OG0001087	COPG1	COPG1	COPG1, LOC102147756
OG0001088	TBL1X, TBL1Y	TBL1X	TBL1X
OG0001089	EIF4A1	EIF4A1, LOC614129	EIF4A1
OG0001090	TLR1		LOC100072493, TLR1, TLR12
OG0001091	TAF9	LOC100141070, TAF9	TAF9
OG0001092	RASGRF2	RASGRF2	RASGRF1, RASGRF2
OG0001093	CKMT1A, CKMT1B	CKMT1A	CKMT1B
OG0001094	OR2V1	OR2V1	OR2V1, OR2V1C
OG0001095	RPS10, RPS10-NUDT3	RPS10	RPS10
OG0001096	VNN2	VNN2	LOC100067649, VNN2
OG0001097	PAPOLA	LOC616400, PAPOLA	PAPOLA
OG0001098	PGAM1, PGAM4	PGAM1	PGAM1
OG0001099	OGDH	LOC132342072, OGDH	OGDH
OG0001100	FAM133B	FAM133B, LOC781692	FAM133B
OG0001101	TSC22D4, TSC22D4-C7ORF61	TSC22D4	TSC22D4
OG0001102	BCAP29, DUS4L-BCAP29	BCAP29	BCAP29
OG0001103	TPD52, TPD52-MRPS28	TPD52	TPD52
OG0001104	UBQLN1	LOC783466, UBQLN1	UBQLN1
OG0001105	ABCA1	ABCA1	ABCA1, LOC138920740
OG0001106	PTBP1	PTBP1	LOC111768178, PTBP1
OG0001107	DMBT1	DMBT1	DMBT1, LOC102149122
OG0001108	ZNF511, ZNF511-PRAP1	ZNF511	ZNF511
OG0001109	ARHGAP8, PRR5-ARHGAP8	ARHGAP8	ARHGAP8
OG0001110	RBM14-RBM4, RBM4	RBM4	RBM4
OG0001111	P2RY4	LOC101901911, P2RY4	P2RY4
OG0001112	BIRC2	BIRC2, LOC101905053	BIRC2
OG0001113	MMP1	LOC112441463, MMP1	MMP1
OG0001114	CASP4, CASP5	CASP4	CASP4
OG0001115	FXYD6, FXYD6-FXYD2	FXYD6	FXYD6
OG0001116	CLEC4A, CLEC4C	CLEC4A	LOC100060672
OG0001117	A2M	A2M	A2M, LOC100061656
OG0001118	RFLNA, ZNF664-RFLNA	RFLNA	RFLNA
OG0001119	SETDB2, SETDB2-PHF11	SETDB2	SETDB2
OG0001120	INTS6L	INTS6L, LOC112445032	LOC100057188
OG0001121	PCDH11X, PCDH11Y	LOC538674	PCDH11X
OG0001122	DOCK11	DOCK11, LOC100336532	DOCK11
OG0001123	BIVM, BIVM-ERCC5	BIVM	BIVM
OG0001124	ATP11C	ATP11C, LOC112441535	ATP11C
OG0001125	SLC7A7	LOC529399, SLC7A7	SLC7A7
OG0001126	RPL10	LOC132345375, LOC785386, RPL10
OG0001127	RDH11	MGC152281, RDH11	RDH11
OG0001128	ITPA	ITPA, T2R65A	ITPA
OG0001129	GCOM1, MYZAP	MYZAP	MYZAP
OG0001130	MAP2K1	LOC101905399, MAP2K1	MAP2K1
OG0001131	MESP2	MESP2	LOC111775202, MESP2
OG0001132	ARPIN, ARPIN-AP3S2	ARPIN	ARPIN
OG0001133	RAB40A, RAB40AL, RAB40B		RAB40B
OG0001134	RPL3	LOC613519, RPL3	RPL3
OG0001135	GUCY2D	GUCY2D	GUCY2D, LOC100630860
OG0001136	SLFN11, SLFN13		LOC106780891, SLFN11
OG0001137	CSNK1E, TPTEP2-CSNK1E	CSNK1E	CSNK1E
OG0001138	PPAN, PPAN-P2RY11	PPAN	PPAN
OG0001139	LOC102724594, U2AF1	U2AF1	U2AF1
OG0001140	LBP	LBP, LOC514978	LBP
OG0001141	CFAP298, CFAP298-TCP10L	CFAP298	CFAP298
OG0001142	GET1-SH3BGR, SH3BGR	SH3BGR	SH3BGR
OG0001143	RPS4Y1, RPS4Y2	RPS4Y1	LOC100053416
OG0001144	ARMCX5-GPRASP2, GPRASP2	GPRASP2	GPRASP2
OG0001145	KDM6A, LOC124909483	KDM6A	KDM6A
OG0001146	CTSV	CTSV	CTSL, LOC100061234
OG0001147	ANP32A, ANP32D	ANP32A	ANP32A
OG0001148	OR51B2, OR51B4, OR51B6		OR51B6
OG0001149	RNF113A	RNF113A	LOC100055218, RNF113A
OG0001150	TUBG1	TUBG1, TUBG2	TUBG2
OG0001151	IFNAR2-IL10RB, IL10RB	IL10RB	IFNAR2
OG0001152	TEX13C	TEX13D	LOC111771576, TEX13D
OG0001153	CDK11A, CDK11B	CDK11B	CDK11
OG0001154	DNAJC11	DNAJC11, LOC513573	DNAJC11
OG0001155	CELA2A, CELA2B	CELA2A	LOC100050670
OG0001156	UQCRH, UQCRHL	UQCRH	UQCRH
OG0001157	CLCNKA, CLCNKB	CLCNKA	CLCNKB
OG0001158	LOC124903856, LOC124903857, LOC124905556, LOC124905566
OG0001159	C9orf85, SLC66A1	C8H9orf85	C23H9orf85
OG0001160	MICOS10-NBL1, NBL1	NBL1	NBL1
OG0001161	PLA2G2A	LOC507201, LOC521383	PLA2G2A
OG0001162	CELA3A, CELA3B	CELA3B	LOC100071692
OG0001163	SYF2	SYF2	LOC100071364, LOC100071373
OG0001164	RHCE, RHD	LOC282685	RHCE
OG0001165	LIN28A	LIN28A, LOC132343974	LIN28A
OG0001166	DNAJC8	DNAJC8, LOC512248	DNAJC8
OG0001167	FABP3	FABP3, LOC132345588	FABP3
OG0001168	AKIRIN1	AKIRIN1	AKIRIN1, LOC100057095
OG0001169	PPIE	PPIE	LOC100054282, PPIE
OG0001170	CAP1	CAP1	CAP1, LOC102149234
OG0001171	SLC6A9	LOC515755, SLC6A9	SLC6A9
OG0001172	KLF17	KLF17	KLF17, LOC100063855
OG0001173	P3R3URF-PIK3R3, PIK3R3	PIK3R3	PIK3R3
OG0001174	EFCAB14	EFCAB14	EFCAB14, LOC111770560
OG0001175	OSBPL9	OSBPL9	LOC100052460, OSBPL9
OG0001176	SCP2	LOC100297152, SCP2	SCP2
OG0001177	TMEM59	LOC787679, TMEM59	TMEM59
OG0001178	ACOT11	ACOT11, LOC132344906	ACOT11
OG0001179	FAM151A	FAM151A, LOC615989	FAM151A
OG0001180	MROH7	MROH7	LOC102148773, MROH7
OG0001181	PLPP3	LOC101905992, PLPP3	PLPP3
OG0001182	FPGT-TNNI3K, TNNI3K	TNNI3K	TNNI3K
OG0001183	ACADM	ACADM, LOC101906837	ACADM
OG0001184	C1orf146	C3H1orf146, LOC101904891	C5H1orf146
OG0001185	RPL5	LOC100299845, RPL5	RPL5
OG0001186	TLCD4, TLCD4-RWDD3	TLCD4	TLCD4
OG0001187	VCAM1	LOC534578, VCAM1	VCAM1
OG0001188	CIMAP3	CIMAP3, LOC617486	CIMAP3
OG0001189	ATP5PB	ATP5PB, LOC788745	ATP5PB
OG0001190	NUTF2, NUTF2P4	NUTF2	NUTF2
OG0001191	VTCN1	VTCN1	LOC102149205, VTCN1
OG0001192	HSD3B1, HSD3B2	HSD3B1	HSD3B2
OG0001193	LOC101929805, LOC124904394	LOC788142	LOC100630206
OG0001194	GPR89A, GPR89B	GPR89A	GPR89A
OG0001195	NUDT4, NUDT4B	NUDT4	NUDT4
OG0001196	FCGR1A	FCGR1A	LOC111773646, LOC111773647
OG0001197	SF3B4	LOC782673, SF3B4	SF3B4
OG0001198	APH1A, APH1B	APH1A	APH1B
OG0001199	MCL1	LOC101908048, MCL1	MCL1
OG0001200	SCNM1, TNFAIP8L2-SCNM1	SCNM1	SCNM1
OG0001201	SELENBP1	SELENBP1	LOC111773526, SELENBP1
OG0001202	NPR1	NPR1	LOC100068630, NPR1
OG0001203	C1orf43	C3H1orf43, LOC512175	LOC100056786
OG0001204	EFNA3, EFNA4-EFNA3	EFNA3	EFNA3
OG0001205	CD5L	CD5L, LOC787904	CD5L
OG0001206	OR10R2	OR10R2	OR10R2, OR10R2C
OG0001207	SLAMF9	SLAMF9	LOC138924050, SLAMF9
OG0001208	B4GALT3	B4GALT3	B4GALT3, LOC100065936
OG0001209	FCGR3A, FCGR3B	FCGR3A	LOC100051526
OG0001210	FMO3	FMO3, LOC517828	FMO3
OG0001211	PIGC	LOC508976, PIGC	PIGC
OG0001212	TEX50	TEX50	LOC106783135, TEX50
OG0001213	CRYZL2P-SEC16B, SEC16B	SEC16B	SEC16B
OG0001214	RGS2	LOC513055, RGS2	RGS2
OG0001215	ASPM	ASPM	ASPM, LOC138921549
OG0001216	ATP6V1G3	ATP6V1G3	ATP6V1G3, LOC100064677
OG0001217	KIF14	KIF14, LOC112441879	KIF14
OG0001218	IGFN1	IGFN1	IGFN1, LOC111771799
OG0001219	LAD1	LAD1, LOC618212	LAD1
OG0001220	ZC3H11A, ZC3H11B, ZC3H11C		ZC3H11A
OG0001221	NUCKS1	LOC784087, NUCKS1	NUCKS1
OG0001222	MAPKAPK2	MAPKAPK2	LOC102147500, MAPKAPK2
OG0001223	MIA3	MIA3	LOC100055507, MIA3
OG0001224	TAF5L	LOC132344929, TAF5L	TAF5L
OG0001225	COA6	COA6, LOC104972669	COA6
OG0001226	GNG2, GNG4	GNG4	GNG2
OG0001227	LOC107987004, LOC107987067, LOC124902171, LOC124905320
OG0001228	ACP1	ACP1, LOC101903026	ACP1
OG0001229	MYT1L	LOC132346026, MYT1L	MYT1L
OG0001230	CMPK2	CMPK2, LOC132346096	CMPK2
OG0001231	ODC1	LOC515547, ODC1	ODC1
OG0001232	E2F6	E2F6, LOC132344338	E2F6
OG0001233	ITSN2	ITSN2, LOC101903424	ITSN2
OG0001234	MAPRE3	MAPRE3	LOC100050599, MAPRE3
OG0001235	TRIM54	LOC112447831, TRIM54	TRIM54
OG0001236	SPATA31H1	C11H2orf16, LOC132346526	SPATA31H1
OG0001237	MCFD2	LOC507787, MCFD2	MCFD2
OG0001238	ASB3, GPR75-ASB3	ASB3	ASB3
OG0001239	FAM136A	FAM136A, LOC104971346	FAM136A
OG0001240	MPHOSPH10	LOC786173, MPHOSPH10	MPHOSPH10
OG0001241	NAT8	NAT8	LOC100058571, LOC100058847
OG0001242	C2orf68	C11H2orf68	C15H2orf68, LOC100072511
OG0001243	CHMP3, RNF103-CHMP3	CHMP3	CHMP3
OG0001244	CD8B, CD8B2	CD8B	CD8B
OG0001245	LOC102724014, LOC102724052, LOC124905368, LOC124905938
OG0001246	AQP7, AQP7B	AQP7	AQP7
OG0001247	LOC105379554, TEKT4	TEKT4	TEKT4
OG0001248	ZNF514	ZNF514	LOC100064006, ZNF514
OG0001249	GPAT2, LOC128966744	GPAT2	GPAT2
OG0001250	EIF5B	EIF5B, LOC614207	EIF5B
OG0001251	TMEM182	TMEM182	LOC102149944, TMEM182
OG0001252	UXS1	LOC617301, UXS1	UXS1
OG0001253	LOC128966597, MALL	MALL	MALL
OG0001254	BUB1	BUB1, LOC100848253	BUB1
OG0001255	RABL2A, RABL2B	RABL2B	LOC100064692
OG0001256	DBI	DBI, DBIL5	DBI
OG0001257	CFAP221	CFAP221	LOC100147031, LOC102149368
OG0001258	TMEM177	TMEM177	LOC111768877, TMEM177
OG0001259	CCDC74A, CCDC74B	CCDC74B	CCDC74B
OG0001260	CCDC115	CCDC115, LOC614882	CCDC115
OG0001261	CFC1, CFC1B	LOC100297500	CFC1
OG0001262	PLEKHB2	LOC132345923, PLEKHB2	PLEKHB2
OG0001263	LY75, LY75-CD302	LY75	LY75
OG0001264	KLHL23, PHOSPHO2-KLHL23	KLHL23	KLHL23
OG0001265	LOC124906092, LY96	LY96	LY96
OG0001266	ZC3H15	LOC101902918, ZC3H15	ZC3H15
OG0001267	COL5A2	COL5A2, LOC132342940	COL5A2
OG0001268	PMS1	LOC785233, PMS1	PMS1
OG0001269	HSPE1-MOB4, MOB4	MOB4	MOB4
OG0001270	EEF1B2	EEF1B2, LOC614650	EEF1B2
OG0001271	RPE, RPEL1	RPE	RPE
OG0001272	ACADL	ACADL	ACADL, LOC100052267
OG0001273	BARD1	BARD1, LOC132346506	BARD1
OG0001274	FARSB	FARSB, LOC509118	FARSB
OG0001275	PTMA	LOC615626, PTMA	PTMA
OG0001276	EFHD1	EFHD1	EFHD1, LOC100071539
OG0001277	MSL3, MSL3B	MSL3	MSL3
OG0001278	ASB1	ASB1	ASB1, LOC138924601
OG0001279	TWIST1, TWIST2	TWIST2	TWIST2
OG0001280	AQP12A, AQP12B	AQP12	AQP12
OG0001281	ARPC4-TTLL3, TTLL3	TTLL3	LOC100058358
OG0001282	TATDN2	LOC100849486, TATDN2	TATDN2
OG0001283	TAMM41	LOC112443501, TAMM41	TAMM41
OG0001284	NUP210	NUP210	LOC111773132, NUP210
OG0001285	C3orf20	C22H3orf20, LOC112446660	C16H3orf20
OG0001286	CRTAP	CRTAP, LOC781218	CRTAP
OG0001287	DLEC1	DLEC1	DLEC1, LOC111768380
OG0001288	DSTN, DSTNP4	DSTN	DSTN
OG0001289	ZNF621	LOC132343483, ZNF621	ZNF621
OG0001290	ACKR2	ACKR2, LOC112443512	ACKR2
OG0001291	ZNF197, ZNF660-ZNF197	ZNF197	ZNF197
OG0001292	TGM1, TGM4	TGM1	TGM1
OG0001293	CSPG5	CSPG5, LOC614416	CSPG5
OG0001294	HIGD2A, HIGD2AP2	HIGD2A	HIGD2A
OG0001295	LOC124906236, SSNA1	SSNA1	SSNA1
OG0001296	RBM15B	LOC112441506, RBM15B	RBM15B
OG0001297	ABHD14A-ACY1, ACY1	ACY1	ACY1
OG0001298	STIMATE, STIMATE-MUSTN1	STIMATE	STIMATE
OG0001299	THOC7	LOC101907835, THOC7	THOC7
OG0001300	FRG2, FRG2B, FRG2C	LOC101904879
OG0001301	DHFR, DHFR2	DHFR	DHFR
OG0001302	TMEM45A	LOC529036, TMEM45A	TMEM45A
OG0001303	DPPA4	DPPA4, LOC101907758	DPPA4
OG0001304	CD200	CD200, LOC112445980	CD200
OG0001305	SLC15A2	LOC506921, SLC15A2	SLC15A2
OG0001306	ROPN1, ROPN1B	ROPN1	ROPN1
OG0001307	RPN1	LOC539818, RPN1	RPN1
OG0001308	ISY1, ISY1-RAB43	ISY1	ISY1
OG0001309	HMCES	HMCES	LOC100052108, LOC100052168
OG0001310	ALG1, ALG1L2	ALG1	ALG1
OG0001311	NPHP3	NPHP3, TTC41	NPHP3
OG0001312	RBP1	LOC101906939, RBP1	RBP1
OG0001313	PLSCR4	LOC112445666, PLSCR4	PLSCR4
OG0001314	LXN	LXN	LOC106781199, LXN
OG0001315	RARRES1	RARRES1	LOC111771983, RARRES1
OG0001316	MFSD1	MFSD1	LOC111771990, MFSD1
OG0001317	IQCJ-SCHIP1, SCHIP1	SCHIP1	SCHIP1
OG0001318	AP2M1	AP2M1, LOC785503	AP2M1
OG0001319	PPP1R2, PPP1R2B	PPP1R2	PPP1R2
OG0001320	RNF168	LOC112445063, RNF168	RNF168
OG0001321	NCBP2, NCBP2L	NCBP2	NCBP2
OG0001322	CTBP1	CTBP1	CTBP1, CTBP2
OG0001323	FAM53A, FAM53B	FAM53B	FAM53B
OG0001324	LRPAP1	LOC101903205, LRPAP1	LRPAP1
OG0001325	MRFAP1, MRFAP1L1	MRFAP1L1	MRFAP1
OG0001326	GPR26, GPR78	GPR26	GPR26
OG0001327	DEFB131A, DEFB131B	LOC112447870	LOC106782837
OG0001328	CD38	CD38, LOC101907622	CD38
OG0001329	ADGRA3	ADGRA3, LOC132345306	ADGRA3
OG0001330	PTTG1, PTTG2	PTTG1	PTTG1
OG0001331	REST	RESTA, RESTB	REST
OG0001332	SULT1E1	SULT1E1	LOC102148009, SULT1E1
OG0001333	HTN1, HTN3, STATH	STATH
OG0001334	OPRPN, SMR3A, SMR3B	SMR3A
OG0001335	RUFY3	LOC107131498, RUFY3	RUFY3
OG0001336	CXCL5, CXCL6	CXCL5	CXCL6
OG0001337	PF4, PF4V1	PF4	LOC100630489
OG0001338	NUP54	LOC789388, NUP54	NUP54
OG0001339	HNRNPDL	HNRNPDL, LOC101902786	HNRNPDL
OG0001340	ADH4	ADH4	ADH4, LOC111772845
OG0001341	PABPC4L	PABPC4L	LOC100072210, PABPC4L
OG0001342	SCOC	LOC100296832, SCOC	SCOC
OG0001343	ZNF330	LOC787714, ZNF330	ZNF330
OG0001344	LSM6	LOC107132243, LSM6	LSM6
OG0001345	RPS3A	LOC132344361, RPS3A	RPS3A
OG0001346	NPY1R	NPY1R	LOC100072639, NPY1R
OG0001347	TRIM75		LOC100068208, LOC100068320, TRIM75
OG0001348	PALLD	PALLD	LOC138917479, PALLD
OG0001349	HPF1	HPF1, LOC101902204	HPF1
OG0001350	FRG1, LOC102724813	FRG1	FRG1
OG0001351	ZDHHC11, ZDHHC11B	LOC617224	LOC100057809
OG0001352	LOC107986346, TOMM7	TOMM7	TOMM7
OG0001353	ZFR	LOC615663, ZFR	ZFR
OG0001354	SKP2	LOC785617, SKP2	SKP2
OG0001355	RIMOC1	LOC100138454, RIMOC1	RIMOC1
OG0001356	GZMA	GZMA, gzmA	GZMA
OG0001357	SMIM15	C7H5orf43, LOC100850100	SMIM15
OG0001358	TRAPPC13	TRAPPC13	LOC138921872, TRAPPC13
OG0001359	CCNB1	CCNB1, LOC132345077	CCNB1
OG0001360	LOC107986372, LOC107986373, LOC128966712, LOC128966726
OG0001361	SMN1, SMN2	SMN2	LOC100065744
OG0001362	HEXB	HEXB, LOC786974	HEXB
OG0001363	XRCC4	LOC101902154, XRCC4	XRCC4
OG0001364	GLRX	LOC101902340, LOC101904371	GLRX
OG0001365	WDR36	LOC112448582, WDR36	WDR36
OG0001366	FAM170A	FAM170A, LOC540403	FAM170A
OG0001367	ZNF474	LOC139029562, LOC139029563	ZNF474
OG0001368	SEC24A	LOC100139363, SEC24A	SEC24A
OG0001369	MYOT	LOC112442545, MYOT	MYOT
OG0001370	ETF1	ETF1	ETF1, LOC100051567
OG0001371	ANKHD1, ANKHD1-EIF4EBP3	ANKHD1	ANKHD1
OG0001372	LOC127814297, RBM27	RBM27	RBM27
OG0001373	GRPEL2	GRPEL2, LOC615521	GRPEL2
OG0001374	CDX1	CDX1, LOC785251	CDX1
OG0001375	KIF4A, KIF4B	KIF4A	KIF4A
OG0001376	NPM1	LOC511386, NPM1	NPM1
OG0001377	RPL26, RPL26L1	RPL26	RPL26
OG0001378	SFXN1, SFXN3	SFXN1	SFXN1
OG0001379	FAM83G, LOC124901141	FAM83G	FAM83G
OG0001380	HNRNPAB	HNRNPAB	HNRNPAB, LOC100069254
OG0001381	SQSTM1	LOC132345192, SQSTM1	SQSTM1
OG0001382	HUS1, HUS1B	HUS1	HUS1
OG0001383	GCNT2	GCNT2, LOC112443869	LOC100063291
OG0001384	TMEM14B, TMEM14C	TMEM14C	TMEM14C
OG0001385	SMIM13	LOC112445190, SMIM13	SMIM13
OG0001386	TBC1D7, TBC1D7-LOC100130357	TBC1D7	TBC1D7
OG0001387	ZNF322	LOC132344128, ZNF322	ZNF322
OG0001388	ZSCAN23	LOC132343634, ZSCAN23	ZSCAN23
OG0001389	GPX5	GPX5, LOC112441537	GPX5
OG0001390	SCAND3	LOC104970957, LOC112443761	SCAND3
OG0001391	OR2W1	OR2W1, OR2W1D	OR2W1
OG0001392	OR10C1	OR10C1	OR10C1, OR10C1B
OG0001393	TRIM26	LOC132343676, LOC785873	TRIM26
OG0001394	TRIM39, TRIM39-RPP21	TRIM39	TRIM39
OG0001395	LOC107987457, PPP1R18	PPP1R18	PPP1R18
OG0001396	LY6G6F, LY6G6F-LY6G6D	LY6G6F	LY6G6F
OG0001397	SKIC2	LOC101904187, SKIC2	SKIC2
OG0001398	SRSF3	SRSF3	LOC100053336, SRSF3
OG0001399	GLO1	GLO1, LOC101905254	GLO1
OG0001400	GUCA1A, GUCA1ANB-GUCA1A	GUCA1A	GUCA1A
OG0001401	MEA1	LOC101906280, MEA1	MEA1
OG0001402	CUL7	CUL7, LOC100139990	CUL7
OG0001403	DNPH1	DNPH1, LOC132342133	DNPH1
OG0001404	RSPH9	LOC533361, RSPH9	RSPH9
OG0001405	FKBP1A, FKBP1C	FKBP1A	FKBP1A
OG0001406	DPPA5, OOEP	OOEP	LOC138920858
OG0001407	CYB5R4, RIPPLY2-CYB5R4	CYB5R4	CYB5R4
OG0001408	NDUFAF4	LOC107132076, NDUFAF4	NDUFAF4
OG0001409	FOXO3, FOXO3B	FOXO3	FOXO3
OG0001410	ATP5MF, LOC124901481	ATP5MF	ATP5MF
OG0001411	RNF146	LOC788183, RNF146	RNF146
OG0001412	ENPP3	ENPP3	ENPP3, LOC100073089
OG0001413	TAAR5	TAAR5	LOC100073108, TAAR5
OG0001414	PERP	LOC101906045, PERP	PERP
OG0001415	PPP1R14C	LOC783497, PPP1R14C	PPP1R14C
OG0001416	ARL4A, ARL4AP5	ARL4A	ARL4A
OG0001417	CCZ1, CCZ1B	CCZ1	CCZ1
OG0001418	RSPH10B, RSPH10B2	RSPH10B	RSPH10B
OG0001419	AHR	AHR	AHR, LOC100054611
OG0001420	STEAP1, STEAP1B	STEAP1	STEAP1
OG0001421	NT5C3A	LOC534181, NT5C3A	NT5C3A
OG0001422	RP9	RP9	LOC100070155, LOC100070196
OG0001423	STARD3NL	LOC132345653, STARD3NL	STARD3NL
OG0001424	URGCP, URGCP-MRPS24	URGCP	URGCP
OG0001425	CDC14B, CDC14C	CDC14B	CDC14B
OG0001426	CHCHD2	CHCHD2, LOC101905668	CHCHD2
OG0001427	LOC124901651, LOC124901652, LOC124901797, LOC124901798
OG0001428	CRCP	CRCP, LOC112441635	CRCP
OG0001429	TYW1, TYW1B	TYW1	LOC100062082
OG0001430	POM121, POM121C	POM121C	POM121C
OG0001431	NSUN5	LOC515227, NSUN5	NSUN5
OG0001432	GTF2IRD2, GTF2IRD2B	GTF2IRD2	LOC100062625
OG0001433	POMZP3, ZP3	ZP3	ZP3
OG0001434	TMEM60	LOC100295750, TMEM60	TMEM60
OG0001435	CD36	CD36, LOC518526	CD36
OG0001436	SEM1	LOC101907965, SEM1	SEM1
OG0001437	ATP5MF-PTCD1, PTCD1	PTCD1	PTCD1
OG0001438	AP1S1	AP1S1, AP1S2	AP1S2
OG0001439	IFT22	IFT22, LOC107132454	IFT22
OG0001440	RASA4, RASA4B	RASA4B	RASA4B
OG0001441	UPK3BL1, UPK3BL2	UPK3BL2	LOC100060825
OG0001442	POLR2J2, POLR2J3	POLR2J	POLR2J
OG0001443	DNAJC2	DNAJC2, LOC132345333	DNAJC2
OG0001444	SMIM30	SMIM30	LOC111775290, SMIM30
OG0001445	FAM3C	FAM3C	FAM3C, LOC111771937
OG0001446	NDUFA5	LOC132346262, NDUFA5	NDUFA5
OG0001447	METTL2A, METTL2B	METTL2A	METTL2A
OG0001448	BPGM	BPGM, LOC112447087	BPGM
OG0001449	WDR91	WDR91	LOC106783088, WDR91
OG0001450	MKRN1	MKRN1	LOC102150369, MKRN1
OG0001451	CUL1	CUL1, LOC112446327	CUL1
OG0001452	H2BK1	H2BK1, LOC615183	H2BK1
OG0001453	ABCF2, ABCF2-H2BK1	ABCF2	ABCF2
OG0001454	DLGAP2	DLGAP2, LOC132343404	DLGAP2
OG0001455	DEFB103A, DEFB103B	LOC789175	LOC100629456
OG0001456	SPAG11A, SPAG11B	SPAG11B	SPAG11B
OG0001457	DEFB106A, DEFB106B	LOC112444583	LOC106782660
OG0001458	DEFB105A, DEFB105B	LOC100296624	LOC106782672
OG0001459	DEFB107A, DEFB107B	LOC100296670	LOC100629331
OG0001460	DEFB130A, DEFB130B	LOC112444619	LOC111770912
OG0001461	NAT1, NAT2	NAT1	LOC100049837
OG0001462	CLU	CLU, LOC781261	CLU
OG0001463	ESCO2	ESCO2, LOC786089	ESCO2
OG0001464	PBK	LOC100139885, PBK	PBK
OG0001465	ELP3	ELP3, LOC539747	ELP3
OG0001466	FZD3	FZD3, LOC100848264	FZD3
OG0001467	GSR	GSR, LOC784358	GSR
OG0001468	BAG4	BAG4, LOC112447735	BAG4
OG0001469	ADAM32	ADAM32	ADAM32, LOC102149449
OG0001470	ATP6V1H	ATP6V1H, LOC782343	ATP6V1H
OG0001471	C8orf44-SGK3, SGK3	SGK3	SGK3
OG0001472	SBSPON	SBSPON	LOC106782425, SBSPON
OG0001473	IMPA1	IMPA1	IMPA1, LOC100068215
OG0001474	E2F5	E2F5, LOC786783	E2F5
OG0001475	RMDN1	LOC780963, RMDN1	RMDN1
OG0001476	CIBAR1	CIBAR1, LOC784322	CIBAR1
OG0001477	ESRP1	ESRP1, LOC788414	ESRP1
OG0001478	TSPYL5	LOC101905818, TSPYL5	TSPYL5
OG0001479	LAPTM4B	LAPTM4B, LOC132346187	LAPTM4B
OG0001480	RIDA	RIDA	LOC100147364, RIDA
OG0001481	TRHR	LOC100847115, TRHR	TRHR
OG0001482	C8orf76, ZHX1-C8orf76	C14H8orf76	C9H8orf76
OG0001483	SHARPIN	SHARPIN	LOC100071666, SHARPIN
OG0001484	SLC52A1, SLC52A2	SLC52A2	SLC52A2
OG0001485	INSL4, RLN1, RLN2		RLN
OG0001486	RPS6	LOC784521, RPS6	RPS6
OG0001487	MTAP	MTAP	LOC100065392, LOC100065486
OG0001488	TAF1, TAF1L	TAF1	TAF1
OG0001489	BAG1	BAG1, LOC781741	BAG1
OG0001490	CCL19	CCL19	CCL19, LOC111770212
OG0001491	CCL21	CCL21	LOC100060619, LOC100063059
OG0001492	RUSC2	RUSC2	LOC102147967, RUSC2
OG0001493	RNF38	LOC786435, RNF38	RNF38
OG0001494	SLC25A51, SLC25A52	SLC25A51	SLC25A51
OG0001495	PABIR1, PABIR3	PABIR1	PABIR1
OG0001496	APBA1	APBA1, LOC104973781	APBA1
OG0001497	ANXA1	ANXA1, LOC511937	ANXA1
OG0001498	HNRNPK	HNRNPK, LOC786726	HNRNPK
OG0001499	NAA35	LOC782560, NAA35	NAA35
OG0001500	DAPK1	DAPK1, LOC132346367	DAPK1
OG0001501	NINJ1	LOC101906200, NINJ1	NINJ1
OG0001502	ZNF782	ZNF782	LOC100062166, ZNF782
OG0001503	TEX10	LOC100297540, TEX10	TEX10
OG0001504	CYLC2	CYLC2	LOC100062681, LOC100062753
OG0001505	OR13C8	OR13C8	OR13C8, OR13C8B
OG0001506	DNAJC25, DNAJC25-GNG10	DNAJC25	DNAJC25
OG0001507	C5	C5	C5, LOC138920836
OG0001508	ZBTB26	LOC786231, ZBTB26	ZBTB26
OG0001509	PIP5KL1	PIP5KL1	LOC100070387, PIP5KL1
OG0001510	DPM2	DPM2	LOC100070352, LOC100070379
OG0001511	PHYHD1	PHYHD1	LOC100147452, PHYHD1
OG0001512	DOLK	DOLK	DOLK, LOC100146151
OG0001513	NUP188	NUP188	LOC111772183, NUP188
OG0001514	RALGDS, RGL4	RALGDS	RALGDS
OG0001515	LCN9	LCN9	LCN9, P19
OG0001516	LCN10	LCN10	LOC100068210, LOC111770656
OG0001517	FUT7	FUT7	FUT7, LOC138920765
OG0001518	CDK2AP2, LOC107987371	CDK2AP2	CDK2AP2
OG0001519	IDI1, IDI2	IDI1	LOC100630801
OG0001520	CCDC3	CCDC3, LOC112447010	CCDC3
OG0001521	PHYH	PHYH	LOC100056651, LOC100069176
OG0001522	BMI1, COMMD3-BMI1	BMI1	BMI1
OG0001523	PTCHD3	LOC112449232, LOC516442	PTCHD3
OG0001524	RAB18	LOC616304, RAB18	RAB18
OG0001525	LYZL1, LYZL2	LYZL1	LOC100055156
OG0001526	ZNF248, ZNF334	ZNF248	ZNF248
OG0001527	WASHC2A, WASHC2C	WASHC2A	LOC100062210
OG0001528	TIMM23, TIMM23B	TIMM23	TIMM23
OG0001529	ANXA8, ANXA8L1	ANXA8L1	LOC100052045
OG0001530	NPY4R, NPY4R2	PPYR1	NPY4R
OG0001531	SYT15, SYT15B	SYT15B	LOC100064042
OG0001532	FAM25A, FAM25C, FAM25G		FAM25A
OG0001533	ASAH2, ASAH2B	ASAH2	ASAH2
OG0001534	ZWINT	LOC101904477, ZWINT	ZWINT
OG0001535	VPS26A	VPS26A	LOC100072671, VPS26A
OG0001536	VCL	VCL	LOC102147361, VCL
OG0001537	RPS24	LOC101904468, RPS24	RPS24
OG0001538	SFTPA1, SFTPA2	SFTPA1	SFTPA1
OG0001539	GHITM	GHITM, LOC100848504	GHITM
OG0001540	ANKRD22	ANKRD22, LOC112449258	ANKRD22
OG0001541	KIF20B	KIF20B, LOC782598	KIF20B
OG0001542	PCGF5	PCGF5	LOC100062658, PCGF5
OG0001543	MARCHF5	LOC100336369, MARCHF5	MARCHF5
OG0001544	DNMBP	DNMBP, LOC112445401	DNMBP
OG0001545	ELOVL3	ELOVL3	ELOVL3, LOC111773424
OG0001546	PITX3	PITX3	LOC111767454, PITX3
OG0001547	MFSD13A	LOC101905757, MFSD13A	MFSD13A
OG0001548	ATP5MK	ATP5MK, LOC101907000	ATP5MK
OG0001549	GSTO1	GSTO1, LOC785216	GSTO1
OG0001550	SPMIP5	C26H10orf82	LOC102149673, SPMIP5
OG0001551	FAM24A, FAM24B	LOC100295742	FAM24B
OG0001552	NKX6-2	LOC516179, NKX6-2	NKX6-2
OG0001553	KNDC1	KNDC1, LOC107131254	KNDC1
OG0001554	SCART1	LOC101905453, LOC112444466	SCART1
OG0001555	SCGB1C1, SCGB1C2	SCGB1C1	SCGB1C1
OG0001556	SLC25A18, SLC25A22	SLC25A22	SLC25A22
OG0001557	KRTAP5-11, KRTAP5-6, KRTAP5-7, KRTAP5-8
OG0001558	INS, INS-IGF2	INS	INS
OG0001559	CARS1	CARS1	CARS1, LOC100147411
OG0001560	ART1	ART1, LOC407145	ART1
OG0001561	CHRNA10	CHRNA10, LOC112441549	CHRNA10
OG0001562	OR51F2	OR51F2	OR51F2, OR51F2D
OG0001563	OR51S1	OR51S1, OR51S1B	OR51S1
OG0001564	OR51T1	OR51T1, OR51T5	OR51T6
OG0001565	OR51V1	OR51V1, OR51V1D	OR51V1
OG0001566	OR51Q1	OR51Q1	OR51Q1, OR51Q9
OG0001567	OR2D2	OR2D2	OR2D2, OR2D2C
OG0001568	EIF3F	EIF3F	EIF3F, LOC100071582
OG0001569	RPS13	LOC504858, RPS13	RPS13
OG0001570	TSG101	LOC786363, TSG101	TSG101
OG0001571	SVIP	LOC112446803, SVIP	SVIP
OG0001572	CSTF3	CSTF3, LOC101905977	CSTF3
OG0001573	TRAF6	LOC782032, TRAF6	TRAF6
OG0001574	PHF21A	LOC112441514, PHF21A	PHF21A
OG0001575	ATG13	ATG13, LOC112449240	ATG13
OG0001576	OR4C45, OR4C5	OR4C45	OR4C204
OG0001577	OR4C15		LOC100062205, LOC138917724, LOC138920461
OG0001578	OR4P4	LOC787953, OR4P7	OR4P61
OG0001579	OR5AS1	OR5AS1	LOC138916798, OR5AS1
OG0001580	OR9G4	OR9G4, OR9G4D	OR9G4
OG0001581	OR6Q1	OR6Q1	OR6Q1, OR6Q3
OG0001582	ASRGL1	ASRGL1	ASRGL1, LOC100146576
OG0001583	EEF1G	EEF1G, LOC782525	EEF1G
OG0001584	ZBTB3	ZBTB3	LOC100072244, ZBTB3
OG0001585	PLAAT2, PLAAT3	PLA2G16	PLAAT3
OG0001586	COX8A	COX8A, LOC783202	COX8A
OG0001587	STIP1	LOC782443, STIP1	STIP1
OG0001588	CNIH2	CNIH2	CNIH2, CNIH3
OG0001589	ACY3, ASPA	ASPA	ASPA
OG0001590	LRTOMT, TOMT	TOMT	TOMT
OG0001591	ANAPC15	ANAPC15, LOC101905242	ANAPC15
OG0001592	RPS3	RPS3	LOC100147454, RPS3
OG0001593	THAP12	THAP12	LOC138917937, THAP12
OG0001594	CLNS1A	CLNS1A, LOC101904602	CLNS1A
OG0001595	AAMDC, LOC124904927	AAMDC	AAMDC
OG0001596	NDUFC2, NDUFC2-KCTD14	NDUFC2	NDUFC2
OG0001597	GAB2, GAB4	GAB2	GAB2
OG0001598	SRSF2, SRSF8	SRSF2	SRSF2
OG0001599	AASDHPPT	AASDHPPT, LOC112443147	AASDHPPT
OG0001600	SLC35F2	LOC112444612, SLC35F2	SLC35F2
OG0001601	APOC3	APOC3, LOC107133155	APOC3
OG0001602	ATP5MG, ATP5MGL	ATP5MG	ATP5MG
OG0001603	TBCEL-TECTA, TECTA	TECTA	TECTA
OG0001604	OR4D5	OR4D5	OR4D5, OR4D5B
OG0001605	ESAM	ESAM	ESAM, LOC102150912
OG0001606	GAPDH	GAPDH, LOC616200	GAPDH
OG0001607	C1R	C1R, LOC112446756	C1R
OG0001608	NANOG, NANOGP8	NANOG	NANOG
OG0001609	KLRB1	KLRB1, LOC100138381	KLRB1
OG0001610	KLRC4-KLRK1, KLRK1	KLRK1	KLRK1
OG0001611	TAS2R10	BOTA-T2R10B, T2R10C, TAS2R10
OG0001612	SMIM10L1	LOC101905343, SMIM10L1	SMIM10L1
OG0001613	WBP11	LOC783988, WBP11	WBP11
OG0001614	BCAT1	BCAT1, LOC785193	BCAT1
OG0001615	RESF1	RESF1	LOC111770393, RESF1
OG0001616	ALG10, ALG10B	ALG10	LOC100064952
OG0001617	SLC2A13	SLC2A13	LOC102150963, SLC2A13
OG0001618	H1-7	H1-7, LOC784038	H1-7P
OG0001619	TMT1A	LOC781439, TMT1A	HIGD1C
OG0001620	ATF7, ATF7-NPFF	ATF7	LOC100062229
OG0001621	ATP5MC2	ATP5MC2, LOC101906916	ATP5MC2
OG0001622	OR10P1	OR10P1, OR10P25	OR10P1
OG0001623	BLOC1S1	BLOC1S1, LOC107131349	BLOC1S1
OG0001624	APOF	APOF, APON	APOF
OG0001625	PRIM1	PRIM1	LOC106783298, PRIM1
OG0001626	R3HDM2	LOC789494, R3HDM2	R3HDM2
OG0001627	LLPH, LOC107985567	LLPH	LLPH
OG0001628	LYZ	LOC281287, LYZ	LYZ
OG0001629	RAB21	LOC781001, RAB21	RAB21
OG0001630	GALNT4, POC1B-GALNT4	GALNT4	GALNT4
OG0001631	SLC25A3	LOC616319, SLC25A3	SLC25A3
OG0001632	NR1H4	NR1H4	LOC100065492, NR1H4
OG0001633	WSCD2	LOC112445533, WSCD2	WSCD2
OG0001634	ACAD10	ACAD10, LOC511425	ACAD10
OG0001635	PEBP1	LOC101906366, PEBP1	PEBP1
OG0001636	PLA2G1B	PLA2G1B	LOC100071214, PLA2G1B
OG0001637	COX6A1	COX6A1, LOC101902002	COX6A1
OG0001638	SRSF9	LOC101903900, SRSF9	SRSF9
OG0001639	OASL	OASL	LOC100052508, OASL
OG0001640	VPS33A	LOC112441568, VPS33A	VPS33A
OG0001641	HCAR2, HCAR3	HCAR2	HCAR2
OG0001642	DENR	DENR, LOC112441457	DENR
OG0001643	SNRNP35	LOC101904962, SNRNP35	SNRNP35
OG0001644	TMEM132B	TMEM132B	LOC138915314, TMEM132B
OG0001645	EP400	EP400	EP400, LOC102150681
OG0001646	FBRSL1, LOC124905366	FBRSL1	FBRSL1
OG0001647	C1QTNF9, C1QTNF9B	C1QTNF9	C1QTNF9
OG0001648	RPL21	RPL21	LOC100051778, RPL21
OG0001649	UBE2L3, UBE2L5	UBE2L3	LOC100058286
OG0001650	HMGB1	HMGB1	HMGB1, LOC138920237
OG0001651	CCDC169-SOHLH2, SOHLH2	SOHLH2	SOHLH2
OG0001652	CCDC169	CCDC169, LOC100295281	CCDC169
OG0001653	DHRS12	DHRS12, EBD	DHRS12
OG0001654	PCDH8	LOC790024, PCDH8	PCDH8
OG0001655	COMMD6	COMMD6, LOC101903064	COMMD6
OG0001656	GPR183	GPR183, LOC615640	GPR183
OG0001657	TFDP1, TFDP3	TFDP1	TFDP1
OG0001658	UPF3A	LOC132342969, UPF3A	UPF3A
OG0001659	RNASE4	LOC783195, RNASE4	RNASE4
OG0001660	EDDM3A, EDDM3B	LOC112448556	EDDM3B
OG0001661	TRAV2	LOC100296123, LOC100296163, LOC100296412
OG0001662	TRAJ23, TRAJ32, TRAJ37, TRAJ42
OG0001663	BCL2L2, BCL2L2-PABPN1	BCL2L2	BCL2L2
OG0001664	MDP1, NEDD8-MDP1	MDP1	MDP1
OG0001665	CMA1	LOC100139881, LOC540321	LOC100050866
OG0001666	BRMS1L	BRMS1L, LOC101906569	BRMS1L
OG0001667	PSMC6	LOC781254, PSMC6	PSMC6
OG0001668	PCNX4	LOC112445817, PCNX4	PCNX4
OG0001669	CHURC1-FNTB, FNTB	FNTB	FNTB
OG0001670	SYNJ2BP, SYNJ2BP-COX16	SYNJ2BP	SYNJ2BP
OG0001671	MOAP1, PNMA1	PNMA1	PNMA1
OG0001672	EFCAB11	EFCAB11, LOC112445619	EFCAB11
OG0001673	SERPINA5	LOC338050, SERPINA5	SERPINA5
OG0001674	EXOC3L4	EXOC3L4, LOC615559	EXOC3L4
OG0001675	TNFAIP2	LOC112443175, TNFAIP2	TNFAIP2
OG0001676	IGHA1, IGHA2	LOC524810	LOC106781303
OG0001677	IGHE, IGHEP1	IGHE	LOC102149992
OG0001678	APBA2	APBA2, LOC100337323	APBA2
OG0001679	CHRFAM7A, CHRNA7	CHRNA7	LOC100060521
OG0001680	KATNBL1	KATNBL1, LOC784488	KATNBL1
OG0001681	BUB1B-PAK6, PAK6	PAK6	PAK6
OG0001682	KNSTRN	KNSTRN, LOC785220	KNSTRN
OG0001683	ZSCAN29	ZSCAN29	ZSCAN2, ZSCAN29
OG0001684	B2M	B2M, LOC783680	B2M
OG0001685	BLOC1S6	BLOC1S6	BLOC1S6, LOC100060806
OG0001686	EID1	EID1, LOC100299757	EID1
OG0001687	COPS2	COPS2, LOC782101	COPS2
OG0001688	ARPP19	ARPP19, LOC104975593	ARPP19
OG0001689	RSL24D1	RSL24D1	LOC100058071, RSL24D1
OG0001690	IGDCC3	IGDCC3	IGDCC3, LOC100147270
OG0001691	RPL4	LOC509415, RPL4	RPL4
OG0001692	NOX5, SPESP1-NOX5	NOX5	NOX5
OG0001693	TMEM202	TMEM202	LOC102148797, TMEM202
OG0001694	COMMD4, LOC112268145	COMMD4	COMMD4
OG0001695	UBL7	UBL7	LOC102147590, UBL7
OG0001696	CSPG4	CSPG4, CSPG4B	CSPG4
OG0001697	FBXO22	FBXO22	FBXO22, LOC100056207
OG0001698	TSPAN3	LOC132345953, TSPAN3	TSPAN3
OG0001699	MORF4L1	LOC785568, MORF4L1	MORF4L1
OG0001700	MTHFS, ST20-MTHFS	MTHFS	MTHFS
OG0001701	RPS17	RPS17	LOC100065786, RPS17
OG0001702	PEX11A	LOC101903586, PEX11A	PEX11A
OG0001703	ANPEP	ANPEP	ANPEP, LOC111767504
OG0001704	ZNF774	ZNF774	LOC100630140, ZNF774
OG0001705	UBE2I	LOC112446383, UBE2I	UBE2I
OG0001706	GNPTG	GNPTG, LOC100138633	GNPTG
OG0001707	PRSS27	LOC112442013, PRSS27	PRSS27
OG0001708	PRSS22	LOC101902149, PRSS22	LOC100068549
OG0001709	ZSCAN32	ZSCAN32	LOC100069406, ZSCAN32
OG0001710	CORO7, CORO7-PAM16	CORO7	CORO7
OG0001711	DNAJA3	DNAJA3, LOC534627	DNAJA3
OG0001712	NMRAL1	NMRAL1	LOC100067916, NMRAL1
OG0001713	MGRN1	LOC529930, MGRN1	MGRN1
OG0001714	BMERB1, MPV17L-BMERB1	BMERB1	BMERB1
OG0001715	GP2	GP2	GP2, LOC111772401
OG0001716	ACSM3	ACSM3	ACSM3, LOC111767531
OG0001717	LOC124900576, OTOA	OTOA	OTOA
OG0001718	ARHGAP17	ARHGAP17	ARHGAP17, LOC138917003
OG0001719	EIF3C, EIF3CL	EIF3CL	LOC100064310
OG0001720	SLX1A, SLX1B	SLX1A	SLX1A
OG0001721	ZNF747, ZNF764	LOC100847190	LOC102149734
OG0001722	PYCARD, PYDC1	PYCARD	PYCARD
OG0001723	ZFP3, ZNF843	ZFP3	ZFP3
OG0001724	LOC107987236, SALL3	SALL3	SALL3
OG0001725	SHCBP1	SHCBP1	LOC100067177, SHCBP1
OG0001726	LPCAT2	LPCAT2	LPCAT2, LPCAT2B
OG0001727	SLC12A3	SLC12A3	LOC100072585, SLC12A3
OG0001728	CTCF	CTCF, LOC112445631	CTCF
OG0001729	CARMIL2	CARMIL2, LOC132345463	CARMIL2
OG0001730	ST3GAL2	ST3GAL2	LOC102148379, ST3GAL2
OG0001731	IST1	IST1	IST1, LOC100068023
OG0001732	HP, HPR	HP	LOC100067869
OG0001733	CHST5, CHST6	CHST6	CHST6
OG0001734	CMC2	CMC2, LOC101905951	CMC2
OG0001735	CENPN	CENPN, LOC101906134	CENPN
OG0001736	CARD8, NLRP1	NLRP1	NLRP1
OG0001737	ALOX15B	ALOX15B	ALOX15B, LOC106782890
OG0001738	TMEM220	LOC101902968, TMEM220	TMEM220
OG0001739	FBXW10, FBXW10B	FBXW10B	FBXW10B
OG0001740	EVPL, EVPLL	EVPL	EVPL
OG0001741	GRAP, GRAPL	GRAP	GRAP
OG0001742	ALDH3A1, ALDH3A2	ALDH3A2	ALDH3A2
OG0001743	KCNJ12, KCNJ18	KCNJ12	KCNJ12
OG0001744	NUFIP2	LOC132343094, NUFIP2	NUFIP2
OG0001745	H2BN1	H2BN1, LOC132346307	H2BN1
OG0001746	SLFN12, SLFN12L	SLFN12	SLFN12
OG0001747	CCL15, CCL23	LOC508666	CCL15
OG0001748	LOC101060212, NPEPPS	NPEPPS	NPEPPS
OG0001749	RPL19	RPL19	LOC100064633, RPL19
OG0001750	PSME3	LOC132344816, PSME3	PSME3
OG0001751	AARSD1, PTGES3L-AARSD1	AARSD1	AARSD1
OG0001752	PYY	PYY, PYY2	PYY
OG0001753	CRHR1, LINC02210-CRHR1	CRHR1	CRHR1
OG0001754	SP2	LOC786417, SP2	SP2
OG0001755	TRIM25	TRIM25	LOC100146440, LOC100147035
OG0001756	TRIM37	LOC511409, TRIM37	TRIM37
OG0001757	SKA2	LOC132343308	LOC138918044, SKA2
OG0001758	CLTC, CLTCL1	CLTC	CLTC
OG0001759	RNFT1	RNFT1	LOC100072218, RNFT1
OG0001760	CA4	CA4	CA15, CA4
OG0001761	EFCAB3	EFCAB3, LOC112442576	EFCAB3
OG0001762	SUMO2	SUMO2	LOC100049890, SUMO2
OG0001763	AANAT	AANAT, LOC112442710	AANAT
OG0001764	ENPP7	ENPP7, LOC521021	ENPP7
OG0001765	RNF213	LOC509283, LOC512869	RNF213
OG0001766	DCXR	DCXR, LOC112441469	DCXR
OG0001767	TEX19	LOC100299732, LOC783125	TEX19
OG0001768	COLEC12	COLEC12	COLEC12, LOC111774720
OG0001769	TYMS	LOC112449363, TYMS	TYMS
OG0001770	DLGAP1	DLGAP1, LOC100300256	DLGAP1
OG0001771	PPP4R1	PPP4R1	LOC100056167, PPP4R1
OG0001772	CEP76	CEP76	CEP76, LOC102150007
OG0001773	PSMG2	PSMG2	LOC100058979, PSMG2
OG0001774	ATP5F1A	ATP5F1A, LOC512953	ATP5F1A
OG0001775	IER3IP1	IER3IP1, LOC101906131	IER3IP1
OG0001776	C18orf32	C24H18orf32, LOC112445971	C8H18orf32
OG0001777	RPL17, RPL17-C18orf32	RPL17	RPL17
OG0001778	CXXC1	CXXC1	CXXC1, LOC100061399
OG0001779	NARS1	LOC511683, NARS1	NARS1
OG0001780	CCBE1	CCBE1	CCBE1, EGFEM1
OG0001781	SERPINB2	LOC281376, SERPINB2	SERPINB2
OG0001782	RNF126	LOC132345506, RNF126	RNF126
OG0001783	EEF2	EEF2, LOC101903928	EEF2
OG0001784	HNRNPM	HNRNPM, LOC132346548	HNRNPM
OG0001785	MBD3L1	MBD3L1	LOC100063717, LOC100063843
OG0001786	ZNF177, ZNF559-ZNF177	ZNF177	ZNF177
OG0001787	UBL5	LOC107132247, UBL5	UBL5
OG0001788	CARM1	CARM1	CARM1, LOC100058496
OG0001789	CALR	CALR	CALR, CALR4
OG0001790	GIPC1	GIPC1, GIPC3	GIPC1
OG0001791	DNAJB1	DNAJB1, LOC504207	DNAJB1
OG0001792	C19orf44	C7H19orf44, LOC132345680	C21H19orf44
OG0001793	OCEL1	LOC132342842, OCEL1	OCEL1
OG0001794	DDA1	DDA1, LOC100139549	DDA1
OG0001795	COLGALT1	COLGALT1	COLGALT1, LOC102150370
OG0001796	MAP1S	MAP1S	LOC138923761, MAP1S
OG0001797	IQCN	IQCN, LOC618787	IQCN
OG0001798	KXD1	KXD1, LOC101904595	KXD1
OG0001799	BORCS8-MEF2B, MEF2B	MEF2B	MEF2B
OG0001800	UQCRFS1	LOC101902754, UQCRFS1	UQCRFS1
OG0001801	ZNF181, ZNF302	ZNF181	LOC100057907
OG0001802	FFAR3, GPR42	FFAR3	LOC102150446
OG0001803	FFAR2	FFAR2, LOC132342840	FFAR2
OG0001804	ZNF146	LOC112445731, ZNF146	ZNF146
OG0001805	LGALS4	LGALS4, LOC787905	LGALS4
OG0001806	FBXO17	FBXO17	FBXO17, FBXO27
OG0001807	EID2, EID2B	EID2	LOC100067694
OG0001808	CXCL17	CXCL17	CXCL17, LOC100630667
OG0001809	BCL3	BCL3	BCL3, LOC102149838
OG0001810	IRF2BP1	IRF2BP1, LOC523963	IRF2BP1
OG0001811	IGFL1	IGFL1	LOC100071047, LOC100630711
OG0001812	PIH1D1	LOC132346702, PIH1D1	PIH1D1
OG0001813	KLK4	KLK4	LOC100067485, LOC100067532
OG0001814	HAS1	HAS1	HAS1, LOC102149950
OG0001815	NLRP12	NLRP12	LOC102148739, NLRP12
OG0001816	NDUFA3	LOC101906363, NDUFA3	NDUFA3
OG0001817	TRAPPC2, TRAPPC2B	TRAPPC2	TRAPPC2
OG0001818	VN1R1	VN1R1	EQUCABV1R907, VN1R1
OG0001819	ZSCAN18	PGBD1	LOC100063950, LOC138915085
OG0001820	SNAI1, ZNF497	SNAI1	SNAI1
OG0001821	ZNF584	ZNF584	LOC100064637, ZNF584
OG0001822	ZNF324, ZNF324B	ZNF324	ZNF324
OG0001823	TMEM230	LOC101904627, TMEM230	TMEM230
OG0001824	SNX5	LOC789829, SNX5	SNX5
OG0001825	GZF1	GZF1	GZF1, LOC138921594
OG0001826	BPIFB1	BPIFB1	LOC106781244, LOC106782421
OG0001827	AHCY	AHCY	AHCY, LOC100054381
OG0001828	ITCH	ITCH, LOC100299705	ITCH
OG0001829	EDEM2, MMP24-AS1-EDEM2	EDEM2	EDEM2
OG0001830	DLGAP4	DLGAP4, LOC132345569	DLGAP4
OG0001831	PI3	LOC100850808, LOC407163	PI3
OG0001832	WFDC10A	WFDC10A, WFDC10B	WFDC10A
OG0001833	PEDS1, PEDS1-UBE2V1	PEDS1	PEDS1
OG0001834	FAM209A, FAM209B	FAM209A	LOC100054838
OG0001835	ATP5F1E	ATP5F1E, LOC132343467	ATP5F1E
OG0001836	DNMT3L, LOC124905051	DNMT3L	DNMT3L
OG0001837	ICOSLG, LOC102723996	ICOSLG	ICOSLG
OG0001838	GATD3, LOC102724023	GATD3	GATD3
OG0001839	LOC102724159, PWP2	PWP2	PWP2
OG0001840	LOC102724200, TRAPPC10	TRAPPC10	TRAPPC10
OG0001841	LOC102724428, SIK1	SIK1	SIK1
OG0001842	CRYAA, LOC102724652	CRYAA	CRYAA
OG0001843	C21orf140, LOC102723451	C21orf140	C21orf140
OG0001844	LOC107983987, SMIM34	SMIM34	SMIM34
OG0001845	KCNE1, LOC102723475	KCNE1	KCNE1
OG0001846	CSTB	LOC512805	LOC100050760, LOC100050835
OG0001847	ITGB2	ITGB2	ITGB2, LOC100056049
OG0001848	XKR3, XKRX	XKRX	XKRX
OG0001849	MICAL3	MICAL3	LOC138924091, MICAL3
OG0001850	DGCR6, DGCR6L	DGCR6L	DGCR6L
OG0001851	RTL10, RTL6	RTL6	RTL6
OG0001852	COMT	COMT	COMT, LOC111774802
OG0001853	RANBP1	LOC132344805, RANBP1	RANBP1
OG0001854	IGLV1-62, IGLV2-5, IGLVI-38, IGLVI-42
OG0001855	VPREB1	VPREB1	LOC100052447, VPREB1
OG0001856	TFIP11	TFIP11	LOC100053450, TFIP11
OG0001857	GAL3ST1	GAL3ST1, LOC101906447	GAL3ST1
OG0001858	CSF2RB	CSF2RB	CSF2RB, LOC100069576
OG0001859	ST13	LOC614226, ST13	ST13
OG0001860	PNPLA3	LOC100297709, PNPLA3	PNPLA3
OG0001861	PLCXD1	LOC132345669, PLCXD1	PLCXD1
OG0001862	GTPBP6	LOC100298830, LOC132342096	GTPBP6
OG0001863	SHOX	LOC132344459, SHOX	SHOX
OG0001864	CRLF2	CRLF2, LOC529792	CRLF2
OG0001865	CSF2RA	CSF2RA, LOC100336476	CSF2RA
OG0001866	AKAP17A	AKAP17A, LOC132344959	AKAP17A
OG0001867	SHROOM2	LOC132342139, SHROOM2	SHROOM2
OG0001868	OFD1	LOC100335202, OFD1	OFD1
OG0001869	ZRSR2	ZRSR2, ZRSR2Y	ZRSR2
OG0001870	S100G	S100G, TCHH	S100G
OG0001871	CNKSR2	CNKSR2	CNKSR2, LOC138921934
OG0001872	SMS	LOC534520, SMS	SMS
OG0001873	BCOR, LOC102723934	BCOR	BCOR
OG0001874	ATP6AP2	ATP6AP2, LOC782217	ATP6AP2
OG0001875	EFHC2	EFHC2, LOC523590	EFHC2
OG0001876	USP11	LOC512381, USP11	USP11
OG0001877	SPACA5, SPACA5B	SPACA5	LOC100061578
OG0001878	PORCN	LOC101905588, PORCN	PORCN
OG0001879	MAGIX	LOC101906207, MAGIX	MAGIX
OG0001880	EZHIP	EZHIP	LOC138921777, LOC138922006
OG0001881	KDM5C, KDM5D	KDM5C	KDM5C
OG0001882	TSR2	LOC784285, TSR2	TSR2
OG0001883	TRO	TRO	LOC100062443, LOC138921778
OG0001884	NONO	LOC533093, NONO	NONO
OG0001885	MAGEE1, MAGEE2	MAGEE2	MAGEE2
OG0001886	P2RY10	P2RY10	LOC100072605, P2RY10
OG0001887	DACH2	DACH2, LOC132344341	DACH2
OG0001888	THOC2	LOC100299503, THOC2	THOC2
OG0001889	RBMX2	LOC534630, RBMX2	RBMX2
OG0001890	SLC9A6	LOC112445029, SLC9A6	SLC9A6
OG0001891	FHL1	FHL1, LOC112445030	FHL1
OG0001892	MAP7D3	LOC112445177, MAP7D3	MAP7D3
OG0001893	BRS3	BRS3, LOC112445811	BRS3
OG0001894	VGLL1	LOC112445127, VGLL1	VGLL1
OG0001895	CD40LG	CD40LG, LOC112445051	CD40LG
OG0001896	GPR101	GPR101, LOC112445104	GPR101
OG0001897	FGF13	FGF13, LOC112445031	FGF13
OG0001898	MCF2	LOC112445816, MCF2	MCF2
OG0001899	SLITRK4	LOC112445824, SLITRK4	SLITRK4
OG0001900	SLITRK2	LOC101901895, SLITRK2	SLITRK2
OG0001901	HMGB3	HMGB3, LOC112442552	HMGB3
OG0001902	IDH3G	IDH3G	IDH3G, LOC102148971
OG0001903	SLC10A3	LOC101907549, SLC10A3	SLC10A3
OG0001904	ERI1	ERI1, LOC785868	ERI1
OG0001905	OR5AL1	OR5AL2, OR5AL8	OR5AL2
OG0001906	ZG16B	LOC104975830, ZG16B	ZG16B
OG0001907	TAP2	LOC618733, TAP2	TAP2
OG0001908	LOC124900586, PDXDC1	PDXDC1	PDXDC1
OG0001909	LY6G6C	LY6G6C	LOC100053149, LY6G6C
OG0001910		LOC112446983, LOC112446984, LOC112446985, LOC618359
OG0001911		OR10AA1, OR10AA1C	OR10AA1, OR10AA6
OG0001912		LOC781349, LOC787241, LYZ2, LYZ3
OG0001913		OR6C33	OR6C314, OR6C329, OR6C330
OG0001914		CLEC2D, LOC509972, LOC784451	LOC100630090
OG0001915		OR9E2	OR5BW3, OR9E3, OR9E4
OG0001916		LOC104969295	IFND1, IFND2, LOC100629885
OG0001917		LOC132345909, LOC132345910, LOC527795	LOC111770229
OG0001918		SULT1C4	LOC100072705, LOC100072708, LOC100072716
OG0001919		OR10D1, OR10D1M	OR10D1, OR10D1O
OG0001920		OR4F63B, OR4F68	LOC100071955, OR4F79
OG0001921		OR4F34	OR4F77, OR4F78, OR4F81
OG0001922		OR10AB2, OR10AB6	OR10AB7, OR10AB8
OG0001923		OR5P4, OR5P5	OR5P4, OR5P5
OG0001924		OR52AE11, OR52AE12	OR52AE13, OR52AE14
OG0001925		OR5G34	OR5G1, OR5G36, OR5G3B
OG0001926		OR5AN2, OR5AN2C	OR5AN2, OR5AN6
OG0001927		LOC539847, LOC787397, ZNF25	ZNF25
OG0001928		LOC100296121, LOC512684, LOC528802	LOC100060311
OG0001929		OR1O8, OR1O9	OR1O8, OR1O9
OG0001930		OR2B4	OR2B4, OR2B4B, OR2B4C
OG0001931		OR4A27	OR4A123, OR4A127, OR4A128B
OG0001932		LOC510798	LOC102150834, LOC111776006, LOC138916765
OG0001933		LOC101903859, LOC112445102	LOC100630589, LOC102147628
OG0001934		LOC100301024, LOC101902714, LOC523458, LOC616431
OG0001935		LOC112445172	LOC138921839, LOC138921925, LOC138922004
OG0001936		BDA20, LOC100300091, MGC151921	LOC106781344
OG0001937			LOC100056747, LOC102150143, LOC138914994, SAA
OG0001938			LOC100066253, LOC102148752, LOC102148827, LOC138915060
OG0001939			LOC138916792, OR4P60, OR4P62, OR4P76
OG0001940			LOC106781854, LOC111768855, LOC138918733, LOC138918734
OG0001941			LOC100147034, LOC100147315, LOC138921905, LOC138921910
OG0001942	OR6C76	OR6C76	OR6C76
OG0001943	OR6C65		OR6C66, OR6C66H
OG0001944	OR6C75	OR6C75	OR6C75
OG0001945	IGLV10-54, IGLV10-67, IGLVI-56
OG0001946	IGLV3-31	LOC100847119, LOC132342652
OG0001947	IGLV3-17, IGLV3-26, IGLVI-68
OG0001948	DYNC2I2	DYNC2I2	DYNC2I2
OG0001949	OR2G6	OR2G6	OR2G6
OG0001950	ZNF84	ZNF84	ZNF26
OG0001951		LOC101906271	LOC111770967, LOC111770968
OG0001952	ZNF596	ZNF596	ZNF596
OG0001953	LOC124900642, ZNF573		LOC138915035
OG0001954	ZNF12	ZNF12	ZNF12
OG0001955	ZNF416	ZNF416	ZNF550
OG0001956	ZNF549	LOC100299025, LOC101906235
OG0001957	ZNF132	ZNF132	ZNF132
OG0001958	ZNF548	ZNF548	LOC100060248
OG0001959	ZNF154	LOC104968476	LOC100062322
OG0001960	MAGEB18	LOC532174	LOC100061469
OG0001961	MAGEB6, MAGEB6B		LOC100061607
OG0001962	IGKV7-3		LOC102148362, LOC111772130
OG0001963	KRT71	KRT71	KRT71
OG0001964	KRT73	KRT73	KRT73
OG0001965	KRT1	KRT1	KRT1
OG0001966	KRT3	KRT3	KRT3
OG0001967	KRT76	LOC100336907	KRT76
OG0001968	KRT4	KRT4	KRT4
OG0001969	KRT79	KRT79	KRT79
OG0001970	KRT7	KRT7	KRT7
OG0001971	KRT5	KRT5	KRT5
OG0001972	KRT75	KRT75	KRT75
OG0001973	OR7D2	OR7D2	OR7D2
OG0001974	OR7G3	OR7G7	OR7G66
OG0001975	H2BC26	H2BC26	H2BC26
OG0001976	H2BC15	H2BC15	H2BC15
OG0001977	H2BC5	H2BC5	H2BC5
OG0001978	H2BC12	H2BC12	H2BC12
OG0001979	H2BC12L, LOC102724334	H2BC11
OG0001980	H2BC18	H2BC18	H2BC25
OG0001981	H2BC17, H2BC9		H2BC16
OG0001982	H2AC12	H2AC12	H2AC12
OG0001983	OR51E2	OR51E2	OR51E2
OG0001984	OR51E1	OR51E1	OR51E1
OG0001985		OR51AC4	OR51AC8, OR51AH3
OG0001986	ZNF283	ZNF283	ZNF283
OG0001987	ZNF780A, ZNF780B		LOC100067836
OG0001988	ZNF540, ZNF546		ZNF546
OG0001989	ZNF582	ZNF582	ZNF582
OG0001990	ZNF566	ZNF566	LOC100629880
OG0001991	ZNF461	ZNF461	ZNF461
OG0001992	ZNF790	LOC519309	ZNF790
OG0001993	PCDHB2	LOC616427	PCDHB2
OG0001994	PCDHB16	LOC100848138	LOC106780905
OG0001995	PCDHB15	LOC786553	LOC100072292
OG0001996	PCDHB6	LOC786512	LOC100147438
OG0001997	PCDHB5	LOC786489	PCDHB5
OG0001998	PCDHB4	LOC104968820	PCDHB4
[truncated: 16,456 more rows]
