# Supplementary material for: Cross-Species Analysis of Transcriptomic Response to Alpha-Herpesvirus Infection in Human, Bovine and Equine Cells
Source: Int J Mol Sci. 2026 Jan 27;27(3):1261. doi: 10.3390/ijms27031261 (PMC12898550; doi:10.3390/ijms27031261)
Supplement: Supplementary file 1 [file ijms-27-01261-s001.zip › Supp_Table S2_DESeq2.xlsx]

## Sheet: Human 2hpi
original_gene	gene	baseMean	log2FoldChange	lfcSE	pvalue	padj	stat_res	external_gene_name	description	Mock1	Mock2	Mock3	2hpi1	2hpi2	2hpi3	6hpi_n_PAA1	6hpi_n_PAA2	6hpi_n_PAA3	9hpi_n_PAA1	9hpi_n_PAA2	9hpi_n_PAA3	16hpi1	16hpi2	16hpi3	Mock1_normalized	Mock2_normalized	Mock3_normalized	2hpi1_normalized	2hpi2_normalized	2hpi3_normalized	6hpi_n_PAA1_normalized	6hpi_n_PAA2_normalized	6hpi_n_PAA3_normalized	9hpi_n_PAA1_normalized	9hpi_n_PAA2_normalized	9hpi_n_PAA3_normalized	16hpi1_normalized	16hpi2_normalized	16hpi3_normalized	group	negLogP
ENSG00000000003.16	ENSG00000000003	216.378	-0.00790773	0.0323089	0.575087	0.910617	-0.560575	TSPAN6	tetraspanin 6 [Source:HGNC Symbol;Acc:HGNC:11858]	634	638	607	615	605	601	398	452	411	126	163	149	17	15	19	232.865	223.184	222.518	225.348	225.757	208.12	249.358	250.026	227.636	288.582	288.178	293.029	106.71	82.3163	122.037	NSNoFC	0.0406644
ENSG00000000419.14	ENSG00000000419	408.444	-0.00634406	0.030837	0.675048	0.93737	-0.41923	DPM1	dolichyl-phosphate mannosyltransferase subunit 1, catalytic [Source:HGNC Symbol;Acc:HGNC:3005]	1139	1223	1200	1110	1150	1232	593	769	755	190	221	202	58	77	55	418.35	427.828	439.904	406.726	429.124	426.629	371.531	425.375	418.164	435.164	390.72	397.261	364.069	422.557	353.265	NSNoFC	0.0280891
ENSG00000001036.14	ENSG00000001036	770.619	-0.0423401	0.0430177	0.0625079	0.513265	-1.86268	FUCA2	alpha-L-fucosidase 2 [Source:HGNC Symbol;Acc:HGNC:4008]	3057	3252	3032	2786	2849	3158	1311	1521	1419	240	338	280	46	45	51	1122.82	1137.61	1111.49	1020.85	1063.11	1093.58	821.378	841.347	785.926	549.681	597.572	550.659	288.744	246.949	327.573	NSNoFC	0.289658
ENSG00000001084.13	ENSG00000001084	237.502	0.00589986	0.0333722	0.57796	0.912835	0.556367	GCLC	glutamate-cysteine ligase catalytic subunit [Source:HGNC Symbol;Acc:HGNC:4311]	718	724	771	702	785	817	390	526	469	49	101	80	23	52	40	263.718	253.269	282.638	257.227	292.924	282.919	244.346	290.959	259.76	112.226	178.564	157.331	144.372	285.363	256.92	NSNoFC	0.0396078
ENSG00000001167.15	ENSG00000001167	405.223	-0.00297133	0.0310654	0.788739	0.970152	-0.267948	NFYA	nuclear transcription factor Y subunit alpha [Source:HGNC Symbol;Acc:HGNC:7804]	1215	1186	1091	1124	1133	1184	925	1194	1068	177	197	191	28	42	32	446.264	414.885	399.946	411.856	422.781	410.007	579.538	660.466	591.521	405.389	348.289	375.628	175.757	230.486	205.536	NSNoFC	0.0131602
ENSG00000001461.18	ENSG00000001461	891.1	-0.114405	0.0781428	0.00744869	0.210969	-2.67609	NIPAL3	NIPA like domain containing 3 [Source:HGNC Symbol;Acc:HGNC:25233]	3372	3771	3552	2996	3193	3309	1264	1607	1476	248	402	310	88	94	96	1238.52	1319.17	1302.12	1097.79	1191.47	1145.87	791.931	888.919	817.496	568.003	710.722	609.658	552.38	515.849	616.607	NSNoFC	0.675781
ENSG00000001497.18	ENSG00000001497	360.622	0.0213186	0.0394312	0.145892	0.658932	1.4542	LAS1L	LAS1 like ribosome biogenesis factor [Source:HGNC Symbol;Acc:HGNC:25726]	742	739	750	861	732	819	544	572	585	205	227	216	83	101	59	272.533	258.516	274.94	315.487	273.147	283.611	340.831	316.404	324.008	469.519	401.328	424.794	520.995	554.263	378.957	NSNoFC	0.181159
ENSG00000001617.12	ENSG00000001617	238.578	-0.00856354	0.0348094	0.308439	0.799703	-1.0185	SEMA3F	semaphorin 3F [Source:HGNC Symbol;Acc:HGNC:10728]	258	228	241	211	237	211	274	295	250	136	119	139	106	117	78	94.7622	79.7586	88.3474	77.3146	88.437	73.0671	171.669	163.18	138.465	311.486	210.388	273.363	665.367	642.067	500.994	NSNoFC	0.0970714
ENSG00000001629.10	ENSG00000001629	801.277	-0.0215666	0.0405781	0.0627044	0.513869	-1.86128	ANKIB1	ankyrin repeat and IBR domain containing 1 [Source:HGNC Symbol;Acc:HGNC:22215]	1843	1947	1847	1571	1716	1743	834	1130	1045	355	407	413	169	267	244	676.926	681.096	677.086	575.646	640.328	603.583	522.524	625.064	578.783	813.069	719.562	812.221	1060.82	1465.23	1567.21	NSNoFC	0.289147
ENSG00000002330.14	ENSG00000002330	170.933	-0.00321972	0.0325917	0.767871	0.964177	-0.295161	BAD	BCL2 associated agonist of cell death [Source:HGNC Symbol;Acc:HGNC:936]	549	577	544	550	566	516	317	313	347	84	101	68	16	19	15	201.645	201.845	199.423	201.531	211.204	178.685	198.609	173.137	192.189	192.388	178.564	133.731	100.433	104.267	96.3449	NSNoFC	0.0158434
ENSG00000002549.13	ENSG00000002549	2270.77	-0.00316101	0.0305096	0.806207	0.973348	-0.245322	LAP3	leucine aminopeptidase 3 [Source:HGNC Symbol;Acc:HGNC:18449]	1695	1662	1740	1650	1699	1684	1574	1790	1755	800	1005	994	1061	1473	1112	622.566	581.398	637.861	604.593	633.985	583.152	986.155	990.146	972.023	1832.27	1776.81	1954.84	6659.94	8083.46	7142.37	NSNoFC	0.011732
ENSG00000002586.20	ENSG00000002586	378.176	0.0116028	0.0353791	0.264036	0.764592	1.1169	CD99	CD99 molecule (Xg blood group) [Source:HGNC Symbol;Acc:HGNC:7082]	919	1047	885	1028	1078	982	667	575	645	238	265	255	33	65	55	337.545	366.26	324.429	376.68	402.258	340.056	417.894	318.064	357.239	545.1	468.511	501.493	207.142	356.704	353.265	NSNoFC	0.11657
ENSG00000002834.19	ENSG00000002834	6726.08	-0.0058396	0.0244648	0.455043	0.87241	-0.747033	LASP1	LIM and SH3 protein 1 [Source:HGNC Symbol;Acc:HGNC:6513]	17871	17927	17129	16888	17040	18000	10929	11816	11433	3070	3841	3563	1190	1383	1151	6563.94	6271.19	6279.27	6188.1	6358.51	6233.21	6847.32	6536.07	6332.27	7031.33	6790.75	7007.13	7469.68	7589.57	7392.87	NSNoFC	0.0592794
ENSG00000002919.15	ENSG00000002919	191.468	0.00168715	0.032013	0.888066	0.985652	0.140752	SNX11	sorting nexin 11 [Source:HGNC Symbol;Acc:HGNC:14975]	551	514	547	510	535	580	364	379	405	87	89	76	29	29	30	202.38	179.807	200.523	186.874	199.636	200.848	228.056	209.645	224.313	199.259	157.349	149.464	182.034	159.145	192.69	NSNoFC	0.00627646
ENSG00000003056.8	ENSG00000003056	627.193	-0.0437081	0.0498567	0.059222	0.507058	-1.88654	M6PR	mannose-6-phosphate receptor, cation dependent [Source:HGNC Symbol;Acc:HGNC:6752]	2232	2247	2109	2045	2073	2012	1198	1375	1369	213	304	258	51	62	54	819.803	786.042	773.132	749.329	773.543	696.735	750.58	760.587	758.233	487.842	537.461	507.393	320.129	340.241	346.842	NSNoFC	0.294942
ENSG00000003393.16	ENSG00000003393	392.051	-0.0761788	0.136174	0.0159216	0.307365	-2.41071	ALS2	alsin Rho guanine nucleotide exchange factor ALS2 [Source:HGNC Symbol;Acc:HGNC:443]	1504	1507	1445	1289	1276	1329	531	738	744	124	121	124	50	56	54	552.412	527.176	529.718	472.315	476.142	460.219	332.686	408.228	412.071	284.002	213.924	243.863	313.852	307.314	346.842	NSNoFC	0.512346
ENSG00000003402.21	ENSG00000003402	849.882	0.0217583	0.0339003	0.245665	0.750884	1.16094	CFLAR	CASP8 and FADD like apoptosis regulator [Source:HGNC Symbol;Acc:HGNC:1876]	3190	3149	3181	3376	3189	3331	1077	1208	1197	222	278	247	92	142	137	1171.67	1101.58	1166.11	1237.03	1189.98	1153.49	674.771	668.21	662.969	508.455	491.494	485.76	577.488	779.261	879.95	NSNoFC	0.124427
ENSG00000003436.16	ENSG00000003436	497.084	-0.0245454	0.0423445	0.103267	0.60973	-1.62922	TFPI	tissue factor pathway inhibitor [Source:HGNC Symbol;Acc:HGNC:11760]	1798	1770	1633	1609	1616	1514	828	1095	1097	210	300	262	30	31	38	660.397	619.179	598.636	589.57	603.013	524.282	518.765	605.704	607.583	480.971	530.39	515.259	188.311	170.12	244.074	NSNoFC	0.214863
ENSG00000003509.16	ENSG00000003509	146.584	-0.0051243	0.0336117	0.587304	0.913643	-0.542747	NDUFAF7	NADH:ubiquinone oxidoreductase complex assembly factor 7 [Source:HGNC Symbol;Acc:HGNC:28816]	232	292	290	227	247	303	138	156	163	55	73	81	46	58	53	85.2125	102.147	106.31	83.1773	92.1685	104.926	86.4609	86.292	90.279	125.968	129.061	159.298	288.744	318.29	340.419	NSNoFC	0.0392234
ENSG00000003756.17	ENSG00000003756	845.585	0.0166923	0.0362823	0.223932	0.733028	1.21614	RBM5	RNA binding motif protein 5 [Source:HGNC Symbol;Acc:HGNC:9902]	2083	2216	2262	2448	2213	2336	1150	1520	1404	308	331	360	157	234	183	765.076	775.198	829.22	896.996	825.785	808.932	720.507	840.794	777.618	705.423	585.196	707.99	985.496	1284.13	1175.41	NSNoFC	0.13488
ENSG00000004059.11	ENSG00000004059	461.656	-0.0117141	0.0339424	0.415685	0.855729	-0.813929	ARF5	ARF GTPase 5 [Source:HGNC Symbol;Acc:HGNC:658]	1598	1593	1506	1457	1489	1536	939	860	1035	217	255	229	21	31	42	586.938	557.261	552.08	533.874	555.623	531.901	588.31	475.712	573.244	497.003	450.831	450.36	131.818	170.12	269.766	NSNoFC	0.0676635
ENSG00000004139.14	ENSG00000004139	197.6	0.00457977	0.0329521	0.673093	0.937047	0.421906	SARM1	sterile alpha and TIR motif containing 1 [Source:HGNC Symbol;Acc:HGNC:17074]	480	512	485	489	537	491	347	335	421	113	159	118	22	33	24	176.302	179.107	177.795	179.179	200.382	170.028	217.405	185.307	233.175	258.808	281.106	232.063	138.095	181.096	154.152	NSNoFC	0.0282386
ENSG00000004142.12	ENSG00000004142	823.445	-0.0160602	0.0346314	0.293263	0.783127	-1.05099	POLDIP2	DNA polymerase delta interacting protein 2 [Source:HGNC Symbol;Acc:HGNC:23781]	2291	2447	2332	2160	2316	2238	1546	1636	1629	373	579	411	100	116	100	841.474	856.006	854.881	791.467	864.219	774.996	968.612	904.96	902.236	854.295	1023.65	808.288	627.704	636.58	642.299	NSNoFC	0.106168
ENSG00000004399.13	ENSG00000004399	1477.12	-0.000782545	0.0290187	0.965108	0.994449	-0.0437449	PLXND1	plexin D1 [Source:HGNC Symbol;Acc:HGNC:9107]	4041	4355	4115	4185	4166	4105	2739	2952	2938	902	1041	1073	99	150	108	1484.24	1523.46	1508.5	1533.47	1554.55	1421.52	1716.06	1632.91	1627.24	2065.88	1840.45	2110.2	621.427	823.163	693.683	NSNoFC	0.0024176
ENSG00000004455.18	ENSG00000004455	841.178	0.00997167	0.0303643	0.539838	0.899351	0.613058	AK2	adenylate kinase 2 [Source:HGNC Symbol;Acc:HGNC:362]	2053	2186	2142	2130	2114	2277	1088	1438	1332	319	408	372	206	216	168	754.058	764.703	785.229	780.474	788.843	788.501	681.662	795.436	737.74	730.617	721.33	731.589	1293.07	1185.36	1079.06	NSNoFC	0.0460709
ENSG00000004478.8	ENSG00000004478	471.778	-0.00624716	0.0316613	0.701192	0.945395	-0.383712	FKBP4	FKBP prolyl isomerase 4 [Source:HGNC Symbol;Acc:HGNC:3720]	1248	1323	1247	1127	1261	1353	815	877	821	230	252	269	80	76	74	458.385	462.81	457.134	412.955	470.544	468.53	510.62	485.116	454.718	526.777	445.527	529.026	502.164	417.069	475.302	NSNoFC	0.0243867
ENSG00000004487.18	ENSG00000004487	572.401	-0.00424534	0.0302109	0.780101	0.96754	-0.279188	KDM1A	lysine demethylase 1A [Source:HGNC Symbol;Acc:HGNC:29079]	1605	1659	1473	1566	1530	1575	1030	1251	1293	227	298	268	99	76	81	589.509	580.349	539.982	573.814	570.922	545.406	645.324	691.996	716.14	519.906	526.854	527.059	621.427	417.069	520.263	NSNoFC	0.0143312
ENSG00000004534.15	ENSG00000004534	1277.96	-0.00727959	0.0306729	0.620058	0.922177	-0.495769	RBM6	RNA binding motif protein 6 [Source:HGNC Symbol;Acc:HGNC:9903]	1500	1718	1494	1534	1463	1608	1032	1165	1095	482	589	492	633	618	534	550.943	600.988	547.681	562.088	545.921	556.834	646.577	644.424	606.476	1103.94	1041.33	967.586	3973.37	3391.43	3429.88	NSNoFC	0.0351858
ENSG00000004700.16	ENSG00000004700	1004.69	-0.0225884	0.0397536	0.140565	0.654074	-1.47369	RECQL	RecQ like helicase [Source:HGNC Symbol;Acc:HGNC:9948]	3477	3546	3541	3194	3211	3379	1319	1908	1845	309	377	336	151	159	149	1277.09	1240.46	1298.08	1170.35	1198.19	1170.11	826.39	1055.42	1021.87	707.714	666.523	660.79	947.834	872.553	957.026	NSNoFC	0.184373
ENSG00000004766.17	ENSG00000004766	274.59	0.00612065	0.033701	0.532021	0.896577	0.624924	VPS50	VPS50 subunit of EARP/GARPII complex [Source:HGNC Symbol;Acc:HGNC:25956]	586	595	558	580	585	663	345	469	449	151	162	109	72	91	48	215.235	208.142	204.555	212.524	218.294	229.59	216.152	259.429	248.683	345.841	286.41	214.364	451.947	499.386	308.304	NSNoFC	0.0474122
ENSG00000004776.13	ENSG00000004776	780.781	0.004233	0.0328673	0.652571	0.932313	0.450194	HSPB6	heat shock protein family B (small) member 6 [Source:HGNC Symbol;Acc:HGNC:26511]	1536	1797	1449	1612	1675	1628	1386	1193	1261	564	681	564	114	140	139	564.166	628.624	531.184	590.669	625.029	563.759	868.368	659.913	698.416	1291.75	1203.98	1109.18	715.583	768.286	892.796	NSNoFC	0.0304385
ENSG00000004779.10	ENSG00000004779	402.077	0.00943014	0.0313633	0.529068	0.895613	0.629429	NDUFAB1	NADH:ubiquinone oxidoreductase subunit AB1 [Source:HGNC Symbol;Acc:HGNC:7694]	979	989	916	968	956	1035	713	799	766	238	331	265	51	76	34	359.582	345.97	335.794	354.694	356.733	358.41	446.714	441.97	424.256	545.1	585.196	521.159	320.129	417.069	218.382	NSNoFC	0.0478798
ENSG00000004864.14	ENSG00000004864	332.041	-0.00287281	0.0324012	0.949604	0.993296	-0.0632035	SLC25A13	solute carrier family 25 member 13 [Source:HGNC Symbol;Acc:HGNC:10983]	578	568	557	544	542	609	432	550	561	142	155	110	91	127	122	212.297	198.697	204.189	199.332	202.248	210.89	270.66	304.235	310.715	325.228	274.035	216.33	571.211	696.945	783.605	NSNoFC	0.00292133
ENSG00000004866.22	ENSG00000004866	281.557	0.00192663	0.0331415	0.831939	0.976025	0.212215	ST7	suppression of tumorigenicity 7 [Source:HGNC Symbol;Acc:HGNC:11351]	460	493	423	451	506	438	430	459	435	116	152	100	79	134	77	168.956	172.46	155.066	165.255	188.815	151.675	269.407	253.898	240.929	265.679	268.731	196.664	495.887	735.359	494.571	NSNoFC	0.0105391
ENSG00000004897.12	ENSG00000004897	1262.54	-0.023135	0.0391673	0.153913	0.668965	-1.42584	CDC27	cell division cycle 27 [Source:HGNC Symbol;Acc:HGNC:1728]	3798	3910	4012	3683	3605	3650	1841	2478	2518	342	442	420	218	284	235	1394.99	1367.79	1470.75	1349.52	1345.21	1263.96	1153.44	1370.72	1394.62	783.295	781.441	825.988	1368.4	1558.52	1509.4	NSNoFC	0.174596
ENSG00000004961.15	ENSG00000004961	300.992	-0.00492541	0.0320584	0.692156	0.943223	-0.395931	HCCS	holocytochrome c synthase [Source:HGNC Symbol;Acc:HGNC:4837]	756	881	842	728	830	862	509	586	586	119	179	159	40	46	58	277.675	308.19	308.666	266.754	309.716	298.502	318.903	324.148	324.561	272.55	316.466	312.695	251.082	252.437	372.534	NSNoFC	0.0253854
ENSG00000004975.12	ENSG00000004975	341.498	-0.00220792	0.0336413	0.768695	0.964359	-0.294082	DVL2	dishevelled segment polarity protein 2 [Source:HGNC Symbol;Acc:HGNC:3086]	756	735	674	700	707	686	683	750	700	160	181	203	48	53	105	277.675	257.117	247.08	256.494	263.818	237.555	427.919	414.866	387.701	366.454	320.002	399.227	301.298	290.851	674.414	NSNoFC	0.0157613
ENSG00000005007.14	ENSG00000005007	1327.37	0.0278626	0.0362676	0.151732	0.66619	1.43344	UPF1	UPF1 RNA helicase and ATPase [Source:HGNC Symbol;Acc:HGNC:9962]	2998	3112	2967	3312	2988	3201	2647	2881	2883	841	1142	966	136	174	108	1101.15	1088.63	1087.66	1213.58	1114.98	1108.47	1658.42	1593.64	1596.78	1926.17	2019.02	1899.77	853.678	954.869	693.683	NSNoFC	0.176402
ENSG00000005020.13	ENSG00000005020	317.497	-0.0116464	0.0349342	0.326186	0.811824	-0.981824	SKAP2	src kinase associated phosphoprotein 2 [Source:HGNC Symbol;Acc:HGNC:15687]	951	1013	991	948	906	905	394	610	508	124	183	165	46	48	54	349.298	354.366	363.288	347.366	338.075	313.392	246.852	337.424	281.36	284.002	323.538	324.495	288.744	263.412	346.842	NSNoFC	0.0905379
ENSG00000005022.6	ENSG00000005022	1004.21	-0.0104673	0.0295123	0.415734	0.855729	-0.813845	SLC25A5	solute carrier family 25 member 5 [Source:HGNC Symbol;Acc:HGNC:10991]	3591	3635	3314	3330	3387	3515	1999	2128	2227	373	500	435	80	95	43	1318.96	1271.59	1214.87	1220.18	1263.86	1217.21	1252.43	1177.11	1233.44	854.295	883.983	855.487	502.164	521.337	276.189	NSNoFC	0.0676635
ENSG00000005073.6	ENSG00000005073	254.57	0.000917156	0.0318825	0.942098	0.993296	0.0726328	HOXA11	homeobox A11 [Source:HGNC Symbol;Acc:HGNC:5101]	758	695	694	688	704	763	736	723	710	102	130	113	19	15	19	278.41	243.124	254.411	252.097	262.699	264.219	461.125	399.93	393.24	233.614	229.835	222.23	119.264	82.3163	122.037	NSNoFC	0.00292133
ENSG00000005075.16	ENSG00000005075	225.589	-0.00590955	0.0343802	0.384967	0.842834	-0.86878	POLR2J	RNA polymerase II subunit J [Source:HGNC Symbol;Acc:HGNC:9197]	755	919	782	649	667	908	493	355	400	86	102	107	14	35	16	277.308	321.483	286.671	237.806	248.892	314.431	308.878	196.37	221.544	196.969	180.332	210.43	87.8786	192.071	102.768	NSNoFC	0.0742578
ENSG00000005100.13	ENSG00000005100	579.569	0.0015269	0.0318487	0.899146	0.987509	0.12674	DHX33	DEAH-box helicase 33 [Source:HGNC Symbol;Acc:HGNC:16718]	776	731	741	791	780	687	604	653	662	233	329	282	209	288	217	285.021	255.717	271.641	289.838	291.058	237.901	378.423	361.21	366.655	533.648	581.661	554.592	1311.9	1580.47	1393.79	NSNoFC	0.00545901
ENSG00000005156.12	ENSG00000005156	222.696	-0.0189713	0.0376372	0.183993	0.698725	-1.32856	LIG3	DNA ligase 3 [Source:HGNC Symbol;Acc:HGNC:6600]	791	802	734	736	699	727	310	362	402	58	93	91	35	34	34	290.531	280.554	269.075	269.685	260.833	251.753	194.224	200.242	222.651	132.839	164.421	178.964	219.697	186.584	218.382	NSNoFC	0.155693
ENSG00000005175.10	ENSG00000005175	376.666	-0.00135068	0.0318516	0.86031	0.981886	-0.17598	RPAP3	RNA polymerase II associated protein 3 [Source:HGNC Symbol;Acc:HGNC:26151]	1034	1025	981	1014	957	1034	648	877	909	169	195	163	58	49	60	379.783	358.564	359.622	371.55	357.106	358.063	405.99	485.116	503.458	387.067	344.753	320.562	364.069	268.9	385.38	NSNoFC	0.0079391
ENSG00000005194.15	ENSG00000005194	318.593	-0.01147	0.0342694	0.355221	0.82199	-0.924509	CIAPIN1	cytokine induced apoptosis inhibitor 1 [Source:HGNC Symbol;Acc:HGNC:28050]	791	953	805	753	782	872	628	717	746	97	171	119	44	61	65	290.531	333.377	295.102	275.914	291.805	301.965	393.46	396.611	413.179	222.163	302.322	234.03	276.19	334.753	417.495	NSNoFC	0.0851332
ENSG00000005206.17	ENSG00000005206	192.858	0.00921128	0.0344912	0.360042	0.82448	0.915284	SPPL2B	signal peptide peptidase like 2B [Source:HGNC Symbol;Acc:HGNC:30627]	569	656	581	677	614	642	395	391	336	95	123	89	9	13	24	208.991	229.481	212.987	248.066	229.115	222.318	247.479	216.283	186.097	217.582	217.46	175.031	56.4934	71.3408	154.152	NSNoFC	0.08382
ENSG00000005238.20	ENSG00000005238	477.97	-0.00145708	0.0289264	0.925249	0.990781	-0.0938234	ATOSB	atos homolog B [Source:HGNC Symbol;Acc:HGNC:25666]	1792	1755	1738	1795	1688	1776	969	1067	1103	173	206	195	29	22	16	658.193	613.931	637.128	657.724	629.88	615.01	607.106	590.215	610.906	396.228	364.201	383.494	182.034	120.731	102.768	NSNoFC	0.00402238
ENSG00000005243.10	ENSG00000005243	424.799	0.0106002	0.0331449	0.408487	0.853432	0.826559	COPZ2	COPI coat complex subunit zeta 2 [Source:HGNC Symbol;Acc:HGNC:19356]	1133	1208	1112	1163	1119	1321	661	628	624	208	261	209	68	92	68	416.146	422.581	407.645	426.146	417.557	457.449	414.135	347.381	345.608	476.39	461.439	411.027	426.839	504.873	436.764	NSNoFC	0.0688309
ENSG00000005249.14	ENSG00000005249	273.302	-0.00806365	0.0333723	0.490547	0.887794	-0.689439	PRKAR2B	protein kinase cAMP-dependent type II regulatory subunit beta [Source:HGNC Symbol;Acc:HGNC:9392]	804	785	732	736	686	798	355	491	461	105	155	171	48	56	39	295.306	274.607	268.342	269.685	255.982	276.339	222.417	271.599	255.329	240.485	274.035	336.295	301.298	307.314	250.497	NSNoFC	0.0516878
ENSG00000005302.19	ENSG00000005302	280.517	-0.00801082	0.0325704	0.514622	0.893163	-0.651657	MSL3	MSL complex subunit 3 [Source:HGNC Symbol;Acc:HGNC:7370]	724	668	681	668	623	709	336	392	428	106	117	108	65	90	79	265.922	233.679	249.646	244.768	232.474	245.519	210.513	216.836	237.052	242.776	206.852	212.397	408.008	493.898	507.417	NSNoFC	0.0490692
ENSG00000005339.15	ENSG00000005339	968.012	-0.000676401	0.0327965	0.944384	0.993296	-0.0697611	CREBBP	CREB binding protein [Source:HGNC Symbol;Acc:HGNC:2348]	1522	1695	1531	1609	1622	1472	1611	1817	1671	765	850	779	222	147	183	559.024	592.942	561.245	589.57	605.252	509.738	1009.34	1005.08	925.498	1752.11	1502.77	1532.01	1393.5	806.7	1175.41	NSNoFC	0.00292133
ENSG00000005469.12	ENSG00000005469	177.369	-0.000352297	0.0327357	0.979748	0.997057	-0.0253847	CROT	carnitine O-octanoyltransferase [Source:HGNC Symbol;Acc:HGNC:2366]	475	494	482	515	460	470	340	341	341	99	82	109	28	23	21	174.465	172.81	176.695	188.706	171.65	162.756	213.019	188.626	188.866	226.743	144.973	214.364	175.757	126.218	134.883	NSNoFC	0.00127982
ENSG00000005483.23	ENSG00000005483	983.08	-0.00468436	0.0306325	0.741872	0.956655	-0.329376	KMT2E	lysine methyltransferase 2E (inactive) [Source:HGNC Symbol;Acc:HGNC:18541]	1280	1492	1306	1318	1357	1331	963	1183	1071	416	503	464	402	459	339	470.138	521.929	478.762	482.941	506.367	460.911	603.346	654.381	593.183	952.78	889.286	912.52	2523.37	2518.88	2177.4	NSNoFC	0.0192445
ENSG00000005486.17	ENSG00000005486	351.288	0.00385793	0.0316775	0.736461	0.954727	0.336543	RHBDD2	rhomboid domain containing 2 [Source:HGNC Symbol;Acc:HGNC:23082]	856	820	805	838	859	824	669	676	723	236	250	238	43	48	44	314.405	286.851	295.102	307.06	320.537	285.343	419.147	373.932	400.44	540.519	441.991	468.06	269.913	263.412	282.612	NSNoFC	0.0201207
ENSG00000005700.15	ENSG00000005700	779.761	-0.0216866	0.0419331	0.0894782	0.581795	-1.69816	IBTK	inhibitor of Bruton tyrosine kinase [Source:HGNC Symbol;Acc:HGNC:17853]	3176	3177	3054	2806	2772	2751	1000	1428	1354	189	280	266	112	110	56	1166.53	1111.37	1119.56	1028.17	1034.38	952.643	626.528	789.904	749.925	432.873	495.03	523.126	703.029	603.653	359.688	NSNoFC	0.23523
ENSG00000005801.18	ENSG00000005801	151.684	-0.00599627	0.0336239	0.490592	0.887794	-0.689367	ZNF195	zinc finger protein 195 [Source:HGNC Symbol;Acc:HGNC:12986]	353	379	351	370	314	339	108	159	175	42	55	51	44	57	59	129.655	132.581	128.672	135.575	117.17	117.392	67.665	87.9515	96.9253	96.1941	97.2381	100.299	276.19	312.802	378.957	NSNoFC	0.0516878
ENSG00000005810.20	ENSG00000005810	833.653	-0.00297691	0.0315232	0.579443	0.912835	-0.554198	MYCBP2	MYC binding protein 2 [Source:HGNC Symbol;Acc:HGNC:23386]	1901	1964	1881	1862	1841	1864	1147	1501	1486	440	650	665	142	167	120	698.229	687.043	689.55	682.274	686.972	645.484	718.628	830.284	823.034	1007.75	1149.18	1307.81	891.34	916.455	770.759	NSNoFC	0.0396078
ENSG00000005812.11	ENSG00000005812	583.164	-0.0360237	0.0510915	0.0537052	0.489555	-1.92921	FBXL3	F-box and leucine rich repeat protein 3 [Source:HGNC Symbol;Acc:HGNC:13599]	2205	2328	2206	1968	2068	2115	988	1317	1315	117	176	141	55	66	70	809.886	814.377	808.691	721.114	771.678	732.402	619.01	728.504	728.325	267.969	311.162	277.296	345.237	362.192	449.61	NSNoFC	0.310199
ENSG00000005884.18	ENSG00000005884	3186.42	-0.0109354	0.0304302	0.500996	0.891312	-0.672923	ITGA3	integrin subunit alpha 3 [Source:HGNC Symbol;Acc:HGNC:6139]	10117	10546	9684	9557	9891	10089	5632	6104	5785	1464	1751	1758	338	326	347	3715.93	3689.18	3550.03	3501.87	3690.84	3493.72	3528.61	3376.45	3204.07	3353.05	3095.71	3457.35	2121.64	1789.01	2228.78	NSNoFC	0.0499701
ENSG00000005889.16	ENSG00000005889	265.615	-0.00805224	0.0331895	0.499197	0.890688	-0.675754	ZFX	zinc finger protein X-linked [Source:HGNC Symbol;Acc:HGNC:12869]	763	749	745	684	758	719	249	314	361	76	111	89	71	77	69	280.246	262.014	273.107	250.631	282.849	248.982	156.005	173.69	199.943	174.066	196.244	175.031	445.67	422.557	443.187	NSNoFC	0.0502744
ENSG00000005893.17	ENSG00000005893	2462.39	-0.057401	0.0530024	0.0302875	0.396103	-2.16631	LAMP2	lysosomal associated membrane protein 2 [Source:HGNC Symbol;Acc:HGNC:6501]	7946	8175	7893	7213	7389	7667	3631	4500	4646	1197	1687	1547	203	256	222	2918.53	2859.77	2893.47	2642.99	2757.22	2655	2274.92	2489.19	2573.23	2741.53	2982.56	3042.39	1274.24	1404.87	1425.9	NSNoFC	0.402192
ENSG00000006007.12	ENSG00000006007	659.887	-0.00408752	0.0295993	0.862322	0.982346	-0.173419	GDE1	glycerophosphodiester phosphodiesterase 1 [Source:HGNC Symbol;Acc:HGNC:29644]	1871	2093	1961	1940	1992	1936	1210	1380	1386	334	444	447	58	54	40	687.21	732.17	718.877	710.855	743.318	670.417	758.099	763.353	767.649	764.972	784.977	879.087	364.069	296.339	256.92	NSNoFC	0.0077354
ENSG00000006015.18	ENSG00000006015	167.842	0.00701401	0.0338295	0.449939	0.869991	0.755517	REX1BD	required for excision 1-B domain containing [Source:HGNC Symbol;Acc:HGNC:26098]	506	502	460	476	516	564	314	265	325	72	106	111	22	20	13	185.851	175.609	168.63	174.416	192.546	195.307	196.73	146.586	180.004	164.904	187.404	218.297	138.095	109.755	83.4989	NSNoFC	0.0604852
ENSG00000006042.12	ENSG00000006042	579.956	-0.0143386	0.0298694	0.411428	0.854419	-0.821383	TMEM98	transmembrane protein 98 [Source:HGNC Symbol;Acc:HGNC:24529]	1945	1977	1930	1880	1842	1970	1103	1209	1238	232	341	321	40	45	34	714.39	691.591	707.513	688.869	687.345	682.19	691.06	668.763	685.677	531.358	602.876	631.291	251.082	246.949	218.382	NSNoFC	0.068329
ENSG00000006118.15	ENSG00000006118	573.39	0.0167643	0.0362996	0.231259	0.740365	1.19712	TMEM132A	transmembrane protein 132A [Source:HGNC Symbol;Acc:HGNC:31092]	1938	1864	1760	1997	1922	2007	1084	1104	1160	269	450	418	16	19	12	711.819	652.061	645.193	731.74	717.198	695.003	679.156	610.682	642.476	616.1	795.584	822.055	100.433	104.267	77.0759	NSNoFC	0.130554
ENSG00000006125.18	ENSG00000006125	2479.49	-0.0321511	0.0317246	0.110551	0.617712	-1.59572	AP2B1	adaptor related protein complex 2 subunit beta 1 [Source:HGNC Symbol;Acc:HGNC:563]	5851	6020	5658	5601	5547	5658	3243	3663	3641	1267	1540	1474	576	607	504	2149.05	2105.91	2074.15	2052.32	2069.87	1959.31	2031.83	2026.2	2016.6	2901.86	2722.67	2898.82	3615.58	3331.07	3237.19	NSNoFC	0.209214
ENSG00000006282.22	ENSG00000006282	801.114	-0.0108437	0.0300073	0.51619	0.893163	-0.649229	SPATA20	spermatogenesis associated 20 [Source:HGNC Symbol;Acc:HGNC:26125]	2115	2219	2199	2095	2070	2210	1234	1236	1258	328	401	372	166	193	141	776.83	776.247	806.125	767.65	772.424	765.3	773.135	683.698	696.755	751.23	708.954	731.589	1041.99	1059.14	905.642	NSNoFC	0.0490692
ENSG00000006327.14	ENSG00000006327	3742.52	0.0142602	0.0344771	0.31049	0.801787	1.01419	TNFRSF12A	TNF receptor superfamily member 12A [Source:HGNC Symbol;Acc:HGNC:18152]	9478	10175	9916	10271	9668	11176	7788	7587	7922	2387	2956	2864	291	223	215	3481.23	3559.4	3635.08	3763.5	3607.63	3870.13	4879.4	4196.78	4387.67	5467.03	5226.11	5632.45	1826.62	1223.77	1380.94	NSNoFC	0.095941
ENSG00000006451.8	ENSG00000006451	1151.63	-0.0480491	0.0457172	0.0460963	0.47105	-1.99451	RALA	RAS like proto-oncogene A [Source:HGNC Symbol;Acc:HGNC:9839]	4026	4060	3992	3692	3811	3810	2033	2425	2276	289	382	344	179	165	140	1478.73	1420.26	1463.41	1352.82	1422.08	1319.36	1273.73	1341.4	1260.58	661.907	675.363	676.523	1123.59	905.48	899.219	NSNoFC	0.326933
ENSG00000006453.14	ENSG00000006453	470.363	-0.00535159	0.0336299	0.555551	0.906176	-0.589462	BAIAP2L1	BAR/IMD domain containing adaptor protein 2 like 1 [Source:HGNC Symbol;Acc:HGNC:21649]	486	547	550	473	520	510	450	463	491	254	342	195	167	233	192	178.506	191.351	201.623	173.317	194.039	176.608	281.938	256.11	271.945	581.745	604.644	383.494	1048.27	1278.65	1233.21	NSNoFC	0.0427874
ENSG00000006530.18	ENSG00000006530	235.698	0.0136337	0.0344672	0.319012	0.810523	0.99649	AGK	acylglycerol kinase [Source:HGNC Symbol;Acc:HGNC:21869]	689	737	687	758	714	751	395	520	469	84	137	111	31	29	26	253.067	257.816	251.845	277.746	266.43	260.063	247.479	287.64	259.76	192.388	242.211	218.297	194.588	159.145	166.998	NSNoFC	0.0912347
ENSG00000006534.17	ENSG00000006534	292.312	-0.032561	0.0520086	0.051208	0.481291	-1.94973	ALDH3B1	aldehyde dehydrogenase 3 family member B1 [Source:HGNC Symbol;Acc:HGNC:410]	1189	1160	1171	1125	985	1034	488	487	544	78	119	102	37	20	26	436.714	405.789	429.273	412.222	367.554	358.063	305.746	269.386	301.299	178.646	210.388	200.597	232.251	109.755	166.998	NSNoFC	0.317592
ENSG00000006576.17	ENSG00000006576	1100.27	-0.0643086	0.0779846	0.022697	0.350435	-2.2785	PHTF2	putative homeodomain transcription factor 2 [Source:HGNC Symbol;Acc:HGNC:13411]	3922	3953	3769	3493	3512	3506	1559	2111	2045	409	508	481	128	163	115	1440.53	1382.83	1381.67	1279.9	1310.51	1214.09	976.757	1167.71	1132.64	936.747	898.126	945.953	803.462	894.504	738.644	NSNoFC	0.455393
ENSG00000006607.14	ENSG00000006607	816.477	-0.00131707	0.031466	0.918832	0.990267	-0.101906	FARP2	FERM, ARH/RhoGEF and pleckstrin domain protein 2 [Source:HGNC Symbol;Acc:HGNC:16460]	897	941	981	909	920	971	893	1070	911	477	548	474	269	379	280	329.464	329.179	359.622	333.076	343.3	336.247	559.489	591.875	504.566	1092.49	968.845	932.186	1688.53	2079.86	1798.44	NSNoFC	0.00424758
ENSG00000006634.8	ENSG00000006634	166.945	0.00452508	0.0330171	0.660539	0.933008	0.439169	DBF4	DBF4-CDC7 kinase regulatory subunit [Source:HGNC Symbol;Acc:HGNC:17364]	412	424	427	404	457	440	225	322	275	36	59	53	38	57	41	151.326	148.323	156.533	148.034	170.53	152.367	140.969	178.116	152.311	82.4521	104.31	104.232	238.528	312.802	263.343	NSNoFC	0.0301146
ENSG00000006652.15	ENSG00000006652	160.648	-0.0231108	0.0452233	0.0189288	0.326017	-2.34693	IFRD1	interferon related developmental regulator 1 [Source:HGNC Symbol;Acc:HGNC:5456]	276	239	256	217	177	223	156	238	176	99	119	94	46	66	48	101.374	83.6066	93.8462	79.5131	66.0479	77.2226	97.7384	131.651	97.4792	226.743	210.388	184.864	288.744	362.192	308.304	NSNoFC	0.48676
ENSG00000006695.12	ENSG00000006695	198.182	-0.00301355	0.0335302	0.707007	0.946333	-0.375879	COX10	cytochrome c oxidase assembly factor heme A:farnesyltransferase COX10 [Source:HGNC Symbol;Acc:HGNC:2260]	348	354	307	335	316	320	282	371	311	88	70	89	43	81	76	127.819	123.836	112.542	122.751	117.916	110.813	176.681	205.22	172.25	201.55	123.758	175.031	269.913	444.508	488.148	NSNoFC	0.0239562
ENSG00000006704.11	ENSG00000006704	305.925	-0.00332878	0.0324571	0.748397	0.957579	-0.320754	GTF2IRD1	GTF2I repeat domain containing 1 [Source:HGNC Symbol;Acc:HGNC:4661]	492	527	494	475	458	548	367	370	372	159	147	177	101	128	87	180.709	184.354	181.094	174.049	170.903	189.767	229.936	204.667	206.036	364.163	259.891	348.095	633.982	702.433	558.801	NSNoFC	0.0188255
ENSG00000006712.15	ENSG00000006712	506.917	0.00419293	0.0310144	0.752232	0.959308	0.315698	PAF1	PAF1 homolog, Paf1/RNA polymerase II complex component [Source:HGNC Symbol;Acc:HGNC:25459]	1184	1213	1180	1228	1152	1246	819	910	879	282	348	273	91	133	62	434.878	424.33	432.573	449.964	429.871	431.477	513.126	503.37	486.842	645.875	615.252	536.892	571.211	729.871	398.226	NSNoFC	0.0180421
ENSG00000006715.16	ENSG00000006715	566.26	-0.0120265	0.0316008	0.444042	0.866588	-0.765386	VPS41	VPS41 subunit of HOPS complex [Source:HGNC Symbol;Acc:HGNC:12713]	1697	1743	1760	1701	1664	1667	854	990	1020	221	278	294	96	98	67	623.3	609.733	645.193	623.28	620.924	577.265	535.055	547.622	564.936	506.164	491.494	578.191	602.596	537.8	430.341	NSNoFC	0.0621874
ENSG00000006744.19	ENSG00000006744	1048.9	-0.0194726	0.0363167	0.170708	0.688968	-1.36993	ELAC2	elaC ribonuclease Z 2 [Source:HGNC Symbol;Acc:HGNC:14198]	2070	2141	2084	1976	1932	1994	1789	1864	1796	526	578	506	232	330	263	760.302	748.961	763.967	724.046	720.929	690.501	1120.86	1031.08	994.731	1204.72	1021.88	995.119	1456.27	1810.96	1689.25	NSNoFC	0.161801
ENSG00000006747.15	ENSG00000006747	429.961	-0.00323512	0.0309674	0.86239	0.982346	-0.173333	SCIN	scinderin [Source:HGNC Symbol;Acc:HGNC:21695]	982	975	913	868	976	998	664	685	731	213	303	251	95	97	84	360.684	341.073	334.694	318.052	364.196	345.597	416.015	378.911	404.871	487.842	535.693	493.626	596.319	532.312	539.532	NSNoFC	0.0077354
ENSG00000006831.10	ENSG00000006831	462.553	-0.100055	0.0842905	0.00887669	0.231153	-2.61677	ADIPOR2	adiponectin receptor 2 [Source:HGNC Symbol;Acc:HGNC:24041]	1609	1624	1595	1384	1408	1498	606	711	778	118	133	129	112	102	65	590.978	568.105	584.706	507.125	525.398	518.742	379.676	393.293	430.902	270.26	235.139	253.696	703.029	559.751	417.495	NSNoFC	0.6361
ENSG00000007047.16	ENSG00000007047	294.349	-0.00274362	0.0321536	0.815022	0.974577	-0.233953	MARK4	microtubule affinity regulating kinase 4 [Source:HGNC Symbol;Acc:HGNC:13538]	699	701	672	686	648	706	613	571	586	173	182	167	53	56	34	256.74	245.223	246.346	251.364	241.802	244.48	384.062	315.851	324.561	396.228	321.77	328.428	332.683	307.314	218.382	NSNoFC	0.011184
ENSG00000007080.11	ENSG00000007080	292.327	0.0114922	0.03424	0.355392	0.82199	0.924182	CCDC124	coiled-coil domain containing 124 [Source:HGNC Symbol;Acc:HGNC:25171]	834	809	802	826	857	897	481	450	500	109	124	149	40	66	57	306.324	283.003	294.003	302.663	319.791	310.622	301.36	248.919	276.93	249.647	219.228	293.029	251.082	362.192	366.111	NSNoFC	0.0851332
ENSG00000007168.15	ENSG00000007168	1208.57	-0.160645	0.0451939	1.19633e-05	0.00322584	-4.37826	PAFAH1B1	platelet activating factor acetylhydrolase 1b regulatory subunit 1 [Source:HGNC Symbol;Acc:HGNC:8574]	5856	6253	5853	5190	5222	5331	1857	2112	2155	211	283	189	65	57	54	2150.88	2187.41	2145.63	1901.72	1948.6	1846.07	1163.46	1168.26	1193.57	483.261	500.334	371.695	408.008	312.802	346.842	NSNoFC	2.49136
ENSG00000007202.16	ENSG00000007202	1220.19	-0.0569318	0.043668	0.0278573	0.37954	-2.19929	BLTP2	bridge-like lipid transfer protein family member 2 [Source:HGNC Symbol;Acc:HGNC:28960]	4263	4461	4089	3882	4022	4098	1785	2078	2091	474	663	601	142	153	115	1565.78	1560.54	1498.97	1422.44	1500.82	1419.09	1118.35	1149.45	1158.12	1085.62	1172.16	1181.95	891.34	839.627	738.644	NSNoFC	0.420742
ENSG00000007237.19	ENSG00000007237	164.835	-0.000184344	0.0338494	0.974442	0.996456	-0.0320376	GAS7	growth arrest specific 7 [Source:HGNC Symbol;Acc:HGNC:4169]	129	121	90	110	128	99	187	209	188	126	112	125	44	94	57	47.3811	42.328	32.9928	40.3062	47.7634	34.2827	117.161	115.609	104.125	288.582	198.012	245.83	276.19	515.849	366.111	NSNoFC	0.00154173
ENSG00000007341.19	ENSG00000007341	248.022	0.00176231	0.0325098	0.895397	0.987037	0.131478	ST7L	suppression of tumorigenicity 7 like [Source:HGNC Symbol;Acc:HGNC:18441]	363	382	397	366	358	428	284	350	391	123	167	166	62	100	72	133.328	133.631	145.535	134.11	133.588	148.212	177.934	193.604	216.559	281.711	295.25	326.462	389.177	548.776	462.456	NSNoFC	0.00566666
ENSG00000007376.8	ENSG00000007376	149.347	-0.00828605	0.0342424	0.39547	0.847607	-0.84974	RPUSD1	RNA pseudouridine synthase domain containing 1 [Source:HGNC Symbol;Acc:HGNC:14173]	644	676	615	569	590	648	350	288	334	33	25	31	3	10	11	236.538	236.477	225.451	208.493	220.16	224.396	219.285	159.308	184.989	75.5811	44.1991	60.9658	18.8311	54.8776	70.6529	NSNoFC	0.0718056
ENSG00000007384.15	ENSG00000007384	515.041	0.00321518	0.0304399	0.822263	0.975073	0.224635	RHBDF1	rhomboid 5 homolog 1 [Source:HGNC Symbol;Acc:HGNC:20561]	1985	1859	1903	1912	1960	1923	1018	1133	1088	165	217	208	41	22	21	729.081	650.312	697.615	700.595	731.377	665.915	637.805	626.724	602.599	377.905	383.648	409.061	257.359	120.731	134.883	NSNoFC	0.010963
ENSG00000007392.17	ENSG00000007392	384.216	0.000407064	0.031288	0.978574	0.997057	0.0268568	LUC7L	LUC7 like [Source:HGNC Symbol;Acc:HGNC:6723]	845	996	877	880	934	899	565	665	639	130	171	140	91	96	117	310.365	348.419	321.497	322.449	348.524	311.314	353.988	367.847	353.916	297.744	302.322	275.329	571.211	526.825	751.49	NSNoFC	0.00127982
ENSG00000007520.4	ENSG00000007520	405.106	-0.00332075	0.0330256	0.707147	0.946333	-0.375691	TSR3	TSR3 ribosome maturation factor [Source:HGNC Symbol;Acc:HGNC:14175]	1332	1208	1261	1169	1186	1340	801	671	831	205	218	249	36	33	44	489.238	422.581	462.266	428.345	442.558	464.028	501.849	371.166	460.257	469.519	385.416	489.693	225.974	181.096	282.612	NSNoFC	0.0239562
ENSG00000007541.17	ENSG00000007541	156.236	0.0100481	0.0351556	0.266722	0.765007	1.11064	PIGQ	phosphatidylinositol glycan anchor biosynthesis class Q [Source:HGNC Symbol;Acc:HGNC:14135]	449	513	525	512	589	531	337	288	323	60	90	94	10	7	13	164.916	179.457	192.458	187.607	219.786	183.88	211.14	159.308	178.896	137.42	159.117	184.864	62.7704	38.4143	83.4989	NSNoFC	0.116335
ENSG00000007545.16	ENSG00000007545	237.789	0.0028957	0.0333865	0.715181	0.948434	0.364906	CRAMP1	cramped chromatin regulator homolog 1 [Source:HGNC Symbol;Acc:HGNC:14122]	297	291	255	323	303	241	337	375	327	149	189	166	85	79	59	109.087	101.797	93.4797	118.354	113.065	83.4558	211.14	207.433	181.112	341.26	334.145	326.462	533.549	433.533	378.957	NSNoFC	0.0229928
ENSG00000007866.22	ENSG00000007866	778.837	0.00183556	0.0291387	0.904987	0.988296	0.119364	TEAD3	TEA domain transcription factor 3 [Source:HGNC Symbol;Acc:HGNC:11716]	1984	2055	1810	1947	1921	1995	1474	1612	1556	438	574	490	111	86	97	728.714	718.877	663.522	713.419	716.824	690.848	923.502	891.684	861.805	1003.17	1014.81	963.652	696.752	471.947	623.03	NSNoFC	0.00511281
ENSG00000007923.17	ENSG00000007923	851.753	0.0126321	0.032564	0.401528	0.851355	0.838895	DNAJC11	DnaJ heat shock protein family (Hsp40) member C11 [Source:HGNC Symbol;Acc:HGNC:25570]	1570	1595	1556	1538	1675	1676	1295	1330	1322	410	532	445	251	225	227	576.654	557.96	570.409	563.554	625.029	580.381	811.354	735.695	732.202	939.038	940.557	875.154	1575.54	1234.74	1458.02	NSNoFC	0.0698895
ENSG00000007944.16	ENSG00000007944	319.652	-0.0125372	0.0363054	0.176584	0.694621	-1.35135	MYLIP	myosin regulatory light chain interacting protein [Source:HGNC Symbol;Acc:HGNC:21155]	117	140	164	119	121	134	245	271	247	157	190	161	163	176	166	42.9736	48.9746	60.1202	43.604	45.1514	46.4028	153.499	149.905	136.803	359.583	335.913	316.629	1023.16	965.845	1066.22	NSNoFC	0.158252
ENSG00000008018.9	ENSG00000008018	755.63	0.00234218	0.0311383	0.844376	0.979524	0.196299	PSMB1	proteasome 20S subunit beta 1 [Source:HGNC Symbol;Acc:HGNC:9537]	2579	2594	2333	2535	2320	2720	1181	1435	1428	235	343	223	98	120	110	947.255	907.429	855.247	928.874	865.712	941.908	739.929	793.776	790.911	538.229	606.412	438.56	615.15	658.531	706.529	NSNoFC	0.00898512
ENSG00000008083.14	ENSG00000008083	173.37	-0.00506492	0.0327744	0.662182	0.933463	-0.436903	JARID2	jumonji and AT-rich interaction domain containing 2 [Source:HGNC Symbol;Acc:HGNC:6196]	441	462	418	389	409	485	208	234	225	75	73	73	46	58	35	161.977	161.616	153.233	142.537	152.619	167.95	130.318	129.438	124.618	171.775	129.061	143.565	288.744	318.29	224.805	NSNoFC	0.029903
ENSG00000008130.15	ENSG00000008130	866.916	-0.0499011	0.0712133	0.0317982	0.403953	-2.14694	NADK	NAD kinase [Source:HGNC Symbol;Acc:HGNC:29831]	1776	1769	1715	1500	1700	1531	1066	1178	1158	375	474	420	257	332	229	652.317	618.829	628.696	549.63	634.358	530.169	667.879	651.615	641.369	858.876	838.016	825.988	1613.2	1821.93	1470.87	NSNoFC	0.393669
ENSG00000008256.17	ENSG00000008256	1304.36	-0.0584179	0.0386703	0.0177984	0.318619	-2.36978	CYTH3	cytohesin 3 [Source:HGNC Symbol;Acc:HGNC:9504]	4457	4612	4258	4155	4024	4343	2218	2520	2560	489	693	604	134	172	110	1637.04	1613.36	1560.93	1522.47	1501.56	1503.94	1389.64	1393.95	1417.88	1119.97	1225.2	1187.85	841.124	943.894	706.529	NSNoFC	0.496729
ENSG00000008282.10	ENSG00000008282	1261.8	-0.00826838	0.0314697	0.549261	0.904212	-0.598868	SYPL1	synaptophysin like 1 [Source:HGNC Symbol;Acc:HGNC:11507]	3295	3425	3129	3138	3190	3235	2078	2885	2565	803	988	895	120	127	124	1210.24	1198.13	1147.05	1149.83	1190.35	1120.25	1301.93	1595.85	1420.65	1839.14	1746.75	1760.14	753.245	696.945	796.451	NSNoFC	0.0437295
ENSG00000008283.16	ENSG00000008283	239.13	0.00387397	0.0316494	0.761018	0.961679	0.304144	CYB561	cytochrome b561 [Source:HGNC Symbol;Acc:HGNC:2571]	701	740	668	677	672	793	441	441	448	141	189	178	19	17	10	257.474	258.866	244.88	248.066	250.758	274.608	276.299	243.941	248.129	322.937	334.145	350.062	119.264	93.2918	64.2299	NSNoFC	0.0169699
ENSG00000008294.22	ENSG00000008294	1522.83	0.0250653	0.0312089	0.238505	0.745852	1.17873	SPAG9	sperm associated antigen 9 [Source:HGNC Symbol;Acc:HGNC:14524]	3131	3236	3286	3332	3200	3425	1989	2337	2292	801	1069	885	343	399	333	1150	1132.01	1204.6	1220.91	1194.09	1186.04	1246.16	1292.72	1269.44	1834.56	1889.95	1740.47	2153.03	2189.61	2138.86	NSNoFC	0.127347
ENSG00000008311.16	ENSG00000008311	355.706	-0.0163862	0.0368813	0.211642	0.725317	-1.24906	AASS	aminoadipate-semialdehyde synthase [Source:HGNC Symbol;Acc:HGNC:17366]	367	389	399	377	330	362	193	238	216	151	154	173	172	197	162	134.797	136.079	146.268	138.14	123.14	125.357	120.92	131.651	119.634	345.841	272.267	340.228	1079.65	1081.09	1040.53	NSNoFC	0.139472
ENSG00000008394.13	ENSG00000008394	1240.22	-0.0207182	0.0297568	0.270181	0.768261	-1.10265	MGST1	microsomal glutathione S-transferase 1 [Source:HGNC Symbol;Acc:HGNC:7061]	4025	4476	4210	3955	3955	4404	2120	2399	2376	495	591	551	116	139	131	1478.36	1565.79	1543.33	1449.19	1475.81	1525.06	1328.24	1327.02	1315.97	1133.72	1044.87	1083.62	728.137	762.798	841.412	NSNoFC	0.114491
ENSG00000008405.12	ENSG00000008405	384.038	0.00214999	0.0326514	0.837206	0.977701	0.205468	CRY1	cryptochrome circadian regulator 1 [Source:HGNC Symbol;Acc:HGNC:2384]	660	632	699	671	648	700	436	557	401	140	188	165	118	161	141	242.415	221.085	256.244	245.868	241.802	242.403	273.166	308.107	222.097	320.647	332.377	324.495	740.691	883.529	905.642	NSNoFC	0.00979399
ENSG00000008441.19	ENSG00000008441	752.164	-0.000766702	0.0313138	0.949807	0.993296	-0.0629498	NFIX	nuclear factor I X [Source:HGNC Symbol;Acc:HGNC:7788]	1527	1626	1478	1575	1468	1563	1411	1495	1361	502	565	509	133	111	138	560.86	568.805	541.815	577.111	547.787	541.251	884.031	826.965	753.802	1149.75	998.9	1001.02	834.847	609.141	886.373	NSNoFC	0.00292133
ENSG00000008513.17	ENSG00000008513	1201.79	-0.0495726	0.0419522	0.0265693	0.375791	-2.21779	ST3GAL1	ST3 beta-galactoside alpha-2,3-sialyltransferase 1 [Source:HGNC Symbol;Acc:HGNC:10862]	4894	4931	4809	4591	4310	4814	1436	1653	1639	323	480	402	170	147	126	1797.54	1724.95	1762.92	1682.23	1608.28	1667.04	899.694	914.364	907.775	739.779	848.623	790.588	1067.1	806.7	809.297	NSNoFC	0.425054
ENSG00000008710.20	ENSG00000008710	741.012	0.00975441	0.0302805	0.503308	0.891427	0.669295	PKD1	polycystin 1, transient receptor potential channel interacting [Source:HGNC Symbol;Acc:HGNC:9008]	2800	2899	2797	2889	2968	2832	1196	1293	1299	297	372	373	34	33	39	1028.43	1014.12	1025.34	1058.59	1107.51	980.692	749.327	715.228	719.463	680.23	657.683	733.556	213.42	181.096	250.497	NSNoFC	0.0499144
ENSG00000008838.21	ENSG00000008838	596.901	-0.000703394	0.0310832	0.94488	0.993296	-0.069138	MED24	mediator complex subunit 24 [Source:HGNC Symbol;Acc:HGNC:22963]	1347	1313	1244	1317	1305	1259	987	956	1013	288	370	318	151	143	118	494.747	459.312	456.034	482.575	486.963	435.979	618.383	528.815	561.059	659.617	654.147	625.391	947.834	784.749	757.913	NSNoFC	0.00292133
ENSG00000008853.18	ENSG00000008853	192.402	0.00333631	0.031715	0.793232	0.971673	0.262115	RHOBTB2	Rho related BTB domain containing 2 [Source:HGNC Symbol;Acc:HGNC:18756]	575	612	599	627	565	617	327	377	353	87	100	82	33	25	15	211.195	214.089	219.586	229.745	210.831	213.661	204.875	208.539	195.512	199.259	176.797	161.264	207.142	137.194	96.3449	NSNoFC	0.0124797
ENSG00000008869.12	ENSG00000008869	344.656	0.000883357	0.0327203	0.938964	0.992939	0.0765721	HEATR5B	HEAT repeat containing 5B [Source:HGNC Symbol;Acc:HGNC:29273]	633	749	817	702	783	720	500	633	612	157	194	143	85	85	92	232.498	262.014	299.501	257.227	292.178	249.328	313.264	350.147	338.962	359.583	342.985	281.229	533.549	466.459	590.915	NSNoFC	0.00307755
ENSG00000008952.17	ENSG00000008952	1257.75	-0.0119673	0.0327216	0.352267	0.821648	-0.930202	SEC62	SEC62 homolog, preprotein translocation factor [Source:HGNC Symbol;Acc:HGNC:11846]	4435	4403	4542	4149	4313	4338	2088	2853	2630	403	524	494	119	152	102	1628.96	1540.25	1665.04	1520.28	1609.4	1502.2	1308.19	1578.15	1456.65	923.005	926.414	971.519	746.968	834.139	655.145	NSNoFC	0.0853143
ENSG00000008988.11	ENSG00000008988	4303.84	0.0138886	0.0355576	0.216252	0.728951	1.23656	RPS20	ribosomal protein S20 [Source:HGNC Symbol;Acc:HGNC:10405]	5927	6140	5412	5862	5674	7342	4517	4310	4639	1974	2762	2374	1485	2048	1405	2176.96	2147.88	1983.97	2147.95	2117.26	2542.46	2830.03	2384.09	2569.35	4521.12	4883.12	4668.8	9321.41	11238.9	9024.31	NSNoFC	0.137301
ENSG00000009307.17	ENSG00000009307	7814.82	-0.14202	0.0491225	0.000154661	0.0222899	-3.78346	CSDE1	cold shock domain containing E1 [Source:HGNC Symbol;Acc:HGNC:29905]	13119	13888	13204	11586	12038	11987	5158	6544	6322	3199	4426	3826	2903	3535	2984	4818.55	4858.28	4840.41	4245.34	4492	4150.97	3231.63	3619.84	3501.5	7326.78	7825.01	7524.36	18222.3	19399.2	19166.2	NSNoFC	1.65189
ENSG00000009335.19	ENSG00000009335	1492.29	-0.0731661	0.0671944	0.0182386	0.320435	-2.36074	UBE3C	ubiquitin protein ligase E3C [Source:HGNC Symbol;Acc:HGNC:16803]	4544	4686	4574	4109	4192	4277	2315	3043	2815	725	851	813	198	209	156	1668.99	1639.25	1676.77	1505.62	1564.25	1481.08	1450.41	1683.25	1559.11	1660.49	1504.54	1598.88	1242.85	1146.94	1001.99	NSNoFC	0.49426
ENSG00000009413.17	ENSG00000009413	1098.78	0.00342041	0.0323009	0.767264	0.96399	0.295956	REV3L	REV3 like, DNA directed polymerase zeta catalytic subunit [Source:HGNC Symbol;Acc:HGNC:9968]	1401	1381	1442	1558	1339	1398	921	1284	1226	358	476	401	444	619	436	514.581	483.099	528.618	570.882	499.65	484.113	577.032	710.25	679.031	819.94	841.551	788.622	2787.01	3396.92	2800.43	NSNoFC	0.0159277
ENSG00000009830.13	ENSG00000009830	594.132	-0.0232515	0.0413841	0.119117	0.633575	-1.55849	POMT2	protein O-mannosyltransferase 2 [Source:HGNC Symbol;Acc:HGNC:19743]	880	905	943	863	846	783	939	1062	967	391	409	402	157	175	149	323.22	316.586	345.691	316.22	315.686	271.145	588.31	587.45	535.582	895.521	723.098	790.588	985.496	960.357	957.026	NSNoFC	0.198202
ENSG00000009844.16	ENSG00000009844	877.258	-0.0095248	0.0315602	0.515251	0.893163	-0.650683	VTA1	vesicle trafficking 1 [Source:HGNC Symbol;Acc:HGNC:20954]	2108	2126	2192	2015	2104	2116	1608	2071	1925	394	590	466	130	143	140	774.259	743.714	803.558	738.336	785.111	732.749	1007.46	1145.58	1066.18	902.392	1043.1	916.453	816.016	784.749	899.219	NSNoFC	0.0490692
ENSG00000009954.11	ENSG00000009954	1445.85	-0.00148184	0.0293201	0.910094	0.989044	-0.112921	BAZ1B	bromodomain adjacent to zinc finger domain 1B [Source:HGNC Symbol;Acc:HGNC:961]	2470	2837	2726	2698	2616	2663	2071	2588	2439	565	713	682	396	515	407	907.22	992.435	999.316	988.601	976.165	922.169	1297.54	1431.56	1350.86	1294.04	1260.56	1341.25	2485.71	2826.19	2614.16	NSNoFC	0.00478423
ENSG00000010017.13	ENSG00000010017	695.509	-0.00698686	0.0315189	0.660742	0.933008	-0.43889	RANBP9	RAN binding protein 9 [Source:HGNC Symbol;Acc:HGNC:13727]	1838	1950	1957	1806	1870	1941	1134	1421	1287	334	486	443	59	125	88	675.089	682.146	717.411	661.754	697.794	672.148	710.483	786.032	712.817	764.972	859.231	871.22	370.346	685.969	565.224	NSNoFC	0.0301146
ENSG00000010072.16	ENSG00000010072	140.398	0.0088374	0.0337865	0.433615	0.860138	0.78302	SPRTN	SprT-like N-terminal domain [Source:HGNC Symbol;Acc:HGNC:25356]	445	483	498	519	466	515	203	272	231	36	48	40	24	25	17	163.446	168.962	182.56	190.172	173.889	178.339	127.185	150.458	127.941	82.4521	84.8623	78.6655	150.649	137.194	109.191	NSNoFC	0.0654318
ENSG00000010165.20	ENSG00000010165	248.595	-0.010074	0.0336316	0.414152	0.855177	-0.816609	METTL13	methyltransferase 13, eEF1A N-terminus and K55 [Source:HGNC Symbol;Acc:HGNC:24248]	836	877	918	829	840	834	538	547	608	70	56	74	32	26	23	307.059	306.791	336.527	303.762	313.447	288.806	337.072	302.575	336.746	160.324	99.0061	145.531	200.865	142.682	147.729	NSNoFC	0.0679438
ENSG00000010219.14	ENSG00000010219	201.116	-0.000889993	0.0331974	0.908832	0.989044	-0.114512	DYRK4	dual specificity tyrosine phosphorylation regulated kinase 4 [Source:HGNC Symbol;Acc:HGNC:3095]	321	324	343	355	311	310	199	177	206	60	105	76	91	102	57	117.902	113.341	125.739	130.079	116.05	107.35	124.679	97.9083	114.095	137.42	185.636	149.464	571.211	559.751	366.111	NSNoFC	0.00478423
ENSG00000010244.19	ENSG00000010244	1972.5	0.0102194	0.0284087	0.571449	0.909855	0.565919	ZNF207	zinc finger protein 207 [Source:HGNC Symbol;Acc:HGNC:12998]	4155	4336	4211	4149	4375	4377	2417	2943	2757	1101	1425	1268	391	526	434	1526.11	1516.81	1543.7	1520.28	1632.54	1515.71	1514.32	1627.93	1526.99	2521.66	2519.35	2493.7	2454.32	2886.56	2787.58	NSNoFC	0.0410276
ENSG00000010256.12	ENSG00000010256	1403.57	0.00366178	0.0300322	0.8059	0.973348	0.245719	UQCRC1	ubiquinol-cytochrome c reductase core protein 1 [Source:HGNC Symbol;Acc:HGNC:12585]	3568	3469	3365	3399	3465	3632	2487	2492	2614	824	935	877	176	251	213	1310.51	1213.52	1233.56	1245.46	1292.97	1257.72	1558.17	1378.46	1447.79	1887.24	1653.05	1724.74	1104.76	1377.43	1368.1	NSNoFC	0.011732
ENSG00000010270.14	ENSG00000010270	367.724	-0.136926	0.083714	0.00364169	0.142915	-2.90764	STARD3NL	STARD3 N-terminal like [Source:HGNC Symbol;Acc:HGNC:19169]	1115	1289	1306	1049	1044	1137	622	695	727	152	215	191	41	39	40	409.534	450.916	478.762	384.374	389.57	393.731	389.7	384.442	402.655	348.131	380.113	375.628	257.359	214.022	256.92	NSNoFC	0.844922
ENSG00000010278.15	ENSG00000010278	1065.68	-0.00141755	0.0289837	0.927508	0.990882	-0.0909811	CD9	CD9 molecule [Source:HGNC Symbol;Acc:HGNC:1709]	3954	4243	4127	3949	4095	4215	1911	2087	2066	389	628	527	45	25	23	1452.29	1484.28	1512.9	1446.99	1528.06	1459.61	1197.29	1154.43	1144.27	890.941	1110.28	1036.42	282.467	137.194	147.729	NSNoFC	0.00397819
ENSG00000010292.13	ENSG00000010292	828.412	-0.00995006	0.0324649	0.483856	0.885256	-0.700115	NCAPD2	non-SMC condensin I complex subunit D2 [Source:HGNC Symbol;Acc:HGNC:24305]	1286	1241	1207	1166	1261	1173	1175	1227	1144	309	386	354	307	324	301	472.342	434.125	442.47	427.246	470.544	406.198	736.17	678.72	633.615	707.714	682.435	696.19	1927.05	1778.03	1933.32	NSNoFC	0.0529313
ENSG00000010295.20	ENSG00000010295	447.338	0.0124964	0.0349695	0.290914	0.781761	1.05612	IFFO1	intermediate filament family orphan 1 [Source:HGNC Symbol;Acc:HGNC:24970]	837	864	864	962	905	866	815	928	801	196	229	266	112	103	106	307.426	302.243	316.731	352.496	337.702	299.887	510.62	513.327	443.641	448.906	404.864	523.126	703.029	565.239	680.837	NSNoFC	0.106926
ENSG00000010322.16	ENSG00000010322	867.421	-0.00432227	0.0285737	0.817055	0.975073	-0.231335	NISCH	nischarin [Source:HGNC Symbol;Acc:HGNC:18006]	1507	1663	1508	1571	1522	1536	1406	1570	1557	436	557	503	209	272	196	553.514	581.748	552.813	575.646	567.937	531.901	880.898	868.452	862.358	998.586	984.757	989.219	1311.9	1492.67	1258.91	NSNoFC	0.010963
ENSG00000010704.20	ENSG00000010704	174.56	-0.00173802	0.0335375	0.821345	0.975073	-0.225816	HFE	homeostatic iron regulator [Source:HGNC Symbol;Acc:HGNC:4886]	403	480	416	414	459	390	201	329	306	123	161	139	33	13	15	148.02	167.913	152.5	151.698	171.277	135.053	125.932	181.988	169.481	281.711	284.642	273.363	207.142	71.3408	96.3449	NSNoFC	0.010963
ENSG00000010803.17	ENSG00000010803	304.853	-0.0123621	0.0353931	0.286009	0.778701	-1.06692	SCMH1	Scm polycomb group protein homolog 1 [Source:HGNC Symbol;Acc:HGNC:19003]	783	760	767	704	730	707	461	496	448	140	180	110	68	66	79	287.592	265.862	281.172	257.96	272.401	244.827	288.829	274.364	248.129	320.647	318.234	216.33	426.839	362.192	507.417	NSNoFC	0.108629
ENSG00000010810.18	ENSG00000010810	250.677	-0.0132401	0.0358615	0.235489	0.744071	-1.18634	FYN	FYN proto-oncogene, Src family tyrosine kinase [Source:HGNC Symbol;Acc:HGNC:4037]	734	836	806	743	703	736	380	371	467	95	97	100	27	54	56	269.595	292.448	295.469	272.25	262.326	254.869	238.081	205.22	258.652	217.582	171.493	196.664	169.48	296.339	359.688	NSNoFC	0.128386
ENSG00000010818.11	ENSG00000010818	589.269	-0.00163686	0.032075	0.897105	0.987277	-0.12932	HIVEP2	HIVEP zinc finger 2 [Source:HGNC Symbol;Acc:HGNC:4921]	1411	1387	1380	1486	1245	1410	576	736	757	218	251	290	191	186	142	518.254	485.198	505.89	544.5	464.574	488.268	360.88	407.121	419.271	499.293	443.759	570.325	1198.92	1020.72	912.065	NSNoFC	0.00556099
ENSG00000011007.13	ENSG00000011007	865.852	-0.0923017	0.0809	0.0109111	0.25195	-2.54553	ELOA	elongin A [Source:HGNC Symbol;Acc:HGNC:11620]	2141	2133	2187	1886	2007	1881	1029	1216	1109	310	361	311	253	282	239	786.38	746.163	801.725	691.068	748.915	651.371	644.697	672.635	614.23	710.004	638.235	611.624	1588.09	1547.55	1535.1	NSNoFC	0.598686
ENSG00000011009.12	ENSG00000011009	613.403	-0.00573933	0.0321581	0.656294	0.932313	-0.445035	LYPLA2	lysophospholipase 2 [Source:HGNC Symbol;Acc:HGNC:6738]	1226	1163	1261	1124	1184	1251	1159	1080	1133	341	498	434	103	139	112	450.304	406.839	462.266	411.856	441.812	433.208	726.146	597.406	627.522	781.005	880.447	853.521	646.536	762.798	719.375	NSNoFC	0.0304385
ENSG00000011021.23	ENSG00000011021	421.569	-0.00731447	0.0325939	0.547474	0.904056	-0.60155	CLCN6	chloride voltage-gated channel 6 [Source:HGNC Symbol;Acc:HGNC:2024]	452	501	452	449	473	432	248	296	270	150	188	163	204	256	183	166.018	175.259	165.697	164.523	176.501	149.597	155.379	163.734	149.542	343.55	332.377	320.562	1280.52	1404.87	1175.41	NSNoFC	0.0438046
ENSG00000011028.14	ENSG00000011028	7054.84	0.00163887	0.0265823	0.857033	0.981582	-0.180153	MRC2	mannose receptor C-type 2 [Source:HGNC Symbol;Acc:HGNC:16875]	23232	24107	22967	23244	23262	23266	12818	13094	13497	3634	4798	4390	365	424	370	8533.01	8433.07	8419.4	8517.06	8680.25	8056.77	8030.83	7243	7475.44	8323.08	8482.7	8633.54	2291.12	2326.81	2376.51	NSNoFC	0.00807324
ENSG00000011105.14	ENSG00000011105	458.933	-0.0181989	0.0383757	0.153454	0.66878	-1.42744	TSPAN9	tetraspanin 9 [Source:HGNC Symbol;Acc:HGNC:21640]	1729	1804	1743	1567	1682	1555	738	852	779	194	175	214	36	30	48	635.054	631.072	638.961	574.18	627.641	538.48	462.378	471.287	431.456	444.325	309.394	420.86	225.974	164.633	308.304	NSNoFC	0.174717
ENSG00000011114.15	ENSG00000011114	500.179	-0.00586315	0.0321188	0.653746	0.932313	-0.448564	BTBD7	BTB domain containing 7 [Source:HGNC Symbol;Acc:HGNC:18269]	1316	1348	1212	1197	1230	1350	751	1054	938	179	249	211	120	106	88	483.361	471.555	444.303	438.605	458.977	467.491	470.522	583.024	519.52	409.97	440.223	414.961	753.245	581.702	565.224	NSNoFC	0.0304385
ENSG00000011198.10	ENSG00000011198	871.591	-0.0254611	0.038336	0.15828	0.672533	-1.41088	ABHD5	abhydrolase domain containing 5, lysophosphatidic acid acyltransferase [Source:HGNC Symbol;Acc:HGNC:21396]	2160	2289	2216	2007	2158	2121	1145	1439	1438	387	565	467	181	202	161	793.358	800.734	812.357	735.405	805.261	734.48	717.374	795.989	796.449	886.36	998.9	918.42	1136.15	1108.53	1034.1	NSNoFC	0.172287
ENSG00000011243.19	ENSG00000011243	1089.9	-0.00571126	0.0314899	0.673723	0.937047	-0.421044	AKAP8L	A-kinase anchoring protein 8 like [Source:HGNC Symbol;Acc:HGNC:29857]	930	1022	950	910	955	971	1042	1117	972	413	517	471	526	625	459	341.585	357.514	348.258	333.442	356.36	336.247	652.842	617.873	538.351	945.909	914.038	926.286	3301.73	3429.85	2948.15	NSNoFC	0.0282386
ENSG00000011258.16	ENSG00000011258	494.053	0.00219302	0.0335164	0.730202	0.953253	0.344857	MBTD1	mbt domain containing 1 [Source:HGNC Symbol;Acc:HGNC:19866]	196	197	192	249	188	166	271	354	326	220	247	247	286	335	214	71.9899	68.9142	70.3847	91.2385	70.1525	57.4841	169.789	195.817	180.558	503.874	436.687	485.76	1795.23	1838.4	1374.52	NSNoFC	0.0207918
ENSG00000011260.14	ENSG00000011260	505.223	0.0232537	0.0404176	0.131491	0.649599	1.50825	UTP18	UTP18 small subunit processome component [Source:HGNC Symbol;Acc:HGNC:24274]	941	897	907	983	1004	975	803	1003	878	186	233	185	133	165	160	345.625	313.787	332.494	360.191	374.644	337.632	503.102	554.814	486.288	426.002	411.936	363.828	834.847	905.48	1027.68	NSNoFC	0.187354
ENSG00000011275.19	ENSG00000011275	657.04	-0.0149034	0.0329944	0.342772	0.820252	-0.948703	RNF216	ring finger protein 216 [Source:HGNC Symbol;Acc:HGNC:21698]	1768	1864	1878	1744	1822	1717	1210	1457	1393	265	317	283	108	109	96	649.378	652.061	688.45	639.036	679.882	594.579	758.099	805.945	771.526	606.939	560.445	556.558	677.921	598.165	616.607	NSNoFC	0.0860525
ENSG00000011295.16	ENSG00000011295	314.778	-0.00710569	0.0333975	0.555078	0.906176	-0.590168	TTC19	tetratricopeptide repeat domain 19 [Source:HGNC Symbol;Acc:HGNC:26006]	681	672	728	676	650	670	385	498	547	218	220	197	63	77	52	250.128	235.078	266.875	247.7	242.549	232.014	241.213	275.471	302.961	499.293	388.952	387.428	395.454	422.557	333.996	NSNoFC	0.0427874
ENSG00000011304.22	ENSG00000011304	3597.56	-0.0158354	0.0284793	0.484177	0.885256	-0.6996	PTBP1	polypyrimidine tract binding protein 1 [Source:HGNC Symbol;Acc:HGNC:9583]	10382	10873	10608	10233	10538	10401	4516	4938	4902	1393	1766	1527	725	775	744	3813.26	3803.58	3888.75	3749.57	3932.27	3601.76	2829.4	2731.47	2715.02	3190.44	3122.23	3003.06	4550.86	4253.01	4778.71	NSNoFC	0.0529313
ENSG00000011376.12	ENSG00000011376	306.471	-0.0180523	0.0372221	0.208957	0.724768	-1.25644	LARS2	leucyl-tRNA synthetase 2, mitochondrial [Source:HGNC Symbol;Acc:HGNC:17095]	564	607	563	520	536	559	500	566	490	147	182	147	68	99	89	207.155	212.34	206.388	190.538	200.009	193.576	313.264	313.085	271.391	336.679	321.77	289.096	426.839	543.288	571.647	NSNoFC	0.139801
ENSG00000011405.14	ENSG00000011405	1060.12	-0.0315434	0.0482587	0.0861961	0.575956	-1.71581	PIK3C2A	phosphatidylinositol-4-phosphate 3-kinase catalytic subunit type 2 alpha [Source:HGNC Symbol;Acc:HGNC:8971]	2084	2071	2005	1922	1858	1854	842	1133	1048	308	431	404	382	527	366	765.444	724.474	735.007	704.259	693.316	642.021	527.537	626.724	580.444	705.423	761.993	794.522	2397.83	2892.05	2350.82	NSNoFC	0.239611
ENSG00000011422.12	ENSG00000011422	1353.65	0.0124331	0.0320175	0.447469	0.868042	0.759642	PLAUR	plasminogen activator, urokinase receptor [Source:HGNC Symbol;Acc:HGNC:9053]	3773	3754	3905	3867	4068	3836	2837	2896	2985	828	1037	910	73	81	71	1385.81	1313.22	1431.52	1416.95	1517.98	1328.37	1777.46	1601.93	1653.27	1896.4	1833.38	1789.64	458.224	444.508	456.033	NSNoFC	0.0614594
ENSG00000011426.11	ENSG00000011426	2514.29	-0.00890164	0.0299651	0.516866	0.893337	-0.648184	ANLN	anillin, actin binding protein [Source:HGNC Symbol;Acc:HGNC:14082]	4212	4447	4300	4104	4195	4328	3542	4637	4481	1111	1555	1262	691	838	699	1547.05	1555.64	1576.32	1503.79	1565.37	1498.74	2219.16	2564.98	2481.84	2544.56	2749.19	2481.9	4337.44	4598.74	4489.67	NSNoFC	0.0489847
ENSG00000011451.21	ENSG00000011451	667.775	-0.00936782	0.0319758	0.514203	0.893163	-0.652307	WIZ	WIZ zinc finger [Source:HGNC Symbol;Acc:HGNC:30917]	1970	2112	2108	2024	1974	1993	1229	1217	1161	328	401	375	62	80	78	723.572	738.816	772.765	741.634	736.601	690.155	770.003	673.188	643.03	751.23	708.954	737.489	389.177	439.02	500.994	NSNoFC	0.0490692
ENSG00000011454.18	ENSG00000011454	473.655	-0.0116523	0.0335324	0.364404	0.826608	-0.907006	RABGAP1	RAB GTPase activating protein 1 [Source:HGNC Symbol;Acc:HGNC:17155]	981	1005	959	937	926	940	661	797	734	169	203	246	154	156	111	360.317	351.567	351.557	343.335	345.538	325.512	414.135	440.864	406.533	387.067	358.897	483.793	966.665	856.09	712.952	NSNoFC	0.0827003
ENSG00000011465.18	ENSG00000011465	4538.54	-0.0875201	0.0551376	0.00808264	0.21865	-2.6486	DCN	decorin [Source:HGNC Symbol;Acc:HGNC:2705]	17034	18026	17635	15845	16008	16299	6349	7708	8072	1684	2218	1923	379	407	427	6256.51	6305.83	6464.76	5805.92	5973.41	5644.17	3977.83	4263.71	4470.75	3856.93	3921.35	3781.84	2379	2233.52	2742.62	NSNoFC	0.660251
ENSG00000011478.13	ENSG00000011478	144.95	0.00767571	0.0343354	0.377066	0.833868	0.883316	QPCTL	glutaminyl-peptide cyclotransferase like [Source:HGNC Symbol;Acc:HGNC:25952]	396	434	347	422	450	394	272	232	282	97	110	114	8	10	14	145.449	151.821	127.206	154.629	167.918	136.438	170.416	128.332	156.188	222.163	194.476	224.197	50.2164	54.8776	89.9219	NSNoFC	0.0789028
ENSG00000011485.15	ENSG00000011485	723.858	-0.00602891	0.0304652	0.693239	0.943416	-0.394464	PPP5C	protein phosphatase 5 catalytic subunit [Source:HGNC Symbol;Acc:HGNC:9322]	2147	2302	2203	2099	2206	2223	1381	1402	1514	382	405	375	65	77	71	788.583	805.282	807.591	769.115	823.173	769.802	865.235	775.522	838.543	874.908	716.026	737.489	408.008	422.557	456.033	NSNoFC	0.0252967
ENSG00000011566.15	ENSG00000011566	319.68	-0.0129762	0.0327083	0.393179	0.846806	-0.853866	MAP4K3	mitogen-activated protein kinase kinase kinase kinase 3 [Source:HGNC Symbol;Acc:HGNC:6865]	1407	1427	1413	1386	1270	1431	497	535	607	50	79	62	28	28	21	516.785	499.191	517.987	507.858	473.903	495.54	311.384	295.937	336.192	114.517	139.669	121.932	175.757	153.657	134.883	NSNoFC	0.0722159
ENSG00000011638.11	ENSG00000011638	187.191	-0.00353719	0.0329254	0.730152	0.953253	-0.344923	LDAF1	lipid droplet assembly factor 1 [Source:HGNC Symbol;Acc:HGNC:30136]	369	376	396	353	356	403	385	367	441	94	103	116	27	38	47	135.532	131.532	145.168	129.346	132.842	139.555	241.213	203.008	244.252	215.292	182.1	228.13	169.48	208.535	301.881	NSNoFC	0.0207918
ENSG00000012048.26	ENSG00000012048	196.394	-0.00597164	0.0330926	0.592496	0.914594	-0.535223	BRCA1	BRCA1 DNA repair associated [Source:HGNC Symbol;Acc:HGNC:1100]	640	740	657	664	651	643	322	405	453	65	75	85	16	34	14	235.069	258.866	240.848	243.303	242.922	222.664	201.742	224.027	250.898	148.872	132.597	167.164	100.433	186.584	89.9219	NSNoFC	0.0387716
ENSG00000012061.17	ENSG00000012061	504.135	-0.000120828	0.031412	0.823367	0.975073	-0.223216	ERCC1	ERCC excision repair 1, endonuclease non-catalytic subunit [Source:HGNC Symbol;Acc:HGNC:3433]	1803	1839	1715	1781	1670	1835	727	721	801	145	229	214	76	96	40	662.234	643.316	628.696	652.594	623.163	635.441	455.486	398.824	443.641	332.099	404.864	420.86	477.055	526.825	256.92	NSNoFC	0.010963
ENSG00000012171.20	ENSG00000012171	205.751	-0.00391297	0.0319544	0.906745	0.988414	-0.117146	SEMA3B	semaphorin 3B [Source:HGNC Symbol;Acc:HGNC:10724]	692	680	610	627	632	708	352	383	353	111	163	136	17	14	6	254.168	237.877	223.618	229.745	235.832	245.173	220.538	211.858	195.512	254.227	288.178	267.463	106.71	76.8286	38.538	NSNoFC	0.00506107
ENSG00000012174.12	ENSG00000012174	437.926	-0.0316889	0.0434775	0.104181	0.61069	-1.62491	MBTPS2	membrane bound transcription factor peptidase, site 2 [Source:HGNC Symbol;Acc:HGNC:15455]	1258	1247	1277	1189	1142	1204	802	994	956	252	356	318	23	28	33	462.058	436.224	468.131	435.673	426.139	416.933	502.475	549.835	529.489	577.165	629.396	625.391	144.372	153.657	211.959	NSNoFC	0.214179
ENSG00000012232.10	ENSG00000012232	571.915	-0.253845	0.0626347	2.51398e-06	0.00100068	-4.70699	EXTL3	exostosin like glycosyltransferase 3 [Source:HGNC Symbol;Acc:HGNC:3518]	2587	2666	2568	2054	2235	2137	868	955	931	139	156	170	40	56	55	950.193	932.616	941.395	752.626	833.994	740.021	543.826	528.262	515.643	318.357	275.803	334.328	251.082	307.314	353.265	NSNoFC	2.9997
ENSG00000012660.14	ENSG00000012660	1510.46	-0.0242921	0.0337159	0.198175	0.71526	-1.28677	ELOVL5	ELOVL fatty acid elongase 5 [Source:HGNC Symbol;Acc:HGNC:21308]	4449	4640	4530	4248	4247	4559	2466	3031	2946	712	1032	823	188	181	143	1634.1	1623.16	1660.64	1556.55	1584.78	1578.73	1545.02	1676.61	1631.67	1630.72	1824.54	1618.54	1180.08	993.284	918.488	NSNoFC	0.145536
ENSG00000012817.16	ENSG00000012817	232.286	0.00496272	0.0326786	0.666658	0.935302	0.430739	KDM5D	lysine demethylase 5D [Source:HGNC Symbol;Acc:HGNC:11115]	740	870	843	867	817	831	366	373	446	61	102	95	26	39	19	271.799	304.342	309.033	317.686	304.865	287.767	229.309	206.326	247.021	139.71	180.332	186.831	163.203	214.022	122.037	NSNoFC	0.029048
ENSG00000012822.16	ENSG00000012822	581.723	-0.00953758	0.0321786	0.506469	0.891467	-0.664345	CALCOCO1	calcium binding and coiled-coil domain 1 [Source:HGNC Symbol;Acc:HGNC:29306]	1757	1931	1780	1765	1776	1741	1104	1172	1094	228	293	284	51	104	63	645.338	675.499	652.525	646.731	662.717	602.89	691.687	648.297	605.922	522.197	518.014	558.525	320.129	570.727	404.649	NSNoFC	0.0498947
ENSG00000012963.15	ENSG00000012963	454.142	0.0040256	0.0319895	0.737174	0.954763	0.335598	UBR7	ubiquitin protein ligase E3 component n-recognin 7 [Source:HGNC Symbol;Acc:HGNC:20344]	1253	1242	1207	1238	1345	1178	822	1006	1047	232	306	277	59	44	36	460.221	434.474	442.47	453.628	501.889	407.929	515.006	556.473	579.89	531.358	540.997	544.759	370.346	241.461	231.228	NSNoFC	0.0201046
ENSG00000012983.12	ENSG00000012983	998.125	-0.0315775	0.0424609	0.13259	0.649599	-1.50397	MAP4K5	mitogen-activated protein kinase kinase kinase kinase 5 [Source:HGNC Symbol;Acc:HGNC:6867]	3144	3340	3298	3134	3002	3066	1447	1862	1889	371	478	449	134	152	136	1154.78	1168.39	1209	1148.36	1120.2	1061.72	906.586	1029.97	1046.24	849.715	845.087	883.02	841.124	834.139	873.527	NSNoFC	0.187354
ENSG00000013016.16	ENSG00000013016	1051.82	-0.100777	0.0495807	0.00296273	0.130344	-2.97158	EHD3	EH domain containing 3 [Source:HGNC Symbol;Acc:HGNC:3244]	4373	4519	4278	3931	4025	4036	1817	2044	2193	359	437	399	35	53	48	1606.18	1580.83	1568.26	1440.4	1501.94	1397.62	1138.4	1130.65	1214.61	822.231	772.601	784.688	219.697	290.851	308.304	NSNoFC	0.884907
ENSG00000013275.8	ENSG00000013275	853.357	0.00234258	0.0298206	0.879051	0.984647	0.152172	PSMC4	proteasome 26S subunit, ATPase 4 [Source:HGNC Symbol;Acc:HGNC:9551]	1772	1906	1929	1803	1867	1964	1126	1087	1206	310	393	349	256	273	244	650.848	666.754	707.146	660.655	696.674	680.113	705.47	601.278	667.954	710.004	694.81	686.357	1606.92	1498.16	1567.21	NSNoFC	0.00671942
ENSG00000013288.9	ENSG00000013288	1261.65	0.00709674	0.026493	0.680256	0.939561	0.412114	MAN2B2	mannosidase alpha class 2B member 2 [Source:HGNC Symbol;Acc:HGNC:29623]	2826	2918	2859	2894	2852	2940	1950	2219	2094	970	1228	1137	117	157	131	1037.98	1020.77	1048.07	1060.42	1064.23	1018.09	1221.73	1227.45	1159.78	2221.63	2171.06	2236.07	734.414	861.578	841.412	NSNoFC	0.027075
ENSG00000013306.16	ENSG00000013306	614.007	-0.0235655	0.0337594	0.2067	0.724768	-1.26269	SLC25A39	solute carrier family 25 member 39 [Source:HGNC Symbol;Acc:HGNC:24279]	2013	2190	2069	2014	1955	2038	996	1134	1089	204	255	229	100	92	65	739.366	766.102	758.468	737.97	729.512	705.738	624.022	627.277	603.152	467.229	450.831	450.36	627.704	504.873	417.495	NSNoFC	0.139801
ENSG00000013364.19	ENSG00000013364	1926.66	-0.00463818	0.0300513	0.54081	0.899987	-0.611588	MVP	major vault protein [Source:HGNC Symbol;Acc:HGNC:7531]	5844	5842	6074	5718	5868	5697	3481	3475	3620	888	1048	944	225	260	239	2146.47	2043.64	2226.65	2095.19	2189.65	1972.81	2180.94	1922.21	2004.97	2033.82	1852.83	1856.51	1412.34	1426.82	1535.1	NSNoFC	0.0457638
ENSG00000013374.17	ENSG00000013374	445.11	-0.0100609	0.0332474	0.42535	0.857983	-0.797175	NUB1	negative regulator of ubiquitin like proteins 1 [Source:HGNC Symbol;Acc:HGNC:17623]	1089	1129	1064	1053	1062	1018	538	662	694	129	171	154	158	121	111	399.985	394.945	390.048	385.84	396.287	352.523	337.072	366.188	384.378	295.453	302.322	302.862	991.773	664.018	712.952	NSNoFC	0.0665211
ENSG00000013375.17	ENSG00000013375	1227.14	-0.00292895	0.0294469	0.799052	0.97323	-0.254574	PGM3	phosphoglucomutase 3 [Source:HGNC Symbol;Acc:HGNC:8907]	4118	4166	4134	3907	4017	4361	1812	2323	2236	475	627	590	136	117	151	1512.52	1457.34	1515.47	1431.6	1498.95	1510.17	1135.27	1284.98	1238.43	1087.91	1108.51	1160.32	853.678	642.067	969.872	NSNoFC	0.0117845
ENSG00000013441.17	ENSG00000013441	1376.28	0.0162672	0.0376806	0.143552	0.656869	1.46269	CLK1	CDC like kinase 1 [Source:HGNC Symbol;Acc:HGNC:2068]	989	958	1103	1176	938	1274	1018	1492	1272	461	638	552	683	816	641	363.255	335.126	404.345	430.91	350.016	441.173	637.805	825.306	704.509	1055.84	1127.96	1085.58	4287.22	4478.01	4117.14	NSNoFC	0.182521
ENSG00000013503.10	ENSG00000013503	238.387	0.00326332	0.0328525	0.761037	0.961679	0.30412	POLR3B	RNA polymerase III subunit B [Source:HGNC Symbol;Acc:HGNC:30348]	538	515	566	513	577	563	452	599	560	74	136	120	54	47	35	197.605	180.156	207.488	187.973	215.309	194.961	283.191	331.339	310.161	169.485	240.443	235.997	338.96	257.924	224.805	NSNoFC	0.0169699
ENSG00000013561.18	ENSG00000013561	433.091	-0.0363854	0.0495263	0.0686291	0.521045	-1.82085	RNF14	ring finger protein 14 [Source:HGNC Symbol;Acc:HGNC:10058]	1708	1793	1609	1532	1626	1550	756	865	884	131	163	132	36	33	39	627.341	627.224	589.838	561.355	606.745	536.749	473.655	478.478	489.611	300.034	288.178	259.596	225.974	181.096	250.497	NSNoFC	0.283125
ENSG00000013563.14	ENSG00000013563	468.513	-0.0234372	0.0398151	0.15063	0.66351	-1.43731	DNASE1L1	deoxyribonuclease 1 like 1 [Source:HGNC Symbol;Acc:HGNC:2957]	1896	2011	1886	1682	1857	1851	777	737	832	152	178	176	28	38	37	696.392	703.485	691.383	616.318	692.943	640.982	486.812	407.675	460.811	348.131	314.698	346.128	175.757	208.535	237.651	NSNoFC	0.178153
ENSG00000013573.17	ENSG00000013573	365.556	0.008264	0.0331605	0.555088	0.906176	0.590153	DDX11	DEAD/H-box helicase 11 [Source:HGNC Symbol;Acc:HGNC:2736]	674	742	685	705	708	760	655	819	637	191	215	202	85	84	80	247.557	259.565	251.112	258.326	264.191	263.18	410.376	453.033	352.808	437.454	380.113	397.261	533.549	460.971	513.84	NSNoFC	0.0427874
ENSG00000013583.10	ENSG00000013583	337.78	0.00114594	0.0310633	0.90711	0.988414	0.116684	HEBP1	heme binding protein 1 [Source:HGNC Symbol;Acc:HGNC:17176]	926	964	868	898	860	1014	591	684	661	179	279	210	24	34	47	340.116	337.225	318.197	329.045	320.91	351.138	370.278	378.357	366.101	409.97	493.262	412.994	150.649	186.584	301.881	NSNoFC	0.00506107
ENSG00000013588.10	ENSG00000013588	477.771	-0.00789796	0.0325452	0.52442	0.89405	-0.636548	GPRC5A	G protein-coupled receptor class C group 5 member A [Source:HGNC Symbol;Acc:HGNC:9836]	1865	1912	1795	1739	1882	1745	768	959	907	158	202	230	16	33	38	685.006	668.853	658.023	637.204	702.272	604.275	481.173	530.475	502.35	361.873	357.129	452.327	100.433	181.096	244.074	NSNoFC	0.0486384
ENSG00000013619.15	ENSG00000013619	146.619	0.0133177	0.035446	0.260615	0.764592	1.12494	MAMLD1	mastermind like domain containing 1 [Source:HGNC Symbol;Acc:HGNC:2568]	442	475	406	440	469	510	279	340	327	51	52	51	23	14	21	162.345	166.164	148.834	161.225	175.008	176.608	174.801	188.072	181.112	116.807	91.9342	100.299	144.372	76.8286	134.883	NSNoFC	0.11657
ENSG00000013810.21	ENSG00000013810	851.823	-0.00129934	0.0303326	0.932287	0.990915	-0.0849676	TACC3	transforming acidic coiled-coil containing protein 3 [Source:HGNC Symbol;Acc:HGNC:11524]	1278	1323	1266	1243	1276	1327	1147	1204	1382	330	397	309	293	373	294	469.404	462.81	464.099	455.46	476.142	459.526	718.628	665.997	765.433	755.811	701.882	607.691	1839.17	2046.93	1888.36	NSNoFC	0.00396346
ENSG00000014123.10	ENSG00000014123	419.341	-0.00278134	0.0332825	0.773392	0.966527	-0.287941	UFL1	UFM1 specific ligase 1 [Source:HGNC Symbol;Acc:HGNC:23039]	1439	1328	1328	1298	1305	1389	604	905	944	115	208	130	64	53	60	528.538	464.559	486.827	475.613	486.963	480.996	378.423	500.604	522.843	263.389	367.737	255.663	401.731	290.851	385.38	NSNoFC	0.0147859
ENSG00000014164.7	ENSG00000014164	140.389	0.0159613	0.0369178	0.193863	0.71017	1.29924	ZC3H3	zinc finger CCCH-type containing 3 [Source:HGNC Symbol;Acc:HGNC:28972]	354	389	347	390	380	412	255	265	273	70	88	93	13	31	12	130.023	136.079	127.206	142.904	141.798	142.671	159.765	146.586	151.204	160.324	155.581	182.897	81.6016	170.12	77.0759	NSNoFC	0.148638
ENSG00000014216.16	ENSG00000014216	1560.5	-0.00637826	0.0304236	0.68008	0.939496	-0.412354	CAPN1	calpain 1 [Source:HGNC Symbol;Acc:HGNC:1476]	5102	5113	4912	4976	4969	4889	2996	2928	3193	571	757	712	149	211	182	1873.94	1788.62	1800.67	1823.31	1854.19	1693.01	1877.08	1619.64	1768.47	1307.78	1338.35	1400.25	935.28	1157.92	1168.99	NSNoFC	0.027105
ENSG00000014641.21	ENSG00000014641	850.459	-0.00489004	0.0269183	0.779525	0.967203	-0.279939	MDH1	malate dehydrogenase 1 [Source:HGNC Symbol;Acc:HGNC:6970]	2693	2771	2776	2616	2645	2904	1583	1791	1848	343	460	417	86	78	68	989.127	969.347	1017.65	958.554	986.986	1005.62	991.794	990.699	1023.53	785.585	813.264	820.088	539.826	428.045	436.764	NSNoFC	0.0144824
ENSG00000014824.14	ENSG00000014824	807.384	-0.00225686	0.0317344	0.846639	0.979524	-0.193408	SLC30A9	solute carrier family 30 member 9 [Source:HGNC Symbol;Acc:HGNC:1329]	2303	2338	2401	2288	2406	2254	1144	1542	1598	358	491	458	97	140	98	845.881	817.875	880.175	838.369	897.803	780.537	716.748	852.964	885.067	819.94	868.071	900.72	608.873	768.286	629.453	NSNoFC	0.00898512
ENSG00000015153.15	ENSG00000015153	191.116	-0.0102325	0.0349879	0.293709	0.783131	-1.05002	YAF2	YY1 associated factor 2 [Source:HGNC Symbol;Acc:HGNC:17363]	559	553	615	515	502	571	287	399	329	68	94	68	31	56	20	205.318	193.45	225.451	188.706	187.322	197.731	179.814	220.708	182.22	155.743	166.189	133.731	194.588	307.314	128.46	NSNoFC	0.106165
ENSG00000015171.21	ENSG00000015171	981.601	-0.151356	0.0623374	0.000705655	0.0589857	-3.38737	ZMYND11	zinc finger MYND-type containing 11 [Source:HGNC Symbol;Acc:HGNC:16966]	3131	3277	3209	2840	2755	2825	1195	1557	1420	246	371	302	208	229	223	1150	1146.35	1176.38	1040.63	1028.03	978.268	748.701	861.261	786.48	563.423	655.915	593.925	1305.63	1256.7	1432.33	NSNoFC	1.22925
ENSG00000015475.19	ENSG00000015475	280.913	-0.00803694	0.0316856	0.569396	0.909655	-0.568941	BID	BH3 interacting domain death agonist [Source:HGNC Symbol;Acc:HGNC:1050]	948	1003	1009	933	974	969	514	547	588	79	118	113	25	28	36	348.196	350.868	369.886	341.87	363.45	335.555	322.035	302.575	325.669	180.937	208.62	222.23	156.926	153.657	231.228	NSNoFC	0.0411235
ENSG00000015532.10	ENSG00000015532	311.737	-0.00755772	0.0324571	0.556238	0.906176	-0.588439	XYLT2	xylosyltransferase 2 [Source:HGNC Symbol;Acc:HGNC:15517]	993	997	901	938	968	885	759	840	827	168	188	197	7	10	3	364.724	348.769	330.295	343.702	361.211	306.466	475.535	464.649	458.041	384.776	332.377	387.428	43.9393	54.8776	19.269	NSNoFC	0.0427874
ENSG00000015568.13	ENSG00000015568	317.694	0.0117334	0.0351186	0.292105	0.782113	1.05351	RGPD5	RANBP2 like and GRIP domain containing 5 [Source:HGNC Symbol;Acc:HGNC:32418]	847	805	788	942	855	822	393	467	462	122	134	119	67	115	58	311.099	281.604	288.87	345.168	319.045	284.65	246.225	258.323	255.883	279.421	236.907	234.03	420.562	631.092	372.534	NSNoFC	0.10673
ENSG00000015676.18	ENSG00000015676	719.787	-0.00778442	0.032152	0.532092	0.896577	-0.624815	NUDCD3	NudC domain containing 3 [Source:HGNC Symbol;Acc:HGNC:22208]	2021	2153	2036	1917	2087	1994	1168	1258	1246	351	461	371	137	106	74	742.304	753.159	746.371	702.427	778.768	690.501	731.785	695.868	690.108	803.908	815.032	729.623	859.955	581.702	475.302	NSNoFC	0.0474122
ENSG00000016864.19	ENSG00000016864	372.014	-0.0183523	0.0365389	0.229074	0.737519	-1.20275	GLT8D1	glycosyltransferase 8 domain containing 1 [Source:HGNC Symbol;Acc:HGNC:24870]	1523	1476	1505	1355	1415	1467	679	814	828	92	178	150	15	9	19	559.391	516.332	551.713	496.499	528.01	508.007	425.412	450.267	458.595	210.711	314.698	294.996	94.1557	49.3898	122.037	NSNoFC	0.132227
ENSG00000017260.20	ENSG00000017260	1491.7	-0.0908538	0.0740512	0.0107121	0.249251	-2.55195	ATP2C1	ATPase secretory pathway Ca2+ transporting 1 [Source:HGNC Symbol;Acc:HGNC:13211]	5039	5157	5075	4520	4472	4746	1904	2554	2587	542	728	680	212	236	212	1850.8	1804.01	1860.43	1656.22	1668.73	1643.49	1192.91	1412.76	1432.83	1241.36	1287.08	1337.31	1330.73	1295.11	1361.67	NSNoFC	0.603363
ENSG00000017797.13	ENSG00000017797	1035.26	-0.0119173	0.0319952	0.434361	0.860189	-0.781751	RALBP1	ralA binding protein 1 [Source:HGNC Symbol;Acc:HGNC:9841]	2522	2529	2548	2447	2447	2444	1569	1943	1728	476	661	553	176	265	188	926.319	884.691	934.063	896.629	913.102	846.332	983.022	1074.78	957.068	1090.2	1168.63	1087.55	1104.76	1454.26	1207.52	NSNoFC	0.0654059
ENSG00000018189.13	ENSG00000018189	674.418	0.022341	0.0344102	0.249404	0.756281	1.1518	RUFY3	RUN and FYVE domain containing 3 [Source:HGNC Symbol;Acc:HGNC:30285]	1128	1259	1151	1214	1196	1267	736	862	864	295	379	349	217	232	222	414.309	440.421	421.941	444.834	446.289	438.749	461.125	476.819	478.534	675.649	670.059	686.357	1362.12	1273.16	1425.9	NSNoFC	0.121317
ENSG00000018408.15	ENSG00000018408	1394.56	-0.0207524	0.033837	0.241676	0.748845	-1.17081	WWTR1	WW domain containing transcription regulator 1 [Source:HGNC Symbol;Acc:HGNC:24042]	2894	2811	2802	2670	2697	2781	1842	2334	2303	722	934	828	320	362	350	1062.95	983.34	1027.18	978.341	1006.39	963.031	1154.06	1291.06	1275.54	1653.62	1651.28	1628.38	2008.65	1986.57	2248.05	NSNoFC	0.125608
ENSG00000018510.18	ENSG00000018510	874.627	0.00103259	0.0314611	0.964322	0.994449	0.0447309	AGPS	alkylglycerone phosphate synthase [Source:HGNC Symbol;Acc:HGNC:327]	1752	1931	1778	1715	1869	1877	1127	1577	1478	497	690	604	144	219	175	643.502	675.499	651.791	628.41	697.421	649.986	706.097	872.324	818.604	1138.3	1219.9	1187.85	903.894	1201.82	1124.02	NSNoFC	0.0024176
ENSG00000018610.15	ENSG00000018610	166.62	0.00126406	0.0327672	0.946261	0.993296	0.0674025	STEEP1	STING1 ER exit protein 1 [Source:HGNC Symbol;Acc:HGNC:26239]	389	450	452	409	437	449	253	310	331	88	76	69	26	42	29	142.878	157.418	165.697	149.866	163.067	155.484	158.512	171.478	183.327	201.55	134.365	135.698	163.203	230.486	186.267	NSNoFC	0.00292133
ENSG00000018699.13	ENSG00000018699	197.558	-0.0105727	0.0339343	0.376782	0.833647	-0.883842	TTC27	tetratricopeptide repeat domain 27 [Source:HGNC Symbol;Acc:HGNC:25986]	495	558	521	489	501	499	270	363	343	70	114	94	37	51	37	181.811	195.199	190.992	179.179	186.949	172.799	169.163	200.795	189.974	160.324	201.548	184.864	232.251	279.876	237.651	NSNoFC	0.0790178
ENSG00000019144.20	ENSG00000019144	1389.05	-0.00448564	0.0266686	0.784289	0.968509	-0.273734	PHLDB1	pleckstrin homology like domain family B member 1 [Source:HGNC Symbol;Acc:HGNC:23697]	3905	3884	3789	3868	3651	3954	2719	2979	2949	648	782	780	156	184	176	1434.29	1358.69	1389	1417.31	1362.38	1369.23	1703.53	1647.85	1633.33	1484.14	1382.55	1533.98	979.219	1009.75	1130.45	NSNoFC	0.0138963
ENSG00000019549.13	ENSG00000019549	780.021	0.0346342	0.0404319	0.0977589	0.596037	1.65582	SNAI2	snail family transcriptional repressor 2 [Source:HGNC Symbol;Acc:HGNC:11094]	4441	4524	4523	4782	4659	4791	431	481	513	50	107	83	24	24	17	1631.16	1582.58	1658.07	1752.22	1738.51	1659.07	270.034	266.067	284.13	114.517	189.172	163.231	150.649	131.706	109.191	NSNoFC	0.224727
ENSG00000019995.6	ENSG00000019995	301.751	-0.0728455	0.0921745	0.0162824	0.307555	-2.40252	ZRANB1	zinc finger RANBP2-type containing 1 [Source:HGNC Symbol;Acc:HGNC:18224]	928	961	1007	828	853	903	450	530	503	103	126	115	53	48	64	340.85	336.175	369.153	303.396	318.298	312.699	281.938	293.172	278.591	235.905	222.764	226.163	332.683	263.412	411.072	NSNoFC	0.512078
ENSG00000020129.16	ENSG00000020129	346.77	-0.00789162	0.0330036	0.518072	0.893458	-0.646321	NCDN	neurochondrin [Source:HGNC Symbol;Acc:HGNC:17597]	1134	1220	1100	1043	1133	1140	792	740	751	178	210	219	22	11	4	416.513	426.778	403.246	382.176	422.781	394.77	496.21	409.334	415.948	407.68	371.273	430.694	138.095	60.3653	25.692	NSNoFC	0.0489258
ENSG00000020181.18	ENSG00000020181	1315.69	-0.0267333	0.0412761	0.105315	0.611219	-1.61961	ADGRA2	adhesion G protein-coupled receptor A2 [Source:HGNC Symbol;Acc:HGNC:17849]	5049	5228	4863	4490	4798	4758	2176	2112	2267	605	806	819	54	52	55	1854.47	1828.85	1782.71	1645.23	1790.38	1647.65	1363.32	1168.26	1255.6	1385.65	1424.98	1610.68	338.96	285.363	353.265	NSNoFC	0.213803
ENSG00000020256.20	ENSG00000020256	140.985	-0.00174309	0.0331283	0.847962	0.980136	-0.191719	ZFP64	ZFP64 zinc finger protein [Source:HGNC Symbol;Acc:HGNC:15940]	438	382	383	365	421	396	342	346	352	68	72	52	17	22	6	160.875	133.631	140.403	133.743	157.097	137.131	214.273	191.391	194.958	155.743	127.293	102.265	106.71	120.731	38.538	NSNoFC	0.00871348
ENSG00000020426.11	ENSG00000020426	189.627	-0.00489122	0.0334691	0.596694	0.914594	-0.529161	MNAT1	MNAT1 component of CDK activating kinase [Source:HGNC Symbol;Acc:HGNC:7181]	716	727	665	626	703	685	296	423	350	53	40	52	17	21	35	262.984	254.318	243.78	229.379	262.326	237.208	185.452	233.984	193.851	121.388	70.7186	102.265	106.71	115.243	224.805	NSNoFC	0.0387716
ENSG00000020577.14	ENSG00000020577	1421.79	0.0132046	0.0314612	0.430349	0.858628	0.788595	SAMD4A	sterile alpha motif domain containing 4A [Source:HGNC Symbol;Acc:HGNC:23023]	3764	3951	3789	3974	3763	4101	1563	1818	1706	531	619	633	315	455	301	1382.5	1382.13	1389	1456.15	1404.17	1420.13	979.263	1005.63	944.883	1216.17	1094.37	1244.88	1977.27	2496.93	1933.32	NSNoFC	0.0661949
ENSG00000020922.13	ENSG00000020922	226.912	-0.00781524	0.033549	0.485026	0.885556	-0.698242	MRE11	MRE11 homolog, double strand break repair nuclease [Source:HGNC Symbol;Acc:HGNC:7230]	686	727	693	692	653	659	362	432	351	84	84	78	36	64	29	251.965	254.318	254.045	253.563	243.668	228.205	226.803	238.963	194.405	192.388	148.509	153.398	225.974	351.216	186.267	NSNoFC	0.052784
ENSG00000021355.13	ENSG00000021355	209.598	-0.00219739	0.0321021	0.850127	0.980295	-0.188956	SERPINB1	serpin family B member 1 [Source:HGNC Symbol;Acc:HGNC:3311]	644	663	674	626	663	666	387	430	388	105	110	123	16	9	31	236.538	231.93	247.08	229.379	247.4	230.629	242.466	237.856	214.897	240.485	194.476	241.896	100.433	49.3898	199.113	NSNoFC	0.00864322
ENSG00000021574.15	ENSG00000021574	194.463	0.00289504	0.0328695	0.782016	0.96765	0.276693	SPAST	spastin [Source:HGNC Symbol;Acc:HGNC:11233]	506	467	479	482	516	481	305	366	389	80	111	115	28	58	23	185.851	163.365	175.595	176.614	192.546	166.565	191.091	202.454	215.451	183.227	196.244	226.163	175.757	318.29	147.729	NSNoFC	0.0142816
ENSG00000021762.20	ENSG00000021762	390.996	0.00226021	0.0317457	0.862067	0.982346	0.173743	OSBPL5	oxysterol binding protein like 5 [Source:HGNC Symbol;Acc:HGNC:16392]	1066	1176	975	1148	1021	1070	753	743	784	184	243	194	49	54	59	391.537	411.386	357.422	420.65	380.988	370.53	471.776	410.993	434.225	421.422	429.616	381.528	307.575	296.339	378.957	NSNoFC	0.0077354
ENSG00000021776.11	ENSG00000021776	859.999	-0.00762387	0.0329682	0.464247	0.877414	-0.731872	AQR	aquarius intron-binding spliceosomal factor [Source:HGNC Symbol;Acc:HGNC:29513]	1474	1501	1383	1331	1462	1366	1010	1280	1367	354	560	444	297	311	230	541.393	525.077	506.99	487.705	545.548	473.032	632.793	708.037	757.125	810.779	990.061	873.187	1864.28	1706.69	1477.29	NSNoFC	0.0567953
ENSG00000022267.19	ENSG00000022267	3295.23	-0.0417624	0.0425281	0.0657962	0.517211	-1.83981	FHL1	four and a half LIM domains 1 [Source:HGNC Symbol;Acc:HGNC:3702]	12126	12362	12084	11061	11822	11543	4795	5543	5648	960	1325	1172	369	478	432	4453.82	4324.45	4429.84	4052.97	4411.4	3997.22	3004.2	3066.13	3128.2	2198.72	2342.55	2304.9	2316.23	2623.15	2774.73	NSNoFC	0.286332
ENSG00000022277.13	ENSG00000022277	838.552	-0.000435687	0.0296169	0.992987	0.998562	0.00879006	RTF2	replication termination factor 2 [Source:HGNC Symbol;Acc:HGNC:15890]	2330	2348	2105	2291	2093	2394	1161	1384	1389	376	478	385	177	165	146	855.798	821.374	771.665	839.468	781.007	829.017	727.399	765.565	769.31	861.166	845.087	757.156	1111.04	905.48	937.757	NSNoFC	0.000624822
ENSG00000022840.17	ENSG00000022840	720.018	-0.0395834	0.0439257	0.0670631	0.519056	-1.83125	RNF10	ring finger protein 10 [Source:HGNC Symbol;Acc:HGNC:10055]	2312	2402	2202	2179	2130	2175	1126	1227	1191	214	308	251	119	144	132	849.187	840.264	807.224	798.429	794.813	753.18	705.47	678.72	659.646	490.132	544.533	493.626	746.968	790.237	847.835	NSNoFC	0.284786
ENSG00000023041.12	ENSG00000023041	302.883	-0.014893	0.0352756	0.234593	0.743412	-1.18861	ZDHHC6	zinc finger DHHC-type palmitoyltransferase 6 [Source:HGNC Symbol;Acc:HGNC:19160]	1133	1166	1170	1111	1034	1102	448	546	604	91	150	123	39	20	20	416.146	407.888	428.907	407.092	385.839	381.611	280.685	302.022	334.531	208.421	265.195	241.896	244.805	109.755	128.46	NSNoFC	0.128771
ENSG00000023171.20	ENSG00000023171	591.907	0.0125722	0.032017	0.461194	0.875742	0.736881	GRAMD1B	GRAM domain containing 1B [Source:HGNC Symbol;Acc:HGNC:29214]	903	1013	941	955	981	1003	906	1099	1005	343	445	368	138	177	143	331.668	354.366	344.958	349.931	366.062	347.328	567.634	607.916	556.628	785.585	786.745	723.723	866.232	971.333	918.488	NSNoFC	0.0576236
ENSG00000023191.17	ENSG00000023191	1539.46	-0.00740724	0.0320053	0.536538	0.897107	-0.618057	RNH1	ribonuclease/angiogenin inhibitor 1 [Source:HGNC Symbol;Acc:HGNC:10074]	5210	5149	5071	4896	5052	4975	2857	2655	3107	768	877	819	109	154	107	1913.61	1801.21	1858.96	1793.99	1885.16	1722.79	1789.99	1468.62	1720.84	1758.98	1550.51	1610.68	684.198	845.114	687.26	NSNoFC	0.0471557
ENSG00000023228.15	ENSG00000023228	702.67	-0.0396497	0.0448423	0.0535624	0.489321	-1.93036	NDUFS1	NADH:ubiquinone oxidoreductase core subunit S1 [Source:HGNC Symbol;Acc:HGNC:7707]	2701	2620	2546	2434	2360	2553	1196	1474	1393	149	218	187	84	105	79	992.065	916.524	933.33	891.866	880.638	884.077	749.327	815.349	771.526	341.26	385.416	367.761	527.272	576.214	507.417	NSNoFC	0.310406
ENSG00000023287.13	ENSG00000023287	428.072	-0.0488728	0.0781452	0.0226942	0.350435	-2.27854	RB1CC1	RB1 inducible coiled-coil 1 [Source:HGNC Symbol;Acc:HGNC:15574]	1086	1204	1176	1011	1041	1006	515	641	688	159	232	188	101	131	79	398.883	421.181	431.106	370.45	388.451	348.367	322.662	354.572	381.055	364.163	410.168	369.728	633.982	718.896	507.417	NSNoFC	0.455393
ENSG00000023318.9	ENSG00000023318	738.071	0.0138928	0.0312134	0.410301	0.854419	0.823364	ERP44	endoplasmic reticulum protein 44 [Source:HGNC Symbol;Acc:HGNC:18311]	1989	2210	2056	2079	2118	2236	1273	1539	1461	372	547	486	77	89	44	730.551	773.099	753.703	761.787	790.335	774.304	797.57	851.304	809.188	852.005	967.077	955.786	483.332	488.41	282.612	NSNoFC	0.068329
ENSG00000023330.15	ENSG00000023330	595.089	-0.00100156	0.0302953	0.962692	0.994126	-0.046776	ALAS1	5'-aminolevulinate synthase 1 [Source:HGNC Symbol;Acc:HGNC:396]	1321	1443	1432	1424	1400	1352	1211	1338	1308	325	476	442	59	73	70	485.197	504.788	524.952	521.782	522.412	468.184	758.725	740.12	724.448	744.359	841.551	869.254	370.346	400.606	449.61	NSNoFC	0.00255835
ENSG00000023516.9	ENSG00000023516	840.319	-0.0283907	0.0421253	0.109694	0.616743	-1.59957	AKAP11	A-kinase anchoring protein 11 [Source:HGNC Symbol;Acc:HGNC:369]	2067	2172	1999	1986	1864	1956	866	1084	1082	322	414	407	190	298	220	759.2	759.806	732.807	727.71	695.555	677.342	542.573	599.619	599.275	737.488	731.938	800.422	1192.64	1635.35	1413.06	NSNoFC	0.209896
ENSG00000023572.10	ENSG00000023572	179.91	-0.00709537	0.0342218	0.407091	0.853432	-0.829023	GLRX2	glutaredoxin 2 [Source:HGNC Symbol;Acc:HGNC:16065]	585	685	639	562	518	693	262	361	390	66	95	65	12	15	29	214.868	239.626	234.249	205.928	193.293	239.979	164.15	199.689	216.005	151.162	167.957	127.831	75.3245	82.3163	186.267	NSNoFC	0.0688309
ENSG00000023608.5	ENSG00000023608	276.56	-0.00585112	0.0332383	0.56898	0.909655	-0.569555	SNAPC1	small nuclear RNA activating complex polypeptide 1 [Source:HGNC Symbol;Acc:HGNC:11134]	541	546	504	513	494	518	359	534	488	101	100	127	88	96	77	198.707	191.001	184.76	187.973	184.337	179.378	224.924	295.384	270.283	231.324	176.797	249.763	552.38	526.825	494.571	NSNoFC	0.0411235
ENSG00000023697.13	ENSG00000023697	184.806	-0.0673512	0.189414	0.0119989	0.266045	-2.51218	DERA	deoxyribose-phosphate aldolase [Source:HGNC Symbol;Acc:HGNC:24269]	663	783	664	605	581	608	254	311	316	38	63	64	29	45	16	243.517	273.908	243.414	221.684	216.801	210.544	159.138	172.031	175.019	87.0328	111.382	125.865	182.034	246.949	102.768	NSNoFC	0.575046
ENSG00000023734.11	ENSG00000023734	1276.5	-0.114213	0.0571751	0.00322635	0.136899	-2.94531	STRAP	serine/threonine kinase receptor associated protein [Source:HGNC Symbol;Acc:HGNC:30796]	4763	4784	4742	4193	4312	4368	1797	2061	2181	245	320	325	202	226	246	1749.43	1673.53	1738.35	1536.4	1609.03	1512.59	1125.87	1140.05	1207.97	561.132	565.749	639.157	1267.96	1240.23	1580.06	NSNoFC	0.8636
ENSG00000023902.14	ENSG00000023902	545.983	-0.00171529	0.0318409	0.873869	0.984228	-0.158746	PLEKHO1	pleckstrin homology domain containing O1 [Source:HGNC Symbol;Acc:HGNC:24310]	1800	2103	1865	1882	1846	1973	773	720	920	152	223	181	91	79	86	661.132	735.668	683.685	689.602	688.838	683.229	484.306	398.271	509.55	348.131	394.256	355.961	571.211	433.533	552.378	NSNoFC	0.00690435
ENSG00000023909.10	ENSG00000023909	541.015	0.000521396	0.0318064	0.972097	0.995809	0.034978	GCLM	glutamate-cysteine ligase modifier subunit [Source:HGNC Symbol;Acc:HGNC:4312]	1932	2003	2013	1810	2020	2124	892	1260	1204	197	295	249	29	24	18	709.615	700.686	737.939	663.22	753.766	735.519	558.863	696.974	666.846	451.196	521.55	489.693	182.034	131.706	115.614	NSNoFC	0.00182409
ENSG00000024048.11	ENSG00000024048	947.728	0.000497866	0.0315641	0.972046	0.995809	0.0350426	UBR2	ubiquitin protein ligase E3 component n-recognin 2 [Source:HGNC Symbol;Acc:HGNC:21289]	1031	1005	1003	957	997	1089	897	1296	1158	456	600	522	354	401	396	378.682	351.567	367.687	350.664	372.032	377.109	561.996	716.888	641.369	1044.39	1060.78	1026.58	2222.07	2200.59	2543.51	NSNoFC	0.00182409
ENSG00000024422.12	ENSG00000024422	4527.58	-0.00143048	0.0306664	0.912904	0.989044	-0.109376	EHD2	EH domain containing 2 [Source:HGNC Symbol;Acc:HGNC:3243]	12855	13209	12335	12674	12989	12426	8433	8570	8617	2737	3377	3273	424	366	329	4721.58	4620.75	4521.85	4644.01	4846.87	4302.99	5283.51	4740.53	4772.6	6268.65	5970.42	6436.81	2661.47	2008.52	2113.17	NSNoFC	0.00478423
ENSG00000024526.17	ENSG00000024526	201.433	-0.00767594	0.0340666	0.404789	0.853432	-0.833099	DEPDC1	DEP domain containing 1 [Source:HGNC Symbol;Acc:HGNC:22949]	678	665	718	628	686	610	348	457	394	45	88	88	17	29	30	249.026	232.629	263.209	230.112	255.982	211.237	218.032	252.791	218.22	103.065	155.581	173.064	106.71	159.145	192.69	NSNoFC	0.0688309
ENSG00000025156.13	ENSG00000025156	143.732	0.0071838	0.0338654	0.512912	0.893163	0.65431	HSF2	heat shock transcription factor 2 [Source:HGNC Symbol;Acc:HGNC:5225]	471	478	456	509	519	445	275	325	335	41	51	26	22	16	18	172.996	167.213	167.164	186.508	193.666	154.099	172.295	179.775	185.543	93.9038	90.1662	51.1326	138.095	87.8041	115.614	NSNoFC	0.0490692
ENSG00000025293.17	ENSG00000025293	484.062	-0.0152219	0.0366093	0.206147	0.724768	-1.26423	PHF20	PHD finger protein 20 [Source:HGNC Symbol;Acc:HGNC:16098]	1193	1199	1179	1115	1044	1125	756	923	880	243	221	193	83	131	116	438.183	419.432	432.206	408.558	389.57	389.576	473.655	510.561	487.396	556.552	390.72	379.561	520.995	718.896	745.067	NSNoFC	0.139801
ENSG00000025770.19	ENSG00000025770	467.029	0.0080116	0.0339025	0.420323	0.85714	0.805862	NCAPH2	non-SMC condensin II complex subunit H2 [Source:HGNC Symbol;Acc:HGNC:25071]	1003	1072	1108	1067	1155	1148	778	828	764	249	289	192	77	121	103	368.397	375.005	406.178	390.97	430.99	397.54	487.439	458.012	423.148	570.294	510.942	377.594	483.332	664.018	661.568	NSNoFC	0.0669483
ENSG00000025772.8	ENSG00000025772	689.599	-0.00802953	0.0284145	0.609332	0.918647	-0.511027	TOMM34	translocase of outer mitochondrial membrane 34 [Source:HGNC Symbol;Acc:HGNC:15746]	2411	2661	2443	2346	2427	2606	1338	1528	1512	244	273	275	54	53	36	885.549	930.867	895.572	859.621	905.639	902.431	838.294	845.219	837.435	558.842	482.655	540.825	338.96	290.851	231.228	NSNoFC	0.0368513
ENSG00000025796.14	ENSG00000025796	1700.37	0.00287062	0.0294458	0.901463	0.987509	0.123814	SEC63	SEC63 homolog, protein translocation regulator [Source:HGNC Symbol;Acc:HGNC:21082]	4238	4572	4424	4436	4299	4538	2784	3624	3174	995	1354	1168	172	240	164	1556.6	1599.37	1621.78	1625.44	1604.18	1571.46	1744.25	2004.63	1757.95	2278.88	2393.82	2297.03	1079.65	1317.06	1053.37	NSNoFC	0.00545901
ENSG00000025800.14	ENSG00000025800	1335.59	-0.0354359	0.0362118	0.0993119	0.598987	-1.6482	KPNA6	karyopherin subunit alpha 6 [Source:HGNC Symbol;Acc:HGNC:6399]	2532	2509	2466	2325	2386	2441	1626	1865	1869	594	754	696	397	445	413	929.992	877.694	904.003	851.926	890.34	845.293	1018.73	1031.63	1035.16	1360.46	1333.05	1368.78	2491.99	2442.05	2652.7	NSNoFC	0.222583
ENSG00000026025.16	ENSG00000026025	73295.6	-0.00241782	0.0238779	0.997801	0.999753	0.00275548	VIM	vimentin [Source:HGNC Symbol;Acc:HGNC:12692]	182774	186823	182008	179666	186346	184392	122205	132536	134797	43863	58269	50617	9356	10369	9001	67132.1	65354.1	66721.7	65833.2	69535.3	63853	76564.8	73312.8	74658.5	100461	103018	99545.3	58728	56902.5	57813.4	NSNoFC	0.000107151
ENSG00000026103.25	ENSG00000026103	728.462	-0.019852	0.0317959	0.293379	0.783127	-1.05074	FAS	Fas cell surface death receptor [Source:HGNC Symbol;Acc:HGNC:11920]	2360	2361	2311	2185	2209	2399	1525	1785	1748	324	385	317	58	55	48	866.817	825.921	847.182	800.627	824.292	830.749	955.455	987.38	968.146	742.069	680.667	623.424	364.069	301.827	308.304	NSNoFC	0.106168
ENSG00000026508.21	ENSG00000026508	13797.5	-0.0108724	0.028429	0.417738	0.85648	-0.810352	CD44	CD44 molecule (IN blood group) [Source:HGNC Symbol;Acc:HGNC:1681]	35851	38014	36421	35387	35516	36436	22533	26362	26851	8363	11188	9755	1455	1743	1233	13167.9	13298	13351.5	12966.5	13252.9	12617.4	14117.6	14582.2	14871.7	19154.1	19780	19184.6	9133.1	9565.16	7919.55	NSNoFC	0.0672827
ENSG00000027001.10	ENSG00000027001	222.473	-0.00307391	0.0337615	0.667212	0.935302	-0.429977	MIPEP	mitochondrial intermediate peptidase [Source:HGNC Symbol;Acc:HGNC:7104]	510	576	555	539	539	482	430	456	436	124	100	135	22	35	56	187.321	201.495	203.456	197.5	201.129	166.912	269.407	252.238	241.483	284.002	176.797	265.496	138.095	192.071	359.688	NSNoFC	0.029048
ENSG00000027697.16	ENSG00000027697	589.83	0.0075863	0.0315988	0.600243	0.915923	0.524052	IFNGR1	interferon gamma receptor 1 [Source:HGNC Symbol;Acc:HGNC:5439]	1407	1396	1526	1462	1440	1532	1121	1461	1351	324	400	386	53	76	72	516.785	488.346	559.412	535.706	537.338	530.516	702.338	808.158	748.264	742.069	707.186	759.122	332.683	417.069	462.456	NSNoFC	0.0381408
ENSG00000027847.14	ENSG00000027847	217.266	-0.0104294	0.0337605	0.405433	0.853432	-0.831957	B4GALT7	beta-1,4-galactosyltransferase 7 [Source:HGNC Symbol;Acc:HGNC:930]	607	631	610	561	550	648	401	430	407	152	152	175	16	13	17	222.948	220.735	223.618	205.562	205.233	224.396	251.238	237.856	225.421	348.131	268.731	344.162	100.433	71.3408	109.191	NSNoFC	0.0688309
ENSG00000028116.18	ENSG00000028116	329.184	-0.0117285	0.0333065	0.396689	0.848497	-0.847549	VRK2	VRK serine/threonine kinase 2 [Source:HGNC Symbol;Acc:HGNC:12719]	810	885	818	775	765	865	471	623	587	134	144	146	81	84	59	297.509	309.589	299.868	283.975	285.461	299.54	295.095	344.615	325.115	306.905	254.587	287.129	508.441	460.971	378.957	NSNoFC	0.0713498
ENSG00000028203.19	ENSG00000028203	487.257	-0.0125197	0.035711	0.249602	0.756281	-1.15132	VEZT	vezatin, adherens junctions transmembrane protein [Source:HGNC Symbol;Acc:HGNC:18258]	2018	2079	2074	1716	2043	1898	765	1040	1022	92	172	146	26	52	25	741.202	727.272	760.301	628.776	762.349	657.258	479.294	575.28	566.044	210.711	304.09	287.129	163.203	285.363	160.575	NSNoFC	0.121317
ENSG00000028310.18	ENSG00000028310	528.573	-0.00513546	0.0299088	0.735788	0.954707	-0.337436	BRD9	bromodomain containing 9 [Source:HGNC Symbol;Acc:HGNC:25818]	1173	1179	1155	1112	1127	1217	712	772	717	184	210	193	154	193	147	430.838	412.436	423.408	407.459	420.542	421.434	446.088	427.035	397.117	421.422	371.273	379.561	966.665	1059.14	944.18	NSNoFC	0.0201297
ENSG00000028528.15	ENSG00000028528	1279.18	0.000263137	0.0291043	0.991358	0.998388	0.0108316	SNX1	sorting nexin 1 [Source:HGNC Symbol;Acc:HGNC:11172]	2333	2424	2235	2437	2132	2416	1603	1914	1861	718	936	762	308	374	352	856.9	847.96	819.322	892.965	795.559	836.636	1004.32	1058.74	1030.73	1644.46	1654.82	1498.58	1933.33	2052.42	2260.89	NSNoFC	0.000700779
ENSG00000029153.15	ENSG00000029153	512.953	0.0023971	0.0305035	0.88972	0.986362	0.138659	BMAL2	basic helix-loop-helix ARNT like 2 [Source:HGNC Symbol;Acc:HGNC:18984]	1510	1624	1523	1536	1522	1620	744	969	832	211	246	260	61	97	80	554.616	568.105	558.312	562.821	567.937	560.989	466.137	536.006	460.811	483.261	434.919	511.326	382.9	532.312	513.84	NSNoFC	0.00596373
ENSG00000029363.17	ENSG00000029363	1777.76	-0.0111797	0.0327737	0.431928	0.859639	-0.785897	BCLAF1	BCL2 associated transcription factor 1 [Source:HGNC Symbol;Acc:HGNC:16863]	5438	5901	5388	5468	5284	5308	2498	3407	3322	574	831	707	290	351	250	1997.35	2064.28	1975.17	2003.58	1971.73	1838.11	1565.07	1884.6	1839.92	1314.65	1469.18	1390.41	1820.34	1926.2	1605.75	NSNoFC	0.0656837
ENSG00000029364.12	ENSG00000029364	642.754	-0.177138	0.0595521	0.000117107	0.019578	-3.8521	SLC39A9	solute carrier family 39 member 9 [Source:HGNC Symbol;Acc:HGNC:20182]	1834	1959	1796	1566	1590	1663	702	899	823	150	239	206	185	195	169	673.62	685.294	658.39	573.814	593.311	575.88	439.823	497.285	455.826	343.55	422.544	405.127	1161.25	1070.11	1085.49	NSNoFC	1.70823
ENSG00000029534.22	ENSG00000029534	148.498	-0.00191782	0.0337323	0.774464	0.966627	-0.286541	ANK1	ankyrin 1 [Source:HGNC Symbol;Acc:HGNC:492]	407	412	384	356	402	404	182	295	266	70	118	91	12	44	13	149.489	144.125	140.769	130.445	150.007	139.901	114.028	163.18	147.326	160.324	208.62	178.964	75.3245	241.461	83.4989	NSNoFC	0.014741
ENSG00000029725.17	ENSG00000029725	1289.76	0.00427309	0.0280718	0.794011	0.971801	0.261106	RABEP1	rabaptin, RAB GTPase binding effector protein 1 [Source:HGNC Symbol;Acc:HGNC:17677]	2037	2159	1980	2012	2016	2192	1753	2125	2052	751	985	819	339	426	299	748.181	755.258	725.842	737.237	752.274	759.067	1098.3	1175.45	1136.52	1720.04	1741.45	1610.68	2127.92	2337.78	1920.48	NSNoFC	0.0124228
ENSG00000029993.15	ENSG00000029993	226.876	-0.0133806	0.0354957	0.264243	0.764592	-1.11642	HMGB3	high mobility group box 3 [Source:HGNC Symbol;Acc:HGNC:5004]	834	807	811	760	698	825	354	503	451	65	99	77	24	39	16	306.324	282.303	297.302	278.479	260.46	285.689	221.791	278.236	249.79	148.872	175.029	151.431	150.649	214.022	102.768	NSNoFC	0.11657
ENSG00000030066.14	ENSG00000030066	938.914	0.0012406	0.029599	0.932014	0.990915	0.0853106	NUP160	nucleoporin 160 [Source:HGNC Symbol;Acc:HGNC:18017]	1290	1363	1295	1323	1309	1321	1150	1363	1352	478	582	473	354	347	284	473.811	476.802	474.73	484.773	488.456	457.449	720.507	753.949	748.817	1094.78	1028.96	930.22	2222.07	1904.25	1824.13	NSNoFC	0.00396346
ENSG00000030110.14	ENSG00000030110	177.92	0.00813367	0.0340692	0.424174	0.857405	0.7992	BAK1	BCL2 antagonist/killer 1 [Source:HGNC Symbol;Acc:HGNC:949]	548	625	579	564	573	725	443	411	443	51	66	75	18	15	6	201.278	218.636	212.254	206.661	213.816	251.06	277.552	227.346	245.36	116.807	116.686	147.498	112.987	82.3163	38.538	NSNoFC	0.0668138
ENSG00000030582.19	ENSG00000030582	4033.79	-0.00102032	0.0294788	0.943811	0.993296	-0.0704808	GRN	granulin precursor [Source:HGNC Symbol;Acc:HGNC:4601]	12215	12674	12754	12287	12643	12527	7533	7785	7913	2462	3088	3007	191	179	117	4486.51	4433.6	4675.45	4502.2	4717.76	4337.97	4719.63	4306.3	4382.69	5638.81	5459.48	5913.68	1198.92	982.308	751.49	NSNoFC	0.00292133
ENSG00000031003.11	ENSG00000031003	890.603	-0.010918	0.0312325	0.481984	0.885256	-0.703116	FAM13B	family with sequence similarity 13 member B [Source:HGNC Symbol;Acc:HGNC:1335]	2204	2390	2291	2214	2196	2269	1279	1618	1557	381	394	382	178	219	196	809.519	836.066	839.851	811.254	819.441	785.731	801.329	895.003	862.358	872.618	696.578	751.256	1117.31	1201.82	1258.91	NSNoFC	0.0529313
ENSG00000031081.11	ENSG00000031081	393.629	-0.00981981	0.0319403	0.578509	0.912835	-0.555564	ARHGAP31	Rho GTPase activating protein 31 [Source:HGNC Symbol;Acc:HGNC:29216]	1272	1226	1264	1248	1200	1214	805	825	841	123	175	151	42	56	52	467.2	428.877	463.366	457.292	447.782	420.396	504.355	456.352	465.795	281.711	309.394	296.962	263.636	307.314	333.996	NSNoFC	0.0396078
ENSG00000031691.7	ENSG00000031691	147.197	-0.0124998	0.0357534	0.239979	0.747318	-1.17504	CENPQ	centromere protein Q [Source:HGNC Symbol;Acc:HGNC:21347]	388	485	450	390	424	394	265	288	301	45	84	66	19	22	28	142.511	169.662	164.964	142.904	158.216	136.438	166.03	159.308	166.712	103.065	148.509	129.798	119.264	120.731	179.844	NSNoFC	0.126495
ENSG00000031698.13	ENSG00000031698	2157.07	0.0174898	0.0276431	0.353909	0.82199	0.927034	SARS1	seryl-tRNA synthetase 1 [Source:HGNC Symbol;Acc:HGNC:10537]	5188	5333	5143	5256	5267	5491	3296	3645	3533	899	1129	1007	417	565	485	1905.53	1865.58	1885.36	1925.9	1965.39	1901.48	2065.04	2016.25	1956.78	2059.01	1996.03	1980.4	2617.53	3100.58	3115.15	NSNoFC	0.0851332
ENSG00000031823.14	ENSG00000031823	446.91	0.000124914	0.0307479	0.992389	0.998388	-0.00953919	RANBP3	RAN binding protein 3 [Source:HGNC Symbol;Acc:HGNC:9850]	1244	1231	1249	1165	1289	1262	736	758	801	170	240	206	94	75	73	456.916	430.626	457.867	426.879	480.993	437.017	461.125	419.291	443.641	389.357	424.312	405.127	590.042	411.582	468.879	NSNoFC	0.000700779
ENSG00000032219.19	ENSG00000032219	359.594	-0.000621246	0.0336516	0.950754	0.993296	-0.06176	ARID4A	AT-rich interaction domain 4A [Source:HGNC Symbol;Acc:HGNC:9885]	259	309	323	288	292	303	268	453	382	147	213	179	126	248	141	95.1295	108.094	118.408	105.529	108.96	104.926	167.909	250.579	211.574	336.679	376.577	352.028	790.908	1360.96	905.642	NSNoFC	0.00292133
ENSG00000032389.13	ENSG00000032389	178.486	0.00204349	0.0329863	0.843128	0.979161	0.197894	EIPR1	EARP complex and GARP complex interacting protein 1 [Source:HGNC Symbol;Acc:HGNC:12383]	472	545	485	472	518	532	291	329	322	47	105	57	33	28	43	173.363	190.651	177.795	172.95	193.293	184.226	182.32	181.988	178.343	107.646	185.636	112.098	207.142	153.657	276.189	NSNoFC	0.00914603
ENSG00000032444.17	ENSG00000032444	784.318	-0.0027099	0.0313916	0.799342	0.97323	-0.254199	PNPLA6	patatin like domain 6, lysophospholipase [Source:HGNC Symbol;Acc:HGNC:16268]	1873	2031	1848	1939	1887	1832	1398	1316	1399	452	534	490	145	129	109	687.944	710.481	677.453	710.488	704.137	634.403	875.886	727.951	774.849	1035.23	944.093	963.652	910.172	707.92	700.106	NSNoFC	0.0117845
ENSG00000033011.14	ENSG00000033011	392.114	-0.0106236	0.0329684	0.448399	0.868601	-0.758086	ALG1	ALG1 chitobiosyldiphosphodolichol beta-mannosyltransferase [Source:HGNC Symbol;Acc:HGNC:18294]	931	984	911	895	852	969	739	686	746	267	326	277	50	55	43	341.952	344.221	333.961	327.946	317.925	335.555	463.004	379.464	413.179	611.52	576.357	544.759	313.852	301.827	276.189	NSNoFC	0.0611795
ENSG00000033030.16	ENSG00000033030	820.97	0.00465568	0.0318292	0.711457	0.948434	0.3699	ZCCHC8	zinc finger CCHC-type containing 8 [Source:HGNC Symbol;Acc:HGNC:25265]	507	513	510	507	485	568	491	622	575	372	451	347	392	506	414	186.219	179.457	186.959	185.775	180.979	196.692	307.625	344.062	318.469	852.005	797.352	682.423	2460.6	2776.8	2659.12	NSNoFC	0.0229928
ENSG00000033050.9	ENSG00000033050	215.354	0.00675321	0.0332831	0.586605	0.913643	0.543762	ABCF2	ATP binding cassette subfamily F member 2 [Source:HGNC Symbol;Acc:HGNC:71]	573	617	523	580	609	583	364	446	359	75	77	91	45	47	42	210.46	215.838	191.725	212.524	227.249	201.887	228.056	246.707	198.835	171.775	136.133	178.964	282.467	257.924	269.766	NSNoFC	0.0392234
ENSG00000033100.17	ENSG00000033100	761.993	-0.39279	0.0577501	4.9793e-13	8.3244e-10	-7.22586	CHPF2	chondroitin polymerizing factor 2 [Source:HGNC Symbol;Acc:HGNC:29270]	4824	4758	4677	3457	3675	3586	993	1031	1041	82	92	95	4	3	8	1771.83	1664.44	1714.53	1266.71	1371.33	1241.79	622.142	570.302	576.567	187.808	162.653	186.831	25.1082	16.4633	51.384	NSNoFC	9.07965
ENSG00000033170.17	ENSG00000033170	419.387	-0.165165	0.0715856	0.000841685	0.0645472	-3.33871	FUT8	fucosyltransferase 8 [Source:HGNC Symbol;Acc:HGNC:4019]	1622	1631	1493	1315	1383	1396	759	865	904	140	231	179	31	35	27	595.753	570.554	547.314	481.842	516.069	483.42	475.535	478.478	500.689	320.647	408.4	352.028	194.588	192.071	173.421	NSNoFC	1.19012
ENSG00000033178.13	ENSG00000033178	1136.21	0.000787921	0.0323996	0.957564	0.993296	0.0532105	UBA6	ubiquitin like modifier activating enzyme 6 [Source:HGNC Symbol;Acc:HGNC:25581]	3617	3805	3621	3587	3650	3826	1611	2422	2130	369	603	497	117	156	163	1328.51	1331.06	1327.41	1314.35	1362	1324.9	1009.34	1339.74	1179.72	845.134	1066.08	977.419	734.414	856.09	1046.95	NSNoFC	0.00292133
ENSG00000033327.13	ENSG00000033327	249.151	0.000355124	0.0332324	0.975917	0.996785	0.0301882	GAB2	GRB2 associated binding protein 2 [Source:HGNC Symbol;Acc:HGNC:14458]	442	435	319	390	384	423	263	252	248	133	148	130	66	116	87	162.345	152.171	116.941	142.904	143.29	146.48	164.777	139.395	137.357	304.615	261.659	255.663	414.285	636.58	558.801	NSNoFC	0.00139842
ENSG00000033627.18	ENSG00000033627	360.627	0.0101092	0.0331927	0.408469	0.853432	0.826591	ATP6V0A1	ATPase H+ transporting V0 subunit a1 [Source:HGNC Symbol;Acc:HGNC:865]	759	917	840	895	832	898	608	666	710	171	199	184	47	88	82	278.777	320.783	307.933	327.946	310.462	310.968	380.929	368.401	393.24	391.647	351.825	361.861	295.021	482.922	526.686	NSNoFC	0.0688309
ENSG00000033800.14	ENSG00000033800	757.355	0.00911244	0.0328087	0.479827	0.884817	0.70658	PIAS1	protein inhibitor of activated STAT 1 [Source:HGNC Symbol;Acc:HGNC:2752]	873	892	843	942	886	874	820	1128	1062	339	434	344	297	322	290	320.649	312.038	309.033	345.168	330.612	302.657	513.753	623.958	588.198	776.424	767.297	676.523	1864.28	1767.06	1862.67	NSNoFC	0.0531463
ENSG00000033867.18	ENSG00000033867	770.742	-0.00902139	0.0339971	0.351957	0.821648	-0.930799	SLC4A7	solute carrier family 4 member 7 [Source:HGNC Symbol;Acc:HGNC:11033]	2983	3178	3143	2808	2815	3095	841	1234	1257	257	277	308	97	85	60	1095.64	1111.72	1152.18	1028.91	1050.42	1071.77	526.91	682.592	696.201	588.616	489.726	605.724	608.873	466.459	385.38	NSNoFC	0.0853143
ENSG00000034053.15	ENSG00000034053	258.945	-0.0336786	0.0552042	0.0343626	0.422475	-2.11579	APBA2	amyloid beta precursor protein binding family A member 2 [Source:HGNC Symbol;Acc:HGNC:579]	666	720	646	532	613	636	376	401	349	132	183	157	46	65	43	244.619	251.869	236.815	194.935	228.742	220.24	235.574	221.815	193.297	302.324	323.538	308.762	288.744	356.704	276.189	NSNoFC	0.374199
ENSG00000034152.20	ENSG00000034152	1818.15	0.0214318	0.0339588	0.322416	0.810757	0.989505	MAP2K3	mitogen-activated protein kinase kinase 3 [Source:HGNC Symbol;Acc:HGNC:6843]	5778	5866	5777	5908	5957	6143	3140	3165	3279	864	983	978	167	198	180	2122.23	2052.03	2117.77	2164.81	2222.86	2127.26	1967.3	1750.73	1816.1	1978.85	1737.91	1923.37	1048.27	1086.58	1156.14	NSNoFC	0.0911095
ENSG00000034510.6	ENSG00000034510	6399.7	0.0122177	0.0349715	0.296411	0.785824	1.04416	TMSB10	thymosin beta 10 [Source:HGNC Symbol;Acc:HGNC:11879]	19033	21434	18730	20056	18561	24727	10291	9122	9832	2481	2758	2617	1028	1221	935	6990.73	7498.01	6866.17	7348.92	6926.07	8562.7	6447.6	5045.87	5445.54	5682.32	4876.05	5146.69	6452.8	6700.55	6005.5	NSNoFC	0.104675
ENSG00000034677.13	ENSG00000034677	331.009	0.0022196	0.0321621	0.821532	0.975073	0.225575	RNF19A	ring finger protein 19A, RBR E3 ubiquitin protein ligase [Source:HGNC Symbol;Acc:HGNC:13432]	1398	1298	1403	1320	1438	1393	384	505	441	69	87	95	29	59	33	513.479	454.064	514.321	483.674	536.592	482.381	240.587	279.343	244.252	158.033	153.813	186.831	182.034	323.778	211.959	NSNoFC	0.010963
ENSG00000034693.15	ENSG00000034693	161.568	-0.0207466	0.0416718	0.0649003	0.516747	-1.84594	PEX3	peroxisomal biogenesis factor 3 [Source:HGNC Symbol;Acc:HGNC:8858]	562	587	524	475	453	521	295	369	410	76	88	55	3	22	16	206.42	205.343	192.092	174.049	169.038	180.417	184.826	204.114	227.082	174.066	155.581	108.165	18.8311	120.731	102.768	NSNoFC	0.286722
ENSG00000034713.8	ENSG00000034713	520.523	0.00754593	0.0320025	0.574922	0.910528	0.560818	GABARAPL2	GABA type A receptor associated protein like 2 [Source:HGNC Symbol;Acc:HGNC:13291]	1178	1164	1088	1093	1202	1228	823	915	892	384	474	366	72	65	83	432.674	407.189	398.847	400.497	448.528	425.244	515.632	506.136	494.042	879.489	838.016	719.789	451.947	356.704	533.109	NSNoFC	0.0407065
ENSG00000035141.10	ENSG00000035141	346.288	-0.00996217	0.0335868	0.419066	0.85714	-0.808043	FAM136A	family with sequence similarity 136 member A [Source:HGNC Symbol;Acc:HGNC:25911]	1235	1307	1218	1298	1099	1181	527	694	598	121	146	160	37	44	27	453.61	457.213	446.503	475.613	410.094	408.968	330.18	383.889	331.208	277.131	258.123	314.662	232.251	241.461	173.421	NSNoFC	0.0669483
ENSG00000035403.18	ENSG00000035403	8470.79	0.00181846	0.0265315	0.949872	0.993296	0.0628672	VCL	vinculin [Source:HGNC Symbol;Acc:HGNC:12665]	24156	24079	24319	24376	24263	23891	14325	16313	16253	4463	5908	5019	958	996	868	8872.39	8423.28	8915.03	8931.85	9053.78	8273.2	8975.01	9023.6	9001.87	10221.8	10445.1	9870.55	6013.41	5465.8	5575.16	NSNoFC	0.00292133
ENSG00000035664.11	ENSG00000035664	204.335	0.00551274	0.0334652	0.542066	0.901001	0.609691	DAPK2	death associated protein kinase 2 [Source:HGNC Symbol;Acc:HGNC:2675]	257	299	246	276	255	309	152	216	182	73	103	116	80	91	90	94.3949	104.596	90.1804	101.132	95.1537	107.003	95.2322	119.481	100.802	167.195	182.1	228.13	502.164	499.386	578.07	NSNoFC	0.0452749
ENSG00000035681.10	ENSG00000035681	454.693	-0.00903405	0.0325381	0.504285	0.891427	-0.667763	NSMAF	neutral sphingomyelinase activation associated factor [Source:HGNC Symbol;Acc:HGNC:8017]	1392	1328	1324	1317	1266	1319	664	813	811	166	270	204	61	108	62	511.275	464.559	485.361	482.575	472.41	456.756	416.015	449.714	449.18	380.196	477.351	401.194	382.9	592.678	398.226	NSNoFC	0.0499144
ENSG00000035687.10	ENSG00000035687	976.386	0.000832144	0.0308804	0.960696	0.993388	0.0492799	ADSS2	adenylosuccinate synthase 2 [Source:HGNC Symbol;Acc:HGNC:292]	2271	2303	2497	2364	2360	2352	1507	1975	1866	554	780	650	126	177	120	834.128	805.632	915.367	866.217	880.638	814.473	944.178	1092.48	1033.5	1268.85	1379.01	1278.31	790.908	971.333	770.759	NSNoFC	0.00288088
ENSG00000035862.13	ENSG00000035862	15977.8	-0.00920008	0.0232089	0.501697	0.891312	-0.671822	TIMP2	TIMP metallopeptidase inhibitor 2 [Source:HGNC Symbol;Acc:HGNC:11821]	42071	45035	43562	42722	41982	43887	23880	27849	27619	10036	13189	12129	1638	1911	1461	15452.5	15754.1	15969.3	15654.2	15665.7	15197.6	14961.5	15404.8	15297	22985.8	23317.7	23853.3	10281.8	10487.1	9384	NSNoFC	0.0499701
ENSG00000035928.17	ENSG00000035928	726.427	-0.00732263	0.0328861	0.553113	0.905675	-0.593102	RFC1	replication factor C subunit 1 [Source:HGNC Symbol;Acc:HGNC:9969]	1556	1587	1494	1574	1407	1485	1060	1365	1380	213	374	350	198	222	175	571.512	555.162	547.681	576.745	525.024	514.24	664.12	755.055	764.325	487.842	661.219	688.323	1242.85	1218.28	1124.02	NSNoFC	0.0430276
ENSG00000036054.13	ENSG00000036054	748.893	0.000592347	0.0317526	0.964244	0.994449	0.0448282	TBC1D23	TBC1 domain family member 23 [Source:HGNC Symbol;Acc:HGNC:25622]	1966	1997	1986	1958	2020	1973	1026	1331	1344	222	287	282	146	246	151	722.103	698.587	728.042	717.45	753.766	683.229	642.818	736.248	744.387	508.455	507.406	554.592	916.449	1349.99	969.872	NSNoFC	0.0024176
ENSG00000036257.14	ENSG00000036257	792.45	-0.0179004	0.0329979	0.281851	0.774726	-1.07617	CUL3	cullin 3 [Source:HGNC Symbol;Acc:HGNC:2553]	2295	2243	2240	2149	2076	2283	1258	1537	1518	223	355	292	143	194	145	842.943	784.643	821.155	787.436	774.663	790.579	788.172	850.198	840.758	510.745	627.628	574.258	897.617	1064.62	931.334	NSNoFC	0.110852
ENSG00000036549.13	ENSG00000036549	346.977	-0.0288994	0.0466971	0.0726947	0.534907	-1.79474	ZZZ3	zinc finger ZZ-type containing 3 [Source:HGNC Symbol;Acc:HGNC:24523]	1238	1352	1313	1119	1229	1180	463	600	636	79	91	92	48	61	60	454.712	472.954	481.329	410.024	458.603	408.622	290.082	331.892	352.254	180.937	160.885	180.931	301.298	334.753	385.38	NSNoFC	0.271722
ENSG00000037241.7	ENSG00000037241	269.67	-0.00521332	0.0313296	0.702807	0.945856	-0.381535	RPL26L1	ribosomal protein L26 like 1 [Source:HGNC Symbol;Acc:HGNC:17050]	806	872	798	805	739	884	433	465	513	117	164	156	34	36	29	296.04	305.042	292.536	294.968	275.759	306.12	271.287	257.217	284.13	267.969	289.946	306.795	213.42	197.559	186.267	NSNoFC	0.0241748
ENSG00000037474.15	ENSG00000037474	1208.33	0.00655689	0.0300448	0.629773	0.925906	0.482047	NSUN2	NOP2/Sun RNA methyltransferase 2 [Source:HGNC Symbol;Acc:HGNC:25994]	2453	2475	2342	2432	2411	2556	1761	2130	1915	609	765	700	310	356	227	900.976	865.801	858.546	891.133	899.669	885.116	1103.32	1178.22	1060.64	1394.81	1352.49	1376.65	1945.88	1953.64	1458.02	NSNoFC	0.0334333
ENSG00000037637.11	ENSG00000037637	296.902	0.00226089	0.0305385	0.870304	0.983286	0.163273	FBXO42	F-box protein 42 [Source:HGNC Symbol;Acc:HGNC:29249]	696	724	723	720	715	720	557	653	626	127	164	149	56	61	44	255.638	253.269	265.042	263.822	266.803	249.328	348.976	361.21	346.716	290.873	289.946	293.029	351.515	334.753	282.612	NSNoFC	0.00732
ENSG00000037749.13	ENSG00000037749	372.601	-0.0414013	0.0522877	0.0650671	0.516747	-1.8448	MFAP3	microfibril associated protein 3 [Source:HGNC Symbol;Acc:HGNC:7034]	1403	1441	1431	1333	1323	1300	730	844	871	135	164	147	20	21	12	515.316	504.088	524.586	488.438	493.68	450.176	457.365	466.862	482.411	309.195	289.946	289.096	125.541	115.243	77.0759	NSNoFC	0.286722
ENSG00000037757.14	ENSG00000037757	176.25	0.0170744	0.0366612	0.216543	0.729283	1.23577	MRI1	methylthioribose-1-phosphate isomerase 1 [Source:HGNC Symbol;Acc:HGNC:28469]	693	711	697	719	764	763	271	278	322	63	64	69	11	8	10	254.536	248.721	255.511	263.456	285.088	264.219	169.789	153.777	178.343	144.291	113.15	135.698	69.0475	43.902	64.2299	NSNoFC	0.137104
ENSG00000038002.9	ENSG00000038002	328.491	-0.00992106	0.0335419	0.424241	0.857405	-0.799086	AGA	aspartylglucosaminidase [Source:HGNC Symbol;Acc:HGNC:318]	884	950	878	842	825	918	532	725	593	207	305	235	29	36	15	324.689	332.327	321.863	308.526	307.85	317.894	333.313	401.037	328.438	474.1	539.229	462.16	182.034	197.559	96.3449	NSNoFC	0.0668138
ENSG00000038210.14	ENSG00000038210	680.984	-0.038172	0.0493374	0.0685325	0.521045	-1.82149	PI4K2B	phosphatidylinositol 4-kinase type 2 beta [Source:HGNC Symbol;Acc:HGNC:18215]	2230	2372	2246	2028	2123	2193	1127	1427	1426	308	435	425	37	65	41	819.069	829.769	823.354	743.099	792.201	759.413	706.097	789.351	789.803	705.423	769.065	835.821	232.251	356.704	263.343	NSNoFC	0.283125
ENSG00000038219.13	ENSG00000038219	727.933	0.0147846	0.0351657	0.280895	0.774463	1.07831	BOD1L1	biorientation of chromosomes in cell division 1 like 1 [Source:HGNC Symbol;Acc:HGNC:31792]	1184	1317	1104	1327	1211	1272	845	1008	1050	279	434	425	228	280	212	434.878	460.711	404.712	486.239	451.887	440.48	529.416	557.579	581.552	639.004	767.297	835.821	1431.17	1536.57	1361.67	NSNoFC	0.111
ENSG00000038274.18	ENSG00000038274	495.363	-0.0230693	0.0356617	0.199818	0.717357	-1.28207	MAT2B	methionine adenosyltransferase 2 non-catalytic beta subunit [Source:HGNC Symbol;Acc:HGNC:6905]	1345	1382	1292	1276	1238	1312	740	838	875	185	241	208	103	96	117	494.012	483.449	473.63	467.552	461.962	454.332	463.631	463.543	484.627	423.712	426.08	409.061	646.536	526.825	751.49	NSNoFC	0.144265
ENSG00000038358.15	ENSG00000038358	494.038	-0.00152374	0.0305549	0.912534	0.989044	-0.109843	EDC4	enhancer of mRNA decapping 4 [Source:HGNC Symbol;Acc:HGNC:17157]	1014	1067	1071	1096	1018	1015	875	995	949	248	348	306	111	97	78	372.438	373.256	392.615	401.596	379.868	351.484	548.212	550.388	525.612	568.003	615.252	601.791	696.752	532.312	500.994	NSNoFC	0.00478423
ENSG00000038382.23	ENSG00000038382	4699.96	0.0265404	0.0341239	0.15057	0.66351	1.43752	TRIO	trio Rho guanine nucleotide exchange factor [Source:HGNC Symbol;Acc:HGNC:12303]	9458	9772	9207	10036	9857	9754	7806	8764	8429	3052	3697	3591	748	934	729	3473.88	3418.43	3375.17	3677.39	3678.16	3377.71	4890.68	4847.84	4668.48	6990.11	6536.17	7062.2	4695.23	5125.56	4682.36	NSNoFC	0.178153
ENSG00000038427.16	ENSG00000038427	592.076	-0.0683422	0.0682917	0.0209993	0.338196	-2.308	VCAN	versican [Source:HGNC Symbol;Acc:HGNC:2464]	2362	2397	2370	2140	2228	2124	1027	1252	1210	237	293	278	22	16	18	867.552	838.515	868.811	784.139	831.382	735.519	643.444	692.549	670.169	542.81	518.014	546.725	138.095	87.8041	115.614	NSNoFC	0.470832
ENSG00000038532.17	ENSG00000038532	592.107	-0.0213938	0.0391409	0.152147	0.666558	-1.43199	CLEC16A	C-type lectin domain containing 16A [Source:HGNC Symbol;Acc:HGNC:29013]	818	833	822	738	822	727	532	605	604	300	327	326	221	276	210	300.448	291.399	301.334	270.418	306.731	251.753	333.313	334.658	334.531	687.101	578.125	641.124	1387.23	1514.62	1348.83	NSNoFC	0.176162
ENSG00000039123.16	ENSG00000039123	722.694	0.00208039	0.0295769	0.92366	0.99065	0.0958247	MTREX	Mtr4 exosome RNA helicase [Source:HGNC Symbol;Acc:HGNC:18734]	1871	2009	1919	1920	1888	2003	1140	1478	1363	346	437	360	102	151	96	687.21	702.785	703.48	703.526	704.51	693.618	714.242	817.562	754.91	792.456	772.601	707.99	640.259	828.651	616.607	NSNoFC	0.00407995
ENSG00000039319.17	ENSG00000039319	532.164	-0.0220758	0.0415767	0.0967097	0.595053	-1.66102	ZFYVE16	zinc finger FYVE-type containing 16 [Source:HGNC Symbol;Acc:HGNC:20756]	1739	1851	1715	1568	1589	1600	801	1244	1179	212	258	239	59	67	55	638.727	647.514	628.696	574.546	592.938	554.063	501.849	688.124	653	485.551	456.135	470.026	370.346	367.68	353.265	NSNoFC	0.225444
ENSG00000039523.20	ENSG00000039523	837.762	-0.000400828	0.0288544	0.937461	0.992431	-0.0784616	RIPOR1	RHO family interacting cell polarization regulator 1 [Source:HGNC Symbol;Acc:HGNC:25836]	2658	2644	2565	2596	2567	2669	1775	1885	1847	330	412	437	78	68	79	976.271	924.92	940.295	951.226	957.88	924.247	1112.09	1042.7	1022.98	755.811	728.402	859.421	489.61	373.167	507.417	NSNoFC	0.00329965
ENSG00000039560.14	ENSG00000039560	3722.02	-0.0222151	0.0360093	0.206322	0.724768	-1.26374	RAI14	retinoic acid induced 14 [Source:HGNC Symbol;Acc:HGNC:14873]	10455	10885	10525	9899	10181	10178	5064	6601	6486	1365	1730	1432	699	895	725	3840.07	3807.77	3858.33	3627.19	3799.06	3524.54	3172.74	3651.37	3592.33	3126.31	3058.58	2816.23	4387.65	4911.54	4656.67	NSNoFC	0.139801
ENSG00000039650.12	ENSG00000039650	381.81	0.00487711	0.0322891	0.687948	0.941402	0.401642	PNKP	polynucleotide kinase 3'-phosphatase [Source:HGNC Symbol;Acc:HGNC:9154]	744	748	762	749	797	757	492	545	519	184	184	184	124	99	117	273.268	261.664	279.339	274.448	297.402	262.141	308.252	301.469	287.453	421.422	325.306	361.861	778.354	543.288	751.49	NSNoFC	0.0262251
ENSG00000040199.18	ENSG00000040199	306.151	-0.00522843	0.0329688	0.640203	0.927783	-0.467415	PHLPP2	PH domain and leucine rich repeat protein phosphatase 2 [Source:HGNC Symbol;Acc:HGNC:29149]	761	800	872	821	744	788	370	447	433	111	118	100	61	80	103	279.512	279.855	319.664	300.831	277.625	272.876	231.815	247.26	239.821	254.227	208.62	196.664	382.9	439.02	661.568	NSNoFC	0.0325534
ENSG00000040275.17	ENSG00000040275	737.639	0.00264081	0.0305392	0.82869	0.975441	0.216382	SPDL1	spindle apparatus coiled-coil protein 1 [Source:HGNC Symbol;Acc:HGNC:26010]	2808	2976	2938	2939	2907	2943	1218	1478	1452	125	243	171	59	94	64	1031.37	1041.06	1077.03	1076.91	1084.75	1019.13	763.111	817.562	804.203	286.292	429.616	336.295	370.346	515.849	411.072	NSNoFC	0.0107991
ENSG00000040341.18	ENSG00000040341	214.742	-0.0372383	0.059625	0.0343618	0.422475	-2.1158	STAU2	staufen double-stranded RNA binding protein 2 [Source:HGNC Symbol;Acc:HGNC:11371]	662	701	712	629	603	599	241	310	271	76	88	65	46	49	50	243.15	245.223	261.01	230.478	225.01	207.427	150.993	171.478	150.096	174.066	155.581	127.831	288.744	268.9	321.15	NSNoFC	0.374199
ENSG00000040531.16	ENSG00000040531	187.008	-0.0187986	0.0403447	0.0712178	0.529635	-1.80409	CTNS	cystinosin, lysosomal cystine transporter [Source:HGNC Symbol;Acc:HGNC:2518]	627	678	665	537	629	523	425	408	435	67	89	98	13	4	22	230.294	237.177	243.78	196.767	234.712	181.109	266.274	225.687	240.929	153.453	157.349	192.73	81.6016	21.951	141.306	NSNoFC	0.276023
ENSG00000040633.13	ENSG00000040633	324.883	0.000519725	0.0324209	0.955427	0.993296	0.0558926	PHF23	PHD finger protein 23 [Source:HGNC Symbol;Acc:HGNC:28428]	1240	1070	1111	1087	1102	1247	717	792	761	88	95	130	32	31	14	455.446	374.306	407.278	398.298	411.213	431.823	449.221	438.098	421.487	201.55	167.957	255.663	200.865	170.12	89.9219	NSNoFC	0.00292133
ENSG00000040933.17	ENSG00000040933	243.845	-0.0172773	0.0368235	0.206491	0.724768	-1.26327	INPP4A	inositol polyphosphate-4-phosphatase type I A [Source:HGNC Symbol;Acc:HGNC:6074]	664	707	637	610	649	607	286	359	358	89	101	111	59	65	55	243.884	247.322	233.516	223.516	242.175	210.198	179.187	198.582	198.282	203.84	178.564	218.297	370.346	356.704	353.265	NSNoFC	0.139801
ENSG00000041357.16	ENSG00000041357	533.63	-0.023969	0.0352874	0.196712	0.712868	-1.29098	PSMA4	proteasome 20S subunit alpha 4 [Source:HGNC Symbol;Acc:HGNC:9533]	2206	2349	2287	2126	2154	2247	721	903	879	72	93	97	52	80	70	810.254	821.723	838.384	779.009	803.769	778.113	451.727	499.498	486.842	164.904	164.421	190.764	326.406	439.02	449.61	NSNoFC	0.146991
ENSG00000041802.11	ENSG00000041802	473.344	-0.00838657	0.0325199	0.539095	0.898982	-0.614182	LSG1	large 60S subunit nuclear export GTPase 1 [Source:HGNC Symbol;Acc:HGNC:25652]	1066	975	977	993	958	966	685	857	900	187	232	229	106	146	124	391.537	341.073	358.155	363.855	357.479	334.516	429.172	474.053	498.473	428.293	410.168	450.36	665.367	801.212	796.451	NSNoFC	0.0462489
ENSG00000041880.15	ENSG00000041880	180.928	-0.0113322	0.0348185	0.316654	0.807579	-1.00136	PARP3	poly(ADP-ribose) polymerase family member 3 [Source:HGNC Symbol;Acc:HGNC:273]	595	633	553	548	520	594	299	383	354	74	73	109	22	21	17	218.541	221.435	202.723	200.798	194.039	205.696	187.332	211.858	196.066	169.485	129.061	214.364	138.095	115.243	109.191	NSNoFC	0.0928148
ENSG00000041982.17	ENSG00000041982	14681.2	-0.0473998	0.0418098	0.0463431	0.472787	-1.99225	TNC	tenascin C [Source:HGNC Symbol;Acc:HGNC:5318]	62490	64976	61266	59645	57674	60374	24503	28033	28633	4939	6678	6490	283	280	293	22952.3	22729.8	22459.3	21855.1	21521.2	20906.9	15351.8	15506.6	15858.6	11312	11806.5	12763.5	1776.4	1536.57	1881.94	NSNoFC	0.325335
ENSG00000042088.14	ENSG00000042088	161.924	-0.00673152	0.0343458	0.420566	0.85714	-0.805439	TDP1	tyrosyl-DNA phosphodiesterase 1 [Source:HGNC Symbol;Acc:HGNC:18884]	539	545	498	514	458	485	250	316	366	36	87	54	37	24	14	197.972	190.651	182.56	188.34	170.903	167.95	156.632	174.797	202.712	82.4521	153.813	106.198	232.251	131.706	89.9219	NSNoFC	0.0669483
ENSG00000042286.15	ENSG00000042286	224.098	0.00325412	0.0330801	0.745046	0.956926	0.325179	AIFM2	AIF family member 2 [Source:HGNC Symbol;Acc:HGNC:21411]	492	520	466	527	489	496	413	440	361	120	158	118	43	32	54	180.709	181.906	170.829	193.103	182.471	171.76	258.756	243.388	199.943	274.84	279.339	232.063	269.913	175.608	346.842	NSNoFC	0.0191217
ENSG00000042445.14	ENSG00000042445	472.64	0.0052141	0.0290696	0.707821	0.946333	0.374784	RETSAT	retinol saturase [Source:HGNC Symbol;Acc:HGNC:25991]	1241	1240	1215	1214	1197	1332	790	931	902	292	378	323	45	60	48	455.814	433.775	445.403	444.834	446.663	461.258	494.957	514.986	499.581	668.778	668.291	635.224	282.467	329.265	308.304	NSNoFC	0.0239562
ENSG00000042493.16	ENSG00000042493	288.662	-0.00210991	0.0319737	0.689862	0.942711	-0.399042	CAPG	capping actin protein, gelsolin like [Source:HGNC Symbol;Acc:HGNC:1474]	949	1011	920	890	961	955	492	471	562	96	138	96	33	39	50	348.563	353.666	337.26	326.114	358.599	330.707	308.252	260.536	311.269	219.872	243.979	188.797	207.142	214.022	321.15	NSNoFC	0.0256216
ENSG00000042753.12	ENSG00000042753	605.764	-0.00324876	0.0329135	0.747238	0.957223	-0.322283	AP2S1	adaptor related protein complex 2 subunit sigma 1 [Source:HGNC Symbol;Acc:HGNC:565]	2186	2469	2207	2123	1928	2656	1190	1085	1177	181	214	238	57	42	54	802.908	863.702	809.057	777.909	719.436	919.745	745.568	600.172	651.892	414.551	378.345	468.06	357.792	230.486	346.842	NSNoFC	0.0189871
ENSG00000043093.15	ENSG00000043093	306.286	-0.00420231	0.0337577	0.605279	0.9176	-0.516823	DCUN1D1	defective in cullin neddylation 1 domain containing 1 [Source:HGNC Symbol;Acc:HGNC:18184]	1043	1052	972	941	971	998	481	768	845	84	142	134	27	44	19	383.089	368.009	356.322	344.801	362.33	345.597	301.36	424.822	468.011	192.388	251.051	263.529	169.48	241.461	122.037	NSNoFC	0.0373465
ENSG00000043143.22	ENSG00000043143	328.416	-0.00514708	0.0336509	0.548916	0.904212	-0.599386	JADE2	jade family PHD finger 2 [Source:HGNC Symbol;Acc:HGNC:22984]	760	741	623	655	683	674	581	579	598	128	186	154	113	64	67	279.145	259.215	228.384	240.005	254.863	233.399	364.013	320.276	331.208	293.163	328.842	302.862	709.306	351.216	430.341	NSNoFC	0.0437295
ENSG00000043514.17	ENSG00000043514	194.802	0.000559453	0.0334538	0.952722	0.993296	0.0592887	TRIT1	tRNA isopentenyltransferase 1 [Source:HGNC Symbol;Acc:HGNC:20286]	411	440	405	401	392	470	234	373	308	69	93	129	48	67	38	150.958	153.92	148.468	146.934	146.275	162.756	146.608	206.326	170.589	158.033	164.421	253.696	301.298	367.68	244.074	NSNoFC	0.00292133
ENSG00000044090.13	ENSG00000044090	496.336	-0.0101569	0.0333331	0.428399	0.857983	-0.791934	CUL7	cullin 7 [Source:HGNC Symbol;Acc:HGNC:21024]	1331	1293	1267	1261	1227	1229	937	1037	877	242	357	309	53	79	76	488.87	452.315	464.466	462.055	457.857	425.59	587.057	573.621	485.734	554.261	631.164	607.691	332.683	433.533	488.148	NSNoFC	0.0665211
ENSG00000044115.21	ENSG00000044115	3988.94	-0.0323674	0.0367095	0.116736	0.628365	-1.56862	CTNNA1	catenin alpha 1 [Source:HGNC Symbol;Acc:HGNC:2509]	12114	12510	11875	11352	11670	11693	5632	6996	6587	1445	1821	1632	648	835	725	4449.42	4376.23	4353.22	4159.6	4354.68	4049.16	3528.61	3869.87	3648.27	3309.54	3219.46	3209.55	4067.53	4582.28	4656.67	NSNoFC	0.201788
ENSG00000044446.12	ENSG00000044446	143.298	0.00765994	0.0343875	0.380476	0.837416	0.877019	PHKA2	phosphorylase kinase regulatory subunit alpha 2 [Source:HGNC Symbol;Acc:HGNC:8926]	343	438	376	421	413	413	189	259	256	69	58	57	34	18	30	125.982	153.22	137.837	154.263	154.112	143.018	118.414	143.267	141.788	158.033	102.542	112.098	213.42	98.7796	192.69	NSNoFC	0.0770588
ENSG00000044459.15	ENSG00000044459	172.98	0.00866022	0.0341593	0.413484	0.854465	0.817778	CNTLN	centlein [Source:HGNC Symbol;Acc:HGNC:23432]	438	507	432	446	494	520	227	304	316	102	102	90	25	38	20	160.875	177.358	158.366	163.423	184.337	180.071	142.222	168.159	175.019	233.614	180.332	176.997	156.926	208.535	128.46	NSNoFC	0.0683055
ENSG00000044574.9	ENSG00000044574	5975.37	-0.0236551	0.035681	0.141575	0.654074	-1.46995	HSPA5	heat shock protein family A (Hsp70) member 5 [Source:HGNC Symbol;Acc:HGNC:5238]	23469	25480	24564	22611	23400	23506	8788	10505	10438	1802	2707	2189	439	424	395	8620.06	8913.37	9004.84	8285.12	8731.75	8139.88	5505.93	5810.88	5781.18	4127.19	4785.88	4304.97	2755.62	2326.81	2537.08	NSNoFC	0.184373
ENSG00000046651.16	ENSG00000046651	308.447	-0.00205891	0.0330044	0.864286	0.982816	-0.170921	OFD1	OFD1 centriole and centriolar satellite protein [Source:HGNC Symbol;Acc:HGNC:2567]	295	322	309	318	282	312	207	215	260	160	166	136	120	150	166	108.352	112.642	113.275	116.522	105.229	108.042	129.691	118.928	144.003	366.454	293.482	267.463	753.245	823.163	1066.22	NSNoFC	0.00752798
ENSG00000047056.18	ENSG00000047056	714.91	-0.0133319	0.0356378	0.270324	0.768261	-1.10232	WDR37	WD repeat domain 37 [Source:HGNC Symbol;Acc:HGNC:31406]	1202	1089	1162	1036	1048	1126	594	606	604	241	315	288	370	303	251	441.489	380.952	425.974	379.611	391.063	389.922	372.158	335.211	334.531	551.971	556.909	566.392	2322.51	1662.79	1612.17	NSNoFC	0.114491
ENSG00000047188.16	ENSG00000047188	301.721	0.00961362	0.0340156	0.40762	0.853432	0.828089	YTHDC2	YTH N6-methyladenosine RNA binding protein C2 [Source:HGNC Symbol;Acc:HGNC:24721]	841	938	883	914	896	997	420	648	577	156	211	166	26	30	35	308.895	328.13	323.696	334.908	334.344	345.251	263.142	358.444	319.577	357.292	373.041	326.462	163.203	164.633	224.805	NSNoFC	0.0688309
ENSG00000047249.18	ENSG00000047249	942.908	0.00330673	0.0304257	0.807184	0.973348	0.244061	ATP6V1H	ATPase H+ transporting V1 subunit H [Source:HGNC Symbol;Acc:HGNC:18303]	1625	1656	1618	1571	1655	1719	1190	1412	1328	342	404	455	353	347	282	596.855	579.299	593.138	575.646	617.566	595.272	745.568	781.054	735.525	783.295	714.258	894.82	2215.8	1904.25	1811.28	NSNoFC	0.011732
ENSG00000047315.17	ENSG00000047315	1893.96	-0.00639065	0.0301883	0.778479	0.967054	-0.281302	POLR2B	RNA polymerase II subunit B [Source:HGNC Symbol;Acc:HGNC:9188]	3406	3477	3385	3440	3226	3471	2339	2983	2950	919	1120	1115	510	675	483	1251.01	1216.32	1240.9	1260.48	1203.79	1201.97	1465.45	1650.06	1633.88	2104.82	1980.12	2192.8	3201.29	3704.23	3102.31	NSNoFC	0.0145495
ENSG00000047346.13	ENSG00000047346	355.068	-0.0119156	0.0338733	0.357964	0.823499	-0.919252	ATOSA	atos homolog A [Source:HGNC Symbol;Acc:HGNC:25609]	777	756	766	768	671	746	342	464	446	146	164	165	107	125	106	285.389	264.463	280.806	281.41	250.385	258.332	214.273	256.663	247.021	334.389	289.946	324.495	671.644	685.969	680.837	NSNoFC	0.084337
ENSG00000047410.14	ENSG00000047410	1618.85	0.00303449	0.0301771	0.848568	0.980136	0.190946	TPR	translocated promoter region, nuclear basket protein [Source:HGNC Symbol;Acc:HGNC:12017]	3397	3585	3474	3511	3561	3441	2233	2893	2689	707	949	763	407	408	408	1247.7	1254.1	1273.52	1286.5	1328.79	1191.58	1399.04	1600.27	1489.33	1619.27	1677.8	1500.54	2554.76	2239	2620.58	NSNoFC	0.00871348
ENSG00000047578.14	ENSG00000047578	370.562	0.0128831	0.0347559	0.299273	0.787786	1.03799	KATNIP	katanin interacting protein [Source:HGNC Symbol;Acc:HGNC:29068]	575	548	524	566	572	610	426	541	480	146	254	205	111	147	126	211.195	191.7	192.092	207.394	213.443	211.237	266.901	299.256	265.852	334.389	449.063	403.161	696.752	806.7	809.297	NSNoFC	0.103592
ENSG00000047621.12	ENSG00000047621	445.716	-0.00448269	0.032288	0.683504	0.940816	-0.407687	FERRY3	FERRY endosomal RAB5 effector complex subunit 3 [Source:HGNC Symbol;Acc:HGNC:1184]	801	858	844	791	849	796	465	585	561	173	155	170	140	182	170	294.204	300.144	309.399	289.838	316.806	275.647	291.335	323.595	310.715	396.228	274.035	334.328	878.786	998.771	1091.91	NSNoFC	0.0264952
ENSG00000047634.15	ENSG00000047634	381.754	-0.00738367	0.033653	0.489797	0.887345	-0.690632	SCML1	Scm polycomb group protein like 1 [Source:HGNC Symbol;Acc:HGNC:10580]	965	1020	955	871	971	949	361	467	545	124	135	161	88	131	118	354.44	356.815	350.09	319.152	362.33	328.629	226.177	258.323	301.853	284.002	238.675	316.629	552.38	718.896	757.913	NSNoFC	0.0519074
ENSG00000047644.20	ENSG00000047644	459.985	0.00482717	0.0309711	0.743394	0.956926	0.327362	WWC3	WWC family member 3 [Source:HGNC Symbol;Acc:HGNC:29237]	1358	1317	1263	1337	1342	1311	788	802	885	258	342	288	46	39	53	498.787	460.711	462.999	489.903	500.77	453.986	493.704	443.63	490.165	590.907	604.644	566.392	288.744	214.022	340.419	NSNoFC	0.0191217
ENSG00000047849.22	ENSG00000047849	6653.94	-0.0133221	0.0272399	0.491334	0.887794	-0.688189	MAP4	microtubule associated protein 4 [Source:HGNC Symbol;Acc:HGNC:6862]	13700	13635	13236	12996	13317	13444	8927	10064	9667	3290	4112	3591	1789	1971	1610	5031.95	4769.77	4852.14	4761.99	4969.26	4655.52	5593.01	5566.94	5354.16	7535.21	7269.87	7062.2	11229.6	10816.4	10341	NSNoFC	0.0516878
ENSG00000047932.14	ENSG00000047932	1105.44	-0.00604074	0.0320842	0.916582	0.989611	-0.10474	GOPC	golgi associated PDZ and coiled-coil motif containing [Source:HGNC Symbol;Acc:HGNC:17643]	4024	4011	4037	4040	3872	4075	1873	2601	2475	325	532	468	64	81	70	1478	1403.12	1479.91	1480.34	1444.84	1411.13	1173.49	1438.75	1370.8	744.359	940.557	920.386	401.731	444.508	449.61	NSNoFC	0.00453563
ENSG00000048028.12	ENSG00000048028	354.459	-0.0135211	0.0356843	0.275132	0.770322	-1.09132	USP28	ubiquitin specific peptidase 28 [Source:HGNC Symbol;Acc:HGNC:12625]	476	421	419	377	426	421	359	376	403	138	173	152	154	194	123	174.833	147.274	153.6	138.14	158.963	145.788	224.924	207.986	223.205	316.066	305.858	298.929	966.665	1064.62	790.028	NSNoFC	0.113327
ENSG00000048052.25	ENSG00000048052	247.39	-0.0121397	0.0350336	0.298362	0.787489	-1.03995	HDAC9	histone deacetylase 9 [Source:HGNC Symbol;Acc:HGNC:14065]	349	392	369	353	347	334	175	248	231	101	116	126	96	121	95	128.186	137.129	135.271	129.346	129.484	115.661	109.642	137.182	127.941	231.324	205.084	247.796	602.596	664.018	610.184	NSNoFC	0.103756
ENSG00000048140.18	ENSG00000048140	284.041	-0.00567664	0.0321635	0.652628	0.932313	-0.450114	TSPAN17	tetraspanin 17 [Source:HGNC Symbol;Acc:HGNC:13594]	1088	1057	928	951	982	1060	589	630	577	102	139	125	15	13	22	399.617	369.758	340.193	348.465	366.435	367.067	369.025	348.487	319.577	233.614	245.747	245.83	94.1557	71.3408	141.306	NSNoFC	0.0304385
ENSG00000048162.22	ENSG00000048162	282.539	0.00797589	0.0336852	0.441982	0.865673	0.768851	NOP16	NOP16 nucleolar protein [Source:HGNC Symbol;Acc:HGNC:26934]	828	799	910	861	811	1007	525	500	575	93	102	111	46	38	50	304.121	279.505	333.594	315.487	302.626	348.714	328.927	276.577	318.469	213.001	180.332	218.297	288.744	208.535	321.15	NSNoFC	0.0626462
ENSG00000048342.18	ENSG00000048342	225.137	0.00160158	0.0330222	0.846239	0.979524	0.193919	CC2D2A	coiled-coil and C2 domain containing 2A [Source:HGNC Symbol;Acc:HGNC:29253]	552	439	451	503	455	507	304	438	419	114	171	145	42	52	41	202.747	153.57	165.331	184.309	169.784	175.569	190.464	242.281	232.067	261.098	302.322	285.162	263.636	285.363	263.343	NSNoFC	0.00898512
ENSG00000048392.13	ENSG00000048392	537.09	-0.00919703	0.0340478	0.393427	0.846806	-0.853418	RRM2B	ribonucleotide reductase regulatory TP53 inducible subunit M2B [Source:HGNC Symbol;Acc:HGNC:17296]	1397	1438	1379	1313	1361	1289	855	1178	1204	285	353	254	70	108	68	513.112	503.039	505.523	481.109	507.859	446.367	535.681	651.615	666.846	652.746	624.092	499.526	439.393	592.678	436.764	NSNoFC	0.0722159
ENSG00000048405.11	ENSG00000048405	234.98	0.00804063	0.033187	0.484794	0.885556	0.698613	ZNF800	zinc finger protein 800 [Source:HGNC Symbol;Acc:HGNC:27267]	854	798	840	862	858	878	314	380	396	71	101	111	20	48	17	313.67	279.155	307.933	315.854	320.164	304.042	196.73	210.199	219.328	162.614	178.564	218.297	125.541	263.412	109.191	NSNoFC	0.052784
ENSG00000048471.14	ENSG00000048471	842.409	-0.01932	0.0376021	0.180418	0.696664	-1.33947	SNX29	sorting nexin 29 [Source:HGNC Symbol;Acc:HGNC:30542]	1055	994	976	918	912	988	629	859	719	472	616	532	343	328	325	387.497	347.719	357.789	336.373	340.314	342.134	394.086	475.159	398.225	1081.04	1089.07	1046.25	2153.03	1799.98	2087.47	NSNoFC	0.156976
ENSG00000048544.7	ENSG00000048544	503.787	-0.0150624	0.0326149	0.351717	0.821648	-0.931263	MRPS10	mitochondrial ribosomal protein S10 [Source:HGNC Symbol;Acc:HGNC:14502]	1259	1280	1283	1214	1194	1270	834	922	986	280	406	305	64	88	66	462.425	447.768	470.331	444.834	445.543	439.788	522.524	510.008	546.105	641.294	717.794	599.824	401.731	482.922	423.918	NSNoFC	0.0853143
ENSG00000048649.14	ENSG00000048649	573.873	0.0138576	0.0350618	0.288033	0.780195	1.06245	RSF1	remodeling and spacing factor 1 [Source:HGNC Symbol;Acc:HGNC:18118]	904	1112	1135	1114	1086	1140	900	1173	1102	271	371	351	132	158	121	332.035	388.998	416.076	408.192	405.243	394.77	563.875	648.85	610.353	620.681	655.915	690.29	828.57	867.065	777.182	NSNoFC	0.107797
ENSG00000048707.15	ENSG00000048707	416.605	-0.0017508	0.0320183	0.90771	0.988605	-0.115928	VPS13D	vacuolar protein sorting 13 homolog D [Source:HGNC Symbol;Acc:HGNC:23595]	1050	1080	1042	1013	1059	1072	613	888	710	225	256	256	71	72	60	385.66	377.804	381.984	371.183	395.168	371.222	384.062	491.201	393.24	515.326	452.599	503.459	445.67	395.118	385.38	NSNoFC	0.00497714
ENSG00000048828.18	ENSG00000048828	2167.51	-0.00346294	0.0278108	0.781436	0.96765	-0.277449	FAM120A	family with sequence similarity 120 member A [Source:HGNC Symbol;Acc:HGNC:13247]	6263	6247	6179	5975	6251	6263	3043	3718	3489	1156	1505	1438	250	335	254	2300.37	2185.32	2265.14	2189.36	2332.57	2168.81	1906.52	2056.63	1932.41	2647.63	2660.79	2828.03	1569.26	1838.4	1631.44	NSNoFC	0.0142816
ENSG00000048991.18	ENSG00000048991	368.834	-0.0214148	0.040965	0.100541	0.603413	-1.64224	R3HDM1	R3H domain containing 1 [Source:HGNC Symbol;Acc:HGNC:9757]	986	955	1041	862	932	886	528	746	638	158	216	208	71	63	69	362.153	334.077	381.617	315.854	347.777	306.813	330.807	412.653	353.362	361.873	381.88	409.061	445.67	345.729	443.187	NSNoFC	0.219386
ENSG00000049130.16	ENSG00000049130	1183.89	-0.017806	0.0394301	0.0802707	0.561023	-1.74912	KITLG	KIT ligand [Source:HGNC Symbol;Acc:HGNC:6343]	4936	5235	4828	4205	4436	4346	2110	3057	2977	231	432	318	77	60	39	1812.97	1831.3	1769.88	1540.8	1655.3	1504.97	1321.97	1690.99	1648.84	529.068	763.761	625.391	483.332	329.265	250.497	NSNoFC	0.25102
ENSG00000049167.16	ENSG00000049167	178.569	-0.00592536	0.0338777	0.48737	0.885666	-0.694498	ERCC8	ERCC excision repair 8, CSA ubiquitin ligase complex subunit [Source:HGNC Symbol;Acc:HGNC:3439]	299	308	362	322	293	295	167	232	199	56	80	64	50	94	67	109.821	107.744	132.704	117.987	109.333	102.155	104.63	128.332	110.218	128.259	141.437	125.865	313.852	515.849	430.341	NSNoFC	0.05273
ENSG00000049192.15	ENSG00000049192	496.862	0.00342858	0.0313935	0.790492	0.971152	0.265672	ADAMTS6	ADAM metallopeptidase with thrombospondin type 1 motif 6 [Source:HGNC Symbol;Acc:HGNC:222]	1230	1278	1213	1278	1265	1219	532	697	638	226	290	222	133	139	95	451.773	447.068	444.67	468.285	472.037	422.127	333.313	385.548	353.362	517.616	512.71	436.594	834.847	762.798	610.184	NSNoFC	0.0127126
ENSG00000049239.13	ENSG00000049239	430.539	-0.00640241	0.0321455	0.632795	0.925906	-0.477796	H6PD	hexose-6-phosphate dehydrogenase/glucose 1-dehydrogenase [Source:HGNC Symbol;Acc:HGNC:4795]	1582	1769	1606	1604	1646	1564	614	822	730	159	242	192	17	33	35	581.061	618.829	588.739	587.737	614.208	541.597	384.688	454.693	404.317	364.163	427.848	377.594	106.71	181.096	224.805	NSNoFC	0.0334333
ENSG00000049245.13	ENSG00000049245	1971.76	-0.0161456	0.0311214	0.312691	0.804142	-1.00959	VAMP3	vesicle associated membrane protein 3 [Source:HGNC Symbol;Acc:HGNC:12644]	4864	4967	4992	4597	4754	4956	2958	3614	3453	1123	1620	1286	265	337	281	1786.53	1737.55	1830	1684.43	1773.96	1716.21	1853.27	1999.1	1912.48	2572.05	2864.1	2529.1	1663.42	1849.37	1804.86	NSNoFC	0.0946675
ENSG00000049246.15	ENSG00000049246	155.677	-0.00118264	0.0334791	0.873126	0.984011	-0.15969	PER3	period circadian regulator 3 [Source:HGNC Symbol;Acc:HGNC:8847]	232	287	284	294	239	255	249	320	353	82	119	73	27	41	46	85.2125	100.398	104.111	107.727	89.1833	88.3038	156.005	177.009	195.512	187.808	210.388	143.565	169.48	224.998	295.458	NSNoFC	0.00699988
ENSG00000049323.16	ENSG00000049323	1671.2	-0.0136469	0.0285639	0.408227	0.853432	-0.827018	LTBP1	latent transforming growth factor beta binding protein 1 [Source:HGNC Symbol;Acc:HGNC:6714]	3825	3927	3799	3723	3629	3906	2670	3104	3083	1031	1212	1259	258	267	259	1404.91	1373.74	1392.66	1364.18	1354.17	1352.61	1672.83	1716.99	1707.55	2361.34	2142.77	2476	1619.48	1465.23	1663.56	NSNoFC	0.0688309
ENSG00000049449.10	ENSG00000049449	2783.86	0.00385646	0.0294257	0.814874	0.974577	0.234144	RCN1	reticulocalbin 1 [Source:HGNC Symbol;Acc:HGNC:9934]	5434	5632	5721	5533	5768	5599	3986	4847	4879	2017	2729	2211	384	487	439	1995.88	1970.18	2097.24	2027.4	2152.34	1938.88	2497.34	2681.14	2702.28	4619.61	4824.78	4348.24	2410.39	2672.54	2819.69	NSNoFC	0.011184
ENSG00000049540.19	ENSG00000049540	3670.66	0.0166006	0.0328207	0.209066	0.724768	1.25614	ELN	elastin [Source:HGNC Symbol;Acc:HGNC:3327]	6717	7005	6742	7265	6794	7378	6472	6677	6172	3030	3903	3718	415	435	406	2467.12	2450.48	2471.53	2662.04	2535.19	2554.92	4054.89	3693.41	3418.42	6939.72	6900.37	7311.96	2604.97	2387.17	2607.74	NSNoFC	0.139801
ENSG00000049541.11	ENSG00000049541	314.524	-0.00127149	0.0320117	0.907074	0.988414	-0.11673	RFC2	replication factor C subunit 2 [Source:HGNC Symbol;Acc:HGNC:9970]	711	802	681	670	765	737	539	618	577	163	210	148	63	58	61	261.147	280.554	249.646	245.501	285.461	255.215	337.699	341.849	319.577	373.325	371.273	291.062	395.454	318.29	391.803	NSNoFC	0.00506107
ENSG00000049618.25	ENSG00000049618	420.323	0.0158633	0.0350849	0.272558	0.768261	1.09719	ARID1B	AT-rich interaction domain 1B [Source:HGNC Symbol;Acc:HGNC:18040]	1120	1160	1176	1297	1159	1186	710	827	903	182	238	214	48	70	61	411.371	405.789	431.106	475.247	432.483	410.699	444.835	457.458	500.135	416.841	420.776	420.86	301.298	384.143	391.803	NSNoFC	0.114491
ENSG00000049656.14	ENSG00000049656	1240.85	0.0111086	0.027849	0.511993	0.893163	0.655738	CLPTM1L	CLPTM1 like [Source:HGNC Symbol;Acc:HGNC:24308]	2706	2862	2717	2719	2783	2929	2007	2286	2165	752	977	914	226	204	166	993.901	1001.18	996.017	996.296	1038.48	1014.28	1257.44	1264.51	1199.1	1722.33	1727.3	1797.51	1418.61	1119.5	1066.22	NSNoFC	0.0490692
ENSG00000049759.20	ENSG00000049759	797.01	0.00442192	0.0305224	0.76482	0.962704	0.299157	NEDD4L	NEDD4 like E3 ubiquitin protein ligase [Source:HGNC Symbol;Acc:HGNC:7728]	1179	1184	1169	1135	1196	1243	499	597	661	268	291	286	345	433	334	433.041	414.185	428.54	415.887	446.289	430.438	312.637	330.233	366.101	613.81	514.478	562.458	2165.58	2376.2	2145.28	NSNoFC	0.0165074
ENSG00000049860.14	ENSG00000049860	2306.09	-0.00919325	0.028851	0.604662	0.9176	-0.517708	HEXB	hexosaminidase subunit beta [Source:HGNC Symbol;Acc:HGNC:4879]	6580	6758	6919	6483	6510	6897	4026	4694	5087	1366	1790	1566	135	154	168	2416.8	2364.07	2536.41	2375.5	2429.22	2388.36	2522.4	2596.51	2817.48	3128.6	3164.66	3079.75	847.401	845.114	1079.06	NSNoFC	0.0373465
ENSG00000050130.18	ENSG00000050130	544.617	-0.0206456	0.0363865	0.210422	0.725317	-1.25241	JKAMP	JNK1/MAPK8 associated membrane protein [Source:HGNC Symbol;Acc:HGNC:20184]	1810	1921	1927	1728	1815	1806	940	1082	1191	236	348	310	37	29	29	664.805	672.001	706.413	633.174	677.27	625.399	588.936	598.513	659.646	540.519	615.252	609.658	232.251	159.145	186.267	NSNoFC	0.139472
ENSG00000050165.19	ENSG00000050165	17617.8	-0.066383	0.0400844	0.0231852	0.352469	-2.27037	DKK3	dickkopf WNT signaling pathway inhibitor 3 [Source:HGNC Symbol;Acc:HGNC:2893]	59930	63209	61874	57999	57853	58153	30356	32505	33065	8468	11004	10273	1091	1146	1087	22012	22111.7	22682.2	21252	21587.9	20137.8	19018.9	17980.3	18313.3	19394.6	19454.7	20203.3	6848.26	6288.97	6981.8	NSNoFC	0.452879
ENSG00000050344.9	ENSG00000050344	147.059	-0.000293628	0.0329442	0.970814	0.995596	-0.0365879	NFE2L3	NFE2 like bZIP transcription factor 3 [Source:HGNC Symbol;Acc:HGNC:7783]	357	381	404	339	418	379	271	269	328	106	124	112	9	12	12	131.124	133.281	148.101	124.216	155.977	131.244	169.789	148.798	181.666	242.776	219.228	220.263	56.4934	65.8531	77.0759	NSNoFC	0.00191683
ENSG00000050393.12	ENSG00000050393	459.364	-0.00677298	0.0305373	0.638207	0.927135	-0.470207	MCUR1	mitochondrial calcium uniporter regulator 1 [Source:HGNC Symbol;Acc:HGNC:21097]	1252	1299	1252	1208	1245	1269	676	781	869	258	334	291	49	60	69	459.854	454.414	458.967	442.635	464.574	439.441	423.533	432.013	481.303	590.907	590.5	572.292	307.575	329.265	443.187	NSNoFC	0.0328572
ENSG00000050405.14	ENSG00000050405	2605.43	-0.114654	0.083434	0.00658524	0.203831	-2.71712	LIMA1	LIM domain and actin binding 1 [Source:HGNC Symbol;Acc:HGNC:24636]	11162	11950	11875	9980	10422	10461	2883	3947	3561	512	651	551	293	399	293	4099.75	4180.33	4353.22	3656.87	3888.99	3622.54	1806.28	2183.3	1972.29	1172.65	1150.95	1083.62	1839.17	2189.61	1881.94	NSNoFC	0.690729
ENSG00000050426.16	ENSG00000050426	162.146	-0.00601187	0.0325176	0.582466	0.91304	-0.549787	LETMD1	LETM1 domain containing 1 [Source:HGNC Symbol;Acc:HGNC:24241]	477	515	459	442	468	492	284	292	284	65	82	72	25	23	29	175.2	180.156	168.263	161.958	174.635	170.374	177.934	161.521	157.296	148.872	144.973	141.598	156.926	126.218	186.267	NSNoFC	0.0395104
ENSG00000050438.17	ENSG00000050438	203.29	-0.00292132	0.0334249	0.714485	0.948434	-0.365839	SLC4A8	solute carrier family 4 member 8 [Source:HGNC Symbol;Acc:HGNC:11034]	620	687	625	620	627	616	349	477	327	72	121	71	26	36	21	227.723	240.325	229.117	227.18	233.966	213.314	218.658	263.854	181.112	164.904	213.924	139.631	163.203	197.559	134.883	NSNoFC	0.0229928
ENSG00000050748.18	ENSG00000050748	305.263	-0.125738	0.103624	0.00623809	0.196771	-2.735	MAPK9	mitogen-activated protein kinase 9 [Source:HGNC Symbol;Acc:HGNC:6886]	1408	1473	1355	1193	1257	1210	435	539	472	62	61	50	40	23	26	517.152	515.282	496.725	437.139	469.052	419.01	272.54	298.15	261.421	142.001	107.846	98.3319	251.082	126.218	166.998	NSNoFC	0.70604
ENSG00000050820.17	ENSG00000050820	1161.67	0.00518858	0.0313684	0.741706	0.956655	0.329595	BCAR1	BCAR1 scaffold protein, Cas family member [Source:HGNC Symbol;Acc:HGNC:971]	4853	5069	4646	4822	4900	5053	2483	2372	2473	276	420	400	19	40	13	1782.48	1773.23	1703.16	1766.88	1828.44	1749.8	1555.67	1312.08	1369.69	632.133	742.545	786.655	119.264	219.51	83.4989	NSNoFC	0.0192445
ENSG00000051108.15	ENSG00000051108	670.714	0.00137258	0.0297563	0.932551	0.990915	0.0846355	HERPUD1	homocysteine inducible ER protein with ubiquitin like domain 1 [Source:HGNC Symbol;Acc:HGNC:13744]	2805	3178	2940	2831	3045	3055	1054	1165	1290	144	213	179	24	32	32	1030.26	1111.72	1077.77	1037.33	1136.25	1057.91	660.36	644.424	714.478	329.808	376.577	352.028	150.649	175.608	205.536	NSNoFC	0.00396346
ENSG00000051128.19	ENSG00000051128	369.981	-0.00756717	0.0326098	0.584589	0.913577	-0.546694	HOMER3	homer scaffold protein 3 [Source:HGNC Symbol;Acc:HGNC:17514]	1270	1334	1203	1174	1264	1245	542	504	535	141	175	144	41	58	68	466.465	466.658	441.004	430.177	471.664	431.131	339.578	278.79	296.315	322.937	309.394	283.196	257.359	318.29	436.764	NSNoFC	0.039255
ENSG00000051180.17	ENSG00000051180	183.386	-0.00739048	0.0332223	0.51839	0.893458	-0.64583	RAD51	RAD51 recombinase [Source:HGNC Symbol;Acc:HGNC:9817]	523	578	590	508	558	553	306	313	285	52	58	52	37	41	39	192.096	202.195	216.286	186.141	208.219	191.498	191.718	173.137	157.85	119.097	102.542	102.265	232.251	224.998	250.497	NSNoFC	0.0489258
ENSG00000051341.15	ENSG00000051341	148.548	0.00132491	0.033487	0.856791	0.981582	0.18046	POLQ	DNA polymerase theta [Source:HGNC Symbol;Acc:HGNC:9186]	380	448	433	393	460	427	195	318	251	39	61	57	40	37	17	139.572	156.719	158.732	144.003	171.65	147.866	122.173	175.903	139.019	89.3231	107.846	112.098	251.082	203.047	109.191	NSNoFC	0.00807324
ENSG00000051382.10	ENSG00000051382	219.733	-0.0165384	0.0375552	0.157479	0.672533	-1.4136	PIK3CB	phosphatidylinositol-4,5-bisphosphate 3-kinase catalytic subunit beta [Source:HGNC Symbol;Acc:HGNC:8976]	549	541	529	436	520	515	331	367	440	109	149	139	39	49	35	201.645	189.252	193.924	159.759	194.039	178.339	207.381	203.008	243.698	249.647	263.427	273.363	244.805	268.9	224.805	NSNoFC	0.172287
ENSG00000051523.12	ENSG00000051523	501.134	0.0133221	0.0362587	0.242329	0.748845	1.16919	CYBA	cytochrome b-245 alpha chain [Source:HGNC Symbol;Acc:HGNC:2577]	1356	1401	1313	1334	1380	1738	902	779	924	274	413	420	39	50	36	498.053	490.096	481.329	488.804	514.949	601.851	565.128	430.907	511.766	627.552	730.17	825.988	244.805	274.388	231.228	NSNoFC	0.125608
ENSG00000051596.10	ENSG00000051596	314.327	0.000467455	0.0313806	0.977691	0.997057	0.0279644	THOC3	THO complex subunit 3 [Source:HGNC Symbol;Acc:HGNC:19072]	853	953	916	835	966	918	605	688	672	165	212	170	23	28	36	313.303	333.377	335.794	305.961	360.465	317.894	379.049	380.57	372.193	377.905	374.809	334.328	144.372	153.657	231.228	NSNoFC	0.00127982
ENSG00000051620.11	ENSG00000051620	417.332	0.0013938	0.0312592	0.89586	0.987238	0.130893	HEBP2	heme binding protein 2 [Source:HGNC Symbol;Acc:HGNC:15716]	1294	1308	1297	1319	1260	1341	751	733	680	234	272	246	35	36	41	475.28	457.562	475.463	483.308	470.171	464.374	470.522	405.462	376.624	535.939	480.887	483.793	219.697	197.559	263.343	NSNoFC	0.00557826
ENSG00000051825.15	ENSG00000051825	210.474	-0.00532493	0.033043	0.620323	0.922227	-0.495393	MPHOSPH9	M-phase phosphoprotein 9 [Source:HGNC Symbol;Acc:HGNC:7215]	422	499	498	430	467	471	270	308	266	64	94	96	73	72	48	154.999	174.559	182.56	157.561	174.262	163.102	169.163	170.371	147.326	146.582	166.189	188.797	458.224	395.118	308.304	NSNoFC	0.0351621
ENSG00000052126.17	ENSG00000052126	305.242	0.00116043	0.0327157	0.914004	0.989131	0.10799	PLEKHA5	pleckstrin homology domain containing A5 [Source:HGNC Symbol;Acc:HGNC:30036]	734	760	689	692	760	743	360	545	572	100	132	110	84	87	73	269.595	265.862	252.578	253.563	283.595	257.293	225.55	301.469	316.807	229.034	233.371	216.33	527.272	477.435	468.879	NSNoFC	0.00474597
ENSG00000052723.12	ENSG00000052723	247.519	-0.00117884	0.0325666	0.927581	0.990882	-0.0908888	SIKE1	suppressor of IKBKE 1 [Source:HGNC Symbol;Acc:HGNC:26119]	963	1028	1000	1016	953	997	359	519	532	76	104	63	13	17	15	353.706	359.613	366.587	372.283	355.614	345.251	224.924	287.087	294.653	174.066	183.868	123.898	81.6016	93.2918	96.3449	NSNoFC	0.00397819
ENSG00000052749.15	ENSG00000052749	426.078	-0.00202974	0.0309916	0.875106	0.984244	-0.157176	RRP12	ribosomal RNA processing 12 homolog [Source:HGNC Symbol;Acc:HGNC:29100]	858	823	872	803	847	881	714	714	729	203	270	238	111	118	86	315.139	287.901	319.664	294.235	316.059	305.081	447.341	394.952	403.763	464.938	477.351	468.06	696.752	647.555	552.378	NSNoFC	0.00689715
ENSG00000052795.13	ENSG00000052795	356.237	-0.00570744	0.0316747	0.666168	0.935254	-0.431413	FNIP2	folliculin interacting protein 2 [Source:HGNC Symbol;Acc:HGNC:29280]	1330	1299	1377	1281	1285	1349	621	845	791	106	131	108	26	33	24	488.503	454.414	504.79	469.384	479.5	467.145	389.074	467.415	438.102	242.776	231.603	212.397	163.203	181.096	154.152	NSNoFC	0.0290706
ENSG00000052802.13	ENSG00000052802	753.112	-0.0359124	0.0537156	0.0479988	0.475946	-1.97738	MSMO1	methylsterol monooxygenase 1 [Source:HGNC Symbol;Acc:HGNC:10545]	2775	2927	2891	2688	2642	2414	1325	1561	1604	270	358	352	50	67	28	1019.24	1023.92	1059.8	984.937	985.867	835.943	830.149	863.473	888.39	618.391	632.932	692.256	313.852	367.68	179.844	NSNoFC	0.322443
ENSG00000052841.16	ENSG00000052841	1070.81	-0.0139564	0.0313293	0.395625	0.847607	-0.849461	TTC17	tetratricopeptide repeat domain 17 [Source:HGNC Symbol;Acc:HGNC:25596]	1757	1875	1873	1724	1787	1815	1259	1564	1448	469	656	532	340	406	319	645.338	655.909	686.617	631.708	666.822	628.516	788.799	865.133	801.988	1074.17	1159.79	1046.25	2134.2	2228.03	2048.94	NSNoFC	0.0718056
ENSG00000053254.16	ENSG00000053254	553.974	-0.00465362	0.0319397	0.720949	0.950283	-0.357191	FOXN3	forkhead box N3 [Source:HGNC Symbol;Acc:HGNC:1928]	1225	1392	1307	1293	1308	1233	693	829	820	283	335	375	114	110	134	449.937	486.947	479.129	473.781	488.082	426.975	434.184	458.565	454.164	648.165	592.268	737.489	715.583	603.653	860.681	NSNoFC	0.0221471
ENSG00000053371.14	ENSG00000053371	516.609	0.0126221	0.0339046	0.360875	0.824573	0.913699	AKR7A2	aldo-keto reductase family 7 member A2 [Source:HGNC Symbol;Acc:HGNC:389]	938	1000	930	940	1003	1060	781	759	855	327	441	418	127	97	88	344.523	349.818	340.926	344.435	374.271	367.067	489.318	419.844	473.549	748.94	779.673	822.055	797.185	532.312	565.224	NSNoFC	0.0837708
ENSG00000053372.5	ENSG00000053372	395.204	-0.00358258	0.0297859	0.799064	0.97323	-0.254558	MRTO4	MRT4 homolog, ribosome maturation factor [Source:HGNC Symbol;Acc:HGNC:18477]	1166	1225	1166	1101	1144	1272	654	735	773	130	182	176	65	65	62	428.266	428.528	427.44	403.428	426.886	440.48	409.749	406.568	428.133	297.744	321.77	346.128	408.008	356.704	398.226	NSNoFC	0.0117845
ENSG00000053747.17	ENSG00000053747	292.361	-0.00370107	0.0311434	0.778027	0.96678	-0.281891	LAMA3	laminin subunit alpha 3 [Source:HGNC Symbol;Acc:HGNC:6483]	723	803	721	746	720	745	403	498	469	153	188	199	38	62	52	265.555	280.904	264.309	273.349	268.669	257.986	252.491	275.471	259.76	350.421	332.377	391.361	238.528	340.241	333.996	NSNoFC	0.0146724
ENSG00000053770.12	ENSG00000053770	295.602	-0.0124575	0.0356147	0.250164	0.756281	-1.14995	AP5M1	adaptor related protein complex 5 subunit mu 1 [Source:HGNC Symbol;Acc:HGNC:20192]	980	987	1013	849	966	922	411	584	561	82	122	144	41	50	40	359.95	345.271	371.353	311.09	360.465	319.279	257.503	323.042	310.715	187.808	215.692	283.196	257.359	274.388	256.92	NSNoFC	0.121317
ENSG00000053900.11	ENSG00000053900	272.079	0.00168302	0.0318816	0.891686	0.986592	0.136171	ANAPC4	anaphase promoting complex subunit 4 [Source:HGNC Symbol;Acc:HGNC:19990]	705	757	771	752	714	782	412	565	564	96	124	90	54	54	51	258.943	264.813	282.638	275.548	266.43	270.798	258.13	312.532	312.376	219.872	219.228	176.997	338.96	296.339	327.573	NSNoFC	0.00586244
ENSG00000054116.12	ENSG00000054116	352.244	0.000787385	0.0327109	0.926002	0.990781	0.0928766	TRAPPC3	trafficking protein particle complex subunit 3 [Source:HGNC Symbol;Acc:HGNC:19942]	1194	1248	1211	1143	1191	1342	704	864	734	80	170	155	30	41	17	438.551	436.573	443.937	418.818	444.424	464.721	441.076	477.925	406.533	183.227	300.554	304.829	188.311	224.998	109.191	NSNoFC	0.00402238
ENSG00000054118.15	ENSG00000054118	1243.97	-0.00997466	0.0324363	0.481024	0.885132	-0.704657	THRAP3	thyroid hormone receptor associated protein 3 [Source:HGNC Symbol;Acc:HGNC:22964]	4199	4098	3933	3953	3902	3941	1902	2416	2662	517	629	561	138	169	121	1542.27	1433.56	1441.79	1448.46	1456.04	1364.73	1191.66	1336.42	1474.37	1184.1	1112.05	1103.28	866.232	927.431	777.182	NSNoFC	0.052992
ENSG00000054148.18	ENSG00000054148	469.507	0.00597563	0.032798	0.611591	0.919501	0.507804	PHPT1	phosphohistidine phosphatase 1 [Source:HGNC Symbol;Acc:HGNC:30033]	1079	1085	1071	1065	1034	1242	787	680	718	313	369	337	64	92	72	396.312	379.553	392.615	390.237	385.839	430.092	493.077	376.145	397.671	716.875	652.379	662.757	401.731	504.873	462.456	NSNoFC	0.0364477
ENSG00000054267.22	ENSG00000054267	478.227	-0.00840151	0.0337299	0.462309	0.875742	-0.73505	ARID4B	AT-rich interaction domain 4B [Source:HGNC Symbol;Acc:HGNC:15550]	683	746	783	732	713	653	399	588	551	149	214	195	189	216	196	250.863	260.965	287.038	268.219	266.057	226.127	249.985	325.255	305.176	341.26	378.345	383.494	1186.36	1185.36	1258.91	NSNoFC	0.0576236
ENSG00000054277.14	ENSG00000054277	139.865	-0.00432146	0.033714	0.556178	0.906176	-0.588528	OPN3	opsin 3 [Source:HGNC Symbol;Acc:HGNC:14007]	570	486	508	515	469	494	227	212	267	41	80	77	19	13	2	209.358	170.012	186.226	188.706	175.008	171.067	142.222	117.269	147.88	93.9038	141.437	151.431	119.264	71.3408	12.846	NSNoFC	0.0427874
ENSG00000054282.16	ENSG00000054282	466.065	0.00315958	0.0313996	0.813874	0.974527	0.235431	SDCCAG8	SHH signaling and ciliogenesis regulator SDCCAG8 [Source:HGNC Symbol;Acc:HGNC:10671]	639	683	631	686	646	640	479	585	498	224	277	258	174	204	148	234.702	238.926	231.316	251.364	241.056	221.625	300.107	323.595	275.822	513.035	489.726	507.393	1092.21	1119.5	950.603	NSNoFC	0.0112061
ENSG00000054356.14	ENSG00000054356	273.079	-0.0104963	0.033851	0.400785	0.851355	-0.84022	PTPRN	protein tyrosine phosphatase receptor type N [Source:HGNC Symbol;Acc:HGNC:9676]	723	835	698	696	732	711	480	552	507	167	206	192	25	14	41	265.555	292.098	255.878	255.028	273.147	246.212	300.733	305.341	280.807	382.486	364.201	377.594	156.926	76.8286	263.343	NSNoFC	0.0698895
ENSG00000054523.20	ENSG00000054523	709.512	-0.0165322	0.0351152	0.254011	0.760758	-1.14066	KIF1B	kinesin family member 1B [Source:HGNC Symbol;Acc:HGNC:16636]	2215	2211	2185	2064	2056	2130	935	1323	1236	214	286	239	128	164	128	813.559	773.448	800.992	756.291	767.2	737.597	585.804	731.823	684.57	490.132	505.638	470.026	803.462	899.992	822.143	NSNoFC	0.118754
ENSG00000054598.9	ENSG00000054598	154.875	0.00294569	0.032182	0.801317	0.973348	0.251643	FOXC1	forkhead box C1 [Source:HGNC Symbol;Acc:HGNC:3800]	593	605	541	580	591	591	300	298	297	62	98	71	5	4	5	217.806	211.64	198.323	212.524	220.533	204.657	187.958	164.84	164.496	142.001	173.261	139.631	31.3852	21.951	32.115	NSNoFC	0.011732
ENSG00000054611.14	ENSG00000054611	265.445	0.00207812	0.0322777	0.848295	0.980136	0.191295	TBC1D22A	TBC1 domain family member 22A [Source:HGNC Symbol;Acc:HGNC:1309]	610	600	525	553	596	604	385	371	369	136	142	144	62	82	60	224.05	209.891	192.458	202.63	222.398	209.159	241.213	205.22	204.374	311.486	251.051	283.196	389.177	449.996	385.38	NSNoFC	0.00871348
ENSG00000054793.14	ENSG00000054793	595.428	-0.00290681	0.0306753	0.770331	0.965346	-0.291942	ATP9A	ATPase phospholipid transporting 9A (putative) [Source:HGNC Symbol;Acc:HGNC:13540]	1496	1554	1581	1489	1526	1546	1006	1208	1074	321	413	423	96	83	56	549.474	543.618	579.574	545.599	569.43	535.364	630.287	668.21	594.845	735.198	730.17	831.888	602.596	455.484	359.688	NSNoFC	0.015317
ENSG00000054965.11	ENSG00000054965	490.148	-0.023535	0.0409347	0.121056	0.634304	-1.55036	FAM168A	family with sequence similarity 168 member A [Source:HGNC Symbol;Acc:HGNC:28999]	1405	1484	1206	1216	1266	1280	637	811	780	176	243	228	90	123	111	516.05	519.13	442.104	445.567	472.41	443.251	399.098	448.608	432.01	403.099	429.616	448.393	564.934	674.994	712.952	NSNoFC	0.197703
ENSG00000054967.13	ENSG00000054967	208.347	0.0419647	0.0693223	0.0268948	0.377384	2.21304	RELT	RELT TNF receptor [Source:HGNC Symbol;Acc:HGNC:13764]	565	552	555	669	600	634	381	387	425	90	93	83	36	42	24	207.522	193.1	203.456	245.135	223.891	219.548	238.707	214.071	235.39	206.13	164.421	163.231	225.974	230.486	154.152	NSNoFC	0.423216
ENSG00000054983.17	ENSG00000054983	255.984	-0.00368858	0.032984	0.656617	0.932313	-0.444588	GALC	galactosylceramidase [Source:HGNC Symbol;Acc:HGNC:4115]	618	747	688	652	670	658	384	595	501	150	217	185	27	29	18	226.989	261.314	252.212	238.906	250.012	227.859	240.587	329.127	277.483	343.55	383.648	363.828	169.48	159.145	115.614	NSNoFC	0.0304385
ENSG00000055044.11	ENSG00000055044	1003.77	0.000744963	0.0315899	0.70052	0.945395	0.384619	NOP58	NOP58 ribonucleoprotein [Source:HGNC Symbol;Acc:HGNC:29926]	2061	2033	2307	2169	2102	2265	1242	1479	1494	314	521	391	261	368	294	756.996	711.181	845.716	794.765	784.365	784.346	778.148	818.115	827.465	719.165	921.11	768.955	1638.31	2019.49	1888.36	NSNoFC	0.0243867
ENSG00000055070.17	ENSG00000055070	1668.55	-0.0290289	0.0409092	0.119821	0.634304	-1.55553	SZRD1	SUZ RNA binding domain containing 1 [Source:HGNC Symbol;Acc:HGNC:30232]	4849	5079	4703	4464	4430	4837	2903	2916	3129	909	1062	950	231	190	202	1781.02	1776.73	1724.06	1635.7	1653.06	1675	1818.81	1613	1733.02	2081.92	1877.58	1868.31	1450	1042.67	1297.44	NSNoFC	0.197703
ENSG00000055130.18	ENSG00000055130	882.362	-0.0268583	0.043056	0.12384	0.637818	-1.53885	CUL1	cullin 1 [Source:HGNC Symbol;Acc:HGNC:2551]	2410	2490	2448	2191	2268	2336	1342	1870	1728	267	362	289	196	227	155	885.182	871.048	897.405	802.826	846.308	808.932	840.8	1034.4	957.068	611.52	640.003	568.358	1230.3	1245.72	995.564	NSNoFC	0.195303
ENSG00000055147.19	ENSG00000055147	140.843	-0.0363432	0.0576396	0.0375129	0.440123	-2.08014	FAM114A2	family with sequence similarity 114 member A2 [Source:HGNC Symbol;Acc:HGNC:1333]	585	646	639	556	526	576	248	275	295	33	37	44	4	8	11	214.868	225.983	234.249	203.729	196.278	199.463	155.379	152.117	163.388	75.5811	65.4147	86.5321	25.1082	43.902	70.6529	NSNoFC	0.356426
ENSG00000055208.20	ENSG00000055208	832.506	-0.0120594	0.0331364	0.394208	0.846806	-0.852011	TAB2	TGF-beta activated kinase 1 (MAP3K7) binding protein 2 [Source:HGNC Symbol;Acc:HGNC:17075]	2021	2239	2278	2191	2095	1968	1057	1244	1150	312	411	372	210	227	177	742.304	783.243	835.085	802.826	781.753	681.498	662.24	688.124	636.938	714.585	726.634	731.589	1318.18	1245.72	1136.87	NSNoFC	0.0722159
ENSG00000055211.14	ENSG00000055211	904.43	-0.0147059	0.0322442	0.44086	0.865673	-0.770743	GINM1	glycosylated integral membrane protein 1 [Source:HGNC Symbol;Acc:HGNC:21074]	1881	2031	2043	1884	1954	1928	1524	1751	1611	599	853	740	125	124	111	690.883	710.481	748.937	690.335	729.138	667.646	954.829	968.573	892.267	1371.91	1508.07	1455.31	784.631	680.482	712.952	NSNoFC	0.0626462
ENSG00000055332.19	ENSG00000055332	1347.45	-0.0495347	0.0710014	0.0348601	0.423575	-2.10998	EIF2AK2	eukaryotic translation initiation factor 2 alpha kinase 2 [Source:HGNC Symbol;Acc:HGNC:9437]	1671	1692	1588	1461	1505	1496	1244	1644	1495	551	788	780	570	605	499	613.751	591.893	582.14	535.339	561.593	518.049	779.401	909.385	828.019	1261.98	1393.16	1533.98	3577.92	3320.09	3205.07	NSNoFC	0.37307
ENSG00000055483.20	ENSG00000055483	833.731	0.00975012	0.032413	0.491667	0.887794	0.68766	USP36	ubiquitin specific peptidase 36 [Source:HGNC Symbol;Acc:HGNC:20062]	1582	1801	1660	1800	1613	1792	1005	1118	1002	429	489	403	240	278	207	581.061	630.023	608.534	659.556	601.894	620.551	629.661	618.426	554.967	982.554	864.535	792.555	1506.49	1525.6	1329.56	NSNoFC	0.0516878
ENSG00000055609.21	ENSG00000055609	487.187	0.00778462	0.0318658	0.574329	0.910389	0.561687	KMT2C	lysine methyltransferase 2C [Source:HGNC Symbol;Acc:HGNC:13726]	1217	1405	1359	1367	1339	1376	593	676	736	243	288	265	109	103	63	446.999	491.495	498.192	500.896	499.65	476.494	371.531	373.932	407.64	556.552	509.174	521.159	684.198	565.239	404.649	NSNoFC	0.040773
ENSG00000055917.17	ENSG00000055917	697.505	-0.0273643	0.0456191	0.0665865	0.518247	-1.83445	PUM2	pumilio RNA binding family member 2 [Source:HGNC Symbol;Acc:HGNC:14958]	2355	2340	2307	2097	2095	2101	968	1202	1278	224	231	277	135	143	90	864.981	818.575	845.716	768.382	781.753	727.554	606.479	664.891	707.832	513.035	408.4	544.759	847.401	784.749	578.07	NSNoFC	0.285463
ENSG00000055950.17	ENSG00000055950	274.572	0.00103558	0.0316286	0.945186	0.993296	0.0687537	MRPL43	mitochondrial ribosomal protein L43 [Source:HGNC Symbol;Acc:HGNC:14517]	856	884	819	810	887	866	507	504	497	124	162	132	28	23	41	314.405	309.239	300.235	296.8	330.986	299.887	317.65	278.79	275.268	284.002	286.41	259.596	175.757	126.218	263.343	NSNoFC	0.00292133
ENSG00000056097.16	ENSG00000056097	1378.88	-0.0344954	0.043232	0.0868292	0.577409	-1.71237	ZFR	zinc finger RNA binding protein [Source:HGNC Symbol;Acc:HGNC:17277]	4050	4314	4108	3910	3950	3812	1946	2457	2363	630	805	711	201	209	217	1487.55	1509.12	1505.94	1432.7	1473.95	1320.06	1219.22	1359.1	1308.77	1442.91	1423.21	1398.28	1261.69	1146.94	1393.79	NSNoFC	0.238517
ENSG00000056277.16	ENSG00000056277	174.649	0.0107656	0.0359411	0.160795	0.673727	1.4024	ZNF280C	zinc finger protein 280C [Source:HGNC Symbol;Acc:HGNC:25955]	169	197	243	247	234	224	99	115	148	79	73	60	82	91	77	62.0729	68.9142	89.0806	90.5057	87.3175	77.5689	62.0263	63.6127	81.9711	180.937	129.061	117.998	514.718	499.386	494.571	NSNoFC	0.171516
ENSG00000056586.16	ENSG00000056586	660.236	-0.00911026	0.0314443	0.525921	0.89499	-0.634244	RC3H2	ring finger and CCCH-type domains 2 [Source:HGNC Symbol;Acc:HGNC:21461]	1805	1816	1788	1795	1684	1773	1073	1394	1361	288	359	334	108	134	76	662.968	635.27	655.457	657.724	628.387	613.971	672.264	771.097	753.802	659.617	634.7	656.857	677.921	735.359	488.148	NSNoFC	0.0481818
ENSG00000056972.21	ENSG00000056972	278.133	-0.0137555	0.0350771	0.274681	0.769972	-1.09235	TRAF3IP2	TRAF3 interacting protein 2 [Source:HGNC Symbol;Acc:HGNC:1343]	875	922	845	811	837	827	520	627	647	78	80	70	66	46	26	321.384	322.533	309.766	297.167	312.328	286.381	325.795	346.828	358.347	178.646	141.437	137.665	414.285	252.437	166.998	NSNoFC	0.113525
ENSG00000057019.16	ENSG00000057019	2646.43	-0.0127787	0.0357807	0.259354	0.764592	-1.12792	DCBLD2	discoidin, CUB and LCCL domain containing 2 [Source:HGNC Symbol;Acc:HGNC:24627]	9898	10551	10017	9451	9241	9315	4097	5647	5573	982	1392	1312	143	100	163	3635.49	3690.93	3672.1	3463.03	3448.29	3225.69	2566.88	3123.66	3086.66	2249.11	2461.01	2580.23	897.617	548.776	1046.95	NSNoFC	0.11657
ENSG00000057252.13	ENSG00000057252	621.832	-0.0126536	0.0355238	0.251444	0.757413	-1.14685	SOAT1	sterol O-acyltransferase 1 [Source:HGNC Symbol;Acc:HGNC:11177]	1763	1740	1655	1606	1576	1572	945	1461	1273	290	429	369	98	81	67	647.542	608.684	606.701	588.47	588.087	544.367	592.069	808.158	705.063	664.197	758.457	725.689	615.15	444.508	430.341	NSNoFC	0.120667
ENSG00000057608.18	ENSG00000057608	4167.62	0.00429417	0.0271989	0.755675	0.960718	0.311166	GDI2	GDP dissociation inhibitor 2 [Source:HGNC Symbol;Acc:HGNC:4227]	7623	7890	7669	7596	7862	7895	5446	6976	6633	2364	3088	2743	988	1130	946	2799.89	2760.07	2811.35	2783.33	2933.72	2733.96	3412.07	3858.8	3673.75	5414.35	5459.48	5394.49	6201.72	6201.16	6076.15	NSNoFC	0.0174039
ENSG00000057657.17	ENSG00000057657	272.813	0.00482562	0.0332286	0.61341	0.92006	0.505212	PRDM1	PR/SET domain 1 [Source:HGNC Symbol;Acc:HGNC:9346]	517	607	665	613	648	592	210	224	220	57	59	81	116	120	96	189.892	212.34	243.78	224.615	241.802	205.003	131.571	123.907	121.849	130.549	104.31	159.298	728.137	658.531	616.607	NSNoFC	0.0361839
ENSG00000057663.16	ENSG00000057663	376.259	-0.0329645	0.0480515	0.0741839	0.538284	-1.78548	ATG5	autophagy related 5 [Source:HGNC Symbol;Acc:HGNC:589]	1001	1016	1057	892	923	1010	673	746	715	93	132	117	64	107	96	367.663	355.415	387.482	326.847	344.419	349.752	421.653	412.653	396.009	213.001	233.371	230.097	401.731	587.19	616.607	NSNoFC	0.268988
ENSG00000057757.10	ENSG00000057757	381.847	0.0182065	0.0353388	0.241862	0.748845	1.17034	PITHD1	PITH domain containing 1 [Source:HGNC Symbol;Acc:HGNC:25022]	984	1037	908	1006	955	1122	726	843	805	225	259	243	42	48	33	361.419	362.762	332.861	368.618	356.36	388.537	454.859	466.309	445.857	515.326	457.903	477.893	263.636	263.412	211.959	NSNoFC	0.125608
ENSG00000057935.14	ENSG00000057935	213.732	0.00264874	0.0324839	0.801695	0.973348	0.251154	MTA3	metastasis associated 1 family member 3 [Source:HGNC Symbol;Acc:HGNC:23784]	449	494	514	523	460	496	351	394	392	90	141	90	55	43	43	164.916	172.81	188.426	191.638	171.65	171.76	219.911	217.943	217.113	206.13	249.283	176.997	345.237	235.973	276.189	NSNoFC	0.011732
ENSG00000058056.10	ENSG00000058056	154.691	0.00277534	0.0326364	0.794972	0.971801	0.259859	USP13	ubiquitin specific peptidase 13 [Source:HGNC Symbol;Acc:HGNC:12611]	452	445	427	439	463	443	235	303	267	47	73	81	29	21	31	166.018	155.669	156.533	160.858	172.769	153.406	147.234	167.606	147.88	107.646	129.061	159.298	182.034	115.243	199.113	NSNoFC	0.0124228
ENSG00000058063.17	ENSG00000058063	750.147	-0.009611	0.0326515	0.463707	0.876892	-0.732757	ATP11B	ATPase phospholipid transporting 11B (putative) [Source:HGNC Symbol;Acc:HGNC:13553]	1701	1813	1797	1759	1684	1660	766	1015	891	344	388	399	189	252	175	624.77	634.221	658.757	644.533	628.387	574.841	479.92	561.451	493.488	787.876	685.97	784.688	1186.36	1382.91	1124.02	NSNoFC	0.0570538
ENSG00000058091.17	ENSG00000058091	360.655	-0.014351	0.0360858	0.219811	0.733028	-1.22703	CDK14	cyclin dependent kinase 14 [Source:HGNC Symbol;Acc:HGNC:8883]	1094	1271	1173	1157	1010	1092	501	718	610	143	166	186	55	53	44	401.821	444.619	430.006	423.948	376.883	378.148	313.89	397.165	337.854	327.518	293.482	365.795	345.237	290.851	282.612	NSNoFC	0.13488
ENSG00000058262.11	ENSG00000058262	5305.1	-0.0751833	0.0383653	0.00584271	0.188568	-2.75648	SEC61A1	SEC61 translocon subunit alpha 1 [Source:HGNC Symbol;Acc:HGNC:18276]	19954	20391	19402	18057	18726	18904	8818	10211	10222	1696	2346	2003	469	522	504	7329.01	7133.15	7112.52	6616.44	6987.64	6546.26	5524.72	5648.26	5661.55	3884.41	4147.65	3939.18	2943.93	2864.61	3237.19	NSNoFC	0.724531
ENSG00000058272.19	ENSG00000058272	1579.12	0.00117539	0.0306851	0.955142	0.993296	0.0562505	PPP1R12A	protein phosphatase 1 regulatory subunit 12A [Source:HGNC Symbol;Acc:HGNC:7618]	5067	5076	5169	5306	5050	4961	2409	3269	3039	429	551	463	263	295	229	1861.09	1775.68	1894.89	1944.22	1884.42	1717.94	1509.31	1808.26	1683.18	982.554	974.149	910.553	1650.86	1618.89	1470.87	NSNoFC	0.00292133
ENSG00000058453.17	ENSG00000058453	203.106	0.0214729	0.0422651	0.0653195	0.516747	1.84307	CROCC	ciliary rootlet coiled-coil, rootletin [Source:HGNC Symbol;Acc:HGNC:21299]	288	316	296	359	359	314	253	324	303	139	139	156	53	66	43	105.781	110.543	108.51	131.545	133.961	108.735	158.512	179.222	167.819	318.357	245.747	306.795	332.683	362.192	276.189	NSNoFC	0.286722
ENSG00000058600.16	ENSG00000058600	182.447	-0.00569233	0.0321617	0.653192	0.932313	-0.449333	POLR3E	RNA polymerase III subunit E [Source:HGNC Symbol;Acc:HGNC:30347]	567	607	588	600	544	571	331	349	340	43	65	55	35	31	28	208.257	212.34	215.553	219.852	202.995	197.731	207.381	193.051	188.312	98.4844	114.918	108.165	219.697	170.12	179.844	NSNoFC	0.0304385
ENSG00000058668.16	ENSG00000058668	3574.35	-0.196791	0.0468884	1.20302e-06	0.000575173	-4.85514	ATP2B4	ATPase plasma membrane Ca2+ transporting 4 [Source:HGNC Symbol;Acc:HGNC:817]	17035	17230	16841	14422	14871	14558	4723	5744	5666	765	945	893	238	287	274	6256.88	6027.37	6173.69	5284.51	5549.14	5041.28	2959.09	3177.32	3138.17	1752.11	1670.73	1756.21	1493.94	1574.99	1759.9	NSNoFC	3.2402
ENSG00000058729.11	ENSG00000058729	328.853	-0.0190985	0.036679	0.210788	0.725317	-1.2514	RIOK2	RIO kinase 2 [Source:HGNC Symbol;Acc:HGNC:18999]	1114	1085	985	985	971	1037	537	651	651	77	108	102	48	58	71	409.167	379.553	361.088	360.924	362.33	359.102	336.445	360.103	360.562	176.356	190.94	200.597	301.298	318.29	456.033	NSNoFC	0.139472
ENSG00000058804.12	ENSG00000058804	367.066	-0.00705845	0.0314383	0.557648	0.906882	-0.586339	NDC1	NDC1 transmembrane nucleoporin [Source:HGNC Symbol;Acc:HGNC:25525]	872	852	868	785	825	910	648	804	800	218	289	262	50	56	34	320.282	298.045	318.197	287.64	307.85	315.124	405.99	444.736	443.087	499.293	510.942	515.259	313.852	307.314	218.382	NSNoFC	0.0424494
ENSG00000059122.17	ENSG00000059122	254.85	-0.00267963	0.0314687	0.82165	0.975073	-0.225423	FLYWCH1	FLYWCH-type zinc finger 1 [Source:HGNC Symbol;Acc:HGNC:25404]	942	1046	979	991	1001	930	548	618	654	63	91	78	17	10	4	345.992	365.91	358.889	363.122	373.525	322.049	343.337	341.849	362.224	144.291	160.885	153.398	106.71	54.8776	25.692	NSNoFC	0.010963
ENSG00000059378.13	ENSG00000059378	268.896	0.000416335	0.0332967	0.982731	0.997057	0.0216446	PARP12	poly(ADP-ribose) polymerase family member 12 [Source:HGNC Symbol;Acc:HGNC:21919]	264	307	276	274	293	279	357	356	405	267	270	366	42	71	49	96.966	107.394	101.178	100.399	109.333	96.6148	223.67	196.923	224.313	611.52	477.351	719.789	263.636	389.631	314.727	NSNoFC	0.00127982
ENSG00000059573.9	ENSG00000059573	773.985	-0.00334988	0.0316204	0.778847	0.967098	-0.280822	ALDH18A1	aldehyde dehydrogenase 18 family member A1 [Source:HGNC Symbol;Acc:HGNC:9722]	2307	2379	2242	2283	2244	2282	1292	1499	1571	351	379	334	130	137	68	847.351	832.218	821.888	836.537	837.352	790.233	809.474	829.178	870.113	803.908	670.059	656.857	816.016	751.822	436.764	NSNoFC	0.0145296
ENSG00000059588.10	ENSG00000059588	166.473	0.0226334	0.0419178	0.0945861	0.591438	1.67169	TARBP1	tRNA guanosine 2 -O-methyltransferase TARBP1 [Source:HGNC Symbol;Acc:HGNC:11568]	474	487	538	540	540	584	260	302	306	85	80	95	15	21	19	174.098	170.362	197.224	197.867	201.502	202.233	162.897	167.053	169.481	194.679	141.437	186.831	94.1557	115.243	122.037	NSNoFC	0.228091
ENSG00000059691.12	ENSG00000059691	166.728	-0.0149368	0.0370714	0.146249	0.658932	-1.45291	GATB	glutamyl-tRNA amidotransferase subunit B [Source:HGNC Symbol;Acc:HGNC:8849]	340	392	411	306	352	367	259	295	272	65	93	99	36	41	44	124.88	137.129	150.667	112.124	131.349	127.088	162.271	163.18	150.65	148.872	164.421	194.697	225.974	224.998	282.612	NSNoFC	0.181159
ENSG00000059728.11	ENSG00000059728	725.699	0.282731	0.0966805	0.000130166	0.0197828	3.82614	MXD1	MAX dimerization protein 1 [Source:HGNC Symbol;Acc:HGNC:6761]	222	301	264	323	330	338	414	482	491	341	457	388	405	415	354	81.5396	105.295	96.7789	118.354	123.14	117.046	259.383	266.62	271.945	781.005	807.96	763.055	2542.2	2277.42	2273.74	GOI	1.70371
ENSG00000059758.8	ENSG00000059758	451.809	-0.00672328	0.0311504	0.633071	0.926118	-0.477409	CDK17	cyclin dependent kinase 17 [Source:HGNC Symbol;Acc:HGNC:8750]	1716	1711	1808	1702	1672	1742	530	623	624	101	132	142	66	55	86	630.279	598.539	662.789	623.647	623.91	603.236	332.06	344.615	345.608	231.324	233.371	279.263	414.285	301.827	552.378	NSNoFC	0.0333336
ENSG00000059769.20	ENSG00000059769	187.828	0.00853557	0.0346652	0.329162	0.813792	0.975804	DNAJC25	DnaJ heat shock protein family (Hsp40) member C25 [Source:HGNC Symbol;Acc:HGNC:34187]	446	466	483	553	456	511	262	365	368	68	143	92	28	43	30	163.814	163.015	177.061	202.63	170.157	176.954	164.15	201.901	203.82	155.743	252.819	180.931	175.757	235.973	192.69	NSNoFC	0.0894866
ENSG00000059804.18	ENSG00000059804	635.805	-0.0106626	0.0321202	0.513569	0.893163	-0.65329	SLC2A3	solute carrier family 2 member 3 [Source:HGNC Symbol;Acc:HGNC:11007]	1870	1939	1850	1713	1932	1836	1101	1277	1249	242	344	306	99	115	63	686.842	678.298	678.186	627.677	720.929	635.788	689.807	706.378	691.77	554.261	608.18	601.791	621.427	631.092	404.649	NSNoFC	0.0490692
ENSG00000060069.18	ENSG00000060069	358.855	0.00737118	0.0333577	0.513943	0.893163	0.65271	CTDP1	CTD phosphatase subunit 1 [Source:HGNC Symbol;Acc:HGNC:2498]	585	648	578	650	616	620	494	478	536	173	244	185	90	103	133	214.868	226.682	211.887	238.173	229.861	214.7	309.505	264.408	296.868	396.228	431.384	363.828	564.934	565.239	854.258	NSNoFC	0.0490692
ENSG00000060138.13	ENSG00000060138	2524.08	0.0334545	0.0382189	0.104501	0.610859	1.62341	YBX3	Y-box binding protein 3 [Source:HGNC Symbol;Acc:HGNC:2428]	4098	4488	4192	4395	4431	4597	2893	2995	3228	1753	2063	1854	635	694	628	1505.18	1569.98	1536.73	1610.42	1653.44	1591.89	1812.55	1656.7	1787.86	4014.96	3647.31	3646.15	3985.92	3808.5	4033.64	NSNoFC	0.214059
ENSG00000060237.19	ENSG00000060237	2621.33	-0.01243	0.0314359	0.419808	0.85714	-0.806755	WNK1	WNK lysine deficient protein kinase 1 [Source:HGNC Symbol;Acc:HGNC:14540]	4234	4308	4169	4067	4019	4211	3594	4351	4035	1870	2192	2117	656	681	500	1555.13	1507.02	1528.3	1490.23	1499.7	1458.23	2251.74	2406.77	2234.82	4282.93	3875.38	4163.37	4117.74	3737.16	3211.5	NSNoFC	0.0669483
ENSG00000060339.14	ENSG00000060339	953.892	-0.0012154	0.0315343	0.90573	0.988381	-0.118426	CCAR1	cell division cycle and apoptosis regulator 1 [Source:HGNC Symbol;Acc:HGNC:24236]	2461	2565	2587	2600	2423	2527	1380	1955	1770	318	413	309	218	234	184	903.914	897.284	948.36	952.692	904.147	875.074	864.609	1081.42	980.33	728.327	730.17	607.691	1368.4	1284.13	1181.83	NSNoFC	0.00507569
ENSG00000060491.17	ENSG00000060491	1012.85	0.0076052	0.0328797	0.524645	0.89409	0.636201	OGFR	opioid growth factor receptor [Source:HGNC Symbol;Acc:HGNC:15768]	1262	1193	1156	1274	1201	1269	1716	1643	1650	559	686	765	309	317	305	463.527	417.333	423.774	466.819	448.155	439.441	1075.12	908.832	913.867	1280.3	1212.82	1504.48	1939.61	1739.62	1959.01	NSNoFC	0.0486188
ENSG00000060656.20	ENSG00000060656	438.44	-0.00538248	0.0327034	0.747806	0.957554	-0.321533	PTPRU	protein tyrosine phosphatase receptor type U [Source:HGNC Symbol;Acc:HGNC:9683]	1180	1229	1279	1124	1299	1181	738	773	954	233	281	260	59	50	52	433.409	429.927	468.865	411.856	484.724	408.968	462.378	427.588	528.381	533.648	496.798	511.326	370.346	274.388	333.996	NSNoFC	0.0188366
ENSG00000060688.13	ENSG00000060688	325.336	-0.00848234	0.0318438	0.546013	0.902304	-0.603746	SNRNP40	small nuclear ribonucleoprotein U5 subunit 40 [Source:HGNC Symbol;Acc:HGNC:30857]	611	642	594	579	587	626	478	508	490	101	135	127	113	117	100	224.418	224.583	217.753	212.157	219.04	216.777	299.48	281.002	271.391	231.324	238.675	249.763	709.306	642.067	642.299	NSNoFC	0.0446469
ENSG00000060718.22	ENSG00000060718	924.962	-0.0210489	0.0350979	0.224816	0.733028	-1.21382	COL11A1	collagen type XI alpha 1 chain [Source:HGNC Symbol;Acc:HGNC:2186]	3684	3799	3684	3560	3510	3565	1371	1803	1757	290	399	355	53	63	65	1353.12	1328.96	1350.51	1304.45	1309.76	1234.52	858.97	997.337	973.13	664.197	705.418	698.156	332.683	345.729	417.495	NSNoFC	0.13488
ENSG00000060749.17	ENSG00000060749	631.472	0.00374166	0.0322126	0.752749	0.959569	0.315017	QSER1	glutamine and serine rich 1 [Source:HGNC Symbol;Acc:HGNC:26154]	1316	1341	1342	1398	1271	1402	1031	1303	1297	344	492	372	132	144	72	483.361	469.106	491.96	512.255	474.276	485.498	645.95	720.76	718.355	787.876	869.839	731.589	828.57	790.237	462.456	NSNoFC	0.0179238
ENSG00000060762.20	ENSG00000060762	148.506	-0.00785113	0.0331129	0.506891	0.891671	-0.663687	MPC1	mitochondrial pyruvate carrier 1 [Source:HGNC Symbol;Acc:HGNC:21606]	543	558	556	500	496	595	233	284	288	54	68	68	6	10	19	199.441	195.199	203.822	183.21	185.083	206.042	145.981	157.096	159.511	123.678	120.222	133.731	37.6623	54.8776	122.037	NSNoFC	0.0497953
ENSG00000060971.19	ENSG00000060971	324.797	0.0203103	0.0384561	0.165543	0.681999	1.38667	ACAA1	acetyl-CoA acyltransferase 1 [Source:HGNC Symbol;Acc:HGNC:82]	745	766	676	796	753	801	518	552	629	161	221	169	74	71	48	273.635	267.961	247.813	291.67	280.983	277.378	324.541	305.341	348.377	368.744	390.72	332.362	464.501	389.631	308.304	NSNoFC	0.166216
ENSG00000060982.15	ENSG00000060982	838.722	-0.0442079	0.0578872	0.0459363	0.470668	-1.99598	BCAT1	branched chain amino acid transaminase 1 [Source:HGNC Symbol;Acc:HGNC:976]	3218	3151	3051	2823	2835	2968	1138	1468	1472	214	309	306	128	119	97	1181.96	1102.28	1118.46	1034.4	1057.89	1027.79	712.989	812.03	815.28	490.132	546.301	601.791	803.462	653.043	623.03	NSNoFC	0.327285
ENSG00000061273.18	ENSG00000061273	722.671	-0.00937655	0.0295784	0.406227	0.853432	-0.830551	HDAC7	histone deacetylase 7 [Source:HGNC Symbol;Acc:HGNC:14067]	2704	2858	2854	2737	2664	2757	1487	1601	1567	165	270	223	47	58	40	993.167	999.781	1046.24	1002.89	994.076	954.72	931.647	885.6	867.897	377.905	477.351	438.56	295.021	318.29	256.92	NSNoFC	0.0688309
ENSG00000061676.16	ENSG00000061676	4116.89	-0.0174062	0.0347423	0.270327	0.768261	-1.10231	NCKAP1	NCK associated protein 1 [Source:HGNC Symbol;Acc:HGNC:7666]	11032	11407	10965	10578	10644	10523	5758	7580	7554	2305	3117	2627	482	665	558	4052	3990.38	4019.63	3875.99	3971.83	3644.01	3607.55	4192.91	4183.85	5279.22	5510.75	5166.36	3025.54	3649.36	3584.03	NSNoFC	0.114491
ENSG00000061794.13	ENSG00000061794	588.881	-0.00235513	0.0323767	0.831552	0.976025	-0.212712	MRPS35	mitochondrial ribosomal protein S35 [Source:HGNC Symbol;Acc:HGNC:16635]	1438	1386	1456	1401	1360	1457	891	1147	1104	284	426	331	80	158	83	528.171	484.848	533.75	513.354	507.486	504.544	558.236	634.468	611.46	650.455	753.153	650.957	502.164	867.065	533.109	NSNoFC	0.0105391
ENSG00000061936.10	ENSG00000061936	1750.09	0.000944075	0.0315457	0.908999	0.989044	0.114302	SFSWAP	splicing factor SWAP [Source:HGNC Symbol;Acc:HGNC:10790]	1096	1106	1096	1044	1153	1115	1034	1224	1117	802	822	775	934	961	929	402.556	386.899	401.779	382.542	430.244	386.113	647.83	677.061	618.661	1836.85	1453.27	1524.14	5862.76	5273.73	5966.96	NSNoFC	0.00478423
ENSG00000061938.21	ENSG00000061938	365.868	0.0105345	0.0352007	0.267809	0.76536	1.10812	TNK2	tyrosine kinase non receptor 2 [Source:HGNC Symbol;Acc:HGNC:19297]	858	899	843	956	908	979	760	681	692	204	227	197	74	35	58	315.139	314.487	309.033	350.297	338.822	339.018	476.161	376.698	383.27	467.229	401.328	387.428	464.501	192.071	372.534	NSNoFC	0.116134
ENSG00000061987.16	ENSG00000061987	395.186	-0.00325786	0.0324955	0.756033	0.960725	-0.310694	MON2	MON2 homolog, regulator of endosome-to-Golgi trafficking [Source:HGNC Symbol;Acc:HGNC:29177]	1415	1484	1472	1436	1423	1414	546	738	687	97	111	116	70	33	63	519.723	519.13	539.616	526.179	530.995	489.653	342.084	408.228	380.501	222.163	196.244	228.13	439.393	181.096	404.649	NSNoFC	0.017401
ENSG00000062194.16	ENSG00000062194	719.945	-0.231431	0.0716671	5.22447e-05	0.0109178	-4.04535	GPBP1	GC-rich promoter binding protein 1 [Source:HGNC Symbol;Acc:HGNC:29520]	1236	1208	1160	953	1046	987	572	711	657	180	208	206	307	384	324	453.977	422.581	425.241	349.198	390.317	341.788	358.374	393.293	363.885	412.26	367.737	405.127	1927.05	2107.3	2081.05	NSNoFC	1.96186
ENSG00000062485.19	ENSG00000062485	2287.85	0.00879341	0.0293131	0.513498	0.893163	0.6534	CS	citrate synthase [Source:HGNC Symbol;Acc:HGNC:2422]	3877	4053	3951	3860	4032	4245	2931	3313	3188	1223	1652	1400	584	808	565	1424	1417.81	1448.38	1414.38	1504.55	1470	1836.35	1832.6	1765.7	2801.08	2920.68	2753.29	3665.79	4434.11	3628.99	NSNoFC	0.0490692
ENSG00000062598.18	ENSG00000062598	527.034	-0.0306852	0.0431347	0.10101	0.603413	-1.63998	ELMO2	engulfment and cell motility 2 [Source:HGNC Symbol;Acc:HGNC:17233]	1131	1259	1244	1126	1139	1121	853	981	970	201	270	243	109	141	137	415.411	440.421	456.034	412.589	425.02	388.191	534.428	542.644	537.243	460.358	477.351	477.893	684.198	773.773	879.95	NSNoFC	0.219386
ENSG00000062650.20	ENSG00000062650	902.668	-0.0273225	0.0418841	0.0993963	0.599029	-1.64779	WAPL	WAPL cohesin release factor [Source:HGNC Symbol;Acc:HGNC:23293]	1850	1981	2021	1821	1699	1907	1037	1310	1249	293	384	360	297	362	232	679.497	692.99	740.872	667.251	633.985	660.374	649.709	724.632	691.77	671.068	678.899	707.99	1864.28	1986.57	1490.13	NSNoFC	0.222552
ENSG00000062716.13	ENSG00000062716	935.622	-0.00581689	0.0300058	0.705747	0.945862	-0.377574	VMP1	vacuole membrane protein 1 [Source:HGNC Symbol;Acc:HGNC:29559]	3985	4045	4229	3865	3834	4375	904	1088	1072	183	207	225	130	152	94	1463.67	1415.02	1550.3	1416.21	1430.66	1515.02	566.381	601.832	593.737	419.131	365.969	442.493	816.016	834.139	603.761	NSNoFC	0.0241723
ENSG00000062725.10	ENSG00000062725	642.074	-0.0119398	0.0325666	0.447142	0.868042	-0.760188	APPBP2	amyloid beta precursor protein binding protein 2 [Source:HGNC Symbol;Acc:HGNC:622]	1117	1174	1126	1106	1027	1165	859	1142	1126	232	331	267	205	229	191	410.269	410.687	412.777	405.26	383.227	403.427	538.187	631.702	623.645	531.358	585.196	525.092	1286.79	1256.7	1226.79	NSNoFC	0.0614594
ENSG00000062822.16	ENSG00000062822	279.031	0.0136822	0.0351523	0.285705	0.77868	1.06759	POLD1	DNA polymerase delta 1, catalytic subunit [Source:HGNC Symbol;Acc:HGNC:9175]	790	779	734	822	855	767	485	532	555	123	175	124	41	40	39	290.163	272.509	269.075	301.197	319.045	265.604	303.866	294.278	307.392	281.711	309.394	243.863	257.359	219.51	250.497	NSNoFC	0.108641
ENSG00000063046.18	ENSG00000063046	3763.61	-0.0195413	0.0347873	0.296098	0.785731	-1.04484	EIF4B	eukaryotic translation initiation factor 4B [Source:HGNC Symbol;Acc:HGNC:3285]	7071	7382	6774	6732	6688	6894	4216	5305	5369	1279	1703	1536	1293	1578	1114	2597.15	2582.36	2483.26	2466.74	2495.64	2387.32	2641.44	2934.48	2973.67	2929.34	3010.84	3020.76	8116.22	8659.68	7155.22	NSNoFC	0.104726
ENSG00000063177.13	ENSG00000063177	3507.79	0.00697598	0.0315162	0.58511	0.913643	0.545936	RPL18	ribosomal protein L18 [Source:HGNC Symbol;Acc:HGNC:10310]	6381	6538	6075	6304	6369	6793	4649	4222	4680	1768	2137	1917	938	1199	1061	2343.71	2287.11	2227.02	2309.91	2376.6	2352.35	2912.73	2335.42	2592.06	4049.31	3778.14	3770.04	5887.87	6579.82	6814.8	NSNoFC	0.0392234
ENSG00000063241.8	ENSG00000063241	200.245	0.00593372	0.0334234	0.54842	0.904189	0.60013	ISOC2	isochorismatase domain containing 2 [Source:HGNC Symbol;Acc:HGNC:26278]	653	622	593	624	641	687	402	356	429	103	121	90	13	10	27	239.844	217.587	217.386	228.646	239.19	237.901	251.864	196.923	237.606	235.905	213.924	176.997	81.6016	54.8776	173.421	NSNoFC	0.0437406
ENSG00000063244.14	ENSG00000063244	1858.43	-0.0232685	0.0336452	0.240157	0.747318	-1.17459	U2AF2	U2 small nuclear RNA auxiliary factor 2 [Source:HGNC Symbol;Acc:HGNC:23156]	4041	4394	3951	3892	3976	4022	2634	2713	2781	730	881	842	533	560	484	1484.24	1537.1	1448.38	1426.11	1483.65	1392.78	1650.27	1500.71	1540.28	1671.95	1557.58	1655.91	3345.66	3073.14	3108.73	NSNoFC	0.126495
ENSG00000063245.15	ENSG00000063245	1186.53	-0.00257366	0.0325449	0.825668	0.975073	-0.220261	EPN1	epsin 1 [Source:HGNC Symbol;Acc:HGNC:21604]	2794	3066	2855	2745	2949	2867	1804	1848	1896	600	731	665	275	188	252	1026.22	1072.54	1046.61	1005.82	1100.42	992.812	1130.26	1022.23	1050.12	1374.2	1292.38	1307.81	1726.19	1031.7	1618.59	NSNoFC	0.010963
ENSG00000063322.15	ENSG00000063322	364.784	0.0219959	0.0398309	0.169912	0.687911	1.37249	MED29	mediator complex subunit 29 [Source:HGNC Symbol;Acc:HGNC:23074]	882	961	892	1054	920	963	685	854	753	188	228	229	46	58	33	323.955	336.175	326.995	386.207	343.3	333.477	429.172	472.394	417.056	430.583	403.096	450.36	288.744	318.29	211.959	NSNoFC	0.162468
ENSG00000063587.15	ENSG00000063587	192.661	-0.0125442	0.0337194	0.361391	0.824573	-0.912718	ZNF275	zinc finger protein 275 [Source:HGNC Symbol;Acc:HGNC:13069]	777	808	815	745	765	777	247	298	270	43	56	64	20	26	21	285.389	282.653	298.768	272.983	285.461	269.067	154.752	164.84	149.542	98.4844	99.0061	125.865	125.541	142.682	134.883	NSNoFC	0.0837708
ENSG00000063601.17	ENSG00000063601	332.456	0.00926869	0.0339533	0.411001	0.854419	0.822134	MTMR1	myotubularin related protein 1 [Source:HGNC Symbol;Acc:HGNC:7449]	998	988	1101	1102	1033	1124	494	643	508	112	159	161	46	42	58	366.561	345.621	403.612	403.795	385.466	389.229	309.505	355.678	281.36	256.518	281.106	316.629	288.744	230.486	372.534	NSNoFC	0.068329
ENSG00000063660.9	ENSG00000063660	3938.09	-0.0047107	0.0297629	0.748233	0.957579	-0.32097	GPC1	glypican 1 [Source:HGNC Symbol;Acc:HGNC:4449]	12333	12286	11714	11491	12112	12204	6683	6549	6538	2246	2910	2703	337	342	306	4529.85	4297.87	4294.2	4210.53	4519.61	4226.12	4187.09	3622.61	3621.13	5144.09	5144.78	5315.82	2115.36	1876.81	1965.44	NSNoFC	0.0188255
ENSG00000063854.13	ENSG00000063854	164.099	-0.020009	0.0396478	0.125338	0.640402	-1.53275	HAGH	hydroxyacylglutathione hydrolase [Source:HGNC Symbol;Acc:HGNC:4805]	581	687	603	545	566	584	264	258	275	53	91	85	15	11	17	213.399	240.325	221.052	199.699	211.204	202.233	165.403	142.714	152.311	121.388	160.885	167.164	94.1557	60.3653	109.191	NSNoFC	0.193547
ENSG00000063978.17	ENSG00000063978	1004.06	-0.0202332	0.0366585	0.175008	0.692886	-1.35629	RNF4	ring finger protein 4 [Source:HGNC Symbol;Acc:HGNC:10067]	2054	2168	2014	1887	2015	1948	1471	1873	1973	362	483	390	271	320	270	754.425	758.406	738.306	691.434	751.901	674.572	921.623	1036.06	1092.76	829.102	853.927	766.989	1701.08	1756.08	1734.21	NSNoFC	0.159338
ENSG00000064042.18	ENSG00000064042	569.48	-0.0123255	0.0350258	0.291433	0.782011	-1.05498	LIMCH1	LIM and calponin homology domains 1 [Source:HGNC Symbol;Acc:HGNC:29191]	1244	1341	1336	1270	1182	1203	643	791	785	318	425	316	102	191	115	456.916	469.106	489.76	465.353	441.065	416.586	402.857	437.545	434.779	728.327	751.385	621.458	640.259	1048.16	738.644	NSNoFC	0.106787
ENSG00000064102.15	ENSG00000064102	284.79	0.00361483	0.0334586	0.700091	0.945395	0.385198	INTS13	integrator complex subunit 13 [Source:HGNC Symbol;Acc:HGNC:20174]	741	742	800	742	772	848	449	571	555	67	111	114	33	94	61	272.166	259.565	293.269	271.884	288.073	293.654	281.311	315.851	307.392	153.453	196.244	224.197	207.142	515.849	391.803	NSNoFC	0.0243867
ENSG00000064115.11	ENSG00000064115	569.729	-0.0425284	0.0516862	0.0571	0.499267	-1.90254	TM7SF3	transmembrane 7 superfamily member 3 [Source:HGNC Symbol;Acc:HGNC:23049]	1625	1657	1591	1450	1496	1569	908	1053	1035	292	457	342	76	83	54	596.855	579.649	583.24	531.309	558.235	543.328	568.887	582.471	573.244	668.778	807.96	672.59	477.055	455.484	346.842	NSNoFC	0.301668
ENSG00000064300.9	ENSG00000064300	182.232	-0.00205475	0.0344444	0.120086	0.634304	-1.55441	NGFR	nerve growth factor receptor [Source:HGNC Symbol;Acc:HGNC:7809]	5	1	1	0	0	2	258	245	287	154	185	196	72	56	70	1.83648	0.349818	0.366587	0	0	0.692579	161.644	135.523	158.958	352.712	327.074	385.461	451.947	307.314	449.61	NSNoFC	0.197703
ENSG00000064313.13	ENSG00000064313	507.374	-0.0231601	0.0403553	0.137783	0.653648	-1.4841	TAF2	TATA-box binding protein associated factor 2 [Source:HGNC Symbol;Acc:HGNC:11536]	1249	1337	1363	1292	1165	1192	653	765	757	159	196	177	124	190	114	458.752	467.707	499.658	473.414	434.722	412.777	409.123	423.163	419.271	364.163	346.521	348.095	778.354	1042.67	732.221	NSNoFC	0.184656
ENSG00000064393.16	ENSG00000064393	499.434	-0.0129598	0.0327148	0.403212	0.85199	-0.835899	HIPK2	homeodomain interacting protein kinase 2 [Source:HGNC Symbol;Acc:HGNC:14402]	1005	1043	954	923	978	987	758	816	774	222	329	302	123	147	116	369.132	364.861	349.724	338.206	364.942	341.788	474.908	451.374	428.687	508.455	581.661	593.925	772.077	806.7	745.067	NSNoFC	0.0695655
ENSG00000064419.14	ENSG00000064419	721.15	-0.00828436	0.0292606	0.60694	0.9176	-0.514446	TNPO3	transportin 3 [Source:HGNC Symbol;Acc:HGNC:17103]	1654	1685	1560	1635	1520	1649	1006	1080	1070	242	318	290	198	249	186	607.507	589.444	571.876	599.096	567.191	571.032	630.287	597.406	592.629	554.261	562.213	570.325	1242.85	1366.45	1194.68	NSNoFC	0.0373465
ENSG00000064490.14	ENSG00000064490	144.566	-0.000608691	0.0332894	0.959338	0.993296	-0.0509843	RFXANK	regulatory factor X associated ankyrin containing protein [Source:HGNC Symbol;Acc:HGNC:9987]	553	492	484	491	498	532	252	194	241	63	58	70	17	11	18	203.114	172.111	177.428	179.912	185.83	184.226	157.885	107.312	133.48	144.291	102.542	137.665	106.71	60.3653	115.614	NSNoFC	0.00292133
ENSG00000064545.15	ENSG00000064545	183.357	0.00424696	0.0326448	0.700378	0.945395	0.384811	TMEM161A	transmembrane protein 161A [Source:HGNC Symbol;Acc:HGNC:26020]	398	427	397	400	418	433	384	369	360	125	161	122	16	28	23	146.184	149.372	145.535	146.568	155.977	149.943	240.587	204.114	199.389	286.292	284.642	239.93	100.433	153.657	147.729	NSNoFC	0.0243867
ENSG00000064601.21	ENSG00000064601	3441.9	0.00311617	0.0295724	0.871707	0.983807	0.161491	CTSA	cathepsin A [Source:HGNC Symbol;Acc:HGNC:9251]	8948	9426	9310	9202	9302	9294	5957	6023	6056	2388	2683	2573	326	345	302	3286.56	3297.39	3412.92	3371.8	3471.06	3218.42	3732.23	3331.65	3354.17	5469.32	4743.45	5060.16	2046.32	1893.28	1939.74	NSNoFC	0.00708997
ENSG00000064607.17	ENSG00000064607	707.702	0.00308071	0.0319009	0.794761	0.971801	0.260133	SUGP2	SURP and G-patch domain containing 2 [Source:HGNC Symbol;Acc:HGNC:18641]	2361	2776	2463	2564	2495	2634	930	962	930	183	270	215	140	91	119	867.185	971.096	902.903	939.501	931.014	912.127	582.671	532.134	515.089	419.131	477.351	422.827	878.786	499.386	764.336	NSNoFC	0.0124228
ENSG00000064651.14	ENSG00000064651	621.623	-0.0168361	0.0352923	0.255352	0.761774	-1.13745	SLC12A2	solute carrier family 12 member 2 [Source:HGNC Symbol;Acc:HGNC:10911]	778	734	727	701	681	736	558	638	679	292	446	332	247	277	232	285.756	256.767	266.509	256.86	254.116	254.869	349.603	352.912	376.07	668.778	788.512	652.924	1550.43	1520.11	1490.13	NSNoFC	0.118174
ENSG00000064652.11	ENSG00000064652	148.319	0.00973216	0.0349148	0.322882	0.810991	0.988552	SNX24	sorting nexin 24 [Source:HGNC Symbol;Acc:HGNC:21533]	412	487	431	509	452	479	193	249	229	53	72	36	35	37	15	151.326	170.362	157.999	186.508	168.665	165.873	120.92	137.735	126.834	121.388	127.293	70.799	219.697	203.047	96.3449	NSNoFC	0.0909841
ENSG00000064666.15	ENSG00000064666	2981.2	0.00567413	0.0296427	0.697489	0.944551	0.388713	CNN2	calponin 2 [Source:HGNC Symbol;Acc:HGNC:2156]	10100	10221	9705	10025	10104	10288	5534	5361	5756	1105	1489	1358	316	329	253	3709.68	3575.49	3557.73	3673.36	3770.32	3562.63	3467.21	2965.46	3188.01	2530.82	2632.5	2670.69	1983.55	1805.47	1625.02	NSNoFC	0.0247745
ENSG00000064703.13	ENSG00000064703	293.387	0.00781306	0.0326019	0.55941	0.907506	0.583719	DDX20	DEAD-box helicase 20 [Source:HGNC Symbol;Acc:HGNC:2743]	706	801	731	759	742	806	522	627	522	71	118	82	64	81	65	259.311	280.205	267.975	278.113	276.879	279.109	327.048	346.828	289.114	162.614	208.62	161.264	401.731	444.508	417.495	NSNoFC	0.0421506
ENSG00000064726.10	ENSG00000064726	1308.95	-0.0133296	0.0345031	0.324525	0.811824	-0.985201	BTBD1	BTB domain containing 1 [Source:HGNC Symbol;Acc:HGNC:1120]	3811	3644	3668	3545	3380	3607	1992	2718	2570	671	941	807	135	146	186	1399.76	1274.74	1344.64	1298.96	1261.25	1249.07	1248.04	1503.47	1423.42	1536.82	1663.66	1587.08	847.401	801.212	1194.68	NSNoFC	0.0905379
ENSG00000064763.12	ENSG00000064763	254.841	-0.015791	0.0372281	0.171806	0.689821	-1.36642	FAR2	fatty acyl-CoA reductase 2 [Source:HGNC Symbol;Acc:HGNC:25531]	823	811	852	693	780	788	392	542	474	116	118	126	20	33	42	302.284	283.703	312.332	253.929	291.058	272.876	245.599	299.809	262.529	265.679	208.62	247.796	125.541	181.096	269.766	NSNoFC	0.161264
ENSG00000064932.16	ENSG00000064932	379.532	0.0255898	0.0403324	0.138284	0.65407	1.48221	SBNO2	strawberry notch homolog 2 [Source:HGNC Symbol;Acc:HGNC:29158]	1420	1399	1383	1570	1373	1543	586	670	646	136	144	148	38	32	29	521.56	489.396	506.99	575.279	512.337	534.325	367.145	370.613	357.793	311.486	254.587	291.062	238.528	175.608	186.267	NSNoFC	0.184376
ENSG00000064933.19	ENSG00000064933	176.646	-0.00827979	0.0338914	0.451136	0.869991	-0.753522	PMS1	PMS1 homolog 1, mismatch repair system component [Source:HGNC Symbol;Acc:HGNC:9121]	581	666	638	609	594	578	248	317	349	38	77	50	22	27	30	213.399	232.979	233.882	223.15	221.652	200.155	155.379	175.35	193.297	87.0328	136.133	98.3319	138.095	148.169	192.69	NSNoFC	0.0604852
ENSG00000064961.19	ENSG00000064961	485.167	0.00766202	0.032689	0.545567	0.902304	0.604416	HMG20B	high mobility group 20B [Source:HGNC Symbol;Acc:HGNC:5002]	1212	1217	1104	1231	1196	1221	853	813	844	273	303	297	83	68	92	445.162	425.729	404.712	451.063	446.289	422.82	534.428	449.714	467.457	625.262	535.693	584.091	520.995	373.167	590.915	NSNoFC	0.0446469
ENSG00000064995.19	ENSG00000064995	239.81	0.0308956	0.048612	0.0650024	0.516747	1.84524	TAF11	TATA-box binding protein associated factor 11 [Source:HGNC Symbol;Acc:HGNC:11544]	560	591	593	632	618	673	484	481	520	139	154	158	37	29	19	205.685	206.743	217.386	231.577	230.608	233.053	303.24	266.067	288.007	318.357	272.267	310.729	232.251	159.145	122.037	NSNoFC	0.286722
ENSG00000064999.16	ENSG00000064999	433.217	0.000341182	0.032768	0.998791	0.999753	-0.00151525	ANKS1A	ankyrin repeat and sterile alpha motif domain containing 1A [Source:HGNC Symbol;Acc:HGNC:20961]	466	515	450	496	509	419	525	707	628	209	331	289	148	152	156	171.16	180.156	164.964	181.744	189.934	145.095	328.927	391.08	347.823	478.68	585.196	568.358	929.003	834.139	1001.99	NSNoFC	0.000107151
ENSG00000065000.20	ENSG00000065000	1487.17	-0.00426319	0.0287059	0.74537	0.956926	-0.32475	AP3D1	adaptor related protein complex 3 subunit delta 1 [Source:HGNC Symbol;Acc:HGNC:568]	4966	5229	4811	4887	5013	4894	2290	2510	2684	527	637	566	221	197	204	1823.99	1829.2	1763.65	1790.69	1870.61	1694.74	1434.75	1388.42	1486.56	1207.01	1126.19	1113.12	1387.23	1081.09	1310.29	NSNoFC	0.0191217
ENSG00000065054.14	ENSG00000065054	1139.56	0.0176193	0.0349261	0.249997	0.756281	1.15036	NHERF2	NHERF family PDZ scaffold protein 2 [Source:HGNC Symbol;Acc:HGNC:11076]	3243	3228	3235	3416	3361	3418	1793	1692	1812	472	595	581	168	227	196	1191.14	1129.21	1185.91	1251.69	1254.16	1183.62	1123.36	935.937	1003.59	1081.04	1051.94	1142.62	1054.54	1245.72	1258.91	NSNoFC	0.121317
ENSG00000065135.12	ENSG00000065135	1366.48	-0.0164114	0.0326768	0.327866	0.812761	-0.978421	GNAI3	G protein subunit alpha i3 [Source:HGNC Symbol;Acc:HGNC:4387]	3998	3934	3925	3679	3784	3947	2304	3009	2864	564	771	682	189	219	157	1468.45	1376.19	1438.85	1348.06	1412.01	1366.8	1443.52	1664.44	1586.25	1291.75	1363.1	1341.25	1186.36	1201.82	1008.41	NSNoFC	0.0900369
ENSG00000065150.21	ENSG00000065150	3863.65	-0.000595689	0.0293318	0.968396	0.995184	-0.0396196	IPO5	importin 5 [Source:HGNC Symbol;Acc:HGNC:6402]	9702	9893	9243	9343	9663	9725	5724	7118	6938	1808	2309	1999	695	934	644	3563.5	3460.75	3388.36	3423.46	3605.76	3367.67	3586.25	3937.35	3842.67	4140.93	4082.23	3931.31	4362.55	5125.56	4136.41	NSNoFC	0.00209666
ENSG00000065154.12	ENSG00000065154	2522.44	-0.103105	0.0395856	0.000862984	0.065579	-3.33176	OAT	ornithine aminotransferase [Source:HGNC Symbol;Acc:HGNC:8091]	4933	5104	4802	4403	4454	4751	2220	2626	2565	653	961	814	957	1100	1005	1811.87	1785.47	1760.35	1613.35	1662.02	1645.22	1390.89	1452.58	1420.65	1495.59	1699.01	1600.84	6007.13	6036.53	6455.11	NSNoFC	1.18324
ENSG00000065183.16	ENSG00000065183	334.492	-0.000870162	0.0329201	0.919428	0.990295	-0.101154	WDR3	WD repeat domain 3 [Source:HGNC Symbol;Acc:HGNC:12755]	1006	1016	955	968	1003	975	561	797	692	83	135	118	54	89	33	369.499	355.415	350.09	354.694	374.271	337.632	351.482	440.864	383.27	190.098	238.675	232.063	338.96	488.41	211.959	NSNoFC	0.00423561
ENSG00000065243.20	ENSG00000065243	563.929	-0.00756826	0.0321536	0.565184	0.909583	-0.575158	PKN2	protein kinase N2 [Source:HGNC Symbol;Acc:HGNC:9406]	1665	1722	1605	1590	1526	1725	799	1150	966	193	249	228	100	111	104	611.547	602.387	588.372	582.608	569.43	597.35	500.596	636.127	535.028	442.035	440.223	448.393	627.704	609.141	667.991	NSNoFC	0.0411576
ENSG00000065268.11	ENSG00000065268	206.964	0.0010467	0.0327797	0.926834	0.990781	0.0918295	WDR18	WD repeat domain 18 [Source:HGNC Symbol;Acc:HGNC:17956]	658	745	673	737	620	730	405	354	406	84	121	136	12	16	14	241.68	260.615	246.713	270.051	231.354	252.791	253.744	195.817	224.867	192.388	213.924	267.463	75.3245	87.8041	89.9219	NSNoFC	0.00402238
ENSG00000065308.5	ENSG00000065308	3395.94	-0.00878672	0.0220026	0.601322	0.916566	-0.522501	TRAM2	translocation associated membrane protein 2 [Source:HGNC Symbol;Acc:HGNC:16855]	12549	13215	12329	12413	12332	12894	5960	6753	6514	1311	1691	1518	167	217	199	4609.19	4622.85	4519.65	4548.37	4601.71	4465.06	3734.11	3735.45	3607.84	3002.63	2989.63	2985.36	1048.27	1190.84	1278.18	NSNoFC	0.0378363
ENSG00000065328.17	ENSG00000065328	291.259	-0.00753673	0.0337183	0.445882	0.86738	-0.762298	MCM10	minichromosome maintenance 10 replication initiation factor [Source:HGNC Symbol;Acc:HGNC:18043]	872	892	863	833	834	813	451	660	689	85	116	85	47	67	41	320.282	312.038	316.364	305.228	311.209	281.533	282.564	365.082	381.609	194.679	205.084	167.164	295.021	367.68	263.343	NSNoFC	0.0617907
ENSG00000065357.20	ENSG00000065357	787.005	-0.0129881	0.0306612	0.436729	0.862684	-0.777729	DGKA	diacylglycerol kinase alpha [Source:HGNC Symbol;Acc:HGNC:2849]	1827	1973	1921	1855	1833	1865	1010	1206	1198	306	337	308	188	241	212	671.049	690.192	704.213	679.709	683.987	645.83	632.793	667.104	663.523	700.843	595.804	605.724	1180.08	1322.55	1361.67	NSNoFC	0.0641482
ENSG00000065361.17	ENSG00000065361	160.228	0.00101779	0.0338625	0.870561	0.983381	0.162946	ERBB3	erb-b2 receptor tyrosine kinase 3 [Source:HGNC Symbol;Acc:HGNC:3431]	59	50	43	41	65	49	29	36	36	68	97	77	85	115	92	21.6704	17.4909	15.7632	15.0232	24.2549	16.9682	18.1693	19.9135	19.9389	155.743	171.493	151.431	533.549	631.092	590.915	NSNoFC	0.00727837
ENSG00000065427.15	ENSG00000065427	1159.71	-0.0257485	0.0349379	0.169621	0.687617	-1.37342	KARS1	lysyl-tRNA synthetase 1 [Source:HGNC Symbol;Acc:HGNC:6215]	3129	3268	3101	2898	3036	3130	1687	1954	2089	441	593	474	246	268	216	1149.27	1143.21	1136.79	1061.88	1132.89	1083.89	1056.95	1080.86	1157.01	1010.04	1048.4	932.186	1544.15	1470.72	1387.37	NSNoFC	0.162654
ENSG00000065457.11	ENSG00000065457	188.389	-0.0172638	0.0362333	0.22868	0.737519	-1.20377	ADAT1	adenosine deaminase tRNA specific 1 [Source:HGNC Symbol;Acc:HGNC:228]	739	748	714	685	701	677	328	368	372	52	61	49	19	19	19	271.431	261.664	261.743	250.998	261.579	234.438	205.501	203.561	206.036	119.097	107.846	96.3652	119.264	104.267	122.037	NSNoFC	0.132227
ENSG00000065485.20	ENSG00000065485	488.627	0.0122069	0.0324854	0.417178	0.85648	0.811327	PDIA5	protein disulfide isomerase family A member 5 [Source:HGNC Symbol;Acc:HGNC:24811]	1018	1164	1110	1121	1063	1224	749	908	847	257	302	274	82	128	92	373.907	407.189	406.911	410.757	396.66	423.858	469.269	502.264	469.119	588.616	533.925	538.859	514.718	702.433	590.915	NSNoFC	0.0672827
ENSG00000065491.8	ENSG00000065491	365.755	-0.00609512	0.0337442	0.509741	0.893163	-0.659241	TBC1D22B	TBC1 domain family member 22B [Source:HGNC Symbol;Acc:HGNC:21602]	245	248	241	227	209	259	263	226	288	152	174	185	159	242	183	89.9874	86.755	88.3474	83.1773	77.9887	89.689	164.777	125.013	159.511	348.131	307.626	363.828	998.05	1328.04	1175.41	NSNoFC	0.0490692
ENSG00000065518.8	ENSG00000065518	360.24	0.00746182	0.0329718	0.509476	0.893163	0.659654	NDUFB4	NADH:ubiquinone oxidoreductase subunit B4 [Source:HGNC Symbol;Acc:HGNC:7699]	992	1093	1025	1105	933	1198	546	646	601	190	231	203	45	72	25	364.357	382.352	375.752	404.894	348.151	414.855	342.084	357.338	332.869	435.164	408.4	399.227	282.467	395.118	160.575	NSNoFC	0.0490692
ENSG00000065526.13	ENSG00000065526	579.849	0.00847788	0.0305272	0.544491	0.901445	0.606036	SPEN	spen family transcriptional repressor [Source:HGNC Symbol;Acc:HGNC:17575]	1913	1813	1808	1957	1808	1897	965	1137	1081	232	276	257	69	77	68	702.636	634.221	662.789	717.084	674.658	656.911	604.599	628.936	598.722	531.358	487.958	505.426	433.116	422.557	436.764	NSNoFC	0.0450606
ENSG00000065534.20	ENSG00000065534	4776.19	-0.226305	0.0447252	2.34912e-08	1.84935e-05	-5.5841	MYLK	myosin light chain kinase [Source:HGNC Symbol;Acc:HGNC:7590]	21563	22546	21686	18517	18610	18374	6001	7017	7257	1067	1482	1343	429	488	476	7919.99	7887.01	7949.8	6785	6944.35	6362.72	3759.79	3881.48	4019.35	2443.79	2620.12	2641.19	2692.85	2678.02	3057.35	NSNoFC	4.73298
ENSG00000065548.19	ENSG00000065548	577.65	-0.00375858	0.0321893	0.759048	0.961315	-0.306732	ZC3H15	zinc finger CCCH-type containing 15 [Source:HGNC Symbol;Acc:HGNC:29528]	1974	2147	2085	1979	2014	2088	989	1337	1178	185	236	172	42	90	43	725.041	751.06	764.334	725.145	751.528	723.053	619.636	739.567	652.446	423.712	417.24	338.262	263.636	493.898	276.189	NSNoFC	0.0171345
ENSG00000065559.15	ENSG00000065559	308.237	-5.6277e-05	0.0332966	0.973208	0.995843	0.0335849	MAP2K4	mitogen-activated protein kinase kinase 4 [Source:HGNC Symbol;Acc:HGNC:6844]	944	959	932	895	966	978	589	837	756	100	192	109	44	28	17	346.727	335.476	341.659	327.946	360.465	338.671	369.025	462.99	418.717	229.034	339.449	214.364	276.19	153.657	109.191	NSNoFC	0.00180922
ENSG00000065613.15	ENSG00000065613	872.972	-0.0102438	0.0340609	0.386185	0.843543	-0.866557	SLK	STE20 like kinase [Source:HGNC Symbol;Acc:HGNC:11088]	2751	2954	2644	2522	2800	2553	1635	2138	1977	245	420	312	87	125	121	1010.43	1033.36	969.256	924.111	1044.82	884.077	1024.37	1182.64	1094.98	561.132	742.545	613.591	546.103	685.969	777.182	NSNoFC	0.0738929
ENSG00000065615.14	ENSG00000065615	235.654	-0.006465	0.0337882	0.496572	0.89013	-0.679893	CYB5R4	cytochrome b5 reductase 4 [Source:HGNC Symbol;Acc:HGNC:20147]	727	746	696	640	746	660	310	423	379	60	101	92	36	75	37	267.024	260.965	255.144	234.509	278.371	228.551	194.224	233.984	209.913	137.42	178.564	180.931	225.974	411.582	237.651	NSNoFC	0.0505465
ENSG00000065802.12	ENSG00000065802	443.447	0.00304449	0.0317936	0.806833	0.973348	0.244514	ASB1	ankyrin repeat and SOCS box containing 1 [Source:HGNC Symbol;Acc:HGNC:16011]	1410	1370	1290	1309	1326	1489	587	617	732	168	182	173	75	117	65	517.887	479.251	472.897	479.644	494.799	515.625	367.772	341.296	405.425	384.776	321.77	340.228	470.778	642.067	417.495	NSNoFC	0.011732
ENSG00000065809.14	ENSG00000065809	433.12	-0.00734695	0.0327643	0.548158	0.904115	-0.600522	FAM107B	family with sequence similarity 107 member B [Source:HGNC Symbol;Acc:HGNC:23726]	1395	1505	1394	1413	1341	1382	683	678	885	119	154	128	72	93	62	512.377	526.477	511.022	517.751	500.396	478.572	427.919	375.038	490.165	272.55	272.267	251.73	451.947	510.361	398.226	NSNoFC	0.0437761
ENSG00000065833.9	ENSG00000065833	407.241	-0.0406482	0.054839	0.0548298	0.493539	-1.92022	ME1	malic enzyme 1 [Source:HGNC Symbol;Acc:HGNC:6983]	1103	1155	1058	1003	1026	1009	652	757	768	239	282	244	45	83	46	405.127	404.04	387.849	367.519	382.854	349.406	408.496	418.738	425.364	547.39	498.566	479.86	282.467	455.484	295.458	NSNoFC	0.306678
ENSG00000065882.18	ENSG00000065882	598.086	-0.00636714	0.0302186	0.669253	0.935851	-0.427174	TBC1D1	TBC1 domain family member 1 [Source:HGNC Symbol;Acc:HGNC:11578]	1677	1717	1763	1622	1680	1760	996	1112	1020	227	349	298	101	104	85	615.954	600.638	646.293	594.333	626.895	609.47	624.022	615.107	564.936	519.906	617.02	586.058	633.982	570.727	545.955	NSNoFC	0.0287933
ENSG00000065883.18	ENSG00000065883	508.837	-0.00474666	0.0312699	0.719663	0.949892	-0.358909	CDK13	cyclin dependent kinase 13 [Source:HGNC Symbol;Acc:HGNC:1733]	1093	1125	1209	1092	1099	1173	787	987	1003	243	305	271	122	123	80	401.454	393.546	443.204	400.13	410.094	406.198	493.077	545.963	555.521	556.552	539.229	532.959	765.799	674.994	513.84	NSNoFC	0.0223259
ENSG00000065911.13	ENSG00000065911	1155.76	-0.0158507	0.0283171	0.406065	0.853432	-0.830838	MTHFD2	methylenetetrahydrofolate dehydrogenase (NADP+ dependent) 2, methenyltetrahydrofolate cyclohydrolase [Source:HGNC Symbol;Acc:HGNC:7434]	4476	4652	4555	4270	4398	4687	1746	2054	1959	380	543	497	81	99	61	1644.01	1627.36	1669.8	1564.61	1641.12	1623.06	1093.92	1136.18	1085.01	870.328	960.005	977.419	508.441	543.288	391.803	NSNoFC	0.0688309
ENSG00000065923.10	ENSG00000065923	610.238	0.00153308	0.0291139	0.838321	0.978109	0.204042	SLC9A7	solute carrier family 9 member A7 [Source:HGNC Symbol;Acc:HGNC:17123]	1864	2088	1918	1999	1849	2057	998	1225	1149	254	333	338	52	72	63	684.639	730.421	703.114	732.473	689.958	712.318	625.275	677.614	636.384	581.745	588.732	664.724	326.406	395.118	404.649	NSNoFC	0.00961296
ENSG00000065970.9	ENSG00000065970	269.198	-0.0108699	0.0325136	0.451277	0.869991	-0.753287	FOXJ2	forkhead box J2 [Source:HGNC Symbol;Acc:HGNC:24818]	996	1098	956	977	974	985	633	719	756	44	62	66	12	18	23	365.826	384.101	350.457	357.992	363.45	341.095	396.592	397.718	418.717	100.775	109.614	129.798	75.3245	98.7796	147.729	NSNoFC	0.0604852
ENSG00000065978.19	ENSG00000065978	24484	0.050103	0.0431695	0.038971	0.447215	2.06449	YBX1	Y-box binding protein 1 [Source:HGNC Symbol;Acc:HGNC:8014]	15121	15999	14386	15625	15581	17096	14998	16046	16064	12553	16060	13489	11536	14170	11266	5553.87	5596.74	5273.72	5725.31	5814.08	5920.17	9396.67	8875.91	8897.19	28750.6	28393.5	26528	72412	77761.5	72361.5	NSNoFC	0.349484
ENSG00000066027.12	ENSG00000066027	322.679	-0.0230667	0.0405919	0.123125	0.637612	-1.54179	PPP2R5A	protein phosphatase 2 regulatory subunit B'alpha [Source:HGNC Symbol;Acc:HGNC:9309]	921	988	997	870	898	904	584	577	626	106	166	153	37	72	51	338.279	345.621	365.487	318.785	335.09	313.046	365.892	319.17	346.716	242.776	293.482	300.896	232.251	395.118	327.573	NSNoFC	0.195443
ENSG00000066044.15	ENSG00000066044	867.761	-0.00683091	0.0313451	0.586147	0.913643	-0.544427	ELAVL1	ELAV like RNA binding protein 1 [Source:HGNC Symbol;Acc:HGNC:3312]	2246	2335	2201	2190	2251	2152	1482	1625	1592	427	557	410	119	176	154	824.946	816.826	806.858	802.459	839.964	745.215	928.514	898.875	881.744	977.973	984.757	806.321	746.968	965.845	989.141	NSNoFC	0.0392234
ENSG00000066084.13	ENSG00000066084	1078.66	0.000717561	0.028929	0.922741	0.99065	0.0969822	DIP2B	disco interacting protein 2 homolog B [Source:HGNC Symbol;Acc:HGNC:29284]	1516	1568	1425	1519	1493	1503	1754	2102	1906	667	842	740	283	316	252	556.82	548.515	522.386	556.592	557.115	520.473	1098.93	1162.73	1055.66	1527.65	1488.63	1455.31	1776.4	1734.13	1618.59	NSNoFC	0.00407995
ENSG00000066117.15	ENSG00000066117	783.934	0.00240097	0.0308686	0.890198	0.986473	0.138053	SMARCD1	SWI/SNF related BAF chromatin remodeling complex subunit D1 [Source:HGNC Symbol;Acc:HGNC:11106]	1395	1465	1433	1490	1430	1390	1248	1355	1291	449	591	524	147	242	163	512.377	512.484	525.319	545.966	533.607	481.343	781.907	749.524	715.032	1028.36	1044.87	1030.52	922.726	1328.04	1046.95	NSNoFC	0.00591471
ENSG00000066135.13	ENSG00000066135	156.889	0.00467021	0.0324555	0.690637	0.942733	0.397991	KDM4A	lysine demethylase 4A [Source:HGNC Symbol;Acc:HGNC:22978]	372	411	389	406	382	411	291	359	355	63	75	82	19	39	23	136.634	143.775	142.602	148.766	142.544	142.325	182.32	198.582	196.62	144.291	132.597	161.264	119.264	214.022	147.729	NSNoFC	0.0256114
ENSG00000066136.21	ENSG00000066136	335.893	-0.0170709	0.0356545	0.248033	0.755112	-1.15514	NFYC	nuclear transcription factor Y subunit gamma [Source:HGNC Symbol;Acc:HGNC:7806]	661	670	660	612	648	617	546	586	587	163	231	195	69	93	84	242.782	234.378	241.947	224.249	241.802	213.661	342.084	324.148	325.115	373.325	408.4	383.494	433.116	510.361	539.532	NSNoFC	0.121988
ENSG00000066279.19	ENSG00000066279	455.063	0.0061165	0.0340294	0.466018	0.878342	0.728973	ASPM	assembly factor for spindle microtubules [Source:HGNC Symbol;Acc:HGNC:19048]	968	919	985	1074	936	1061	666	913	830	123	209	216	81	162	128	355.542	321.483	361.088	393.535	349.27	367.413	417.268	505.03	459.703	281.711	369.505	424.794	508.441	889.016	822.143	NSNoFC	0.0563363
ENSG00000066322.15	ENSG00000066322	1153.89	0.00251247	0.0304118	0.886367	0.985652	0.142903	ELOVL1	ELOVL fatty acid elongase 1 [Source:HGNC Symbol;Acc:HGNC:14418]	3803	3957	3760	3464	3979	4135	2306	2389	2321	486	645	564	90	102	66	1396.82	1384.23	1378.37	1269.28	1484.77	1431.91	1444.77	1321.48	1285.51	1113.1	1140.34	1109.18	564.934	559.751	423.918	NSNoFC	0.00627646
ENSG00000066422.7	ENSG00000066422	504.217	0.0213487	0.0408666	0.149433	0.663009	1.44154	ZBTB11	zinc finger and BTB domain containing 11 [Source:HGNC Symbol;Acc:HGNC:16740]	650	633	657	748	645	732	447	600	654	210	293	253	192	244	168	238.742	221.435	240.848	274.082	240.683	253.484	280.058	331.892	362.224	480.971	518.014	497.559	1205.19	1339.01	1079.06	NSNoFC	0.178481
ENSG00000066427.25	ENSG00000066427	143.521	-0.0140207	0.036561	0.153375	0.66878	-1.42771	ATXN3	ataxin 3 [Source:HGNC Symbol;Acc:HGNC:7106]	334	334	331	309	283	305	210	213	249	63	60	86	32	44	34	122.677	116.839	121.34	113.224	105.602	105.618	131.571	117.822	137.911	144.291	106.078	169.131	200.865	241.461	218.382	NSNoFC	0.174717
ENSG00000066455.13	ENSG00000066455	556.845	-0.0283151	0.049048	0.0416991	0.456405	-2.03651	GOLGA5	golgin A5 [Source:HGNC Symbol;Acc:HGNC:4428]	2033	2110	2024	1759	1826	1771	788	1175	1078	112	173	105	97	94	86	746.712	738.117	741.972	644.533	681.375	613.279	493.704	649.956	597.06	256.518	305.858	206.497	608.873	515.849	552.378	NSNoFC	0.340649
ENSG00000066557.6	ENSG00000066557	438.014	-0.0146543	0.0369019	0.17256	0.690309	-1.36402	LRRC40	leucine rich repeat containing 40 [Source:HGNC Symbol;Acc:HGNC:26004]	812	744	767	701	699	697	454	722	605	145	197	191	141	198	144	298.244	260.265	281.172	256.86	260.833	241.364	284.444	399.377	335.085	332.099	348.289	375.628	885.063	1086.58	924.911	NSNoFC	0.160956
ENSG00000066629.19	ENSG00000066629	475.831	-0.123565	0.0828618	0.00499205	0.173148	-2.80755	EML1	EMAP like 1 [Source:HGNC Symbol;Acc:HGNC:3330]	1824	2187	1917	1647	1766	1784	818	894	929	123	155	157	30	49	43	669.947	765.053	702.747	603.494	658.986	617.781	512.5	494.52	514.535	281.711	274.035	308.762	188.311	268.9	276.189	NSNoFC	0.761584
ENSG00000066654.14	ENSG00000066654	270.907	0.0047273	0.0329214	0.660675	0.933008	0.438981	THUMPD1	THUMP domain 1 NAT10 acetyltransferase adaptor [Source:HGNC Symbol;Acc:HGNC:23807]	897	966	1010	958	970	1030	456	673	597	53	68	82	29	44	22	329.464	337.925	370.253	351.03	361.957	356.678	285.697	372.273	330.654	121.388	120.222	161.264	182.034	241.461	141.306	NSNoFC	0.0301146
ENSG00000066697.15	ENSG00000066697	608.139	0.00904812	0.0297814	0.537276	0.897536	0.616938	MSANTD3	Myb/SANT DNA binding domain containing 3 [Source:HGNC Symbol;Acc:HGNC:23370]	1654	1772	1615	1726	1661	1758	770	926	860	253	344	285	130	110	125	607.507	619.878	592.038	632.441	619.805	608.777	482.427	512.221	476.319	579.455	608.18	560.492	816.016	603.653	802.874	NSNoFC	0.0469481
ENSG00000066739.12	ENSG00000066739	358.857	-0.0163694	0.0369905	0.161177	0.674312	-1.40113	ATG2B	autophagy related 2B [Source:HGNC Symbol;Acc:HGNC:20187]	991	1000	952	982	880	828	552	721	681	154	200	191	60	82	49	363.99	349.818	348.991	359.824	328.374	286.728	345.843	398.824	377.178	352.712	353.593	375.628	376.623	449.996	314.727	NSNoFC	0.171139
ENSG00000066777.9	ENSG00000066777	483.697	-0.030734	0.0454749	0.089386	0.581795	-1.69865	ARFGEF1	ARF guanine nucleotide exchange factor 1 [Source:HGNC Symbol;Acc:HGNC:15772]	1623	1733	1580	1521	1564	1463	857	1004	959	155	165	152	79	65	63	596.121	606.235	579.207	557.325	583.609	506.622	536.934	555.367	531.151	355.002	291.714	298.929	495.887	356.704	404.649	NSNoFC	0.23523
ENSG00000066855.16	ENSG00000066855	176.307	-0.0203404	0.0393741	0.135467	0.650551	-1.49289	MTFR1	mitochondrial fission regulator 1 [Source:HGNC Symbol;Acc:HGNC:29510]	647	723	673	635	608	624	283	355	349	47	91	64	12	25	9	237.64	252.919	246.713	232.677	226.876	216.085	177.307	196.37	193.297	107.646	160.885	125.865	75.3245	137.194	57.807	NSNoFC	0.186719
ENSG00000066926.13	ENSG00000066926	287.574	-0.0257227	0.0432912	0.093673	0.588464	-1.67633	FECH	ferrochelatase [Source:HGNC Symbol;Acc:HGNC:3647]	870	1042	919	847	842	888	488	611	542	124	124	120	30	47	36	319.547	364.511	336.893	310.358	314.194	307.505	305.746	337.977	300.192	284.002	219.228	235.997	188.311	257.924	231.228	NSNoFC	0.23028
ENSG00000066933.17	ENSG00000066933	297.786	-0.0129053	0.0340253	0.342795	0.820252	-0.948658	MYO9A	myosin IXA [Source:HGNC Symbol;Acc:HGNC:7608]	1009	1087	1010	1015	976	957	477	612	625	88	119	121	36	33	37	370.601	380.253	370.253	371.916	364.196	331.399	298.854	338.53	346.162	201.55	210.388	237.963	225.974	181.096	237.651	NSNoFC	0.0860525
ENSG00000067048.17	ENSG00000067048	725.783	0.00308557	0.0308089	0.826628	0.975073	0.219029	DDX3Y	DEAD-box helicase 3 Y-linked [Source:HGNC Symbol;Acc:HGNC:2699]	2303	2270	2437	2296	2293	2490	1223	1556	1474	193	296	274	100	132	77	845.881	794.088	893.372	841.3	855.637	862.261	766.244	860.708	816.388	442.035	523.318	538.859	627.704	724.384	494.571	NSNoFC	0.010963
ENSG00000067057.19	ENSG00000067057	1811.49	0.0143391	0.032575	0.347324	0.821648	0.939792	PFKP	phosphofructokinase, platelet [Source:HGNC Symbol;Acc:HGNC:8878]	3297	3229	3222	3331	3512	3260	2436	2666	2773	1085	1272	1161	416	529	455	1210.97	1129.56	1181.14	1220.54	1310.51	1128.9	1526.22	1474.71	1535.85	2485.01	2248.85	2283.27	2611.25	2903.02	2922.46	NSNoFC	0.0853143
ENSG00000067064.13	ENSG00000067064	971.665	-0.0327994	0.0462962	0.0724732	0.533748	-1.79613	IDI1	isopentenyl-diphosphate delta isomerase 1 [Source:HGNC Symbol;Acc:HGNC:5387]	2293	2455	2400	2124	2158	2314	1165	1607	1414	330	398	390	261	320	247	842.208	858.804	879.808	778.276	805.261	801.314	729.905	888.919	783.157	755.811	703.65	766.989	1638.31	1756.08	1586.48	NSNoFC	0.272664
ENSG00000067066.17	ENSG00000067066	2298.2	-0.0941404	0.0610536	0.00684696	0.207369	-2.7042	SP100	SP100 nuclear antigen [Source:HGNC Symbol;Acc:HGNC:11206]	1740	1855	1616	1478	1624	1615	1116	1193	1224	820	1054	1002	1211	1417	1208	639.094	648.913	592.404	541.569	605.998	559.258	699.205	659.913	677.923	1878.08	1863.44	1970.57	7601.5	7776.15	7758.98	NSNoFC	0.683257
ENSG00000067082.15	ENSG00000067082	1245.62	0.00886938	0.0322104	0.511839	0.893163	0.655976	KLF6	KLF transcription factor 6 [Source:HGNC Symbol;Acc:HGNC:2235]	4626	5394	5452	5240	5415	5279	1294	1454	1467	245	290	277	180	230	139	1699.11	1886.92	1998.63	1920.04	2020.62	1828.06	810.727	804.286	812.511	561.132	512.71	544.759	1129.87	1262.18	892.796	NSNoFC	0.0490692
ENSG00000067113.17	ENSG00000067113	219.081	-0.0151944	0.0376947	0.127193	0.643194	-1.52526	PLPP1	phospholipid phosphatase 1 [Source:HGNC Symbol;Acc:HGNC:9228]	748	711	773	571	664	733	444	413	492	67	135	99	17	27	23	274.737	248.721	283.372	209.226	247.773	253.83	278.178	228.453	272.499	153.453	238.675	194.697	106.71	148.169	147.729	NSNoFC	0.191658
ENSG00000067141.17	ENSG00000067141	326.054	-0.000520164	0.0311252	0.959647	0.993296	-0.050596	NEO1	neogenin 1 [Source:HGNC Symbol;Acc:HGNC:7754]	796	840	797	785	831	805	501	623	603	196	287	273	43	26	37	292.367	293.847	292.17	287.64	310.089	278.763	313.89	344.615	333.977	448.906	507.406	536.892	269.913	142.682	237.651	NSNoFC	0.00292133
ENSG00000067167.8	ENSG00000067167	3668.33	-0.0399241	0.0579238	0.0516842	0.482236	-1.94575	TRAM1	translocation associated membrane protein 1 [Source:HGNC Symbol;Acc:HGNC:20568]	13760	13940	13468	12207	12573	12563	5668	7665	7376	1022	1506	1329	335	435	414	5053.99	4876.47	4937.19	4472.89	4691.64	4350.44	3551.16	4239.93	4085.26	2340.72	2662.56	2613.66	2102.81	2387.17	2659.12	NSNoFC	0.316741
ENSG00000067177.15	ENSG00000067177	313.389	-0.0313564	0.0443001	0.0954886	0.593196	-1.66713	PHKA1	phosphorylase kinase regulatory subunit alpha 1 [Source:HGNC Symbol;Acc:HGNC:8925]	1109	1197	1099	1055	1038	1071	511	587	639	111	145	128	27	43	25	407.331	418.733	402.879	386.573	387.331	370.876	320.156	324.701	353.916	254.227	256.355	251.73	169.48	235.973	160.575	NSNoFC	0.226802
ENSG00000067182.9	ENSG00000067182	621.148	-0.0256695	0.0417045	0.118344	0.631491	-1.56176	TNFRSF1A	TNF receptor superfamily member 1A [Source:HGNC Symbol;Acc:HGNC:11916]	2444	2803	2699	2376	2444	2526	1182	1343	1401	197	215	272	8	6	13	897.67	980.541	989.418	870.614	911.983	874.727	740.556	742.886	775.956	451.196	380.113	534.925	50.2164	32.9265	83.4989	NSNoFC	0.199633
ENSG00000067208.17	ENSG00000067208	297.428	-0.0146767	0.0361665	0.217247	0.729308	-1.23388	EVI5	ecotropic viral integration site 5 [Source:HGNC Symbol;Acc:HGNC:3501]	1057	1160	1101	1014	1059	984	420	531	580	80	92	78	26	49	54	388.231	405.789	403.612	371.55	395.168	340.749	263.142	293.725	321.238	183.227	162.653	153.398	163.203	268.9	346.842	NSNoFC	0.137089
ENSG00000067221.14	ENSG00000067221	145.773	0.00379893	0.0327082	0.725132	0.950804	0.351609	STOML1	stomatin like 1 [Source:HGNC Symbol;Acc:HGNC:14560]	461	508	469	468	453	551	308	282	309	70	98	93	8	2	6	169.323	177.708	171.929	171.484	169.038	190.806	192.971	155.989	171.142	160.324	173.261	182.897	50.2164	10.9755	38.538	NSNoFC	0.0219089
ENSG00000067225.21	ENSG00000067225	17646.8	-0.0181015	0.0245894	0.29866	0.787489	-1.03931	PKM	pyruvate kinase M1/2 [Source:HGNC Symbol;Acc:HGNC:9021]	52596	53409	51961	49861	51150	53315	30911	33656	34915	7728	9853	9160	2290	2423	2134	19318.3	18683.5	19048.2	18270.1	19086.7	18462.4	19366.6	18617	19338	17699.7	17419.8	18014.4	14374.4	13296.8	13706.7	NSNoFC	0.103756
ENSG00000067248.11	ENSG00000067248	680.255	0.00526847	0.0308201	0.713202	0.948434	0.367559	DHX29	DExH-box helicase 29 [Source:HGNC Symbol;Acc:HGNC:15815]	1894	1863	1888	1876	1955	1897	938	1201	1168	220	256	271	136	180	134	695.658	651.712	692.116	687.404	729.512	656.911	587.683	664.338	646.907	503.874	452.599	532.959	853.678	987.796	860.681	NSNoFC	0.0229928
ENSG00000067334.14	ENSG00000067334	1033.02	0.00525322	0.0316766	0.705343	0.945856	0.378117	DNTTIP2	deoxynucleotidyltransferase terminal interacting protein 2 [Source:HGNC Symbol;Acc:HGNC:24013]	1911	2107	2054	1989	2132	2054	1304	1773	1642	368	477	417	277	400	299	701.902	737.067	752.969	728.809	795.559	711.279	816.992	980.742	909.436	842.844	843.319	820.088	1738.74	2195.1	1920.48	NSNoFC	0.0241748
ENSG00000067365.15	ENSG00000067365	343.091	-0.0013101	0.0325554	0.897717	0.987277	-0.128546	METTL22	methyltransferase 22, Kin17 lysine [Source:HGNC Symbol;Acc:HGNC:28368]	339	427	411	374	404	385	243	314	265	98	126	133	183	180	153	124.513	149.372	150.667	137.041	150.753	133.321	152.246	173.69	146.773	224.453	222.764	261.563	1148.7	987.796	982.718	NSNoFC	0.00556099
ENSG00000067369.14	ENSG00000067369	578.445	-0.0100035	0.0346007	0.333122	0.814499	-0.967845	TP53BP1	tumor protein p53 binding protein 1 [Source:HGNC Symbol;Acc:HGNC:11999]	1564	1468	1554	1447	1275	1553	932	1188	1129	196	308	233	86	173	104	574.45	513.533	569.676	530.21	475.768	537.788	583.924	657.147	625.307	448.906	544.533	458.227	539.826	949.382	667.991	NSNoFC	0.0891097
ENSG00000067533.6	ENSG00000067533	265.287	-0.00907309	0.03216	0.491744	0.887794	-0.687538	RRP15	ribosomal RNA processing 15 homolog [Source:HGNC Symbol;Acc:HGNC:24255]	928	914	918	926	836	904	468	535	513	93	116	104	16	30	40	340.85	319.734	336.527	339.305	311.955	313.046	293.215	295.937	284.13	213.001	205.084	204.53	100.433	164.633	256.92	NSNoFC	0.0516878
ENSG00000067560.14	ENSG00000067560	4734.07	-0.0189361	0.0246889	0.265741	0.765007	-1.11292	RHOA	ras homolog family member A [Source:HGNC Symbol;Acc:HGNC:667]	13171	14517	13549	13113	13320	13765	7473	8269	8458	2391	3185	2909	578	657	558	4837.65	5078.31	4966.89	4804.86	4970.38	4766.68	4682.04	4574.03	4684.54	5476.19	5630.97	5720.95	3628.13	3605.46	3584.03	NSNoFC	0.116335
ENSG00000067596.12	ENSG00000067596	811.31	0.00711936	0.0323182	0.562188	0.908741	0.579595	DHX8	DEAH-box helicase 8 [Source:HGNC Symbol;Acc:HGNC:2749]	1080	1081	1038	1078	1118	1098	1281	1471	1350	437	547	546	260	299	178	396.679	378.154	380.517	395.001	417.184	380.226	802.582	813.69	747.71	1000.88	967.077	1073.78	1632.03	1640.84	1143.29	NSNoFC	0.0415597
ENSG00000067704.10	ENSG00000067704	1252.83	0.00063722	0.0279519	0.969114	0.99541	0.03872	IARS2	isoleucyl-tRNA synthetase 2, mitochondrial [Source:HGNC Symbol;Acc:HGNC:29685]	3268	3536	3528	3426	3433	3464	2172	2697	2575	750	1000	898	90	113	95	1200.32	1236.96	1293.32	1255.35	1281.03	1199.55	1360.82	1491.86	1426.19	1717.75	1767.97	1766.04	564.934	620.116	610.184	NSNoFC	0.00199794
ENSG00000067798.16	ENSG00000067798	1074.85	0.00182846	0.0282726	0.944584	0.993296	0.06951	NAV3	neuron navigator 3 [Source:HGNC Symbol;Acc:HGNC:15998]	2789	2957	2998	2900	2919	2928	1499	1817	1788	407	503	481	205	271	206	1024.39	1034.41	1099.03	1062.62	1089.23	1013.94	939.165	1005.08	990.3	932.167	889.286	945.953	1286.79	1487.18	1323.14	NSNoFC	0.00292133
ENSG00000067829.20	ENSG00000067829	559.348	0.0194371	0.0397427	0.110205	0.617712	1.59727	IDH3G	isocitrate dehydrogenase (NAD(+)) 3 non-catalytic subunit gamma [Source:HGNC Symbol;Acc:HGNC:5386]	999	1134	1108	1244	1112	1250	915	760	882	400	480	424	114	100	89	366.928	396.694	406.178	455.826	414.945	432.862	573.273	420.397	488.504	916.134	848.623	833.854	715.583	548.776	571.647	NSNoFC	0.209214
ENSG00000067900.9	ENSG00000067900	1938.46	-0.0103833	0.0324687	0.444809	0.866905	-0.764097	ROCK1	Rho associated coiled-coil containing protein kinase 1 [Source:HGNC Symbol;Acc:HGNC:10251]	4813	4952	4865	4757	4804	4501	2135	2942	2772	778	1033	901	488	501	468	1767.79	1732.3	1783.45	1743.06	1792.62	1558.65	1337.64	1627.38	1535.3	1781.88	1826.31	1771.94	3063.2	2749.37	3005.96	NSNoFC	0.0620283
ENSG00000067955.15	ENSG00000067955	819.473	-0.0558383	0.066667	0.0300827	0.39414	-2.169	CBFB	core-binding factor subunit beta [Source:HGNC Symbol;Acc:HGNC:1539]	2421	2404	2478	2272	2194	2192	1237	1544	1594	329	423	392	121	147	139	889.222	840.963	908.402	832.506	818.695	759.067	775.015	854.07	882.851	753.521	747.849	770.922	759.522	806.7	892.796	NSNoFC	0.40435
ENSG00000068001.14	ENSG00000068001	289.322	-0.0828023	0.0831912	0.0145914	0.295326	-2.44236	HYAL2	hyaluronidase 2 [Source:HGNC Symbol;Acc:HGNC:5321]	921	935	943	823	812	877	654	698	712	145	170	170	24	10	9	338.279	327.08	345.691	301.564	302.999	303.696	409.749	386.102	394.348	332.099	300.554	334.328	150.649	54.8776	57.807	NSNoFC	0.529699
ENSG00000068024.18	ENSG00000068024	142.858	-0.00276484	0.0331149	0.763355	0.962704	-0.301078	HDAC4	histone deacetylase 4 [Source:HGNC Symbol;Acc:HGNC:14063]	316	320	310	289	330	302	214	244	218	63	58	77	43	29	39	116.065	111.942	113.642	105.895	123.14	104.579	134.077	134.97	120.741	144.291	102.542	151.431	269.913	159.145	250.497	NSNoFC	0.0165074
ENSG00000068028.18	ENSG00000068028	469.134	0.0142773	0.0338677	0.330711	0.814065	0.972682	RASSF1	Ras association domain family member 1 [Source:HGNC Symbol;Acc:HGNC:9882]	1676	1696	1518	1791	1605	1713	852	877	871	145	204	193	45	46	49	615.587	593.292	556.479	656.258	598.908	593.194	533.802	485.116	482.411	332.099	360.665	379.561	282.467	252.437	314.727	NSNoFC	0.089341
ENSG00000068078.20	ENSG00000068078	534.539	-0.00728497	0.0345232	0.357112	0.823499	-0.920882	FGFR3	fibroblast growth factor receptor 3 [Source:HGNC Symbol;Acc:HGNC:3690]	127	132	105	119	106	106	394	415	338	427	539	438	264	246	203	46.6465	46.176	38.4916	43.604	39.5541	36.7067	246.852	229.559	187.204	977.973	952.933	861.387	1657.14	1349.99	1303.87	NSNoFC	0.084337
ENSG00000068097.16	ENSG00000068097	176.435	-0.0128563	0.0351996	0.316287	0.807579	-1.00212	HEATR6	HEAT repeat containing 6 [Source:HGNC Symbol;Acc:HGNC:24076]	572	558	519	511	525	508	347	457	451	60	87	70	18	15	23	210.093	195.199	190.259	187.241	195.905	175.915	217.405	252.791	249.79	137.42	153.813	137.665	112.987	82.3163	147.729	NSNoFC	0.0928148
ENSG00000068120.15	ENSG00000068120	321.079	-0.0207602	0.0367056	0.208374	0.724768	-1.25805	COASY	Coenzyme A synthase [Source:HGNC Symbol;Acc:HGNC:29932]	927	1052	979	872	920	1002	565	634	648	156	192	171	32	43	32	340.483	368.009	358.889	319.518	343.3	346.982	353.988	350.7	358.901	357.292	339.449	336.295	200.865	235.973	205.536	NSNoFC	0.139801
ENSG00000068305.19	ENSG00000068305	490.373	-0.0160657	0.0366444	0.217197	0.729308	-1.23401	MEF2A	myocyte enhancer factor 2A [Source:HGNC Symbol;Acc:HGNC:6993]	1537	1530	1397	1348	1448	1335	685	786	906	150	193	195	104	126	73	564.533	535.222	512.122	493.934	540.324	462.297	429.172	434.779	501.796	343.55	341.217	383.494	652.813	691.457	468.879	NSNoFC	0.137089
ENSG00000068308.15	ENSG00000068308	701.144	0.00472245	0.0312658	0.721778	0.950283	0.356083	OTUD5	OTU deubiquitinase 5 [Source:HGNC Symbol;Acc:HGNC:25402]	1353	1421	1405	1376	1481	1384	1010	1102	1174	437	577	497	173	139	114	496.951	497.092	515.055	504.194	552.638	479.265	632.793	609.576	650.23	1000.88	1020.12	977.419	1085.93	762.798	732.221	NSNoFC	0.0221471
ENSG00000068323.17	ENSG00000068323	1159.06	-0.042193	0.0473953	0.0552704	0.494429	-1.91674	TFE3	transcription factor binding to IGHM enhancer 3 [Source:HGNC Symbol;Acc:HGNC:11752]	2845	3002	2873	2711	2619	2800	1502	1475	1628	485	670	625	293	296	257	1044.96	1050.15	1053.2	993.364	977.284	969.611	941.045	815.902	901.682	1110.81	1184.54	1229.15	1839.17	1624.38	1650.71	NSNoFC	0.305896
ENSG00000068366.21	ENSG00000068366	1565.84	-0.011132	0.0324918	0.378875	0.835297	-0.879972	ACSL4	acyl-CoA synthetase long chain family member 4 [Source:HGNC Symbol;Acc:HGNC:3571]	5135	5377	4980	4874	5009	4950	2370	3264	3029	658	931	788	171	169	133	1886.06	1880.97	1825.6	1785.93	1869.12	1714.13	1484.87	1805.49	1677.64	1507.04	1645.98	1549.71	1073.37	927.431	854.258	NSNoFC	0.0781593
ENSG00000068383.19	ENSG00000068383	451.561	0.00675563	0.031066	0.670521	0.936163	0.425433	INPP5A	inositol polyphosphate-5-phosphatase A [Source:HGNC Symbol;Acc:HGNC:6076]	1281	1358	1261	1284	1331	1352	763	824	884	180	251	241	60	99	40	470.505	475.053	462.266	470.483	496.665	468.184	478.041	455.799	489.611	412.26	443.759	473.96	376.623	543.288	256.92	NSNoFC	0.0286487
ENSG00000068394.11	ENSG00000068394	199.069	0.00364415	0.033146	0.699755	0.945395	0.385651	GPKOW	G-patch domain and KOW motifs [Source:HGNC Symbol;Acc:HGNC:30677]	479	506	489	456	507	555	312	344	295	85	103	129	44	55	23	175.935	177.008	179.261	167.087	189.188	192.191	195.477	190.285	163.388	194.679	182.1	253.696	276.19	301.827	147.729	NSNoFC	0.0243867
ENSG00000068400.14	ENSG00000068400	363.756	-0.00979688	0.0335004	0.402985	0.85199	-0.836302	GRIPAP1	GRIP1 associated protein 1 [Source:HGNC Symbol;Acc:HGNC:18706]	774	904	776	773	724	836	421	466	393	123	136	155	106	137	116	284.287	316.236	284.471	283.243	270.162	289.498	263.768	257.77	217.667	281.711	240.443	304.829	665.367	751.822	745.067	NSNoFC	0.0695655
ENSG00000068438.15	ENSG00000068438	321.546	-0.020946	0.0377058	0.184835	0.699095	-1.32601	FTSJ1	FtsJ RNA 2'-O-methyltransferase 1 [Source:HGNC Symbol;Acc:HGNC:13254]	1286	1329	1240	1211	1189	1212	537	509	557	84	111	107	36	41	23	472.342	464.909	454.568	443.734	443.677	419.703	336.445	281.555	308.499	192.388	196.244	210.43	225.974	224.998	147.729	NSNoFC	0.155464
ENSG00000068489.13	ENSG00000068489	419.602	-0.00739629	0.0323854	0.543885	0.901445	-0.606949	PRR11	proline rich 11 [Source:HGNC Symbol;Acc:HGNC:25619]	1048	1126	1004	1006	1069	990	654	872	804	179	262	240	72	86	67	384.926	393.896	368.053	368.618	398.899	342.827	409.749	482.35	445.303	409.97	463.207	471.993	451.947	471.947	430.341	NSNoFC	0.0450606
ENSG00000068650.19	ENSG00000068650	252.874	-0.016754	0.0352424	0.26211	0.764592	-1.12142	ATP11A	ATPase phospholipid transporting 11A [Source:HGNC Symbol;Acc:HGNC:13552]	874	936	914	835	874	867	397	467	445	106	126	134	29	13	22	321.016	327.43	335.06	305.961	326.135	300.233	248.732	258.323	246.467	242.776	222.764	263.529	182.034	71.3408	141.306	NSNoFC	0.11657
ENSG00000068654.17	ENSG00000068654	847.012	0.00641437	0.0305615	0.695325	0.94361	0.39164	POLR1A	RNA polymerase I subunit A [Source:HGNC Symbol;Acc:HGNC:17264]	1383	1422	1374	1407	1419	1414	1345	1458	1345	494	571	546	193	245	233	507.97	497.442	503.69	515.553	529.502	489.653	842.68	806.499	744.94	1131.43	1009.51	1073.78	1211.47	1344.5	1496.56	NSNoFC	0.0252074
ENSG00000068697.7	ENSG00000068697	2501.04	-0.0266012	0.0373246	0.145532	0.658932	-1.4555	LAPTM4A	lysosomal protein transmembrane 4 alpha [Source:HGNC Symbol;Acc:HGNC:6924]	8474	9178	8316	7728	8243	8615	4263	4938	4744	967	1442	1288	183	265	206	3112.46	3210.63	3048.54	2831.69	3075.89	2983.28	2670.89	2731.47	2627.51	2214.75	2549.41	2533.03	1148.7	1454.26	1323.14	NSNoFC	0.181159
ENSG00000068724.18	ENSG00000068724	602.848	0.0105819	0.0344305	0.355197	0.82199	0.924556	TTC7A	tetratricopeptide repeat domain 7A [Source:HGNC Symbol;Acc:HGNC:19750]	908	946	906	1032	955	940	895	914	808	366	451	377	166	222	130	333.504	330.928	332.128	378.145	356.36	325.512	560.742	505.583	447.518	838.263	797.352	741.422	1041.99	1218.28	834.989	NSNoFC	0.0851332
ENSG00000068745.15	ENSG00000068745	412.127	-0.00772335	0.031587	0.575558	0.910674	-0.559884	IP6K2	inositol hexakisphosphate kinase 2 [Source:HGNC Symbol;Acc:HGNC:17313]	947	1030	1006	1029	919	951	715	791	788	138	153	165	90	118	95	347.829	360.313	368.786	377.046	342.926	329.321	447.967	437.545	436.441	316.066	270.499	324.495	564.934	647.555	610.184	NSNoFC	0.0406369
ENSG00000068796.19	ENSG00000068796	591.498	0.00432299	0.0322575	0.688746	0.942109	0.400558	KIF2A	kinesin family member 2A [Source:HGNC Symbol;Acc:HGNC:6318]	1471	1545	1495	1475	1577	1558	840	1144	993	162	249	242	144	180	107	540.292	540.469	548.047	540.469	588.46	539.519	526.283	632.808	549.982	371.034	440.223	475.926	903.894	987.796	687.26	NSNoFC	0.025899
ENSG00000068878.15	ENSG00000068878	1019.63	0.00209254	0.0315214	0.84732	0.979905	0.192538	PSME4	proteasome activator subunit 4 [Source:HGNC Symbol;Acc:HGNC:20635]	3289	3280	3040	3151	3291	3245	1575	2135	1933	404	645	562	88	129	101	1208.03	1147.4	1114.42	1154.59	1228.04	1123.71	986.781	1180.98	1070.61	925.296	1140.34	1105.25	552.38	707.92	648.722	NSNoFC	0.00881614
ENSG00000068903.21	ENSG00000068903	647.292	-0.00894378	0.0337028	0.403457	0.852285	-0.835464	SIRT2	sirtuin 2 [Source:HGNC Symbol;Acc:HGNC:10886]	1027	1029	1021	949	967	995	746	760	744	296	247	276	240	270	249	377.212	359.963	374.285	347.732	360.838	344.558	467.39	420.397	412.071	677.939	436.687	542.792	1506.49	1481.69	1599.33	NSNoFC	0.069415
ENSG00000068912.15	ENSG00000068912	990.647	-0.0217527	0.0299722	0.259121	0.764592	-1.12847	ERLEC1	endoplasmic reticulum lectin 1 [Source:HGNC Symbol;Acc:HGNC:25222]	3150	3363	3287	3148	3106	3231	1891	2195	2245	527	671	587	35	36	44	1156.98	1176.44	1204.97	1153.49	1159.01	1118.86	1184.76	1214.17	1243.41	1207.01	1186.3	1154.42	219.697	197.559	282.612	NSNoFC	0.11657
ENSG00000068971.14	ENSG00000068971	239.888	-0.00506805	0.032829	0.634085	0.926146	-0.475985	PPP2R5B	protein phosphatase 2 regulatory subunit B'beta [Source:HGNC Symbol;Acc:HGNC:9310]	749	774	766	722	767	723	435	468	566	112	130	106	11	39	23	275.104	270.759	280.806	264.555	286.207	250.367	272.54	258.876	313.484	256.518	229.835	208.464	69.0475	214.022	147.729	NSNoFC	0.0333204
ENSG00000069011.16	ENSG00000069011	352.898	-0.00760273	0.0339429	0.50356	0.891427	-0.6689	PITX1	paired like homeodomain 1 [Source:HGNC Symbol;Acc:HGNC:9004]	1327	1353	1349	1322	1236	1261	803	645	717	113	168	157	27	16	12	487.401	473.304	494.526	484.407	461.216	436.671	503.102	356.784	397.117	258.808	297.018	308.762	169.48	87.8041	77.0759	NSNoFC	0.0499144
ENSG00000069020.19	ENSG00000069020	143.231	0.00957722	0.0343169	0.360894	0.824573	0.913663	MAST4	microtubule associated serine/threonine kinase family member 4 [Source:HGNC Symbol;Acc:HGNC:19037]	307	267	284	295	299	321	289	336	313	54	54	59	35	40	30	112.76	93.4015	104.111	108.094	111.572	111.159	181.067	185.86	173.358	123.678	95.4701	116.032	219.697	219.51	192.69	NSNoFC	0.0837708
ENSG00000069248.12	ENSG00000069248	718.705	-0.0138817	0.0342399	0.315054	0.807579	-1.00467	NUP133	nucleoporin 133 [Source:HGNC Symbol;Acc:HGNC:18016]	1348	1311	1303	1276	1240	1243	924	1142	1048	346	398	340	192	287	195	495.114	458.612	477.663	467.552	462.708	430.438	578.912	631.702	580.444	792.456	703.65	668.657	1205.19	1574.99	1252.48	NSNoFC	0.0928148
ENSG00000069275.13	ENSG00000069275	2047.38	-0.0400849	0.0486562	0.0527315	0.485444	-1.93711	NUCKS1	nuclear casein kinase and cyclin dependent kinase substrate 1 [Source:HGNC Symbol;Acc:HGNC:29923]	7095	7163	7170	6674	6407	6785	2901	3692	3727	608	811	729	253	359	318	2605.96	2505.75	2628.43	2445.49	2390.78	2349.57	1817.56	2042.24	2064.23	1392.52	1433.82	1433.68	1588.09	1970.1	2042.51	NSNoFC	0.313861
ENSG00000069329.19	ENSG00000069329	1281.26	-0.0122755	0.0335743	0.342101	0.820252	-0.950023	VPS35	VPS35 retromer complex component [Source:HGNC Symbol;Acc:HGNC:13487]	3601	3717	3727	3470	3503	3532	2112	2808	2796	545	796	717	162	206	123	1322.63	1300.27	1366.27	1271.48	1307.15	1223.09	1323.23	1553.26	1548.59	1248.23	1407.3	1410.08	1016.88	1130.48	790.028	NSNoFC	0.0860525
ENSG00000069345.12	ENSG00000069345	793.328	0.00606359	0.0299023	0.749358	0.95822	0.319486	DNAJA2	DnaJ heat shock protein family (Hsp40) member A2 [Source:HGNC Symbol;Acc:HGNC:14884]	2171	2281	2069	2184	2203	2200	1455	1873	1698	393	517	452	90	92	78	797.398	797.936	758.468	800.261	822.053	761.837	911.598	1036.06	940.453	900.102	914.038	888.92	564.934	504.873	500.994	NSNoFC	0.0185349
ENSG00000069482.7	ENSG00000069482	140.914	-0.00893752	0.0334592	0.497368	0.89013	-0.678637	GAL	galanin and GMAP prepropeptide [Source:HGNC Symbol;Acc:HGNC:4114]	510	577	529	520	496	531	260	255	271	42	64	71	10	11	7	187.321	201.845	193.924	190.538	185.083	183.88	162.897	141.054	150.096	96.1941	113.15	139.631	62.7704	60.3653	44.961	NSNoFC	0.0505465
ENSG00000069702.11	ENSG00000069702	355.774	0.00176973	0.0329757	0.850942	0.980349	0.187917	TGFBR3	transforming growth factor beta receptor 3 [Source:HGNC Symbol;Acc:HGNC:11774]	488	531	506	491	517	537	291	466	435	122	203	164	122	149	156	179.24	185.754	185.493	179.912	192.919	185.958	182.32	257.77	240.929	279.421	358.897	322.529	765.799	817.676	1001.99	NSNoFC	0.0086195
ENSG00000069849.11	ENSG00000069849	2773.49	0.012034	0.0270281	0.417575	0.85648	0.810636	ATP1B3	ATPase Na+/K+ transporting subunit beta 3 [Source:HGNC Symbol;Acc:HGNC:806]	6137	6270	5813	5999	5948	6657	4793	5407	5188	1820	2540	2230	345	367	344	2254.09	2193.36	2130.97	2198.15	2219.51	2305.25	3002.95	2990.9	2873.42	4168.41	4490.63	4385.6	2165.58	2014.01	2209.51	NSNoFC	0.0672827
ENSG00000069869.17	ENSG00000069869	1212.18	-0.0321651	0.0492848	0.0702378	0.527036	-1.81037	NEDD4	NEDD4 E3 ubiquitin protein ligase [Source:HGNC Symbol;Acc:HGNC:7727]	2959	3092	3005	2848	2734	2645	1539	2057	1871	429	649	515	298	311	323	1086.83	1081.64	1101.59	1043.56	1020.2	915.936	964.226	1137.84	1036.27	982.554	1147.41	1012.82	1870.56	1706.69	2074.63	NSNoFC	0.27816
ENSG00000069956.14	ENSG00000069956	699.057	-0.0527562	0.07217	0.0257846	0.370332	-2.22944	MAPK6	mitogen-activated protein kinase 6 [Source:HGNC Symbol;Acc:HGNC:6879]	3280	3330	3149	2920	2935	2926	877	1094	1196	141	147	156	51	70	58	1204.73	1164.9	1154.38	1069.95	1095.2	1013.24	549.465	605.151	662.415	322.937	259.891	306.795	320.129	384.143	372.534	NSNoFC	0.431409
ENSG00000069966.19	ENSG00000069966	423.422	0.00150603	0.0305846	0.893241	0.98692	0.134204	GNB5	G protein subunit beta 5 [Source:HGNC Symbol;Acc:HGNC:4401]	906	970	914	942	946	912	478	529	481	139	209	175	128	146	130	332.77	339.324	335.06	345.168	353.002	315.816	299.48	292.618	266.406	318.357	369.505	344.162	803.462	801.212	834.989	NSNoFC	0.00571804
ENSG00000069974.17	ENSG00000069974	158.929	-0.00466611	0.0326114	0.665792	0.935254	-0.431931	RAB27A	RAB27A, member RAS oncogene family [Source:HGNC Symbol;Acc:HGNC:9766]	552	634	603	605	516	617	255	313	304	38	68	65	19	13	13	202.747	221.785	221.052	221.684	192.546	213.661	159.765	173.137	168.373	87.0328	120.222	127.831	119.264	71.3408	83.4989	NSNoFC	0.0290706
ENSG00000069998.12	ENSG00000069998	202.521	0.00334288	0.0327472	0.754965	0.960665	0.312099	HDHD5	haloacid dehalogenase like hydrolase domain containing 5 [Source:HGNC Symbol;Acc:HGNC:1843]	516	554	457	491	509	558	420	380	416	121	138	144	20	33	17	189.524	193.799	167.53	179.912	189.934	193.23	263.142	210.199	230.405	277.131	243.979	283.196	125.541	181.096	109.191	NSNoFC	0.0174278
ENSG00000070010.19	ENSG00000070010	872.031	0.00970393	0.0312853	0.505959	0.891427	0.665142	UFD1	ubiquitin recognition factor in ER associated degradation 1 [Source:HGNC Symbol;Acc:HGNC:12520]	1538	1655	1563	1493	1684	1705	1183	1230	1248	458	580	496	256	245	231	564.9	578.949	572.975	547.065	628.387	590.424	741.183	680.379	691.216	1048.97	1025.42	975.452	1606.92	1344.5	1483.71	NSNoFC	0.0499144
ENSG00000070018.9	ENSG00000070018	478.541	-0.00727096	0.0324778	0.569869	0.909655	-0.568244	LRP6	LDL receptor related protein 6 [Source:HGNC Symbol;Acc:HGNC:6698]	1270	1502	1385	1303	1332	1383	766	1014	983	148	255	194	82	79	81	466.465	525.427	507.723	477.445	497.038	478.918	479.92	560.898	544.443	338.97	450.831	381.528	514.718	433.533	520.263	NSNoFC	0.0411235
ENSG00000070047.13	ENSG00000070047	505.453	0.0217692	0.039693	0.136415	0.651152	1.48928	PHRF1	PHD and ring finger domains 1 [Source:HGNC Symbol;Acc:HGNC:24351]	1631	1591	1535	1725	1750	1667	873	1001	865	181	208	230	66	60	69	599.059	556.561	562.711	632.074	653.015	577.265	546.959	553.707	479.088	414.551	367.737	452.327	414.285	329.265	443.187	NSNoFC	0.186318
ENSG00000070061.16	ENSG00000070061	641.947	-0.0130706	0.0327995	0.389755	0.845239	-0.860062	ELP1	elongator acetyltransferase complex subunit 1 [Source:HGNC Symbol;Acc:HGNC:5959]	1328	1383	1340	1288	1264	1342	763	1025	960	264	325	329	199	200	157	487.768	483.799	491.226	471.949	471.664	464.721	478.041	566.983	531.705	604.649	574.589	647.024	1249.13	1097.55	1008.41	NSNoFC	0.0730205
ENSG00000070081.18	ENSG00000070081	767.894	-0.0371958	0.0492417	0.0673177	0.519583	-1.82955	NUCB2	nucleobindin 2 [Source:HGNC Symbol;Acc:HGNC:8044]	2953	3107	3153	2749	2850	2919	1143	1372	1437	225	334	329	68	51	59	1084.62	1086.89	1155.85	1007.29	1063.48	1010.82	716.121	758.927	795.895	515.326	590.5	647.024	426.839	279.876	378.957	NSNoFC	0.284345
ENSG00000070087.15	ENSG00000070087	966.55	-0.0326733	0.0387744	0.109533	0.616743	-1.60029	PFN2	profilin 2 [Source:HGNC Symbol;Acc:HGNC:8882]	3411	3789	3532	3333	3375	3450	1517	1753	1728	295	459	421	99	97	94	1252.84	1325.46	1294.78	1221.28	1259.39	1194.7	950.443	969.679	957.068	675.649	811.496	827.954	621.427	532.312	603.761	NSNoFC	0.209896
ENSG00000070214.17	ENSG00000070214	590.409	-0.0335744	0.0531024	0.0478236	0.475946	-1.97893	SLC44A1	solute carrier family 44 member 1 [Source:HGNC Symbol;Acc:HGNC:18798]	2310	2288	2221	2110	2042	1931	1043	1332	1259	220	300	226	31	57	18	848.452	800.384	814.189	773.146	761.976	668.685	653.469	736.801	697.308	503.874	530.39	444.46	194.588	312.802	115.614	NSNoFC	0.322443
ENSG00000070269.14	ENSG00000070269	268.478	-0.0131672	0.0350943	0.271542	0.768261	-1.09952	TMEM260	transmembrane protein 260 [Source:HGNC Symbol;Acc:HGNC:20185]	405	450	477	398	400	447	318	363	395	153	185	186	79	75	82	148.755	157.418	174.862	145.835	149.261	154.791	199.236	200.795	218.774	350.421	327.074	365.795	495.887	411.582	526.686	NSNoFC	0.114491
ENSG00000070366.14	ENSG00000070366	978.908	-0.0159479	0.0327207	0.359856	0.82448	-0.91564	SMG6	SMG6 nonsense mediated mRNA decay factor [Source:HGNC Symbol;Acc:HGNC:17809]	1192	1234	1169	1090	1162	1212	1110	1225	1238	486	548	552	398	396	348	437.816	431.676	428.54	399.398	433.602	419.703	695.446	677.614	685.677	1113.1	968.845	1085.58	2498.26	2173.15	2235.2	NSNoFC	0.08382
ENSG00000070367.17	ENSG00000070367	1087.27	-0.010709	0.0343807	0.344781	0.821119	-0.94476	EXOC5	exocyst complex component 5 [Source:HGNC Symbol;Acc:HGNC:10696]	3189	3267	3178	3047	2955	3040	1702	2443	2390	544	811	565	111	138	89	1171.31	1142.86	1165.01	1116.48	1102.66	1052.72	1066.35	1351.36	1323.72	1245.94	1433.82	1111.15	696.752	757.31	571.647	NSNoFC	0.0855941
ENSG00000070371.16	ENSG00000070371	155.798	-0.0105604	0.0356526	0.222441	0.733028	-1.22006	CLTCL1	clathrin heavy chain like 1 [Source:HGNC Symbol;Acc:HGNC:2093]	234	274	236	235	192	233	212	296	245	106	96	123	30	45	48	85.9471	95.8502	86.5145	86.1087	71.6451	80.6855	132.824	163.734	135.695	242.776	169.725	241.896	188.311	246.949	308.304	NSNoFC	0.13488
ENSG00000070404.10	ENSG00000070404	1510.63	0.0143401	0.0325586	0.331788	0.814065	0.970519	FSTL3	follistatin like 3 [Source:HGNC Symbol;Acc:HGNC:3973]	4812	4716	4499	4769	4633	5181	3153	3185	3032	857	1088	978	57	55	68	1767.43	1649.74	1649.27	1747.46	1728.81	1794.13	1975.44	1761.8	1679.3	1962.82	1923.55	1923.37	357.792	301.827	436.764	NSNoFC	0.089341
ENSG00000070413.21	ENSG00000070413	476.779	-0.0112091	0.0331962	0.414238	0.855177	-0.816459	DGCR2	DiGeorge syndrome critical region gene 2 [Source:HGNC Symbol;Acc:HGNC:2845]	1661	1786	1722	1603	1673	1671	966	945	1091	230	272	307	10	8	7	610.078	624.776	631.263	587.371	624.283	578.65	605.226	522.731	604.26	526.777	480.887	603.758	62.7704	43.902	44.961	NSNoFC	0.0679438
ENSG00000070423.18	ENSG00000070423	330.609	0.00617088	0.0316942	0.729952	0.953253	0.34519	RNF126	ring finger protein 126 [Source:HGNC Symbol;Acc:HGNC:21151]	1029	1179	1056	1148	1066	1098	683	685	697	105	121	122	31	41	43	377.947	412.436	387.116	420.65	397.78	380.226	427.919	378.911	386.04	240.485	213.924	239.93	194.588	224.998	276.189	NSNoFC	0.0207918
ENSG00000070444.15	ENSG00000070444	204.193	0.0418343	0.0640051	0.0345774	0.423457	2.11327	MNT	MAX network transcriptional repressor [Source:HGNC Symbol;Acc:HGNC:7188]	800	865	821	976	842	958	226	251	261	69	80	90	18	14	11	293.836	302.593	300.968	357.626	314.194	331.745	141.595	138.842	144.557	158.033	141.437	176.997	112.987	76.8286	70.6529	NSNoFC	0.373191
ENSG00000070495.15	ENSG00000070495	3229.34	0.00937089	0.0309727	0.584627	0.913577	0.546639	JMJD6	jumonji domain containing 6, arginine demethylase and lysine hydroxylase [Source:HGNC Symbol;Acc:HGNC:19355]	972	1071	1128	1104	1052	1081	1002	1122	1101	1944	2298	2128	1618	1922	1691	357.011	374.655	413.51	404.528	392.556	374.339	627.781	620.639	609.799	4452.41	4062.78	4185.01	10156.3	10547.5	10861.3	NSNoFC	0.039255
ENSG00000070540.13	ENSG00000070540	510.502	-0.0403314	0.0525399	0.0549804	0.493709	-1.91903	WIPI1	WD repeat domain, phosphoinositide interacting 1 [Source:HGNC Symbol;Acc:HGNC:25471]	1729	1877	1848	1705	1584	1733	836	909	896	166	292	234	54	63	48	635.054	656.609	677.453	624.746	591.072	600.12	523.777	502.817	496.258	380.196	516.246	460.193	338.96	345.729	308.304	NSNoFC	0.306529
ENSG00000070610.14	ENSG00000070610	316.933	0.0102141	0.0331793	0.448541	0.868601	0.75785	GBA2	glucosylceramidase beta 2 [Source:HGNC Symbol;Acc:HGNC:18986]	863	853	848	895	808	967	552	605	570	103	146	136	80	62	41	316.976	298.395	310.866	327.946	301.507	334.862	345.843	334.658	315.7	235.905	258.123	267.463	502.164	340.241	263.343	NSNoFC	0.0611795
ENSG00000070614.15	ENSG00000070614	1648.08	-0.0185218	0.0307702	0.300841	0.788236	-1.03463	NDST1	N-deacetylase and N-sulfotransferase 1 [Source:HGNC Symbol;Acc:HGNC:7680]	6346	6440	6093	5847	6222	6178	2890	3081	3234	606	805	743	90	109	87	2330.86	2252.83	2233.61	2142.46	2321.75	2139.38	1810.67	1704.27	1791.18	1387.94	1423.21	1461.21	564.934	598.165	558.801	NSNoFC	0.103344
ENSG00000070718.13	ENSG00000070718	305.197	-0.00060759	0.031634	0.95843	0.993296	-0.0521237	AP3M2	adaptor related protein complex 3 subunit mu 2 [Source:HGNC Symbol;Acc:HGNC:570]	932	984	990	1003	909	981	462	630	593	89	100	84	51	47	61	342.319	344.221	362.921	367.519	339.195	339.71	289.456	348.487	328.438	203.84	176.797	165.198	320.129	257.924	391.803	NSNoFC	0.00292133
ENSG00000070756.17	ENSG00000070756	18530.9	0.00845774	0.0269414	0.615257	0.920162	0.502583	PABPC1	poly(A) binding protein cytoplasmic 1 [Source:HGNC Symbol;Acc:HGNC:8554]	14372	14523	14010	14147	14305	15001	13064	15589	14430	6982	8151	7548	9460	10875	8975	5278.77	5080.41	5135.88	5183.74	5337.94	5194.69	8184.96	8623.12	7992.19	15991.1	14410.7	14844.2	59380.8	59679.3	57646.4	NSNoFC	0.0361359
ENSG00000070761.8	ENSG00000070761	368.66	0.00130272	0.0329654	0.901408	0.987509	0.123882	CFAP20	cilia and flagella associated protein 20 [Source:HGNC Symbol;Acc:HGNC:29523]	735	854	820	757	818	853	431	605	566	114	157	109	141	131	79	269.962	298.745	300.601	277.38	305.238	295.385	270.034	334.658	313.484	261.098	277.571	214.364	885.063	718.896	507.417	NSNoFC	0.00545901
ENSG00000070770.10	ENSG00000070770	555.91	0.0252692	0.0394658	0.107692	0.613216	1.60865	CSNK2A2	casein kinase 2 alpha 2 [Source:HGNC Symbol;Acc:HGNC:2459]	1041	1070	966	1081	1056	1156	708	907	838	269	299	302	149	177	153	382.355	374.306	354.123	396.1	394.048	400.311	443.582	501.711	464.134	616.1	528.622	593.925	935.28	971.333	982.718	NSNoFC	0.212386
ENSG00000070778.13	ENSG00000070778	458.462	-0.0777525	0.0705964	0.0147945	0.296517	-2.43737	PTPN21	protein tyrosine phosphatase non-receptor type 21 [Source:HGNC Symbol;Acc:HGNC:9651]	1573	1605	1553	1409	1442	1435	788	954	956	167	217	170	39	67	55	577.756	561.459	569.309	516.286	538.085	496.926	493.704	527.709	529.489	382.486	383.648	334.328	244.805	367.68	353.265	NSNoFC	0.52795
ENSG00000070785.17	ENSG00000070785	363.038	-0.00427579	0.0322428	0.714843	0.948434	-0.36536	EIF2B3	eukaryotic translation initiation factor 2B subunit gamma [Source:HGNC Symbol;Acc:HGNC:3259]	876	841	805	807	748	913	539	674	668	174	211	205	68	112	54	321.751	294.197	295.102	295.701	279.117	316.162	337.699	372.826	369.978	398.518	373.041	403.161	426.839	614.629	346.842	NSNoFC	0.0229928
ENSG00000070814.22	ENSG00000070814	756.27	0.00947532	0.0325399	0.488792	0.886496	0.692231	TCOF1	treacle ribosome biogenesis factor 1 [Source:HGNC Symbol;Acc:HGNC:11654]	1154	1112	1117	1186	1172	1138	1109	1258	1098	382	455	430	248	233	233	423.859	388.998	409.478	434.574	437.334	394.078	694.819	695.868	608.137	874.908	804.424	845.654	1556.71	1278.65	1496.56	NSNoFC	0.0523233
ENSG00000070882.13	ENSG00000070882	847.867	-0.0206837	0.0345937	0.234927	0.743412	-1.18776	OSBPL3	oxysterol binding protein like 3 [Source:HGNC Symbol;Acc:HGNC:16370]	2506	2796	2703	2521	2568	2546	1177	1349	1274	264	317	339	170	187	148	920.442	978.092	990.884	923.744	958.254	881.653	737.423	746.205	705.616	604.649	560.445	666.69	1067.1	1026.21	950.603	NSNoFC	0.128771
ENSG00000070950.10	ENSG00000070950	410.698	-0.00920244	0.0319553	0.522251	0.893847	-0.639879	RAD18	RAD18 E3 ubiquitin protein ligase [Source:HGNC Symbol;Acc:HGNC:18278]	1312	1426	1418	1373	1353	1296	662	745	761	122	173	141	47	61	72	481.892	498.841	519.82	503.094	504.874	448.791	414.761	412.1	421.487	279.421	305.858	277.296	295.021	334.753	462.456	NSNoFC	0.0487366
ENSG00000070961.17	ENSG00000070961	1638.19	-0.0911123	0.0636693	0.00969603	0.238464	-2.58649	ATP2B1	ATPase plasma membrane Ca2+ transporting 1 [Source:HGNC Symbol;Acc:HGNC:814]	6598	6709	6556	5997	5860	6166	3036	3940	3988	454	598	527	85	85	71	2423.42	2346.93	2403.34	2197.42	2186.67	2135.22	1902.14	2179.43	2208.79	1039.81	1057.24	1036.42	533.549	466.459	456.033	NSNoFC	0.622577
ENSG00000071051.14	ENSG00000071051	245.079	-0.0429252	0.0751388	0.0188835	0.326017	-2.34782	NCK2	NCK adaptor protein 2 [Source:HGNC Symbol;Acc:HGNC:7665]	951	849	853	725	779	778	489	539	579	79	76	101	23	21	30	349.298	296.996	312.699	265.654	290.685	269.413	306.372	298.15	320.684	180.937	134.365	198.63	144.372	115.243	192.69	NSNoFC	0.48676
ENSG00000071054.17	ENSG00000071054	2988.13	-0.0651466	0.0449956	0.0198891	0.329214	-2.32843	MAP4K4	mitogen-activated protein kinase kinase kinase kinase 4 [Source:HGNC Symbol;Acc:HGNC:6866]	5900	6186	6031	5538	5595	5778	4030	4863	4639	1345	1555	1529	835	978	768	2167.04	2163.98	2210.89	2029.23	2087.78	2000.86	2524.91	2689.99	2569.35	3080.5	2749.19	3006.99	5241.33	5367.02	4932.86	NSNoFC	0.482522
ENSG00000071082.11	ENSG00000071082	1952.4	0.0165747	0.0379409	0.139965	0.654074	1.47592	RPL31	ribosomal protein L31 [Source:HGNC Symbol;Acc:HGNC:10334]	4710	5126	4502	4931	4379	6660	2839	2728	3199	936	1186	1002	371	412	390	1729.96	1793.17	1650.37	1806.82	1634.03	2306.29	1778.71	1509	1771.79	2143.75	2096.81	1970.57	2328.78	2260.96	2504.97	NSNoFC	0.184373
ENSG00000071127.18	ENSG00000071127	6873.06	-0.0164731	0.0263626	0.333107	0.814499	-0.967874	WDR1	WD repeat domain 1 [Source:HGNC Symbol;Acc:HGNC:12754]	22229	22834	22046	21054	22316	22055	10797	12136	11910	2918	3773	3334	804	938	779	8164.61	7987.75	8081.77	7714.6	8327.25	7637.42	6764.62	6713.08	6596.46	6683.2	6670.53	6556.77	5046.74	5147.51	5003.51	NSNoFC	0.0891097
ENSG00000071189.21	ENSG00000071189	395.392	-0.0143383	0.0361568	0.274075	0.769018	-1.09373	SNX13	sorting nexin 13 [Source:HGNC Symbol;Acc:HGNC:21335]	1140	1142	1113	1032	1078	1042	610	810	771	171	194	242	59	83	42	418.717	399.493	408.011	378.145	402.258	360.834	382.182	448.055	427.025	391.647	342.985	475.926	370.346	455.484	269.766	NSNoFC	0.114064
ENSG00000071205.12	ENSG00000071205	647.506	-0.00833054	0.0325326	0.547968	0.904115	-0.600808	ARHGAP10	Rho GTPase activating protein 10 [Source:HGNC Symbol;Acc:HGNC:26099]	1042	1111	1096	950	1099	1092	933	1071	945	333	428	347	203	222	157	382.722	388.648	401.779	348.099	410.094	378.148	584.551	592.428	523.397	762.682	756.689	682.423	1274.24	1218.28	1008.41	NSNoFC	0.0437761
ENSG00000071242.13	ENSG00000071242	260.752	-0.00914087	0.0328936	0.47802	0.884392	-0.70949	RPS6KA2	ribosomal protein S6 kinase A2 [Source:HGNC Symbol;Acc:HGNC:10431]	939	948	883	939	872	847	379	406	428	123	136	142	21	33	21	344.89	331.628	323.696	344.068	325.388	293.307	237.454	224.581	237.052	281.711	240.443	279.263	131.818	181.096	134.883	NSNoFC	0.053355
ENSG00000071282.12	ENSG00000071282	150.547	0.0170542	0.0380287	0.1587	0.672533	1.40946	LMCD1	LIM and cysteine rich domains 1 [Source:HGNC Symbol;Acc:HGNC:6633]	395	382	383	413	397	467	167	183	186	34	62	31	48	56	33	145.082	133.631	140.403	151.331	148.141	161.717	104.63	101.227	103.018	77.8714	109.614	60.9658	301.298	307.314	211.959	NSNoFC	0.172287
ENSG00000071462.13	ENSG00000071462	540.949	-0.00128307	0.0318687	0.929931	0.990915	-0.0879313	BUD23	BUD23 rRNA methyltransferase and ribosome maturation factor [Source:HGNC Symbol;Acc:HGNC:16405]	925	977	843	883	836	1010	636	676	673	242	311	261	157	253	156	339.748	341.773	309.033	323.549	311.955	349.752	398.472	373.932	372.747	554.261	549.837	513.292	985.496	1388.4	1001.99	NSNoFC	0.00396346
ENSG00000071537.14	ENSG00000071537	1324.06	-0.0135402	0.0336675	0.358279	0.823667	-0.91865	SEL1L	SEL1L adaptor subunit of SYVN1 ubiquitin ligase [Source:HGNC Symbol;Acc:HGNC:10717]	4760	4774	4589	4361	4506	4626	2275	3070	2940	497	750	659	63	74	88	1748.33	1670.03	1682.27	1597.96	1681.42	1601.94	1425.35	1698.18	1628.35	1138.3	1325.97	1296.01	395.454	406.094	565.224	NSNoFC	0.0842483
ENSG00000071539.14	ENSG00000071539	286.826	-0.00713418	0.0315058	0.606305	0.9176	-0.515355	TRIP13	thyroid hormone receptor interactor 13 [Source:HGNC Symbol;Acc:HGNC:12307]	879	979	865	867	822	965	500	553	541	128	177	138	27	44	24	322.853	342.472	317.098	317.686	306.731	334.169	313.264	305.894	299.638	293.163	312.93	271.396	169.48	241.461	154.152	NSNoFC	0.0373465
ENSG00000071553.18	ENSG00000071553	1383.69	0.0147023	0.0318727	0.330139	0.814065	0.973835	ATP6AP1	ATPase H+ transporting accessory protein 1 [Source:HGNC Symbol;Acc:HGNC:868]	2972	3217	3105	3222	3127	3273	2118	2172	2257	1031	1240	1121	219	195	146	1091.6	1125.37	1138.25	1180.6	1166.85	1133.41	1326.99	1201.45	1250.06	2361.34	2192.28	2204.6	1374.67	1070.11	937.757	NSNoFC	0.089341
ENSG00000071564.19	ENSG00000071564	535.342	-0.018233	0.037313	0.194567	0.710204	-1.29719	TCF3	transcription factor 3 [Source:HGNC Symbol;Acc:HGNC:11633]	1764	1729	1585	1541	1664	1509	1074	1159	1139	195	262	242	83	61	47	647.909	604.836	581.04	564.653	620.924	522.551	672.891	641.106	630.845	446.616	463.207	475.926	520.995	334.753	301.881	NSNoFC	0.148617
ENSG00000071575.12	ENSG00000071575	175.452	-0.0144186	0.0362517	0.238196	0.745852	-1.17951	TRIB2	tribbles pseudokinase 2 [Source:HGNC Symbol;Acc:HGNC:30809]	763	733	740	659	677	730	281	390	415	25	38	30	15	16	14	280.246	256.417	271.274	241.471	252.624	252.791	176.054	215.73	229.851	57.2584	67.1827	58.9991	94.1557	87.8041	89.9219	NSNoFC	0.127347
ENSG00000071626.17	ENSG00000071626	1015.31	0.0128573	0.0337729	0.359082	0.824092	0.917116	DAZAP1	DAZ associated protein 1 [Source:HGNC Symbol;Acc:HGNC:2683]	2780	3066	2941	3043	2909	3238	1616	1693	1665	553	632	524	152	165	92	1021.08	1072.54	1078.13	1115.02	1085.5	1121.29	1012.47	936.49	922.175	1266.56	1117.35	1030.52	954.111	905.48	590.915	NSNoFC	0.0840243
ENSG00000071655.18	ENSG00000071655	547.101	-0.0588668	0.0674027	0.0271215	0.377384	-2.20977	MBD3	methyl-CpG binding domain protein 3 [Source:HGNC Symbol;Acc:HGNC:6918]	1737	1773	1672	1506	1614	1603	1105	1143	1156	251	360	287	50	48	48	637.992	620.228	612.933	551.828	602.267	555.102	692.313	632.255	640.261	574.874	636.467	564.425	313.852	263.412	308.304	NSNoFC	0.423216
ENSG00000071794.16	ENSG00000071794	570.985	0.00292059	0.0325222	0.789408	0.970569	0.26708	HLTF	helicase like transcription factor [Source:HGNC Symbol;Acc:HGNC:11099]	1285	1289	1217	1341	1205	1307	850	1182	1062	292	494	362	75	118	102	471.975	450.916	446.136	491.369	449.648	452.6	532.549	653.828	588.198	668.778	873.375	711.923	470.778	647.555	655.145	NSNoFC	0.0129738
ENSG00000071859.15	ENSG00000071859	1044.69	0.0089189	0.0319876	0.515294	0.893163	0.650617	FAM50A	family with sequence similarity 50 member A [Source:HGNC Symbol;Acc:HGNC:18786]	2153	2202	2138	2212	2073	2409	1380	1406	1426	534	526	547	272	316	281	790.787	770.3	783.763	810.521	773.543	834.212	864.609	777.735	789.803	1223.04	929.95	1075.75	1707.36	1734.13	1804.86	NSNoFC	0.0490692
ENSG00000071889.17	ENSG00000071889	186.726	-0.0237686	0.0424642	0.0958267	0.593891	-1.66543	FAM3A	FAM3 metabolism regulating signaling molecule A [Source:HGNC Symbol;Acc:HGNC:13749]	596	654	573	539	520	589	329	333	361	58	112	95	27	27	19	218.908	228.781	210.054	197.5	194.039	203.965	206.128	184.2	199.943	132.839	198.012	186.831	169.48	148.169	122.037	NSNoFC	0.226293
ENSG00000071894.17	ENSG00000071894	979.896	0.00765151	0.0294107	0.637935	0.927031	0.470588	CPSF1	cleavage and polyadenylation specific factor 1 [Source:HGNC Symbol;Acc:HGNC:2324]	2103	2177	2113	2183	2121	2186	1504	1647	1683	585	694	665	222	182	154	772.422	761.555	774.598	799.895	791.455	756.989	942.298	911.045	932.145	1339.85	1226.97	1307.81	1393.5	998.771	989.141	NSNoFC	0.0329057
ENSG00000071967.12	ENSG00000071967	3659.38	-0.0179032	0.0329693	0.180275	0.696664	-1.33991	CYBRD1	cytochrome b reductase 1 [Source:HGNC Symbol;Acc:HGNC:20797]	11258	12029	11488	11101	10930	10982	6043	7745	7733	1917	2487	2412	229	266	250	4135.01	4207.97	4211.35	4067.63	4078.55	3802.95	3786.11	4284.18	4282.99	4390.57	4396.93	4743.53	1437.44	1459.74	1605.75	NSNoFC	0.156976
ENSG00000071994.11	ENSG00000071994	432.646	0.000238574	0.0322372	0.985131	0.997057	0.0186366	PDCD2	programmed cell death 2 [Source:HGNC Symbol;Acc:HGNC:8762]	1275	1279	1225	1202	1234	1344	772	651	755	210	266	218	74	65	46	468.302	447.418	449.069	440.437	460.469	465.413	483.68	360.103	418.164	480.971	470.279	428.727	464.501	356.704	295.458	NSNoFC	0.00127982
ENSG00000072042.13	ENSG00000072042	626.689	0.0217471	0.0375338	0.182872	0.698004	1.33196	RDH11	retinol dehydrogenase 11 [Source:HGNC Symbol;Acc:HGNC:17964]	1053	1166	1101	1135	1115	1270	916	1197	1133	483	639	516	106	102	92	386.762	407.888	403.612	415.887	416.064	439.788	573.9	662.125	627.522	1106.23	1129.73	1014.79	665.367	559.751	590.915	NSNoFC	0.156142
ENSG00000072062.16	ENSG00000072062	650.546	-0.0132578	0.0319397	0.398918	0.851086	-0.843556	PRKACA	protein kinase cAMP-activated catalytic subunit alpha [Source:HGNC Symbol;Acc:HGNC:9380]	1895	2042	1785	1765	1767	1993	974	1072	1144	221	332	267	116	153	105	696.025	714.329	654.358	646.731	659.359	690.155	610.238	592.981	633.615	506.164	586.964	525.092	728.137	839.627	674.414	NSNoFC	0.0700268
ENSG00000072110.17	ENSG00000072110	11878.9	-0.0402832	0.0394414	0.0685774	0.521045	-1.82119	ACTN1	actinin alpha 1 [Source:HGNC Symbol;Acc:HGNC:163]	44744	46440	43207	41070	43509	42425	18185	20444	19426	3850	4884	4275	1359	1430	1244	16434.3	16245.6	15839.1	15048.9	16235.5	14691.3	11393.4	11308.7	10759.3	8817.79	8634.74	8407.38	8530.5	7847.49	7990.21	NSNoFC	0.283125
ENSG00000072121.17	ENSG00000072121	418.643	-0.00202191	0.0319359	0.877459	0.984647	-0.154191	ZFYVE26	zinc finger FYVE-type containing 26 [Source:HGNC Symbol;Acc:HGNC:20761]	609	595	648	537	621	677	580	670	616	272	316	289	124	129	99	223.683	208.142	237.548	196.767	231.727	234.438	363.386	370.613	341.177	622.971	558.677	568.358	778.354	707.92	635.876	NSNoFC	0.00671942
ENSG00000072133.12	ENSG00000072133	180.528	-0.0146582	0.0365697	0.202336	0.721247	-1.27493	RPS6KA6	ribosomal protein S6 kinase A6 [Source:HGNC Symbol;Acc:HGNC:10435]	498	545	526	485	448	502	244	350	302	73	90	68	45	27	34	182.913	190.651	192.825	177.714	167.172	173.837	152.873	193.604	167.265	167.195	159.117	133.731	282.467	148.169	218.382	NSNoFC	0.141916
ENSG00000072134.16	ENSG00000072134	327.696	-0.0300571	0.0433496	0.107605	0.613133	-1.60905	EPN2	epsin 2 [Source:HGNC Symbol;Acc:HGNC:18639]	1211	1207	1137	1090	1114	1106	715	844	840	88	107	104	33	20	22	444.795	422.231	416.809	399.398	415.691	382.996	447.967	466.862	465.242	201.55	189.172	204.53	207.142	109.755	141.306	NSNoFC	0.212445
ENSG00000072135.13	ENSG00000072135	171.643	0.00681246	0.0335579	0.537298	0.897536	0.616905	PTPN18	protein tyrosine phosphatase non-receptor type 18 [Source:HGNC Symbol;Acc:HGNC:9649]	516	626	588	601	641	560	337	346	365	72	80	61	16	15	13	189.524	218.986	215.553	220.218	239.19	193.922	211.14	191.391	202.159	164.904	141.437	119.965	100.433	82.3163	83.4989	NSNoFC	0.0469481
ENSG00000072163.20	ENSG00000072163	373.615	0.0101004	0.0332029	0.443662	0.866588	0.766024	LIMS2	LIM zinc finger domain containing 2 [Source:HGNC Symbol;Acc:HGNC:16084]	1208	1262	1120	1127	1267	1343	659	666	684	161	187	187	40	30	49	443.693	441.471	410.577	412.955	472.783	465.067	412.882	368.401	378.84	368.744	330.609	367.761	251.082	164.633	314.727	NSNoFC	0.0621874
ENSG00000072195.15	ENSG00000072195	547.844	0.076522	0.0542818	0.0132776	0.280023	2.47624	SPEG	striated muscle enriched protein kinase [Source:HGNC Symbol;Acc:HGNC:16901]	2313	2349	2210	2458	2373	2616	900	943	1002	150	193	163	22	17	26	849.554	821.723	810.157	900.66	885.489	905.894	563.875	521.624	554.967	343.55	341.217	320.562	138.095	93.2918	166.998	NSNoFC	0.552806
ENSG00000072210.19	ENSG00000072210	171.654	-0.00915997	0.0343196	0.394569	0.846806	-0.851361	ALDH3A2	aldehyde dehydrogenase 3 family member A2 [Source:HGNC Symbol;Acc:HGNC:403]	292	295	279	255	271	286	232	247	256	90	91	97	37	79	50	107.25	103.196	102.278	93.4371	101.124	99.0388	145.354	136.629	141.788	206.13	160.885	190.764	232.251	433.533	321.15	NSNoFC	0.0722159
ENSG00000072274.14	ENSG00000072274	3392.02	-0.034694	0.0413694	0.149147	0.662969	-1.44255	TFRC	transferrin receptor [Source:HGNC Symbol;Acc:HGNC:11763]	8420	8889	8587	8179	8027	8383	4857	6174	5933	1441	2006	1803	598	780	695	3092.63	3109.54	3147.88	2996.95	2995.29	2902.95	3043.05	3415.17	3286.05	3300.37	3546.54	3545.85	3753.67	4280.45	4463.98	NSNoFC	0.178507
ENSG00000072310.18	ENSG00000072310	263.623	-0.00171778	0.0310254	0.897532	0.987277	-0.12878	SREBF1	sterol regulatory element binding transcription factor 1 [Source:HGNC Symbol;Acc:HGNC:11289]	924	952	1020	943	944	987	539	618	575	101	124	94	10	15	14	339.381	333.027	373.919	345.534	352.255	341.788	337.699	341.849	318.469	231.324	219.228	184.864	62.7704	82.3163	89.9219	NSNoFC	0.00556099
ENSG00000072364.13	ENSG00000072364	1554.79	-0.0150814	0.0338271	0.242046	0.748845	-1.16989	AFF4	ALF transcription elongation factor 4 [Source:HGNC Symbol;Acc:HGNC:17869]	5161	5394	5130	5087	4813	4948	2339	3169	3024	492	625	577	224	269	178	1895.61	1886.92	1880.59	1863.98	1795.98	1713.44	1465.45	1752.95	1674.87	1126.85	1104.98	1134.75	1406.06	1476.21	1143.29	NSNoFC	0.125608
ENSG00000072401.15	ENSG00000072401	200.853	-0.0204476	0.0412157	0.0747477	0.540966	-1.78201	UBE2D1	ubiquitin conjugating enzyme E2 D1 [Source:HGNC Symbol;Acc:HGNC:12474]	581	605	585	555	526	463	382	480	473	85	153	106	20	24	18	213.399	211.64	214.453	203.363	196.278	160.332	239.334	265.514	261.975	194.679	270.499	208.464	125.541	131.706	115.614	NSNoFC	0.26683
ENSG00000072415.10	ENSG00000072415	643.346	-0.0135947	0.0342203	0.337842	0.817135	-0.958438	PALS1	protein associated with LIN7 1, MAGUK p55 family member [Source:HGNC Symbol;Acc:HGNC:18669]	1838	1978	1916	1768	1804	1875	883	1263	1095	173	238	187	133	146	145	675.089	691.941	702.38	647.83	673.166	649.293	553.224	698.634	606.476	396.228	420.776	367.761	834.847	801.212	931.334	NSNoFC	0.0877063
ENSG00000072501.19	ENSG00000072501	914.736	-0.0122441	0.0317587	0.420416	0.85714	-0.8057	SMC1A	structural maintenance of chromosomes 1A [Source:HGNC Symbol;Acc:HGNC:11111]	2440	2476	2312	2321	2288	2373	1300	1692	1718	304	359	322	203	242	205	896.201	866.15	847.549	850.46	853.771	821.745	814.486	935.937	951.53	696.262	634.7	633.257	1274.24	1328.04	1316.71	NSNoFC	0.0669483
ENSG00000072506.14	ENSG00000072506	302.726	0.00148689	0.031828	0.87924	0.984647	0.151933	HSD17B10	hydroxysteroid 17-beta dehydrogenase 10 [Source:HGNC Symbol;Acc:HGNC:4800]	853	819	826	850	794	874	567	529	581	165	245	181	24	44	31	313.303	286.501	302.801	311.457	296.282	302.657	355.241	292.618	321.792	377.905	433.151	355.961	150.649	241.461	199.113	NSNoFC	0.00671942
ENSG00000072518.23	ENSG00000072518	360.625	0.0183026	0.0382362	0.157586	0.672533	1.41324	MARK2	microtubule affinity regulating kinase 2 [Source:HGNC Symbol;Acc:HGNC:3332]	656	718	674	685	730	817	772	729	692	201	243	241	65	76	63	240.946	251.17	247.08	250.998	272.401	282.919	483.68	403.249	383.27	460.358	429.616	473.96	408.008	417.069	404.649	NSNoFC	0.172287
ENSG00000072571.20	ENSG00000072571	410.176	-0.00293627	0.032476	0.79276	0.971673	-0.262728	HMMR	hyaluronan mediated motility receptor [Source:HGNC Symbol;Acc:HGNC:5012]	426	456	497	448	433	473	412	573	485	115	181	156	185	224	162	156.468	159.517	182.194	164.156	161.575	163.795	258.13	316.957	268.622	263.389	320.002	306.795	1161.25	1229.26	1040.53	NSNoFC	0.0124797
ENSG00000072609.18	ENSG00000072609	624.101	0.00276215	0.0323974	0.822378	0.975073	0.224487	CHFR	checkpoint with forkhead and ring finger domains [Source:HGNC Symbol;Acc:HGNC:20455]	1308	1261	1305	1406	1329	1183	860	1099	978	328	368	326	170	163	132	480.422	441.121	478.396	515.186	495.919	409.661	538.814	607.916	541.674	751.23	650.611	641.124	1067.1	894.504	847.835	NSNoFC	0.010963
ENSG00000072657.10	ENSG00000072657	1036.9	-0.0113382	0.0309514	0.481355	0.885256	-0.704125	TRHDE	thyrotropin releasing hormone degrading enzyme [Source:HGNC Symbol;Acc:HGNC:30748]	3145	3323	3094	3148	2961	3180	1620	2083	2106	501	678	639	99	121	81	1155.14	1162.45	1134.22	1153.49	1104.9	1101.2	1014.98	1152.22	1166.43	1147.46	1198.68	1256.68	621.427	664.018	520.263	NSNoFC	0.0529313
ENSG00000072682.20	ENSG00000072682	1612.75	-0.060617	0.0415512	0.0192832	0.32634	-2.34001	P4HA2	prolyl 4-hydroxylase subunit alpha 2 [Source:HGNC Symbol;Acc:HGNC:8547]	6581	7137	6695	6153	6401	6561	2920	3312	3356	442	556	574	72	80	58	2417.17	2496.65	2454.3	2254.58	2388.54	2272.01	1829.46	1832.05	1858.75	1012.33	982.989	1128.85	451.947	439.02	372.534	NSNoFC	0.48633
ENSG00000072736.19	ENSG00000072736	209.667	-0.0132107	0.0366365	0.161931	0.675869	-1.39861	NFATC3	nuclear factor of activated T cells 3 [Source:HGNC Symbol;Acc:HGNC:7777]	349	408	356	304	348	332	265	346	358	80	103	85	63	57	92	128.186	142.726	130.505	111.392	129.857	114.968	166.03	191.391	198.282	183.227	182.1	167.164	395.454	312.802	590.915	NSNoFC	0.170138
ENSG00000072756.18	ENSG00000072756	247.148	-0.0116055	0.0342645	0.351569	0.821648	-0.931551	TRNT1	tRNA nucleotidyl transferase 1 [Source:HGNC Symbol;Acc:HGNC:17341]	765	805	828	727	741	799	329	452	383	74	88	60	51	49	50	280.981	281.604	303.534	266.387	276.505	276.685	206.128	250.026	212.128	169.485	155.581	117.998	320.129	268.9	321.15	NSNoFC	0.0853143
ENSG00000072778.20	ENSG00000072778	2958.41	0.029652	0.0313031	0.141158	0.654074	1.47149	ACADVL	acyl-CoA dehydrogenase very long chain [Source:HGNC Symbol;Acc:HGNC:92]	6049	6349	6233	6449	6143	6727	4081	4653	4316	1353	1673	1567	777	845	699	2221.77	2221	2284.94	2363.04	2292.27	2329.49	2556.86	2573.83	2390.46	3098.82	2957.81	3081.72	4877.26	4637.15	4489.67	NSNoFC	0.184373
ENSG00000072786.13	ENSG00000072786	2296.84	-0.0189954	0.0347795	0.251215	0.757413	-1.1474	STK10	serine/threonine kinase 10 [Source:HGNC Symbol;Acc:HGNC:11388]	1921	1881	1751	1691	1789	1809	1523	1749	1630	1062	1170	1156	1118	1231	1115	705.575	658.008	641.894	619.616	667.568	626.438	954.202	967.466	902.79	2432.34	2068.52	2273.43	7017.74	6755.43	7161.64	NSNoFC	0.120667
ENSG00000072803.18	ENSG00000072803	492.23	-0.0350135	0.0532878	0.0555698	0.494684	-1.91439	FBXW11	F-box and WD repeat domain containing 11 [Source:HGNC Symbol;Acc:HGNC:13607]	1762	1812	1609	1562	1591	1522	941	1134	1192	143	196	170	65	35	52	647.175	633.871	589.838	572.348	593.684	527.053	589.563	627.277	660.2	327.518	346.521	334.328	408.008	192.071	333.996	NSNoFC	0.305672
ENSG00000072840.13	ENSG00000072840	508.32	-0.019622	0.0348563	0.234876	0.743412	-1.18789	EVC	EvC ciliary complex subunit 1 [Source:HGNC Symbol;Acc:HGNC:3497]	1382	1491	1399	1350	1372	1341	837	936	918	256	344	276	69	64	84	507.602	521.579	512.855	494.667	511.964	464.374	524.404	517.752	508.443	586.326	608.18	542.792	433.116	351.216	539.532	NSNoFC	0.128771
ENSG00000072849.11	ENSG00000072849	572.449	-0.011769	0.0337031	0.387499	0.843943	-0.864163	DERL2	derlin 2 [Source:HGNC Symbol;Acc:HGNC:17943]	1461	1486	1406	1331	1437	1379	866	1090	1096	296	434	310	91	119	75	536.619	519.83	515.421	487.705	536.219	477.533	542.573	602.938	607.029	677.939	767.297	609.658	571.211	653.043	481.725	NSNoFC	0.0736871
ENSG00000072864.16	ENSG00000072864	200.691	-0.0349986	0.0604085	0.0190418	0.326017	-2.34471	NDE1	nudE neurodevelopment protein 1 [Source:HGNC Symbol;Acc:HGNC:17619]	387	425	421	351	350	342	219	242	230	64	70	52	91	92	53	142.143	148.673	154.333	128.613	130.603	118.431	137.21	133.863	127.388	146.582	123.758	102.265	571.211	504.873	340.419	NSNoFC	0.48676
ENSG00000072952.21	ENSG00000072952	808.034	-0.00500425	0.0314626	0.704302	0.945856	-0.379519	IRAG1	inositol 1,4,5-triphosphate receptor associated 1 [Source:HGNC Symbol;Acc:HGNC:7237]	2674	2656	2705	2681	2563	2626	1154	1464	1391	234	327	360	135	141	97	982.148	929.118	991.617	982.372	956.388	909.356	723.013	809.818	770.418	535.939	578.125	707.99	847.401	773.773	623.03	NSNoFC	0.0241748
ENSG00000072958.9	ENSG00000072958	900.746	0.0232961	0.0386813	0.163014	0.676941	1.39501	AP1M1	adaptor related protein complex 1 subunit mu 1 [Source:HGNC Symbol;Acc:HGNC:13667]	1971	2053	1913	2021	2143	2144	1557	1542	1601	555	695	555	163	149	146	723.939	718.177	701.281	740.535	799.664	742.445	975.504	852.964	886.728	1271.14	1228.74	1091.48	1023.16	817.676	937.757	NSNoFC	0.169449
ENSG00000073008.16	ENSG00000073008	1211.6	-0.00993335	0.0302352	0.525206	0.894855	-0.635342	PVR	PVR cell adhesion molecule [Source:HGNC Symbol;Acc:HGNC:9705]	4787	4841	4885	4674	4761	4710	2159	2548	2433	443	526	569	24	42	40	1758.24	1693.47	1790.78	1712.65	1776.58	1631.02	1352.67	1409.44	1347.54	1014.62	929.95	1119.02	150.649	230.486	256.92	NSNoFC	0.0482475
ENSG00000073050.12	ENSG00000073050	165.507	0.00595706	0.0331435	0.575818	0.910913	0.559504	XRCC1	X-ray repair cross complementing 1 [Source:HGNC Symbol;Acc:HGNC:12828]	522	531	447	501	496	560	297	339	315	58	101	97	18	10	25	191.728	185.754	163.864	183.576	185.083	193.922	186.079	187.519	174.466	132.839	178.564	190.764	112.987	54.8776	160.575	NSNoFC	0.0405233
ENSG00000073060.17	ENSG00000073060	534.399	0.00106595	0.0318414	0.929779	0.990915	0.088123	SCARB1	scavenger receptor class B member 1 [Source:HGNC Symbol;Acc:HGNC:1664]	943	924	927	993	864	948	699	711	735	314	341	327	116	180	167	346.36	323.232	339.826	363.855	322.403	328.283	437.943	393.293	407.086	719.165	602.876	643.091	728.137	987.796	1072.64	NSNoFC	0.00396346
ENSG00000073111.15	ENSG00000073111	660.83	-0.00552818	0.0309709	0.673261	0.937047	-0.421676	MCM2	minichromosome maintenance complex component 2 [Source:HGNC Symbol;Acc:HGNC:6944]	1762	1661	1642	1628	1683	1648	1236	1322	1291	344	386	386	114	99	90	647.175	581.048	601.936	596.532	628.014	570.685	774.389	731.27	715.032	787.876	682.435	759.122	715.583	543.288	578.07	NSNoFC	0.0282386
ENSG00000073169.15	ENSG00000073169	291.505	0.00379336	0.0330772	0.701048	0.945395	0.383906	SELENOO	selenoprotein O [Source:HGNC Symbol;Acc:HGNC:30395]	593	570	586	633	557	609	478	508	471	221	194	175	55	65	55	217.806	199.396	214.82	231.944	207.845	210.89	299.48	281.002	260.868	506.164	342.985	344.162	345.237	356.704	353.265	NSNoFC	0.0243867
ENSG00000073417.15	ENSG00000073417	678.279	-0.013533	0.0352155	0.270753	0.768261	-1.10133	PDE8A	phosphodiesterase 8A [Source:HGNC Symbol;Acc:HGNC:8793]	1339	1377	1295	1272	1234	1240	855	1027	1152	427	454	406	193	171	140	491.809	481.7	474.73	466.086	460.469	429.399	535.681	568.089	638.046	977.973	802.656	798.455	1211.47	938.406	899.219	NSNoFC	0.114491
ENSG00000073614.13	ENSG00000073614	383.589	0.00407685	0.0329957	0.701173	0.945395	0.383737	KDM5A	lysine demethylase 5A [Source:HGNC Symbol;Acc:HGNC:9886]	959	930	795	910	875	972	611	690	566	144	167	150	121	86	87	352.236	325.331	291.437	333.442	326.508	336.593	382.809	381.676	313.484	329.808	295.25	294.996	759.522	471.947	558.801	NSNoFC	0.0243867
ENSG00000073711.11	ENSG00000073711	575.45	-0.0326924	0.0531189	0.0455792	0.470296	-1.99927	PPP2R3A	protein phosphatase 2 regulatory subunit B''alpha [Source:HGNC Symbol;Acc:HGNC:9307]	1930	2010	1852	1659	1820	1643	905	1278	1197	159	203	184	100	88	86	708.88	703.135	678.919	607.891	679.136	568.954	567.008	706.931	662.969	364.163	358.897	361.861	627.704	482.922	552.378	NSNoFC	0.327629
ENSG00000073712.15	ENSG00000073712	3015.99	-0.0169992	0.0341164	0.239098	0.746777	-1.17724	FERMT2	FERM domain containing kindlin 2 [Source:HGNC Symbol;Acc:HGNC:15767]	9452	9974	9710	9117	9257	9285	4175	5527	5366	996	1167	993	506	576	534	3471.68	3489.09	3559.56	3340.65	3454.27	3215.3	2615.75	3057.28	2972.01	2281.17	2063.22	1952.87	3176.18	3160.95	3429.88	NSNoFC	0.126809
ENSG00000073756.13	ENSG00000073756	1784.39	0.00146057	0.0323873	0.891346	0.986592	0.136601	PTGS2	prostaglandin-endoperoxide synthase 2 [Source:HGNC Symbol;Acc:HGNC:9605]	5411	5790	6218	5779	5948	5812	4260	6079	5370	534	801	717	46	52	77	1987.44	2025.45	2279.44	2117.54	2219.51	2012.64	2669.01	3362.62	2974.22	1223.04	1416.14	1410.08	288.744	285.363	494.571	NSNoFC	0.00586244
ENSG00000073792.16	ENSG00000073792	816.718	-0.0141892	0.0322192	0.350618	0.821648	-0.933392	IGF2BP2	insulin like growth factor 2 mRNA binding protein 2 [Source:HGNC Symbol;Acc:HGNC:28867]	1863	1992	1956	1779	1899	1911	775	938	894	335	362	334	228	301	231	684.271	696.838	717.044	651.861	708.615	661.759	485.559	518.858	495.15	767.263	640.003	656.857	1431.17	1651.81	1483.71	NSNoFC	0.0853143
ENSG00000073803.14	ENSG00000073803	240.007	-0.0045668	0.0332962	0.642199	0.928562	-0.464627	MAP3K13	mitogen-activated protein kinase kinase kinase 13 [Source:HGNC Symbol;Acc:HGNC:6852]	278	310	341	306	292	296	172	253	223	105	143	101	90	114	107	102.108	108.444	125.006	112.124	108.96	102.502	107.763	139.948	123.511	240.485	252.819	198.63	564.934	625.604	687.26	NSNoFC	0.032189
ENSG00000073921.18	ENSG00000073921	3331.85	-0.0181627	0.0346725	0.285976	0.778701	-1.06699	PICALM	phosphatidylinositol binding clathrin assembly protein [Source:HGNC Symbol;Acc:HGNC:15514]	12569	13002	12348	11793	12108	12277	4914	6399	6199	1022	1530	1391	304	331	255	4616.54	4548.34	4526.61	4321.19	4518.12	4251.4	3078.76	3539.63	3433.37	2340.72	2704.99	2735.59	1908.22	1816.45	1637.86	NSNoFC	0.108629
ENSG00000073969.19	ENSG00000073969	1199.82	-0.00850052	0.0331071	0.507815	0.892145	-0.662243	NSF	N-ethylmaleimide sensitive factor, vesicle fusing ATPase [Source:HGNC Symbol;Acc:HGNC:8016]	2711	2657	2638	2540	2533	2617	1549	1930	1937	461	537	500	274	466	303	995.738	929.467	967.056	930.706	945.193	906.24	970.492	1067.59	1072.82	1055.84	949.397	983.319	1719.91	2557.29	1946.17	NSNoFC	0.0495644
ENSG00000074047.22	ENSG00000074047	154.256	0.0105225	0.0347808	0.357783	0.823499	0.919597	GLI2	GLI family zinc finger 2 [Source:HGNC Symbol;Acc:HGNC:4318]	565	637	518	669	571	593	275	307	283	46	69	75	9	10	7	207.522	222.834	189.892	245.135	213.07	205.35	172.295	169.818	156.742	105.355	121.99	147.498	56.4934	54.8776	44.961	NSNoFC	0.084337
ENSG00000074054.21	ENSG00000074054	1110.1	-0.00803725	0.0320461	0.593946	0.914594	-0.533126	CLASP1	cytoplasmic linker associated protein 1 [Source:HGNC Symbol;Acc:HGNC:17088]	1576	1675	1474	1408	1632	1548	1175	1495	1282	575	717	635	368	453	371	578.858	585.946	540.349	515.919	608.984	536.056	736.17	826.965	710.047	1316.94	1267.63	1248.81	2309.95	2485.95	2382.93	NSNoFC	0.0387716
ENSG00000074071.15	ENSG00000074071	419.811	0.00137803	0.0321454	0.886407	0.985652	0.142852	MRPS34	mitochondrial ribosomal protein S34 [Source:HGNC Symbol;Acc:HGNC:16618]	1170	1163	1092	1093	1241	1111	907	838	920	249	298	275	29	47	30	429.736	406.839	400.313	400.497	463.081	384.728	568.261	463.543	509.55	570.294	526.854	540.825	182.034	257.924	192.69	NSNoFC	0.00627646
ENSG00000074181.9	ENSG00000074181	1095.69	-0.00326755	0.0277421	0.765187	0.962704	-0.298676	NOTCH3	notch receptor 3 [Source:HGNC Symbol;Acc:HGNC:7883]	3669	3743	3527	3579	3546	3690	2126	2371	2189	573	743	723	30	49	33	1347.61	1309.37	1292.95	1311.42	1323.2	1277.81	1332	1311.53	1212.4	1312.36	1313.6	1421.88	188.311	268.9	211.959	NSNoFC	0.0165074
ENSG00000074201.9	ENSG00000074201	380.081	0.00410391	0.0325783	0.713304	0.948434	0.367422	CLNS1A	chloride nucleotide-sensitive channel 1A [Source:HGNC Symbol;Acc:HGNC:2080]	1122	1122	1110	1087	1129	1216	603	735	767	144	227	231	69	44	28	412.105	392.496	406.911	398.298	421.288	421.088	377.796	406.568	424.81	329.808	401.328	454.293	433.116	241.461	179.844	NSNoFC	0.0229928
ENSG00000074219.14	ENSG00000074219	259.084	-0.00615003	0.0320744	0.617176	0.920162	-0.499857	TEAD2	TEA domain transcription factor 2 [Source:HGNC Symbol;Acc:HGNC:11715]	744	726	671	684	699	697	530	521	577	137	175	167	22	31	25	273.268	253.968	245.98	250.631	260.833	241.364	332.06	288.193	319.577	313.776	309.394	328.428	138.095	170.12	160.575	NSNoFC	0.0361359
ENSG00000074266.24	ENSG00000074266	312.77	0.023802	0.0442234	0.0557489	0.495223	1.91299	EED	embryonic ectoderm development [Source:HGNC Symbol;Acc:HGNC:3188]	473	505	524	481	551	694	362	396	378	87	106	91	121	132	128	173.731	176.658	192.092	176.248	205.607	240.325	226.803	219.049	209.359	199.259	187.404	178.964	759.522	724.384	822.143	NSNoFC	0.305199
ENSG00000074319.13	ENSG00000074319	396.712	-0.00964435	0.0322039	0.518601	0.893458	-0.645503	TSG101	tumor susceptibility 101 [Source:HGNC Symbol;Acc:HGNC:15971]	1448	1455	1412	1317	1429	1431	744	733	808	97	129	132	42	44	54	531.844	508.986	517.621	482.575	533.234	495.54	466.137	405.462	447.518	222.163	228.068	259.596	263.636	241.461	346.842	NSNoFC	0.0489258
ENSG00000074356.17	ENSG00000074356	514.58	0.0174776	0.0366583	0.22426	0.733028	1.21528	NCBP3	nuclear cap binding subunit 3 [Source:HGNC Symbol;Acc:HGNC:24612]	1115	1188	1116	1144	1251	1247	670	838	740	221	259	288	142	151	97	409.534	415.584	409.111	419.184	466.813	431.823	419.774	463.543	409.856	506.164	457.903	566.392	891.34	828.651	623.03	NSNoFC	0.13488
ENSG00000074410.14	ENSG00000074410	142.773	-0.0138705	0.0361484	0.220748	0.733028	-1.22454	CA12	carbonic anhydrase 12 [Source:HGNC Symbol;Acc:HGNC:1371]	526	507	451	445	453	463	279	341	311	66	119	87	0	0	7	193.197	177.358	165.331	163.057	169.038	160.332	174.801	188.626	172.25	151.162	210.388	171.097	0	0	44.961	NSNoFC	0.13488
ENSG00000074416.16	ENSG00000074416	2694.1	-0.0383844	0.0387124	0.0716158	0.531359	-1.80155	MGLL	monoglyceride lipase [Source:HGNC Symbol;Acc:HGNC:17038]	10376	10734	10043	9528	9935	10005	3891	4263	4208	889	1288	1090	262	326	231	3811.06	3754.95	3681.63	3491.25	3707.26	3464.63	2437.82	2358.1	2330.64	2036.11	2277.14	2143.64	1644.59	1789.01	1483.71	NSNoFC	0.274612
ENSG00000074527.13	ENSG00000074527	527.637	-0.0503247	0.0765926	0.0278856	0.37954	-2.19889	NTN4	netrin 4 [Source:HGNC Symbol;Acc:HGNC:13658]	2292	2404	2449	2111	2119	2145	762	852	971	144	257	189	22	18	23	841.841	840.963	897.771	773.512	790.708	742.791	477.414	471.287	537.797	329.808	454.367	371.695	138.095	98.7796	147.729	NSNoFC	0.420742
ENSG00000074582.15	ENSG00000074582	199.932	-0.00295611	0.0325694	0.782224	0.96765	-0.276422	BCS1L	BCS1 homolog, ubiquinol-cytochrome c reductase complex chaperone [Source:HGNC Symbol;Acc:HGNC:1020]	530	522	548	563	491	514	334	386	345	87	85	87	50	34	34	194.667	182.605	200.89	206.294	183.217	177.993	209.26	213.517	191.081	199.259	150.277	171.097	313.852	186.584	218.382	NSNoFC	0.0142816
ENSG00000074590.14	ENSG00000074590	387.483	-0.00417005	0.0309861	0.74978	0.958355	-0.318929	NUAK1	NUAK family kinase 1 [Source:HGNC Symbol;Acc:HGNC:14311]	1164	1242	1176	1203	1098	1222	386	452	511	146	169	150	92	74	87	427.532	434.474	431.106	440.803	409.721	423.166	241.84	250.026	283.022	334.389	298.786	294.996	577.488	406.094	558.801	NSNoFC	0.0184734
ENSG00000074603.19	ENSG00000074603	413.436	-0.0114307	0.0348718	0.334016	0.814756	-0.966055	DPP8	dipeptidyl peptidase 8 [Source:HGNC Symbol;Acc:HGNC:16490]	1366	1410	1333	1242	1268	1332	465	614	594	115	162	91	71	90	109	501.726	493.244	488.66	455.093	473.156	461.258	291.335	339.637	328.992	263.389	286.41	178.964	445.67	493.898	700.106	NSNoFC	0.0889724
ENSG00000074657.14	ENSG00000074657	420.899	-0.0317365	0.047306	0.0770449	0.548322	-1.7681	ZNF532	zinc finger protein 532 [Source:HGNC Symbol;Acc:HGNC:30940]	1511	1597	1532	1435	1375	1444	598	819	799	138	148	151	49	57	52	554.983	558.66	561.611	525.812	513.084	500.042	374.664	453.033	442.533	316.066	261.659	296.962	307.575	312.802	333.996	NSNoFC	0.260964
ENSG00000074695.6	ENSG00000074695	2928.65	-0.00247998	0.031795	0.853176	0.981104	-0.185067	LMAN1	lectin, mannose binding 1 [Source:HGNC Symbol;Acc:HGNC:6631]	8240	8292	7995	8058	7951	8219	4383	6251	5485	1615	2437	1978	292	343	226	3026.51	2900.69	2930.86	2952.61	2966.93	2846.15	2746.07	3457.77	3037.92	3698.89	4308.53	3890.01	1832.9	1882.3	1451.6	NSNoFC	0.00828476
ENSG00000074696.13	ENSG00000074696	719.84	0.000335418	0.0320405	0.954061	0.993296	0.0576074	HACD3	3-hydroxyacyl-CoA dehydratase 3 [Source:HGNC Symbol;Acc:HGNC:24175]	2161	2130	2105	2053	2130	2228	1409	1667	1563	305	407	414	31	91	89	793.725	745.113	771.665	752.26	794.813	771.533	882.778	922.108	865.682	698.552	719.562	814.188	194.588	499.386	571.647	NSNoFC	0.00292133
ENSG00000074755.15	ENSG00000074755	543.793	0.00724427	0.0327026	0.552294	0.905554	0.594327	ZZEF1	zinc finger ZZ-type and EF-hand domain containing 1 [Source:HGNC Symbol;Acc:HGNC:29027]	1246	1406	1250	1344	1426	1251	846	1074	982	326	353	342	90	89	82	457.65	491.845	458.234	492.468	532.114	433.208	530.043	594.087	543.89	746.65	624.092	672.59	564.934	488.41	526.686	NSNoFC	0.0430857
ENSG00000074800.16	ENSG00000074800	10995.3	0.000368587	0.0264633	0.965486	0.994449	0.0432709	ENO1	enolase 1 [Source:HGNC Symbol;Acc:HGNC:3350]	26751	26863	25704	25540	26635	27099	18928	19792	19960	6286	7865	7625	1630	1822	1590	9825.52	9397.17	9422.75	9358.36	9938.9	9384.1	11858.9	10948	11055	14397.1	13905	14995.6	10231.6	9998.69	10212.6	NSNoFC	0.0024176
ENSG00000074842.8	ENSG00000074842	2025.61	0.0298217	0.0444311	0.0727676	0.534973	1.79429	MYDGF	myeloid derived growth factor [Source:HGNC Symbol;Acc:HGNC:16948]	3787	3942	3710	4050	3656	4722	2946	2925	3210	1509	1952	1633	353	391	319	1390.95	1378.98	1360.04	1484	1364.24	1635.18	1845.75	1617.98	1777.89	3456.12	3451.07	3211.52	2215.8	2145.71	2048.94	NSNoFC	0.271668
ENSG00000074964.17	ENSG00000074964	269.545	0.00362634	0.0330665	0.734921	0.954707	0.338587	ARHGEF10L	Rho guanine nucleotide exchange factor 10 like [Source:HGNC Symbol;Acc:HGNC:25540]	415	463	420	459	456	412	437	445	391	171	250	181	58	61	73	152.428	161.966	153.966	168.187	170.157	142.671	273.793	246.154	216.559	391.647	441.991	355.961	364.069	334.753	468.879	NSNoFC	0.0201297
ENSG00000075089.10	ENSG00000075089	162.795	-0.00605166	0.0345081	0.368531	0.830748	-0.899228	ACTR6	actin related protein 6 [Source:HGNC Symbol;Acc:HGNC:24025]	390	421	408	323	405	360	203	357	330	55	80	70	23	36	55	143.245	147.274	149.567	118.354	151.126	124.664	127.185	197.476	182.773	125.968	141.437	137.665	144.372	197.559	353.265	NSNoFC	0.0805306
ENSG00000075142.14	ENSG00000075142	422.423	0.00178067	0.0287089	0.911928	0.989044	0.110607	SRI	sorcin [Source:HGNC Symbol;Acc:HGNC:11292]	1509	1586	1464	1476	1494	1600	755	797	830	168	206	176	36	31	27	554.249	554.812	536.683	540.836	557.489	554.063	473.029	440.864	459.703	384.776	364.201	346.128	225.974	170.12	173.421	NSNoFC	0.00478423
ENSG00000075151.24	ENSG00000075151	1344.21	-0.157641	0.0597542	0.000361633	0.0393264	-3.56661	EIF4G3	eukaryotic translation initiation factor 4 gamma 3 [Source:HGNC Symbol;Acc:HGNC:3298]	4041	4280	4159	3651	3646	3591	1527	1961	1826	535	703	688	257	312	236	1484.24	1497.22	1524.63	1337.8	1360.51	1243.53	956.708	1084.74	1011.35	1225.33	1242.88	1353.05	1613.2	1712.18	1515.83	NSNoFC	1.40532
ENSG00000075213.11	ENSG00000075213	702.886	-0.103998	0.0838106	0.00972798	0.238464	-2.58535	SEMA3A	semaphorin 3A [Source:HGNC Symbol;Acc:HGNC:10723]	2678	2866	2897	2456	2508	2540	1064	1379	1316	194	248	219	73	101	46	983.617	1002.58	1062	899.927	935.864	879.576	666.626	762.799	728.878	444.325	438.455	430.694	458.224	554.263	295.458	NSNoFC	0.622577
ENSG00000075218.19	ENSG00000075218	286.956	0.018837	0.0389988	0.129655	0.648196	1.51546	GTSE1	G2 and S-phase expressed 1 [Source:HGNC Symbol;Acc:HGNC:13698]	492	461	525	496	563	571	533	572	553	114	143	114	64	91	91	180.709	161.266	192.458	181.744	210.084	197.731	333.939	316.404	306.284	261.098	252.819	224.197	401.731	499.386	584.493	NSNoFC	0.188293
ENSG00000075223.14	ENSG00000075223	1443.63	-0.0206698	0.0401262	0.112799	0.621582	-1.58574	SEMA3C	semaphorin 3C [Source:HGNC Symbol;Acc:HGNC:10725]	6005	5926	5957	5436	5405	5330	2319	3215	3397	334	538	486	80	99	79	2205.61	2073.02	2183.76	1991.86	2016.88	1845.72	1452.92	1778.39	1881.46	764.972	951.165	955.786	502.164	543.288	507.417	NSNoFC	0.206502
ENSG00000075234.17	ENSG00000075234	425.694	-0.00196854	0.0325316	0.824731	0.975073	-0.221465	TTC38	tetratricopeptide repeat domain 38 [Source:HGNC Symbol;Acc:HGNC:26082]	535	576	568	563	542	545	483	436	452	167	260	249	179	159	165	196.503	201.495	208.221	206.294	202.248	188.728	302.613	241.175	250.344	382.486	459.671	489.693	1123.59	872.553	1059.79	NSNoFC	0.010963
ENSG00000075239.15	ENSG00000075239	464.534	-0.00228403	0.030872	0.868307	0.982816	-0.165809	ACAT1	acetyl-CoA acetyltransferase 1 [Source:HGNC Symbol;Acc:HGNC:93]	1246	1323	1237	1174	1212	1387	763	900	929	216	321	327	50	73	50	457.65	462.81	453.468	430.177	452.26	480.304	478.041	497.839	514.535	494.713	567.517	643.091	313.852	400.606	321.15	NSNoFC	0.00752798
ENSG00000075292.20	ENSG00000075292	978.894	-0.00817934	0.03289	0.510581	0.893163	-0.657933	ZNF638	zinc finger protein 638 [Source:HGNC Symbol;Acc:HGNC:17894]	1708	1883	1662	1779	1576	1691	1024	1453	1487	400	512	445	300	381	315	627.341	658.708	609.267	651.861	588.087	585.576	641.565	803.733	823.588	916.134	905.198	875.154	1883.11	2090.83	2023.24	NSNoFC	0.0490692
ENSG00000075303.13	ENSG00000075303	139.865	-0.0236818	0.0450544	0.0353348	0.426827	-2.1045	SLC25A40	solute carrier family 25 member 40 [Source:HGNC Symbol;Acc:HGNC:29680]	564	610	520	443	457	523	194	309	248	42	62	45	17	13	11	207.155	213.389	190.625	162.324	170.53	181.109	121.546	170.925	137.357	96.1941	109.614	88.4987	106.71	71.3408	70.6529	NSNoFC	0.369749
ENSG00000075391.18	ENSG00000075391	831.381	0.0152961	0.0345182	0.373326	0.832941	0.89026	RASAL2	RAS protein activator like 2 [Source:HGNC Symbol;Acc:HGNC:9874]	1719	1960	1723	1971	1843	1804	1038	1336	1307	378	540	449	204	212	191	631.381	685.644	631.629	722.214	687.719	624.706	650.336	739.014	723.894	865.747	954.701	883.02	1280.52	1163.4	1226.79	NSNoFC	0.079386
ENSG00000075399.14	ENSG00000075399	191.66	0.000438018	0.033356	0.876732	0.984647	0.155113	VPS9D1	VPS9 domain containing 1 [Source:HGNC Symbol;Acc:HGNC:13526]	577	599	546	538	618	587	325	284	324	66	78	121	35	26	30	211.929	209.541	200.156	197.134	230.608	203.272	203.622	157.096	179.45	151.162	137.901	237.963	219.697	142.682	192.69	NSNoFC	0.00671942
ENSG00000075407.19	ENSG00000075407	167.449	-0.0175509	0.0373694	0.189123	0.704123	-1.31318	ZNF37A	zinc finger protein 37A [Source:HGNC Symbol;Acc:HGNC:13102]	526	511	524	468	470	506	171	209	228	47	67	50	40	48	37	193.197	178.757	192.092	171.484	175.381	175.223	107.136	115.609	126.28	107.646	118.454	98.3319	251.082	263.412	237.651	NSNoFC	0.152351
ENSG00000075413.19	ENSG00000075413	819.436	-0.010407	0.0289308	0.523851	0.893847	-0.637421	MARK3	microtubule affinity regulating kinase 3 [Source:HGNC Symbol;Acc:HGNC:6897]	2020	1999	1959	1954	1901	1992	1273	1406	1441	260	365	342	177	235	207	741.937	699.287	718.144	715.984	709.361	689.809	797.57	777.735	798.111	595.487	645.307	672.59	1111.04	1289.62	1329.56	NSNoFC	0.0487366
ENSG00000075415.15	ENSG00000075415	4899.37	0.00419677	0.0208919	0.810066	0.973734	0.240341	SLC25A3	solute carrier family 25 member 3 [Source:HGNC Symbol;Acc:HGNC:10989]	11208	11455	10977	11065	10851	11830	7520	8583	8511	2428	3273	2787	993	1058	950	4116.65	4007.17	4024.02	4054.44	4049.07	4096.61	4711.49	4747.72	4713.89	5560.94	5786.55	5481.02	6233.11	5806.05	6101.84	NSNoFC	0.0115598
ENSG00000075420.13	ENSG00000075420	1797.79	-0.00747293	0.03086	0.641812	0.928562	-0.465166	FNDC3B	fibronectin type III domain containing 3B [Source:HGNC Symbol;Acc:HGNC:24670]	5671	6004	5581	5578	5607	5690	2808	3593	3554	766	965	885	223	251	146	2082.93	2100.31	2045.92	2043.89	2092.26	1970.39	1759.29	1987.48	1968.41	1754.4	1706.09	1740.47	1399.78	1377.43	937.757	NSNoFC	0.032189
ENSG00000075426.12	ENSG00000075426	523.799	-0.0267699	0.0410963	0.126004	0.641371	-1.53005	FOSL2	FOS like 2, AP-1 transcription factor subunit [Source:HGNC Symbol;Acc:HGNC:3798]	2486	2642	2430	2423	2315	2305	634	799	769	120	166	111	23	37	28	913.096	924.22	890.806	887.835	863.846	798.197	397.219	441.97	425.918	274.84	293.482	218.297	144.372	203.047	179.844	NSNoFC	0.192891
ENSG00000075539.15	ENSG00000075539	542.259	-0.0288611	0.046874	0.0612565	0.510512	-1.87164	FRYL	FRY like transcription coactivator [Source:HGNC Symbol;Acc:HGNC:29127]	1196	1340	1296	1116	1149	1181	753	1067	954	275	336	275	124	114	116	439.285	468.757	475.097	408.925	428.751	408.968	471.776	590.215	528.381	629.842	594.036	540.825	778.354	625.604	745.067	NSNoFC	0.291994
ENSG00000075568.17	ENSG00000075568	1340.92	-0.0516762	0.0487892	0.0343749	0.422475	-2.11565	TMEM131	transmembrane protein 131 [Source:HGNC Symbol;Acc:HGNC:30366]	3041	3390	3137	2978	2943	2981	1746	2083	2089	637	773	724	308	385	271	1116.95	1185.88	1149.98	1091.2	1098.19	1032.29	1093.92	1152.22	1157.01	1458.94	1366.64	1423.85	1933.33	2112.79	1740.63	NSNoFC	0.374199
ENSG00000075618.18	ENSG00000075618	3410.94	-0.00268059	0.0320801	0.819979	0.975073	-0.227573	FSCN1	fascin actin-bundling protein 1 [Source:HGNC Symbol;Acc:HGNC:11148]	10734	10715	10139	10106	10518	10468	5122	4940	5136	1501	1641	1699	619	517	516	3942.55	3748.3	3716.82	3703.04	3924.81	3624.96	3209.08	2732.58	2844.62	3437.79	2901.23	3341.32	3885.49	2837.17	3314.27	NSNoFC	0.010963
ENSG00000075624.17	ENSG00000075624	104829	0.0124249	0.0293839	0.467797	0.879712	0.726068	ACTB	actin beta [Source:HGNC Symbol;Acc:HGNC:132]	250876	262111	253419	256030	267150	259316	184793	187204	188119	69974	86442	79063	11808	13328	11370	92145.6	91691.2	92900.1	93814.5	99687.5	89798.4	115778	103553	104191	160264	152826	155488	74119.3	73140.8	73029.4	NSNoFC	0.0556596
ENSG00000075702.19	ENSG00000075702	323.761	0.0176196	0.0381098	0.168894	0.686807	1.37577	WDR62	WD repeat domain 62 [Source:HGNC Symbol;Acc:HGNC:24502]	495	565	512	543	577	595	589	617	559	161	191	130	92	98	89	181.811	197.647	187.692	198.966	215.309	206.042	369.025	341.296	309.607	368.744	337.681	255.663	577.488	537.8	571.647	NSNoFC	0.163165
ENSG00000075711.21	ENSG00000075711	800.905	-0.0191243	0.0368388	0.206695	0.724768	-1.26271	DLG1	discs large MAGUK scaffold protein 1 [Source:HGNC Symbol;Acc:HGNC:2900]	2582	2675	2436	2421	2325	2472	944	1220	1152	238	335	368	135	169	169	948.357	935.764	893.006	887.102	867.578	856.028	591.442	674.848	638.046	545.1	592.268	723.723	847.401	927.431	1085.49	NSNoFC	0.139801
ENSG00000075785.14	ENSG00000075785	3697.51	-0.0109939	0.0280096	0.518812	0.893458	-0.645177	RAB7A	RAB7A, member RAS oncogene family [Source:HGNC Symbol;Acc:HGNC:9788]	11362	12238	11506	11252	11497	11609	5816	6196	6353	1696	2159	2094	446	429	435	4173.21	4281.08	4217.95	4122.96	4290.13	4020.08	3643.89	3427.34	3518.67	3884.41	3817.04	4118.14	2799.56	2354.25	2794	NSNoFC	0.0489258
ENSG00000075856.12	ENSG00000075856	630.98	-0.0160439	0.0343668	0.297095	0.786637	-1.04268	SART3	spliceosome associated factor 3, U4/U6 recycling protein [Source:HGNC Symbol;Acc:HGNC:16860]	1109	1203	1095	1146	1057	1037	1003	1215	1107	279	349	328	174	189	174	407.331	420.832	401.413	419.917	394.421	359.102	628.408	672.082	613.122	639.004	617.02	645.057	1092.21	1037.19	1117.6	NSNoFC	0.104225
ENSG00000075914.13	ENSG00000075914	219.721	0.00479403	0.0324315	0.692312	0.943282	0.39572	EXOSC7	exosome component 7 [Source:HGNC Symbol;Acc:HGNC:28112]	403	456	422	448	409	453	309	303	323	102	109	102	54	69	74	148.02	159.517	154.7	164.156	152.619	156.869	193.597	167.606	178.896	233.614	192.708	200.597	338.96	378.655	475.302	NSNoFC	0.0253585
ENSG00000075945.13	ENSG00000075945	307.873	-0.00691278	0.0338309	0.465128	0.877564	-0.73043	KIFAP3	kinesin associated protein 3 [Source:HGNC Symbol;Acc:HGNC:17060]	880	925	927	852	926	791	497	764	667	142	182	180	41	30	27	323.22	323.582	339.826	312.19	345.538	273.915	311.384	422.61	369.424	325.228	321.77	353.995	257.359	164.633	173.421	NSNoFC	0.0567212
ENSG00000075975.17	ENSG00000075975	596.475	-0.012788	0.0327846	0.394158	0.846806	-0.852101	MKRN2	makorin ring finger protein 2 [Source:HGNC Symbol;Acc:HGNC:7113]	1503	1393	1395	1352	1367	1407	754	864	824	269	298	288	170	152	138	552.045	487.297	511.389	495.4	510.098	487.229	472.402	477.925	456.38	616.1	526.854	566.392	1067.1	834.139	886.373	NSNoFC	0.0722159
ENSG00000076003.5	ENSG00000076003	800.451	-0.000664294	0.0311443	0.939477	0.992939	0.0759268	MCM6	minichromosome maintenance complex component 6 [Source:HGNC Symbol;Acc:HGNC:6949]	2718	2723	2748	2572	2658	2989	1659	1787	2046	267	417	305	50	75	38	998.309	952.555	1007.38	942.432	991.837	1035.06	1039.41	988.486	1133.2	611.52	737.241	599.824	313.852	411.582	244.074	NSNoFC	0.00307755
ENSG00000076043.11	ENSG00000076043	820.492	-0.014766	0.0332611	0.322883	0.810991	-0.988551	REXO2	RNA exonuclease 2 [Source:HGNC Symbol;Acc:HGNC:17851]	2389	2451	2616	2344	2437	2350	1343	1609	1460	436	531	496	80	99	83	877.469	857.405	958.991	858.888	909.371	813.781	841.427	890.025	808.634	998.586	938.79	975.452	502.164	543.288	533.109	NSNoFC	0.0909841
ENSG00000076053.12	ENSG00000076053	182.986	-0.000695767	0.0316649	0.986573	0.997057	-0.0168295	RBM7	RNA binding motif protein 7 [Source:HGNC Symbol;Acc:HGNC:9904]	796	769	820	794	796	789	334	417	388	33	47	36	8	3	11	292.367	269.01	300.601	290.937	297.029	273.222	209.26	230.665	214.897	75.5811	83.0944	70.799	50.2164	16.4633	70.6529	NSNoFC	0.00127982
ENSG00000076067.14	ENSG00000076067	1473.26	-0.0397646	0.0388605	0.0720796	0.532727	-1.79861	RBMS2	RNA binding motif single stranded interacting protein 2 [Source:HGNC Symbol;Acc:HGNC:9909]	3189	3205	3015	2897	2972	3042	1710	1861	1845	613	822	729	421	522	398	1171.31	1121.17	1105.26	1061.52	1109.01	1053.41	1071.36	1029.42	1021.87	1403.98	1453.27	1433.68	2642.64	2864.61	2556.35	NSNoFC	0.273496
ENSG00000076108.12	ENSG00000076108	1466.52	-0.00410856	0.031607	0.74142	0.956557	-0.329973	BAZ2A	bromodomain adjacent to zinc finger domain 2A [Source:HGNC Symbol;Acc:HGNC:962]	1808	1625	1573	1700	1501	1717	1665	1892	1904	904	981	1033	541	539	479	664.07	568.455	576.641	622.914	560.101	594.579	1043.17	1046.57	1054.55	2070.46	1734.37	2031.54	3395.88	2957.9	3076.61	NSNoFC	0.0192891
ENSG00000076201.16	ENSG00000076201	390.526	-0.014152	0.0344466	0.311054	0.802512	-1.01301	PTPN23	protein tyrosine phosphatase non-receptor type 23 [Source:HGNC Symbol;Acc:HGNC:14406]	1330	1411	1300	1333	1213	1283	785	845	745	126	137	146	44	46	46	488.503	493.594	476.563	488.438	452.633	444.29	491.824	467.415	412.625	288.582	242.211	287.129	276.19	252.437	295.458	NSNoFC	0.0955484
ENSG00000076242.18	ENSG00000076242	393.183	-0.0161352	0.0334062	0.316939	0.807579	-1.00077	MLH1	mutL homolog 1 [Source:HGNC Symbol;Acc:HGNC:7127]	1089	1134	1054	994	1006	1142	651	761	733	187	225	198	68	73	47	399.985	396.694	386.383	364.221	375.391	395.463	407.87	420.95	405.979	428.293	397.792	389.394	426.839	400.606	301.881	NSNoFC	0.0928148
ENSG00000076248.12	ENSG00000076248	316.006	-0.0078149	0.0315044	0.578384	0.912835	-0.555747	UNG	uracil DNA glycosylase [Source:HGNC Symbol;Acc:HGNC:12572]	1012	1153	1025	1063	998	1040	640	672	674	138	191	151	24	19	18	371.703	403.341	375.752	389.504	372.405	360.141	400.978	371.72	373.301	316.066	337.681	296.962	150.649	104.267	115.614	NSNoFC	0.0396078
ENSG00000076321.11	ENSG00000076321	262.628	-0.0167702	0.0358018	0.248151	0.755112	-1.15485	KLHL20	kelch like family member 20 [Source:HGNC Symbol;Acc:HGNC:25056]	879	875	916	846	833	834	480	545	595	78	119	106	35	26	27	322.853	306.091	335.794	309.991	310.835	288.806	300.733	301.469	329.546	178.646	210.388	208.464	219.697	142.682	173.421	NSNoFC	0.121988
ENSG00000076356.7	ENSG00000076356	321.087	-0.0171689	0.036423	0.227085	0.736593	-1.2079	PLXNA2	plexin A2 [Source:HGNC Symbol;Acc:HGNC:9100]	717	795	808	705	722	744	562	643	588	223	229	227	41	54	38	263.351	278.106	296.202	258.326	269.416	257.639	352.109	355.678	325.669	510.745	404.864	446.427	257.359	296.339	244.074	NSNoFC	0.132772
ENSG00000076382.17	ENSG00000076382	642.662	-0.0270755	0.0406211	0.123495	0.637612	-1.54027	SPAG5	sperm associated antigen 5 [Source:HGNC Symbol;Acc:HGNC:13452]	787	810	776	716	738	765	603	768	760	207	271	227	291	325	272	289.062	283.353	284.471	262.357	275.386	264.912	377.796	424.822	420.933	474.1	479.119	446.427	1826.62	1783.52	1747.05	NSNoFC	0.195443
ENSG00000076513.17	ENSG00000076513	2027.99	-0.0320315	0.0353943	0.118956	0.633575	-1.55917	ANKRD13A	ankyrin repeat domain 13A [Source:HGNC Symbol;Acc:HGNC:21268]	6735	7045	6735	6425	6610	6521	3135	3729	3745	794	1059	910	234	289	202	2473.73	2464.47	2468.96	2354.25	2466.53	2258.15	1964.17	2062.71	2074.2	1818.53	1872.28	1789.64	1468.83	1585.96	1297.44	NSNoFC	0.198202
ENSG00000076604.16	ENSG00000076604	311.101	0.0165946	0.034377	0.28837	0.780195	1.0617	TRAF4	TNF receptor associated factor 4 [Source:HGNC Symbol;Acc:HGNC:12034]	1232	1370	1243	1312	1323	1386	613	615	617	71	100	96	16	12	10	452.508	479.251	455.667	480.743	493.68	479.957	384.062	340.19	341.731	162.614	176.797	188.797	100.433	65.8531	64.2299	NSNoFC	0.107797
ENSG00000076650.7	ENSG00000076650	233.734	-0.00895147	0.0344181	0.359624	0.82448	-0.916083	GPATCH1	G-patch domain containing 1 [Source:HGNC Symbol;Acc:HGNC:24658]	215	198	195	196	191	178	217	249	238	87	99	99	112	147	93	78.9685	69.264	71.4844	71.8183	71.272	61.6395	135.957	137.735	131.818	199.259	175.029	194.697	703.029	806.7	597.338	NSNoFC	0.08382
ENSG00000076685.19	ENSG00000076685	867.001	-0.0256478	0.0414438	0.170089	0.687911	-1.37192	NT5C2	5'-nucleotidase, cytosolic II [Source:HGNC Symbol;Acc:HGNC:8022]	2542	2676	2662	2496	2346	2524	1294	1676	1500	325	375	391	170	178	110	933.665	936.114	975.854	914.584	875.414	874.035	810.727	927.086	830.789	744.359	662.987	768.955	1067.1	976.82	706.529	NSNoFC	0.162468
ENSG00000076706.17	ENSG00000076706	467.924	0.00304682	0.0293178	0.874641	0.984228	0.157767	MCAM	melanoma cell adhesion molecule [Source:HGNC Symbol;Acc:HGNC:6934]	1354	1405	1306	1355	1357	1369	921	992	1081	282	359	319	18	26	29	497.318	491.495	478.762	496.499	506.367	474.07	577.032	548.729	598.722	645.875	634.7	627.357	112.987	142.682	186.267	NSNoFC	0.00690435
ENSG00000076924.12	ENSG00000076924	1057.7	0.0215866	0.0395096	0.17822	0.695608	1.34626	XAB2	XPA binding protein 2 [Source:HGNC Symbol;Acc:HGNC:14089]	767	802	768	847	844	815	971	1037	961	467	545	541	521	493	518	281.716	280.554	281.539	310.358	314.94	282.226	608.359	573.621	532.259	1069.59	963.541	1063.95	3270.34	2705.46	3327.11	NSNoFC	0.157636
ENSG00000076928.20	ENSG00000076928	963.174	-0.00749836	0.0308721	0.63056	0.925906	-0.480939	ARHGEF1	Rho guanine nucleotide exchange factor 1 [Source:HGNC Symbol;Acc:HGNC:681]	1870	1947	1767	1800	1809	1849	1562	1654	1618	460	504	473	271	252	266	686.842	681.096	647.759	659.556	675.031	640.289	978.637	914.917	896.144	1053.55	891.054	930.22	1701.08	1382.91	1708.52	NSNoFC	0.0334333
ENSG00000076984.18	ENSG00000076984	213.791	0.0174505	0.0375284	0.176354	0.69404	1.35207	MAP2K7	mitogen-activated protein kinase kinase 7 [Source:HGNC Symbol;Acc:HGNC:6847]	651	706	673	686	746	767	440	456	476	46	92	97	29	25	17	239.109	246.972	246.713	251.364	278.371	265.604	275.672	252.238	263.637	105.355	162.653	190.764	182.034	137.194	109.191	NSNoFC	0.158616
ENSG00000077097.17	ENSG00000077097	993.888	-0.0309892	0.0393758	0.12048	0.634304	-1.55276	TOP2B	DNA topoisomerase II beta [Source:HGNC Symbol;Acc:HGNC:11990]	2821	3127	3030	2784	2797	2904	1515	1909	1832	470	625	521	127	129	135	1036.14	1093.88	1110.76	1020.11	1043.71	1005.62	949.19	1055.97	1014.67	1076.46	1104.98	1024.62	797.185	707.92	867.104	NSNoFC	0.197703
ENSG00000077147.16	ENSG00000077147	3473.04	-0.00858883	0.0306751	0.568546	0.909655	-0.570195	TM9SF3	transmembrane 9 superfamily member 3 [Source:HGNC Symbol;Acc:HGNC:21529]	10599	11269	10830	10465	10411	11019	5492	7201	6864	1580	2337	1855	339	390	290	3892.96	3942.1	3970.14	3834.58	3884.88	3815.76	3440.89	3983.26	3801.69	3618.73	4131.73	3648.11	2127.92	2140.22	1862.67	NSNoFC	0.0411235
ENSG00000077150.21	ENSG00000077150	430.868	0.00106455	0.0312726	0.917931	0.990143	0.103041	NFKB2	nuclear factor kappa B subunit 2 [Source:HGNC Symbol;Acc:HGNC:7795]	1351	1316	1216	1270	1332	1293	852	824	850	167	199	201	56	66	54	496.216	460.361	445.77	465.353	497.038	447.752	533.802	455.799	470.78	382.486	351.825	395.294	351.515	362.192	346.842	NSNoFC	0.00430219
ENSG00000077152.12	ENSG00000077152	173.716	-0.00129254	0.0321787	0.921137	0.990544	-0.0990018	UBE2T	ubiquitin conjugating enzyme E2 T [Source:HGNC Symbol;Acc:HGNC:25009]	527	519	591	521	532	573	354	371	389	78	82	80	11	18	21	193.565	181.556	216.653	190.905	198.517	198.424	221.791	205.22	215.451	178.646	144.973	157.331	69.0475	98.7796	134.883	NSNoFC	0.00412623
ENSG00000077157.23	ENSG00000077157	144.843	-0.00751249	0.0348963	0.269259	0.767688	-1.10477	PPP1R12B	protein phosphatase 1 regulatory subunit 12B [Source:HGNC Symbol;Acc:HGNC:7619]	264	382	300	288	269	267	123	227	222	78	96	83	46	31	37	96.966	133.631	109.976	105.529	100.378	92.4593	77.0629	125.566	122.957	178.646	169.725	163.231	288.744	170.12	237.651	NSNoFC	0.114815
ENSG00000077232.19	ENSG00000077232	1245.32	-0.0882239	0.069924	0.0100706	0.240514	-2.5734	DNAJC10	DnaJ heat shock protein family (Hsp40) member C10 [Source:HGNC Symbol;Acc:HGNC:24637]	4929	5191	5112	4526	4603	4605	1575	2079	2064	503	621	570	83	100	76	1810.4	1815.91	1873.99	1658.42	1717.62	1594.66	986.781	1150.01	1143.16	1152.04	1097.91	1120.98	520.995	548.776	488.148	NSNoFC	0.618859
ENSG00000077235.18	ENSG00000077235	1363.4	0.00560563	0.0312559	0.688123	0.941411	0.401403	GTF3C1	general transcription factor IIIC subunit 1 [Source:HGNC Symbol;Acc:HGNC:4664]	2078	2075	1940	2055	2125	2014	2101	2270	2213	1052	1137	1028	298	365	295	763.24	725.873	711.179	752.993	792.947	697.427	1316.34	1255.66	1225.69	2409.43	2010.18	2021.7	1870.56	2003.03	1894.78	NSNoFC	0.0262206
ENSG00000077238.14	ENSG00000077238	382.412	-0.028609	0.0444427	0.0933859	0.588464	-1.6778	IL4R	interleukin 4 receptor [Source:HGNC Symbol;Acc:HGNC:6015]	1326	1513	1388	1287	1235	1365	807	849	836	166	159	145	16	21	32	487.034	529.275	508.823	471.582	460.842	472.685	505.608	469.628	463.026	380.196	281.106	285.162	100.433	115.243	205.536	NSNoFC	0.23028
ENSG00000077254.14	ENSG00000077254	586.185	-0.0380234	0.0577884	0.0414431	0.456405	-2.03907	USP33	ubiquitin specific peptidase 33 [Source:HGNC Symbol;Acc:HGNC:20059]	1494	1641	1670	1480	1444	1379	851	1023	1024	208	245	230	116	183	115	548.739	574.052	612.2	542.301	538.831	477.533	533.175	565.877	567.152	476.39	433.151	452.327	728.137	1004.26	738.644	NSNoFC	0.340649
ENSG00000077312.9	ENSG00000077312	288.479	-0.0055856	0.0315787	0.675413	0.93737	-0.418731	SNRPA	small nuclear ribonucleoprotein polypeptide A [Source:HGNC Symbol;Acc:HGNC:11151]	953	987	868	878	917	949	537	576	539	135	148	141	28	24	33	350.033	345.271	318.197	321.717	342.18	328.629	336.445	318.617	298.53	309.195	261.659	277.296	175.757	131.706	211.959	NSNoFC	0.0280891
ENSG00000077380.16	ENSG00000077380	1398.67	-0.0129338	0.0326717	0.393599	0.846806	-0.853109	DYNC1I2	dynein cytoplasmic 1 intermediate chain 2 [Source:HGNC Symbol;Acc:HGNC:2964]	4444	4773	4631	4410	4355	4550	2080	2709	2754	557	722	694	163	204	121	1632.26	1669.68	1697.66	1615.91	1625.08	1575.62	1303.18	1498.49	1525.33	1275.72	1276.47	1364.85	1023.16	1119.5	777.182	NSNoFC	0.0722159
ENSG00000077454.17	ENSG00000077454	245.72	-0.00637873	0.0334241	0.597946	0.914864	-0.527357	LRCH4	leucine rich repeats and calponin homology domain containing 4 [Source:HGNC Symbol;Acc:HGNC:6691]	311	363	331	308	348	308	395	375	381	137	149	152	75	85	77	114.229	126.984	121.34	112.857	129.857	106.657	247.479	207.433	211.02	313.776	263.427	298.929	470.778	466.459	494.571	NSNoFC	0.0386436
ENSG00000077458.13	ENSG00000077458	177.765	0.00386714	0.0333481	0.671718	0.936595	0.423792	FAM76B	family with sequence similarity 76 member B [Source:HGNC Symbol;Acc:HGNC:28492]	371	368	398	393	360	425	145	169	158	40	83	60	64	51	81	136.267	128.733	145.902	144.003	134.335	147.173	90.8465	93.483	87.5097	91.6134	146.741	117.998	401.731	279.876	520.263	NSNoFC	0.0284481
ENSG00000077463.15	ENSG00000077463	140.806	0.0113139	0.03524	0.244931	0.750472	1.16275	SIRT6	sirtuin 6 [Source:HGNC Symbol;Acc:HGNC:14934]	332	342	308	358	343	369	302	269	326	70	73	86	23	22	20	121.942	119.638	112.909	131.178	127.991	127.781	189.211	148.798	180.558	160.324	129.061	169.131	144.372	120.731	128.46	NSNoFC	0.124666
ENSG00000077514.9	ENSG00000077514	259.115	0.0047708	0.0317318	0.7366	0.954758	0.33636	POLD3	DNA polymerase delta 3, accessory subunit [Source:HGNC Symbol;Acc:HGNC:20932]	842	852	886	810	865	950	547	639	682	39	71	66	31	40	27	309.263	298.045	324.796	296.8	322.776	328.975	342.711	353.465	377.732	89.3231	125.526	129.798	194.588	219.51	173.421	NSNoFC	0.0201066
ENSG00000077549.19	ENSG00000077549	3013.74	-0.0199321	0.0325494	0.257386	0.763621	-1.13259	CAPZB	capping actin protein of muscle Z-line subunit beta [Source:HGNC Symbol;Acc:HGNC:1491]	8045	8383	8005	7448	8115	7903	4288	4893	4674	1237	1464	1302	666	694	613	2954.89	2932.53	2934.53	2729.1	3028.13	2736.73	2686.55	2706.58	2588.74	2833.15	2588.3	2560.56	4180.51	3808.5	3937.3	NSNoFC	0.117122
ENSG00000077585.14	ENSG00000077585	388.95	-0.0263242	0.0439353	0.0920252	0.584965	-1.68481	GPR137B	G protein-coupled receptor 137B [Source:HGNC Symbol;Acc:HGNC:11862]	733	771	789	685	701	701	588	619	595	281	375	280	69	67	86	269.228	269.71	289.237	250.998	261.579	242.749	368.398	342.402	329.546	643.584	662.987	550.659	433.116	367.68	552.378	NSNoFC	0.23287
ENSG00000077684.16	ENSG00000077684	174.795	0.00725271	0.0343132	0.397344	0.849463	0.846373	JADE1	jade family PHD finger 1 [Source:HGNC Symbol;Acc:HGNC:30027]	591	580	615	636	641	650	170	280	193	44	31	37	40	40	33	217.072	202.895	225.451	233.043	239.19	225.088	106.51	154.883	106.895	100.775	54.8069	72.7656	251.082	219.51	211.959	NSNoFC	0.0708553
ENSG00000077713.19	ENSG00000077713	346.65	-0.0278764	0.0427067	0.112153	0.620669	-1.58859	SLC25A43	solute carrier family 25 member 43 [Source:HGNC Symbol;Acc:HGNC:30557]	1289	1302	1144	1123	1147	1195	622	730	739	138	214	177	26	17	15	473.444	455.464	419.375	411.49	428.005	413.816	389.7	403.802	409.302	316.066	378.345	348.095	163.203	93.2918	96.3449	NSNoFC	0.20714
ENSG00000077721.17	ENSG00000077721	1075.95	0.00254405	0.0301977	0.856667	0.981582	0.180619	UBE2A	ubiquitin conjugating enzyme E2 A [Source:HGNC Symbol;Acc:HGNC:12472]	2781	2970	3167	2841	3005	3131	1885	2302	2365	542	772	638	111	123	105	1021.45	1038.96	1160.98	1041	1121.32	1084.23	1181.01	1273.36	1309.88	1241.36	1364.87	1254.71	696.752	674.994	674.414	NSNoFC	0.00807324
ENSG00000077782.23	ENSG00000077782	1778.58	-0.0958987	0.0450624	0.00174937	0.0931402	-3.12978	FGFR1	fibroblast growth factor receptor 1 [Source:HGNC Symbol;Acc:HGNC:3688]	7032	7328	7012	6289	6545	6681	2689	2930	2805	613	799	688	170	150	153	2582.82	2563.47	2570.51	2304.41	2442.28	2313.56	1684.73	1620.74	1553.57	1403.98	1412.6	1353.05	1067.1	823.163	982.718	NSNoFC	1.03086
ENSG00000077942.19	ENSG00000077942	9927.42	0.0097718	0.0289636	0.607884	0.917891	0.513096	FBLN1	fibulin 1 [Source:HGNC Symbol;Acc:HGNC:3600]	28339	31211	30540	30166	30306	30945	16957	18036	18580	5880	7730	6706	694	644	655	10408.8	10918.2	11195.6	11053.4	11308.7	10715.9	10624	9976.69	10290.7	13467.2	13666.4	13188.3	4356.27	3534.11	4207.06	NSNoFC	0.0372089
ENSG00000078043.16	ENSG00000078043	284.569	-0.0170515	0.0367019	0.215857	0.728951	-1.23762	PIAS2	protein inhibitor of activated STAT 2 [Source:HGNC Symbol;Acc:HGNC:17311]	623	611	597	564	583	558	386	428	455	128	166	136	58	82	92	228.825	213.739	218.852	206.661	217.547	193.23	241.84	236.75	252.006	293.163	293.482	267.463	364.069	449.996	590.915	NSNoFC	0.137301
ENSG00000078061.14	ENSG00000078061	503.038	0.000419219	0.0302425	0.97497	0.996456	0.0313751	ARAF	A-Raf proto-oncogene, serine/threonine kinase [Source:HGNC Symbol;Acc:HGNC:646]	1088	1082	975	1036	1029	1079	754	858	790	238	289	256	107	158	123	399.617	378.504	357.422	379.611	383.973	373.646	472.402	474.606	437.549	545.1	510.942	503.459	671.644	867.065	790.028	NSNoFC	0.00154173
ENSG00000078070.14	ENSG00000078070	142.577	-0.00152207	0.0329945	0.861874	0.982346	-0.17399	MCCC1	methylcrotonyl-CoA carboxylase subunit 1 [Source:HGNC Symbol;Acc:HGNC:6936]	369	422	380	371	421	358	211	233	220	41	58	44	40	24	39	135.532	147.623	139.303	135.942	157.097	123.972	132.197	128.885	121.849	93.9038	102.542	86.5321	251.082	131.706	250.497	NSNoFC	0.0077354
ENSG00000078098.15	ENSG00000078098	1992.33	-0.0292696	0.0451519	0.0823208	0.567756	-1.73738	FAP	fibroblast activation protein alpha [Source:HGNC Symbol;Acc:HGNC:3590]	6267	6557	6464	5783	5986	5903	2464	3402	3291	604	803	789	336	419	391	2301.84	2293.76	2369.62	2119.01	2233.69	2044.15	1543.76	1881.83	1822.75	1383.36	1419.68	1551.68	2109.09	2299.37	2511.39	NSNoFC	0.245838
ENSG00000078124.13	ENSG00000078124	342.079	0.00320467	0.0326994	0.761743	0.96199	0.303193	ACER3	alkaline ceramidase 3 [Source:HGNC Symbol;Acc:HGNC:16066]	817	735	766	787	825	750	427	625	538	159	227	211	69	82	72	300.08	257.117	280.806	288.372	307.85	259.717	267.527	345.721	297.976	364.163	401.328	414.961	433.116	449.996	462.456	NSNoFC	0.0168295
ENSG00000078140.14	ENSG00000078140	731.4	-0.0140721	0.0324157	0.370544	0.831761	-0.895455	UBE2K	ubiquitin conjugating enzyme E2 K [Source:HGNC Symbol;Acc:HGNC:4914]	2184	2392	2213	2127	2109	2300	1132	1528	1399	311	418	358	90	106	82	802.173	836.766	811.257	779.375	786.977	796.466	709.23	845.219	774.849	712.294	739.009	704.056	564.934	581.702	526.686	NSNoFC	0.0800013
ENSG00000078142.14	ENSG00000078142	659.531	0.00207114	0.0313382	0.872897	0.984011	0.15998	PIK3C3	phosphatidylinositol 3-kinase catalytic subunit type 3 [Source:HGNC Symbol;Acc:HGNC:8974]	1445	1455	1252	1338	1420	1419	947	1151	1220	283	367	352	177	191	129	530.742	508.986	458.967	490.27	529.875	491.385	593.322	636.68	675.708	648.165	648.843	692.256	1111.04	1048.16	828.566	NSNoFC	0.00699988
ENSG00000078237.7	ENSG00000078237	158.902	-0.0151094	0.0375647	0.141781	0.654074	-1.46919	TIGAR	TP53 induced glycolysis regulatory phosphatase [Source:HGNC Symbol;Acc:HGNC:1185]	224	236	226	220	177	211	201	273	237	65	100	97	46	59	59	82.2742	82.5571	82.8486	80.6124	66.0479	73.0671	125.932	151.011	131.265	148.872	176.797	190.764	288.744	323.778	378.957	NSNoFC	0.184373
ENSG00000078246.17	ENSG00000078246	525.428	-0.0360937	0.0455975	0.0797274	0.558765	-1.75227	TULP3	TUB like protein 3 [Source:HGNC Symbol;Acc:HGNC:12425]	1345	1350	1354	1275	1259	1243	975	1134	1088	186	237	221	96	118	106	494.012	472.255	496.359	467.185	469.798	430.438	610.865	627.277	602.599	426.002	419.008	434.627	602.596	647.555	680.837	NSNoFC	0.252771
ENSG00000078269.15	ENSG00000078269	813.289	-0.00110427	0.0281745	0.979112	0.997057	0.0261822	SYNJ2	synaptojanin 2 [Source:HGNC Symbol;Acc:HGNC:11504]	2796	2859	2747	2925	2594	2879	1155	1253	1297	274	374	327	99	129	114	1026.96	1000.13	1007.01	1071.78	967.956	996.968	723.64	693.102	718.355	627.552	661.219	643.091	621.427	707.92	732.221	NSNoFC	0.00127982
ENSG00000078304.20	ENSG00000078304	1325.45	-0.0209657	0.0348989	0.232618	0.741591	-1.19364	PPP2R5C	protein phosphatase 2 regulatory subunit B'gamma [Source:HGNC Symbol;Acc:HGNC:9311]	2179	2292	2169	1986	2139	2209	1299	1659	1500	523	621	558	494	587	454	800.337	801.784	795.127	727.71	798.171	764.954	813.86	917.683	830.789	1197.85	1097.91	1097.38	3100.86	3221.31	2916.04	NSNoFC	0.129835
ENSG00000078369.19	ENSG00000078369	3791.24	-0.15064	0.0339607	6.61232e-07	0.000345452	-4.97242	GNB1	G protein subunit beta 1 [Source:HGNC Symbol;Acc:HGNC:4396]	13815	14525	14191	12371	12601	12948	5086	5600	5497	1177	1501	1294	527	649	576	5074.19	5081.11	5202.23	4532.98	4702.08	4483.76	3186.52	3097.66	3044.56	2695.73	2653.72	2544.83	3308	3561.55	3699.64	NSNoFC	3.46161
ENSG00000078399.19	ENSG00000078399	205.257	0.0034119	0.0329251	0.720253	0.95022	0.358121	HOXA9	homeobox A9 [Source:HGNC Symbol;Acc:HGNC:5109]	391	493	465	455	427	501	476	611	538	122	118	139	23	25	18	143.613	172.46	170.463	166.721	159.336	173.491	298.227	337.977	297.976	279.421	208.62	273.363	144.372	137.194	115.614	NSNoFC	0.0221758
ENSG00000078401.7	ENSG00000078401	167.57	0.0149006	0.0368412	0.205119	0.724768	1.2671	EDN1	endothelin 1 [Source:HGNC Symbol;Acc:HGNC:3176]	884	971	1000	966	1121	1027	79	78	76	11	19	22	9	3	7	324.689	339.674	366.587	353.962	418.303	355.639	49.4957	43.146	42.0933	25.1937	33.5913	43.266	56.4934	16.4633	44.961	NSNoFC	0.139801
ENSG00000078403.17	ENSG00000078403	565.832	0.000575121	0.0328085	0.955054	0.993296	0.0563618	MLLT10	MLLT10 histone lysine methyltransferase DOT1L cofactor [Source:HGNC Symbol;Acc:HGNC:16063]	687	812	720	743	759	718	534	640	715	254	376	219	219	243	220	252.332	284.053	263.943	272.25	283.222	248.636	334.566	354.019	396.009	581.745	664.755	430.694	1374.67	1333.52	1413.06	NSNoFC	0.00292133
ENSG00000078618.23	ENSG00000078618	2058.88	-0.0464532	0.0526281	0.0485171	0.478248	-1.97281	NRDC	nardilysin convertase [Source:HGNC Symbol;Acc:HGNC:7995]	5360	5577	5298	4999	5062	4977	2410	2987	2974	632	823	690	510	703	537	1968.7	1950.94	1942.18	1831.73	1888.89	1723.48	1509.93	1652.27	1647.18	1447.49	1455.04	1356.98	3201.29	3857.89	3449.15	NSNoFC	0.320347
ENSG00000078668.14	ENSG00000078668	485.98	-0.00336648	0.0286342	0.846256	0.979524	-0.193897	VDAC3	voltage dependent anion channel 3 [Source:HGNC Symbol;Acc:HGNC:12674]	1873	2004	1947	1911	1814	2053	792	947	975	113	161	144	44	42	32	687.944	701.036	713.745	700.228	676.897	710.933	496.21	523.837	540.013	258.808	284.642	283.196	276.19	230.486	205.536	NSNoFC	0.00898512
ENSG00000078674.20	ENSG00000078674	994.287	-0.0188512	0.0377495	0.19042	0.70649	-1.30934	PCM1	pericentriolar material 1 [Source:HGNC Symbol;Acc:HGNC:8727]	2062	2119	2011	1955	1781	2019	1136	1694	1540	367	445	387	289	362	297	757.363	741.265	737.206	716.351	664.583	699.159	711.736	937.043	852.943	840.553	786.745	761.089	1814.07	1986.57	1907.63	NSNoFC	0.150894
ENSG00000078699.22	ENSG00000078699	397.419	0.00340341	0.0329361	0.72661	0.951698	0.349638	CBFA2T2	CBFA2/RUNX1 partner transcriptional co-repressor 2 [Source:HGNC Symbol;Acc:HGNC:1536]	376	416	404	407	436	380	348	473	455	254	269	260	152	143	163	138.103	145.524	148.101	149.133	162.694	131.59	218.032	261.642	252.006	581.745	475.583	511.326	954.111	784.749	1046.95	NSNoFC	0.021501
ENSG00000078747.17	ENSG00000078747	341.704	0.00015131	0.0330576	0.989564	0.997921	0.01308	ITCH	itchy E3 ubiquitin protein ligase [Source:HGNC Symbol;Acc:HGNC:13890]	943	949	1070	973	1012	975	431	712	612	96	141	143	57	77	70	346.36	331.978	392.248	356.527	377.63	337.632	270.034	393.846	338.962	219.872	249.283	281.229	357.792	422.557	449.61	NSNoFC	0.000903943
ENSG00000078804.13	ENSG00000078804	478.431	0.000477068	0.0296931	0.913201	0.989044	0.109002	TP53INP2	tumor protein p53 inducible nuclear protein 2 [Source:HGNC Symbol;Acc:HGNC:16104]	1073	1128	1092	1097	1098	1106	533	650	639	190	286	230	122	158	112	394.108	394.595	400.313	401.963	409.721	382.996	333.939	359.55	353.916	435.164	505.638	452.327	765.799	867.065	719.375	NSNoFC	0.00478423
ENSG00000078808.20	ENSG00000078808	2134.28	-0.0160761	0.0323141	0.338189	0.817398	-0.957749	SDF4	stromal cell derived factor 4 [Source:HGNC Symbol;Acc:HGNC:24188]	6735	7137	6765	6579	6654	6629	3743	3766	4224	1041	1314	1305	182	185	183	2473.73	2496.65	2479.96	2410.68	2482.95	2295.55	2345.09	2083.18	2339.5	2384.24	2323.11	2566.46	1142.42	1015.23	1175.41	NSNoFC	0.0875665
ENSG00000078902.16	ENSG00000078902	760.299	-0.0198152	0.0355087	0.228942	0.737519	-1.20309	TOLLIP	toll interacting protein [Source:HGNC Symbol;Acc:HGNC:16476]	1562	1537	1436	1401	1432	1472	1434	1468	1466	446	532	525	155	167	125	573.715	537.671	526.419	513.354	534.353	509.738	898.441	812.03	811.957	1021.49	940.557	1032.48	972.942	916.455	802.874	NSNoFC	0.132227
ENSG00000079102.18	ENSG00000079102	248.323	-0.0222816	0.0429314	0.0589899	0.507058	-1.88827	RUNX1T1	RUNX1 partner transcriptional co-repressor 1 [Source:HGNC Symbol;Acc:HGNC:1535]	229	284	262	222	200	250	254	305	267	113	126	130	121	113	95	84.1107	99.3484	96.0458	81.3452	74.6303	86.5724	159.138	168.712	147.88	258.808	222.764	255.663	759.522	620.116	610.184	NSNoFC	0.294942
ENSG00000079134.13	ENSG00000079134	223.057	0.0130277	0.0356057	0.256604	0.762524	1.13445	THOC1	THO complex subunit 1 [Source:HGNC Symbol;Acc:HGNC:19070]	521	546	538	596	569	564	252	350	343	67	67	82	53	64	75	191.361	191.001	197.224	218.386	212.323	195.307	157.885	193.604	189.974	153.453	118.454	161.264	332.683	351.216	481.725	NSNoFC	0.117746
ENSG00000079150.19	ENSG00000079150	176.601	-0.000243925	0.0326076	0.986865	0.997057	-0.0164628	FKBP7	FKBP prolyl isomerase 7 [Source:HGNC Symbol;Acc:HGNC:3723]	600	695	662	627	640	684	282	365	425	57	79	80	14	15	4	220.377	243.124	242.681	229.745	238.817	236.862	176.681	201.901	235.39	130.549	139.669	157.331	87.8786	82.3163	25.692	NSNoFC	0.00127982
ENSG00000079156.17	ENSG00000079156	221.913	-0.0112048	0.0358454	0.203118	0.722803	-1.27272	OSBPL6	oxysterol binding protein like 6 [Source:HGNC Symbol;Acc:HGNC:16388]	418	429	411	373	343	401	204	343	264	92	91	115	83	94	58	153.529	150.072	150.667	136.675	127.991	138.862	127.812	189.732	146.219	210.711	160.885	226.163	520.995	515.849	372.534	NSNoFC	0.14098
ENSG00000079215.15	ENSG00000079215	146.491	0.00406118	0.0345157	0.275409	0.770322	1.09069	SLC1A3	solute carrier family 1 member 3 [Source:HGNC Symbol;Acc:HGNC:10941]	16	19	11	26	13	19	41	48	42	39	68	71	99	114	76	5.87673	6.64655	4.03246	9.52692	4.85097	6.5795	25.6876	26.5514	23.2621	89.3231	120.222	139.631	621.427	625.604	488.148	NSNoFC	0.113327
ENSG00000079246.16	ENSG00000079246	3333.35	-0.0228807	0.0337451	0.299528	0.787786	-1.03745	XRCC5	X-ray repair cross complementing 5 [Source:HGNC Symbol;Acc:HGNC:12833]	8319	8359	8463	7753	8245	8252	5375	6460	6349	1294	1815	1553	612	806	653	3055.53	2924.13	3102.42	2840.85	3076.64	2857.58	3367.59	3573.38	3516.45	2963.69	3208.86	3054.19	3841.55	4423.13	4194.22	NSNoFC	0.103592
ENSG00000079277.22	ENSG00000079277	326.33	-0.00243468	0.0329506	0.803811	0.973348	-0.248418	MKNK1	MAPK interacting serine/threonine kinase 1 [Source:HGNC Symbol;Acc:HGNC:7110]	460	447	505	474	494	413	319	400	323	118	176	160	136	132	126	168.956	156.369	185.126	173.683	184.337	143.018	199.862	221.262	178.896	270.26	311.162	314.662	853.678	724.384	809.297	NSNoFC	0.011732
ENSG00000079308.21	ENSG00000079308	1880.26	-0.0042126	0.0268686	0.820435	0.975073	-0.226986	TNS1	tensin 1 [Source:HGNC Symbol;Acc:HGNC:11973]	5274	5244	5014	5000	5107	5298	3442	3968	3744	856	1014	954	246	330	251	1937.12	1834.45	1838.07	1832.1	1905.69	1834.64	2156.51	2194.92	2073.65	1960.53	1792.72	1876.17	1544.15	1810.96	1612.17	NSNoFC	0.010963
ENSG00000079313.15	ENSG00000079313	244.372	-0.000994668	0.0313437	0.930236	0.990915	-0.0875476	REXO1	RNA exonuclease 1 homolog [Source:HGNC Symbol;Acc:HGNC:24616]	843	869	787	793	793	899	444	434	453	90	112	119	24	35	18	309.63	303.992	288.504	290.571	295.909	311.314	278.178	240.069	250.898	206.13	198.012	234.03	150.649	192.071	115.614	NSNoFC	0.00396346
ENSG00000079332.16	ENSG00000079332	1821.88	-0.001209	0.0293259	0.943732	0.993296	-0.0705796	SAR1A	secretion associated Ras related GTPase 1A [Source:HGNC Symbol;Acc:HGNC:10534]	3673	3724	3394	3421	3618	3702	2511	3195	3062	895	1213	1126	454	449	434	1349.08	1302.72	1244.2	1253.52	1350.06	1281.96	1573.21	1767.33	1695.92	2049.85	2144.54	2214.43	2849.78	2464	2787.58	NSNoFC	0.00292133
ENSG00000079387.15	ENSG00000079387	245.02	-0.00592695	0.0334196	0.566266	0.909655	-0.57356	SENP1	SUMO specific peptidase 1 [Source:HGNC Symbol;Acc:HGNC:17927]	589	631	530	498	613	560	421	551	451	93	116	122	57	54	48	216.337	220.735	194.291	182.477	228.742	193.922	263.768	304.788	249.79	213.001	205.084	239.93	357.792	296.339	308.304	NSNoFC	0.0411235
ENSG00000079432.9	ENSG00000079432	412.606	0.0049858	0.031562	0.719857	0.949997	0.35865	CIC	capicua transcriptional repressor [Source:HGNC Symbol;Acc:HGNC:14214]	1374	1420	1460	1400	1525	1396	901	985	948	135	163	160	40	27	22	504.664	496.742	535.217	512.988	569.056	483.42	564.502	544.857	525.058	309.195	288.178	314.662	251.082	148.169	141.306	NSNoFC	0.0222778
ENSG00000079459.14	ENSG00000079459	1103.42	0.00107186	0.028673	0.946431	0.993296	0.0671897	FDFT1	farnesyl-diphosphate farnesyltransferase 1 [Source:HGNC Symbol;Acc:HGNC:3629]	2944	3034	2980	2852	2942	3176	1659	1932	1941	434	691	621	190	213	170	1081.32	1061.35	1092.43	1045.03	1097.81	1099.82	1039.41	1068.69	1075.04	994.006	1221.66	1221.28	1192.64	1168.89	1091.91	NSNoFC	0.00292133
ENSG00000079616.14	ENSG00000079616	953.789	0.00180841	0.0309616	0.892091	0.986863	0.135659	KIF22	kinesin family member 22 [Source:HGNC Symbol;Acc:HGNC:6391]	905	1013	936	911	963	993	1045	1199	1153	367	362	334	457	497	397	332.402	354.366	343.125	333.808	359.345	343.866	654.722	663.232	638.599	840.553	640.003	656.857	2868.61	2727.41	2549.93	NSNoFC	0.00574297
ENSG00000079691.19	ENSG00000079691	191.511	-0.00382796	0.0331721	0.702744	0.945856	-0.381618	CARMIL1	capping protein regulator and myosin 1 linker 1 [Source:HGNC Symbol;Acc:HGNC:21581]	340	347	310	329	324	312	162	257	229	73	107	85	72	67	70	124.88	121.387	113.642	120.552	120.901	108.042	101.498	142.161	126.834	167.195	189.172	167.164	451.947	367.68	449.61	NSNoFC	0.0241748
ENSG00000079739.17	ENSG00000079739	330.607	-0.0180705	0.0345888	0.266532	0.765007	-1.11108	PGM1	phosphoglucomutase 1 [Source:HGNC Symbol;Acc:HGNC:8905]	1190	1191	1186	1130	1080	1191	597	622	653	116	185	142	26	29	26	437.082	416.634	434.772	414.054	403.004	412.431	374.037	344.062	361.67	265.679	327.074	279.263	163.203	159.145	166.998	NSNoFC	0.116335
ENSG00000079785.16	ENSG00000079785	1893.06	0.0273157	0.0330923	0.178881	0.695801	1.34421	DDX1	DEAD-box helicase 1 [Source:HGNC Symbol;Acc:HGNC:2734]	4648	4701	4669	4738	4739	5078	2638	3236	3218	744	972	797	409	500	396	1707.19	1644.5	1711.59	1736.1	1768.37	1758.46	1652.78	1790.01	1782.32	1704.01	1718.46	1567.41	2567.31	2743.88	2543.51	NSNoFC	0.157515
ENSG00000079805.19	ENSG00000079805	2126.06	-0.00957732	0.0289906	0.568857	0.909655	-0.569735	DNM2	dynamin 2 [Source:HGNC Symbol;Acc:HGNC:2974]	3232	3161	3072	3010	3102	3161	2724	2873	2809	1245	1498	1369	659	710	629	1187.1	1105.78	1126.15	1102.92	1157.52	1094.62	1706.66	1589.21	1555.79	2851.47	2648.41	2692.33	4136.57	3896.31	4040.06	NSNoFC	0.0411235
ENSG00000079819.20	ENSG00000079819	901.618	-0.0192842	0.0374569	0.164153	0.679957	-1.39124	EPB41L2	erythrocyte membrane protein band 4.1 like 2 [Source:HGNC Symbol;Acc:HGNC:3379]	1797	1928	1900	1742	1747	1734	1026	1254	1054	426	465	464	291	311	224	660.03	674.45	696.515	638.303	651.896	600.466	642.818	693.655	583.767	975.683	822.104	912.52	1826.62	1706.69	1438.75	NSNoFC	0.167519
ENSG00000079931.15	ENSG00000079931	2637.3	-0.00890674	0.024268	0.623416	0.92286	-0.491015	MOXD1	monooxygenase DBH like 1 [Source:HGNC Symbol;Acc:HGNC:21063]	7309	7583	7353	7261	7218	7480	4670	5556	5417	1561	2143	1927	173	207	188	2684.56	2652.67	2695.51	2660.57	2693.41	2590.25	2925.89	3073.32	3000.25	3575.21	3788.75	3789.71	1085.93	1135.97	1207.52	NSNoFC	0.034864
ENSG00000079950.14	ENSG00000079950	499.986	-0.133179	0.0601786	0.00127919	0.0816243	-3.22061	STX7	syntaxin 7 [Source:HGNC Symbol;Acc:HGNC:11442]	1872	2004	1925	1652	1719	1770	715	815	812	152	143	143	65	74	78	687.577	701.036	705.68	605.326	641.448	612.933	447.967	450.821	449.734	348.131	252.819	281.229	408.008	406.094	500.994	NSNoFC	1.08818
ENSG00000079999.14	ENSG00000079999	378.325	-0.00791744	0.0304265	0.61633	0.920162	-0.501059	KEAP1	kelch like ECH associated protein 1 [Source:HGNC Symbol;Acc:HGNC:23177]	1248	1287	1216	1156	1244	1270	932	1044	1074	129	157	151	11	32	19	458.385	450.216	445.77	423.581	464.201	439.788	583.924	577.493	594.845	295.453	277.571	296.962	69.0475	175.608	122.037	NSNoFC	0.0361359
ENSG00000080189.15	ENSG00000080189	196.372	-0.00322184	0.0330735	0.736958	0.954763	-0.335885	SLC35C2	solute carrier family 35 member C2 [Source:HGNC Symbol;Acc:HGNC:17117]	750	797	801	819	691	774	374	324	435	84	90	79	4	5	9	275.472	278.805	293.636	300.098	257.848	268.028	234.321	179.222	240.929	192.388	159.117	155.364	25.1082	27.4388	57.807	NSNoFC	0.0201046
ENSG00000080200.10	ENSG00000080200	259.105	0.0150227	0.0344131	0.31252	0.804048	1.00995	CRYBG3	crystallin beta-gamma domain containing 3 [Source:HGNC Symbol;Acc:HGNC:34427]	663	774	683	740	715	766	400	461	472	93	118	98	53	54	48	243.517	270.759	250.379	271.151	266.803	265.258	250.611	255.004	261.421	213.001	208.62	192.73	332.683	296.339	308.304	NSNoFC	0.094718
ENSG00000080345.18	ENSG00000080345	717.045	-0.00402518	0.0315866	0.737616	0.954891	-0.335013	RIF1	replication timing regulatory factor 1 [Source:HGNC Symbol;Acc:HGNC:23207]	1850	1898	1963	1852	1855	1895	999	1347	1115	249	301	270	182	158	161	679.497	663.955	719.61	678.61	692.196	656.219	625.901	745.098	617.553	570.294	532.158	530.992	1142.42	867.065	1034.1	NSNoFC	0.0200464
ENSG00000080371.6	ENSG00000080371	946.285	0.00782039	0.028762	0.648132	0.932313	0.456359	RAB21	RAB21, member RAS oncogene family [Source:HGNC Symbol;Acc:HGNC:18263]	2075	2079	2134	2099	2088	2190	1399	1659	1599	557	790	637	162	196	143	762.138	727.272	782.296	769.115	779.141	758.374	876.513	917.683	885.621	1275.72	1396.69	1252.75	1016.88	1075.6	918.488	NSNoFC	0.0304385
ENSG00000080493.19	ENSG00000080493	197.892	-0.0125395	0.0353144	0.280726	0.774463	-1.07869	SLC4A4	solute carrier family 4 member 4 [Source:HGNC Symbol;Acc:HGNC:11030]	794	855	780	748	769	736	277	367	306	79	70	73	25	11	10	291.633	299.095	285.938	274.082	286.954	254.869	173.548	203.008	169.481	180.937	123.758	143.565	156.926	60.3653	64.2299	NSNoFC	0.111
ENSG00000080503.25	ENSG00000080503	701.199	0.00468232	0.0297912	0.766114	0.963434	0.297462	SMARCA2	SWI/SNF related BAF chromatin remodeling complex subunit ATPase 2 [Source:HGNC Symbol;Acc:HGNC:11098]	1623	1606	1554	1613	1530	1692	974	1119	1255	310	402	354	166	192	141	596.121	561.808	569.676	591.035	570.922	585.922	610.238	618.979	695.093	710.004	710.722	696.19	1041.99	1053.65	905.642	NSNoFC	0.0161781
ENSG00000080546.14	ENSG00000080546	228.081	0.00328821	0.0329275	0.730389	0.953253	0.344608	SESN1	sestrin 1 [Source:HGNC Symbol;Acc:HGNC:21595]	285	279	243	282	274	270	256	350	325	51	91	72	104	119	89	104.679	97.5993	89.0806	103.33	102.244	93.4982	160.391	193.604	180.004	116.807	160.885	141.598	652.813	653.043	571.647	NSNoFC	0.0207918
ENSG00000080561.14	ENSG00000080561	150.683	-0.0076797	0.0339288	0.429772	0.858209	-0.789582	MID2	midline 2 [Source:HGNC Symbol;Acc:HGNC:7096]	487	544	542	468	526	483	278	346	347	60	47	70	10	15	15	178.873	190.301	198.69	171.484	196.278	167.258	174.175	191.391	192.189	137.42	83.0944	137.665	62.7704	82.3163	96.3449	NSNoFC	0.0664071
ENSG00000080573.7	ENSG00000080573	1298.9	-0.00648361	0.0286134	0.701087	0.945395	-0.383853	COL5A3	collagen type V alpha 3 chain [Source:HGNC Symbol;Acc:HGNC:14864]	4423	4687	4364	4515	4270	4487	2308	2326	2392	741	916	870	48	33	39	1624.55	1639.6	1599.79	1654.39	1593.36	1553.8	1446.03	1286.64	1324.83	1697.14	1619.46	1710.97	301.298	181.096	250.497	NSNoFC	0.0243867
ENSG00000080608.10	ENSG00000080608	356.38	0.023393	0.0374767	0.173445	0.692029	1.36122	PUM3	pumilio RNA binding family member 3 [Source:HGNC Symbol;Acc:HGNC:29676]	1219	1210	1219	1273	1283	1296	617	692	653	85	123	102	44	51	52	447.733	423.28	446.869	466.452	478.754	448.791	386.568	382.783	361.67	194.679	217.46	200.597	276.19	279.876	333.996	NSNoFC	0.159876
ENSG00000080709.17	ENSG00000080709	237.992	-0.0142266	0.0355543	0.262801	0.764592	-1.11979	KCNN2	potassium calcium-activated channel subfamily N member 2 [Source:HGNC Symbol;Acc:HGNC:6291]	590	685	634	617	605	557	425	506	472	121	162	127	28	38	36	216.704	239.626	232.416	226.081	225.757	192.883	266.274	279.896	261.421	277.131	286.41	249.763	175.757	208.535	231.228	NSNoFC	0.11657
ENSG00000080802.21	ENSG00000080802	469.457	-0.00361108	0.0315507	0.812647	0.973998	-0.237012	CNOT4	CCR4-NOT transcription complex subunit 4 [Source:HGNC Symbol;Acc:HGNC:7880]	526	607	632	576	546	619	616	735	752	239	268	251	161	187	158	193.197	212.34	231.683	211.058	203.741	214.353	385.941	406.568	416.502	547.39	473.815	493.626	1010.6	1026.21	1014.83	NSNoFC	0.0114419
ENSG00000080815.20	ENSG00000080815	385.672	-0.0175001	0.036252	0.228234	0.737519	-1.20492	PSEN1	presenilin 1 [Source:HGNC Symbol;Acc:HGNC:9508]	1233	1269	1213	1151	1207	1125	684	824	873	113	155	160	61	49	49	452.875	443.92	444.67	421.749	450.394	389.576	428.545	455.799	483.519	258.808	274.035	314.662	382.9	268.9	314.727	NSNoFC	0.132227
ENSG00000080819.9	ENSG00000080819	236.451	-0.0341974	0.0528672	0.0567024	0.498396	-1.9056	CPOX	coproporphyrinogen oxidase [Source:HGNC Symbol;Acc:HGNC:2321]	768	743	811	696	682	716	504	558	594	125	131	142	9	12	12	282.083	259.915	297.302	255.028	254.489	247.943	315.77	308.66	328.992	286.292	231.603	279.263	56.4934	65.8531	77.0759	NSNoFC	0.302425
ENSG00000080822.17	ENSG00000080822	379.933	-0.0201668	0.0376505	0.183527	0.698428	-1.32997	CLDND1	claudin domain containing 1 [Source:HGNC Symbol;Acc:HGNC:1322]	1241	1261	1343	1252	1114	1230	635	768	783	155	186	198	27	45	41	455.814	441.121	492.326	458.758	415.691	425.936	397.845	424.822	433.672	355.002	328.842	389.394	169.48	246.949	263.343	NSNoFC	0.155878
ENSG00000080823.23	ENSG00000080823	222.85	0.0102161	0.0333976	0.425992	0.857983	0.796069	MOK	MOK protein kinase [Source:HGNC Symbol;Acc:HGNC:9833]	598	594	590	588	614	659	243	326	323	68	98	87	63	59	46	219.643	207.792	216.286	215.455	229.115	228.205	152.246	180.328	178.896	155.743	173.261	171.097	395.454	323.778	295.458	NSNoFC	0.0665211
ENSG00000080824.19	ENSG00000080824	8643.39	-0.0021649	0.0277283	0.88486	0.985643	-0.144811	HSP90AA1	heat shock protein 90 alpha family class A member 1 [Source:HGNC Symbol;Acc:HGNC:5253]	26928	27808	28476	27109	27300	28290	15245	18957	18460	2916	4158	3399	969	1157	976	9890.53	9727.75	10438.9	9933.28	10187	9796.53	9551.42	10486.1	10224.2	6678.62	7351.2	6684.6	6082.46	6349.33	6268.84	NSNoFC	0.00628045
ENSG00000080839.12	ENSG00000080839	244.345	0.00981767	0.0345045	0.369718	0.831219	0.897002	RBL1	RB transcriptional corepressor like 1 [Source:HGNC Symbol;Acc:HGNC:9893]	769	882	723	856	811	860	427	612	607	70	106	84	12	36	26	282.45	308.54	265.042	313.655	302.626	297.809	267.527	338.53	336.192	160.324	187.404	165.198	75.3245	197.559	166.998	NSNoFC	0.0802844
ENSG00000080845.19	ENSG00000080845	1239.92	-0.00719729	0.0303602	0.631778	0.925906	-0.479226	DLGAP4	DLG associated protein 4 [Source:HGNC Symbol;Acc:HGNC:24476]	3567	3645	3548	3512	3394	3632	1887	1976	1932	468	682	547	265	217	210	1310.14	1275.09	1300.65	1286.87	1266.48	1257.72	1182.26	1093.03	1070.06	1071.88	1205.75	1075.75	1663.42	1190.84	1348.83	NSNoFC	0.0334333
ENSG00000080986.13	ENSG00000080986	195.849	-0.00337423	0.0325547	0.764291	0.962704	-0.299851	NDC80	NDC80 kinetochore complex component [Source:HGNC Symbol;Acc:HGNC:16909]	500	520	515	516	503	482	336	444	440	44	39	50	36	58	51	183.648	181.906	188.792	189.073	187.695	166.912	210.513	245.6	243.698	100.775	68.9506	98.3319	225.974	318.29	327.573	NSNoFC	0.0165074
ENSG00000081014.11	ENSG00000081014	285.971	-0.00225062	0.0321699	0.848442	0.980136	-0.191106	AP4E1	adaptor related protein complex 4 subunit epsilon 1 [Source:HGNC Symbol;Acc:HGNC:573]	849	827	785	822	771	836	424	585	579	99	133	149	42	45	54	311.834	289.3	287.771	301.197	287.7	289.498	265.648	323.595	320.684	226.743	235.139	293.029	263.636	246.949	346.842	NSNoFC	0.00871348
ENSG00000081087.16	ENSG00000081087	934.936	-0.0061544	0.0325346	0.586877	0.913643	-0.543367	OSTM1	osteoclastogenesis associated transmembrane protein 1 [Source:HGNC Symbol;Acc:HGNC:21652]	2552	2680	2587	2455	2543	2558	1580	2077	2072	496	794	770	61	57	67	937.338	937.513	948.36	899.561	948.925	885.809	989.914	1148.9	1147.6	1136.01	1403.76	1514.31	382.9	312.802	430.341	NSNoFC	0.0392234
ENSG00000081154.12	ENSG00000081154	1256.08	-0.00403525	0.0319952	0.723277	0.950419	-0.354083	PCNP	PEST proteolytic signal containing nuclear protein [Source:HGNC Symbol;Acc:HGNC:30023]	3887	4078	3886	3820	3795	3978	1609	2336	2102	380	580	435	196	281	215	1427.68	1426.56	1424.56	1399.72	1416.11	1377.54	1008.08	1292.17	1164.21	870.328	1025.42	855.487	1230.3	1542.06	1380.94	NSNoFC	0.0220848
ENSG00000081177.19	ENSG00000081177	209.959	-0.00440836	0.0330227	0.642306	0.928562	-0.464478	EXD2	exonuclease 3'-5' domain containing 2 [Source:HGNC Symbol;Acc:HGNC:20217]	631	669	626	613	635	609	329	439	371	56	109	73	33	28	47	231.763	234.029	229.483	224.615	236.951	210.89	206.128	242.835	205.482	128.259	192.708	143.565	207.142	153.657	301.881	NSNoFC	0.032189
ENSG00000081307.15	ENSG00000081307	658.931	0.00451809	0.0316324	0.748077	0.957579	0.321175	UBA5	ubiquitin like modifier activating enzyme 5 [Source:HGNC Symbol;Acc:HGNC:23230]	1952	2027	1888	1963	1988	2002	839	1183	1093	255	332	352	103	131	93	716.961	709.082	692.116	719.282	741.826	693.272	525.657	654.381	605.368	584.036	586.964	692.256	646.536	718.896	597.338	NSNoFC	0.0188255
ENSG00000081320.12	ENSG00000081320	525.787	-0.0181663	0.0388698	0.128215	0.644856	-1.52118	STK17B	serine/threonine kinase 17b [Source:HGNC Symbol;Acc:HGNC:11396]	1349	1419	1348	1180	1220	1301	451	748	679	157	181	173	151	193	150	495.482	496.392	494.159	432.375	455.245	450.523	282.564	413.759	376.07	359.583	320.002	340.228	947.834	1059.14	963.449	NSNoFC	0.190537
ENSG00000081377.17	ENSG00000081377	233.279	0.000292895	0.0313888	0.988038	0.997224	0.0149929	CDC14B	cell division cycle 14B [Source:HGNC Symbol;Acc:HGNC:1719]	808	802	766	750	789	836	383	462	484	82	113	127	24	28	12	296.775	280.554	280.806	274.815	294.417	289.498	239.96	255.557	268.068	187.808	199.78	249.763	150.649	153.657	77.0759	NSNoFC	0.00120733
ENSG00000081721.12	ENSG00000081721	151.935	-0.00229645	0.0328186	0.838536	0.978109	-0.203766	DUSP12	dual specificity phosphatase 12 [Source:HGNC Symbol;Acc:HGNC:3067]	469	590	479	485	455	573	199	229	233	41	43	44	22	42	27	172.262	206.393	175.595	177.714	169.784	198.424	124.679	126.672	129.049	93.9038	76.0225	86.5321	138.095	230.486	173.421	NSNoFC	0.00961296
ENSG00000081760.17	ENSG00000081760	548.097	-0.00613003	0.0318175	0.635751	0.926506	-0.473649	AACS	acetoacetyl-CoA synthetase [Source:HGNC Symbol;Acc:HGNC:21298]	1113	1152	999	1034	1080	1063	750	788	787	213	339	244	149	178	167	408.8	402.991	366.22	378.878	403.004	368.106	469.896	435.885	435.887	487.842	599.34	479.86	935.28	976.82	1072.64	NSNoFC	0.0331516
ENSG00000081791.9	ENSG00000081791	343.717	0.0109977	0.033993	0.386845	0.843575	0.865353	DELE1	DAP3 binding cell death enhancer 1 [Source:HGNC Symbol;Acc:HGNC:28969]	1057	1170	1068	1142	1155	1161	584	684	631	136	186	189	22	66	17	388.231	409.288	391.515	418.451	430.99	402.042	365.892	378.357	349.485	311.486	328.842	371.695	138.095	362.192	109.191	NSNoFC	0.0738763
ENSG00000081913.14	ENSG00000081913	288.292	0.000121631	0.0324594	0.983572	0.997057	0.0205912	PHLPP1	PH domain and leucine rich repeat protein phosphatase 1 [Source:HGNC Symbol;Acc:HGNC:20610]	240	294	274	273	243	292	407	521	475	218	285	226	85	86	75	88.1509	102.847	100.445	100.033	90.6759	101.117	254.997	288.193	263.083	499.293	503.87	444.46	533.549	471.947	481.725	NSNoFC	0.00127982
ENSG00000081923.15	ENSG00000081923	942.011	-0.0191952	0.033905	0.245683	0.750884	-1.1609	ATP8B1	ATPase phospholipid transporting 8B1 [Source:HGNC Symbol;Acc:HGNC:3706]	2916	3122	3019	2839	2930	2877	1374	1704	1729	306	427	356	168	159	138	1071.03	1092.13	1106.73	1040.27	1093.33	996.275	860.849	942.574	957.622	700.843	754.921	700.123	1054.54	872.553	886.373	NSNoFC	0.124427
ENSG00000082014.17	ENSG00000082014	282.256	-0.00993466	0.0331746	0.426747	0.857983	-0.794771	SMARCD3	SWI/SNF related BAF chromatin remodeling complex subunit D3 [Source:HGNC Symbol;Acc:HGNC:11108]	678	682	663	678	607	649	472	490	480	127	165	125	74	58	56	249.026	238.576	243.047	248.433	226.503	224.742	295.721	271.045	265.852	290.873	291.714	245.83	464.501	318.29	359.688	NSNoFC	0.0665211
ENSG00000082068.9	ENSG00000082068	402.459	-0.00439521	0.0317987	0.733232	0.954707	-0.340829	WDR70	WD repeat domain 70 [Source:HGNC Symbol;Acc:HGNC:25495]	639	632	582	554	589	675	385	413	438	146	161	147	183	176	152	234.702	221.085	213.354	202.997	219.786	233.745	241.213	228.453	242.59	334.389	284.642	289.096	1148.7	965.845	976.295	NSNoFC	0.0201297
ENSG00000082146.13	ENSG00000082146	201.559	-0.0178943	0.0396517	0.0772072	0.548322	-1.76713	STRADB	STE20 related adaptor beta [Source:HGNC Symbol;Acc:HGNC:13205]	808	826	802	655	739	702	283	417	333	58	86	61	25	35	6	296.775	288.95	294.003	240.005	275.759	243.095	177.307	230.665	184.435	132.839	152.045	119.965	156.926	192.071	38.538	NSNoFC	0.260964
ENSG00000082153.18	ENSG00000082153	4381.33	-0.0188989	0.0370941	0.237243	0.745852	-1.18191	BZW1	basic leucine zipper and W2 domains 1 [Source:HGNC Symbol;Acc:HGNC:18380]	12595	12611	12555	11733	11709	12052	6307	8201	7979	1788	2478	2130	629	969	685	4626.09	4411.56	4602.5	4299.2	4369.23	4173.48	3951.51	4536.42	4419.24	4095.12	4381.02	4188.94	3948.26	5317.63	4399.75	NSNoFC	0.127347
ENSG00000082212.13	ENSG00000082212	392.671	0.000164827	0.0322694	0.991103	0.998388	0.0111513	ME2	malic enzyme 2 [Source:HGNC Symbol;Acc:HGNC:6984]	882	930	953	849	917	999	501	719	655	203	217	193	91	106	68	323.955	325.331	349.357	311.09	342.18	345.943	313.89	397.718	362.778	464.938	383.648	379.561	571.211	581.702	436.764	NSNoFC	0.000700779
ENSG00000082213.18	ENSG00000082213	214.448	-0.00458169	0.0320762	0.693765	0.943416	-0.393751	C5orf22	chromosome 5 open reading frame 22 [Source:HGNC Symbol;Acc:HGNC:25639]	727	751	685	687	718	705	367	429	468	49	90	64	22	42	28	267.024	262.714	251.112	251.73	267.923	244.134	229.936	237.303	259.206	112.226	159.117	125.865	138.095	230.486	179.844	NSNoFC	0.0252967
ENSG00000082258.13	ENSG00000082258	582.929	0.0469964	0.0785661	0.0232584	0.352469	2.26916	CCNT2	cyclin T2 [Source:HGNC Symbol;Acc:HGNC:1600]	912	890	952	1021	1046	1064	503	700	688	235	265	223	218	266	196	334.973	311.338	348.991	374.115	390.317	368.452	315.144	387.208	381.055	538.229	468.511	438.56	1368.4	1459.74	1258.91	NSNoFC	0.452879
ENSG00000082438.18	ENSG00000082438	359.974	-0.0140971	0.0368118	0.177583	0.69517	-1.34823	COBLL1	cordon-bleu WH2 repeat protein like 1 [Source:HGNC Symbol;Acc:HGNC:23571]	1077	1109	1148	1040	941	1015	502	799	718	120	201	135	61	64	51	395.577	387.949	420.842	381.077	351.136	351.484	314.517	441.97	397.671	274.84	355.361	265.496	382.9	351.216	327.573	NSNoFC	0.157909
ENSG00000082482.14	ENSG00000082482	422.109	-0.086654	0.0936859	0.0131933	0.280023	-2.47851	KCNK2	potassium two pore domain channel subfamily K member 2 [Source:HGNC Symbol;Acc:HGNC:6277]	1347	1468	1348	1195	1258	1245	704	909	794	186	222	196	47	64	40	494.747	513.533	494.159	437.872	469.425	431.131	441.076	502.817	439.764	426.002	392.488	385.461	295.021	351.216	256.92	NSNoFC	0.552806
ENSG00000082512.15	ENSG00000082512	275.774	-1.04786e-05	0.0309939	0.999536	0.999753	-0.000581903	TRAF5	TNF receptor associated factor 5 [Source:HGNC Symbol;Acc:HGNC:12035]	1021	1180	1109	1084	1111	1106	387	446	447	69	86	61	40	39	18	375.009	412.786	406.545	397.199	414.572	382.996	242.466	246.707	247.575	158.033	152.045	119.965	251.082	214.022	115.614	NSNoFC	0.000107151
ENSG00000082515.18	ENSG00000082515	185.676	0.000125507	0.0325512	0.986616	0.997057	-0.0167747	MRPL22	mitochondrial ribosomal protein L22 [Source:HGNC Symbol;Acc:HGNC:14480]	387	455	369	382	373	453	228	271	297	56	72	60	54	78	49	142.143	159.167	135.271	139.972	139.186	156.869	142.848	149.905	164.496	128.259	127.293	117.998	338.96	428.045	314.727	NSNoFC	0.00127982
ENSG00000082516.9	ENSG00000082516	287.568	0.00993601	0.0347047	0.344187	0.821119	0.945924	GEMIN5	gem nuclear organelle associated protein 5 [Source:HGNC Symbol;Acc:HGNC:20043]	648	575	620	689	675	612	609	777	783	163	179	168	25	33	51	238.007	201.146	227.284	252.463	251.877	211.929	381.556	429.801	433.672	373.325	316.466	330.395	156.926	181.096	327.573	NSNoFC	0.0855941
ENSG00000082641.16	ENSG00000082641	1530.19	-0.244388	0.0555126	3.97495e-07	0.000237333	-5.07015	NFE2L1	NFE2 like bZIP transcription factor 1 [Source:HGNC Symbol;Acc:HGNC:7781]	6883	7022	6735	5549	5736	5808	2061	2336	2486	347	516	504	119	184	140	2528.09	2456.42	2468.96	2033.26	2140.4	2011.25	1291.27	1292.17	1376.89	794.747	912.27	991.185	746.968	1009.75	899.219	NSNoFC	3.62464
ENSG00000082701.17	ENSG00000082701	1595.11	-0.237362	0.0696676	2.76288e-05	0.00651333	-4.19218	GSK3B	glycogen synthase kinase 3 beta [Source:HGNC Symbol;Acc:HGNC:4617]	3181	3536	3353	2639	2939	2734	1860	2142	1925	654	811	691	520	539	522	1168.37	1236.96	1229.17	966.982	1096.69	946.756	1165.34	1184.86	1066.18	1497.88	1433.82	1358.95	3264.06	2957.9	3352.8	NSNoFC	2.1862
ENSG00000082781.12	ENSG00000082781	1792.25	-0.0556796	0.0518551	0.0312283	0.401595	-2.15415	ITGB5	integrin subunit beta 5 [Source:HGNC Symbol;Acc:HGNC:6160]	6330	6561	6307	5874	5957	5981	3062	3222	3475	855	1068	1072	83	140	99	2324.98	2295.16	2312.06	2152.35	2222.86	2071.16	1918.43	1782.26	1924.66	1958.24	1888.19	2108.24	520.995	768.286	635.876	NSNoFC	0.396211
ENSG00000082805.21	ENSG00000082805	1038.13	0.00173526	0.0302926	0.910455	0.989044	0.112465	ERC1	ELKS/RAB6-interacting/CAST family member 1 [Source:HGNC Symbol;Acc:HGNC:17072]	1930	2019	1789	1935	1928	1887	1309	1679	1615	498	645	635	291	334	247	708.88	706.283	655.824	709.022	719.436	653.448	820.125	928.746	894.482	1140.59	1140.34	1248.81	1826.62	1832.91	1586.48	NSNoFC	0.00478423
ENSG00000082898.19	ENSG00000082898	2663.01	-0.106022	0.102831	0.0104979	0.246493	-2.55898	XPO1	exportin 1 [Source:HGNC Symbol;Acc:HGNC:12825]	6231	6463	6337	5435	5644	5622	2976	4107	3677	756	915	879	782	1077	772	2288.62	2260.88	2323.06	1991.49	2106.07	1946.84	1864.55	2271.8	2036.54	1731.49	1617.69	1728.67	4908.65	5910.31	4958.55	NSNoFC	0.608195
ENSG00000082996.20	ENSG00000082996	311.2	-0.214827	0.0811546	0.000332238	0.0380435	-3.58877	RNF13	ring finger protein 13 [Source:HGNC Symbol;Acc:HGNC:10057]	917	1041	1069	843	808	871	550	592	606	134	202	164	32	49	31	336.81	364.161	391.881	308.892	301.507	301.618	344.59	327.467	335.639	306.905	357.129	322.529	200.865	268.9	199.113	NSNoFC	1.41972
ENSG00000083097.15	ENSG00000083097	143.34	0.00501299	0.0332699	0.589786	0.913643	0.539147	DOP1A	DOP1 leucine zipper like protein A [Source:HGNC Symbol;Acc:HGNC:21194]	450	450	421	423	435	518	172	234	228	28	44	59	35	33	24	165.283	157.418	154.333	154.996	162.321	179.378	107.763	129.438	126.28	64.1294	77.7905	116.032	219.697	181.096	154.152	NSNoFC	0.0392234
ENSG00000083099.11	ENSG00000083099	351.014	0.00386688	0.0332384	0.674307	0.93737	0.420244	LYRM2	LYR motif containing 2 [Source:HGNC Symbol;Acc:HGNC:25229]	1014	1009	992	986	1049	1079	595	662	707	152	302	167	43	39	35	372.438	352.967	363.654	361.29	391.436	373.646	372.784	366.188	391.578	348.131	533.925	328.428	269.913	214.022	224.805	NSNoFC	0.0280891
ENSG00000083168.11	ENSG00000083168	1341.55	-0.14262	0.0676804	0.00158391	0.0888585	-3.15885	KAT6A	lysine acetyltransferase 6A [Source:HGNC Symbol;Acc:HGNC:13013]	1134	1109	1070	936	945	1028	1157	1375	1315	696	802	816	551	666	612	416.513	387.949	392.248	342.969	352.628	355.986	724.893	760.587	728.325	1594.07	1417.91	1604.78	3458.65	3654.85	3930.87	NSNoFC	1.0513
ENSG00000083223.18	ENSG00000083223	686.243	0.00911442	0.0325305	0.522916	0.893847	0.638856	TUT7	terminal uridylyl transferase 7 [Source:HGNC Symbol;Acc:HGNC:25817]	890	995	926	1003	974	918	751	869	894	321	338	328	233	312	254	326.893	348.069	339.459	367.519	363.45	317.894	470.522	480.691	495.15	735.198	597.572	645.057	1462.55	1712.18	1631.44	NSNoFC	0.0487366
ENSG00000083290.20	ENSG00000083290	195.73	-0.00486965	0.0325851	0.669112	0.935851	-0.427368	ULK2	unc-51 like autophagy activating kinase 2 [Source:HGNC Symbol;Acc:HGNC:13480]	574	613	544	584	536	561	313	403	404	115	107	108	17	28	21	210.828	214.439	199.423	213.989	200.009	194.268	196.103	222.921	223.759	263.389	189.172	212.397	106.71	153.657	134.883	NSNoFC	0.0287933
ENSG00000083312.19	ENSG00000083312	2356.41	-0.0223489	0.0371483	0.185743	0.699095	-1.32328	TNPO1	transportin 1 [Source:HGNC Symbol;Acc:HGNC:6401]	7753	8266	7561	7209	7375	7668	3973	5388	5232	828	1179	1016	244	276	217	2847.64	2891.6	2771.76	2641.52	2751.99	2655.35	2489.2	2980.39	2897.79	1896.4	2084.43	1998.1	1531.6	1514.62	1393.79	NSNoFC	0.155464
ENSG00000083444.17	ENSG00000083444	3875	0.00114273	0.0265635	0.95723	0.993296	0.0536306	PLOD1	procollagen-lysine,2-oxoglutarate 5-dioxygenase 1 [Source:HGNC Symbol;Acc:HGNC:9081]	11534	11975	11634	11349	11865	11911	7173	7745	7704	2320	2726	2559	244	287	219	4236.39	4189.08	4264.87	4158.5	4427.44	4124.66	4494.08	4284.18	4266.93	5313.58	4819.47	5032.63	1531.6	1574.99	1406.64	NSNoFC	0.00292133
ENSG00000083457.12	ENSG00000083457	211.885	0.00459448	0.0329819	0.663939	0.934793	0.434481	ITGAE	integrin subunit alpha E [Source:HGNC Symbol;Acc:HGNC:6147]	475	532	479	455	487	590	294	380	383	142	177	136	20	39	37	174.465	186.103	175.595	166.721	181.725	204.311	184.199	210.199	212.128	325.228	312.93	267.463	125.541	214.022	237.651	NSNoFC	0.0292844
ENSG00000083520.15	ENSG00000083520	932.013	0.00268529	0.0313282	0.843222	0.979161	0.197774	DIS3	DIS3 homolog, exosome endoribonuclease and 3'-5' exoribonuclease [Source:HGNC Symbol;Acc:HGNC:20604]	1912	2006	1992	1976	1972	2011	1259	1761	1606	382	557	500	193	272	232	702.269	701.736	730.241	724.046	735.855	696.388	788.799	974.104	889.498	874.908	984.757	983.319	1211.47	1492.67	1490.13	NSNoFC	0.00914603
ENSG00000083535.16	ENSG00000083535	316.281	0.00608091	0.0342272	0.483402	0.885256	0.700841	PIBF1	progesterone immunomodulatory binding factor 1 [Source:HGNC Symbol;Acc:HGNC:23352]	404	375	410	375	459	442	309	392	425	173	125	142	127	154	104	148.387	131.182	150.301	137.407	171.277	153.06	193.597	216.836	235.39	396.228	220.996	279.263	797.185	845.114	667.991	NSNoFC	0.0529313
ENSG00000083635.8	ENSG00000083635	404.613	-0.00847842	0.0345666	0.331907	0.814065	-0.97028	NUFIP1	nuclear FMR1 interacting protein 1 [Source:HGNC Symbol;Acc:HGNC:8057]	309	288	292	271	275	270	355	348	309	136	119	127	188	283	212	113.494	100.748	107.043	99.2998	102.617	93.4982	222.417	192.498	171.142	311.486	210.388	249.763	1180.08	1553.03	1361.67	NSNoFC	0.089341
ENSG00000083642.19	ENSG00000083642	434.052	0.00404751	0.0323021	0.653291	0.932313	0.449196	PDS5B	PDS5 cohesin associated factor B [Source:HGNC Symbol;Acc:HGNC:20418]	935	997	979	975	992	1019	715	975	820	191	241	173	90	89	106	343.421	348.769	358.889	357.259	370.166	352.869	447.967	539.325	454.164	437.454	426.08	340.228	564.934	488.41	680.837	NSNoFC	0.0304385
ENSG00000083720.13	ENSG00000083720	698.828	0.0129118	0.0329838	0.38915	0.844296	0.861161	OXCT1	3-oxoacid CoA-transferase 1 [Source:HGNC Symbol;Acc:HGNC:8527]	1465	1461	1408	1490	1405	1609	958	1219	1188	421	567	426	119	157	147	538.088	511.085	516.154	545.966	524.278	557.18	600.214	674.295	657.985	964.231	1002.44	837.788	746.968	861.578	944.18	NSNoFC	0.0735055
ENSG00000083799.18	ENSG00000083799	893.785	-0.169129	0.0595824	0.000227683	0.0279883	-3.68614	CYLD	CYLD lysine 63 deubiquitinase [Source:HGNC Symbol;Acc:HGNC:2584]	2028	1977	1952	1750	1654	1772	879	1094	1003	285	344	364	305	333	304	744.875	691.591	715.578	641.235	617.193	613.625	550.718	605.151	555.521	652.746	608.18	715.856	1914.5	1827.42	1952.59	NSNoFC	1.55302
ENSG00000083844.11	ENSG00000083844	148.029	0.00644446	0.0342188	0.420228	0.85714	0.806026	ZNF264	zinc finger protein 264 [Source:HGNC Symbol;Acc:HGNC:13057]	449	376	391	453	407	455	167	191	203	70	70	78	23	18	47	164.916	131.532	143.335	165.988	151.873	157.562	104.63	105.652	112.433	160.324	123.758	153.398	144.372	98.7796	301.881	NSNoFC	0.0669483
ENSG00000083845.9	ENSG00000083845	2748.67	0.00573869	0.0316655	0.604108	0.9176	0.518502	RPS5	ribosomal protein S5 [Source:HGNC Symbol;Acc:HGNC:10426]	5981	6611	5870	5901	6359	6655	4392	4004	4454	1265	1558	1427	598	676	681	2196.79	2312.65	2151.86	2162.24	2372.87	2304.56	2751.71	2214.83	2466.89	2897.27	2754.49	2806.39	3753.67	3709.72	4374.06	NSNoFC	0.0373465
ENSG00000083857.15	ENSG00000083857	3807.99	-0.0123078	0.0299206	0.46766	0.879712	-0.726291	FAT1	FAT atypical cadherin 1 [Source:HGNC Symbol;Acc:HGNC:3595]	13864	14610	13628	13589	13846	13526	5666	7018	6565	1357	1925	1709	326	350	340	5092.18	5110.85	4995.85	4979.28	5166.66	4683.91	3549.91	3882.04	3636.08	3107.99	3403.33	3360.98	2046.32	1920.71	2183.82	NSNoFC	0.0556596
ENSG00000083896.13	ENSG00000083896	1871.41	0.010613	0.0306838	0.511713	0.893163	0.656172	YTHDC1	YTH N6-methyladenosine RNA binding protein C1 [Source:HGNC Symbol;Acc:HGNC:30626]	1870	2164	1905	2043	2005	2024	1483	1792	1728	722	902	724	857	1004	824	686.842	757.007	698.348	748.596	748.169	700.89	929.141	991.252	957.068	1653.62	1594.7	1423.85	5379.43	5509.71	5292.55	NSNoFC	0.0490692
ENSG00000083937.10	ENSG00000083937	926.603	-0.000909638	0.0319342	0.934729	0.991458	-0.0818966	CHMP2B	charged multivesicular body protein 2B [Source:HGNC Symbol;Acc:HGNC:24537]	2080	2035	1937	1958	2026	2027	1241	1852	1620	538	668	581	155	195	193	763.975	711.88	710.079	717.45	756.005	701.929	777.521	1024.44	897.252	1232.2	1181	1142.62	972.942	1070.11	1239.64	NSNoFC	0.00372548
ENSG00000084070.12	ENSG00000084070	253.068	-0.0019619	0.0325635	0.84574	0.979524	-0.194557	SMAP2	small ArfGAP2 [Source:HGNC Symbol;Acc:HGNC:25082]	837	919	931	856	841	952	469	496	537	91	77	116	14	39	20	307.426	321.483	341.292	313.655	313.821	329.668	293.842	274.364	297.422	208.421	136.133	228.13	87.8786	214.022	128.46	NSNoFC	0.00898512
ENSG00000084072.17	ENSG00000084072	338.865	0.000692642	0.0310549	0.918804	0.990267	0.10194	PPIE	peptidylprolyl isomerase E [Source:HGNC Symbol;Acc:HGNC:9258]	732	729	690	695	733	730	464	528	497	104	183	145	102	105	94	268.86	255.018	252.945	254.662	273.52	252.791	290.709	292.065	275.268	238.195	323.538	285.162	640.259	576.214	603.761	NSNoFC	0.00424758
ENSG00000084073.10	ENSG00000084073	1184.07	-0.0322678	0.0457531	0.0988447	0.598293	-1.65048	ZMPSTE24	zinc metallopeptidase STE24 [Source:HGNC Symbol;Acc:HGNC:12877]	2947	3148	2980	2827	2790	2803	1858	2511	2323	708	919	823	123	163	166	1082.42	1101.23	1092.43	1035.87	1041.09	970.65	1164.09	1388.97	1286.61	1621.56	1624.76	1618.54	772.077	894.504	1066.22	NSNoFC	0.223086
ENSG00000084090.14	ENSG00000084090	1433.74	-0.0109633	0.0312932	0.47117	0.881243	-0.720577	STARD7	StAR related lipid transfer domain containing 7 [Source:HGNC Symbol;Acc:HGNC:18063]	4490	4504	4395	4200	4229	4562	2596	3073	3367	571	882	713	134	156	127	1649.16	1575.58	1611.15	1538.96	1578.06	1579.77	1626.47	1699.84	1864.84	1307.78	1559.35	1402.21	841.124	856.09	815.72	NSNoFC	0.0549043
ENSG00000084092.7	ENSG00000084092	182.448	-0.00607371	0.0325233	0.614997	0.920162	-0.502954	NOA1	nitric oxide associated 1 [Source:HGNC Symbol;Acc:HGNC:28473]	511	488	480	485	457	492	410	434	466	103	109	91	16	25	13	187.688	170.711	175.962	177.714	170.53	170.374	256.876	240.069	258.098	235.905	192.708	178.964	100.433	137.194	83.4989	NSNoFC	0.0361359
ENSG00000084093.19	ENSG00000084093	545.874	-0.0197804	0.0367077	0.210581	0.725317	-1.25197	REST	RE1 silencing transcription factor [Source:HGNC Symbol;Acc:HGNC:9966]	2340	2507	2542	2380	2166	2417	761	917	994	104	164	122	48	34	33	859.471	876.995	931.864	872.079	808.247	836.982	476.788	507.242	550.536	238.195	289.946	239.93	301.298	186.584	211.959	NSNoFC	0.139472
ENSG00000084112.15	ENSG00000084112	932.12	0.00101566	0.029733	0.951009	0.993296	0.0614395	SSH1	slingshot protein phosphatase 1 [Source:HGNC Symbol;Acc:HGNC:30579]	3398	3504	3159	3410	3367	3280	1335	1626	1606	323	437	356	106	92	109	1248.07	1225.76	1158.05	1249.49	1256.4	1135.83	836.415	899.428	889.498	739.779	772.601	700.123	665.367	504.873	700.106	NSNoFC	0.00292133
ENSG00000084207.18	ENSG00000084207	2353.04	0.00256445	0.0301282	0.864617	0.982816	0.1705	GSTP1	glutathione S-transferase pi 1 [Source:HGNC Symbol;Acc:HGNC:4638]	4030	4288	4084	4039	3925	4520	3459	3240	3453	1699	2004	1818	504	576	483	1480.2	1500.02	1497.14	1479.97	1464.62	1565.23	2167.16	1792.22	1912.48	3891.28	3543	3575.35	3163.63	3160.95	3102.31	NSNoFC	0.00752798
ENSG00000084234.18	ENSG00000084234	9294.47	-0.0276459	0.0253961	0.123623	0.637687	-1.53974	APLP2	amyloid beta precursor like protein 2 [Source:HGNC Symbol;Acc:HGNC:598]	28159	29666	28963	28099	27541	28371	14635	16852	16848	4274	5539	5164	1037	1275	1030	10342.7	10377.7	10617.5	10296	10277	9824.58	9169.24	9321.75	9331.42	9788.9	9792.76	10155.7	6509.3	6996.89	6615.68	NSNoFC	0.195393
ENSG00000084463.8	ENSG00000084463	910.319	-0.0513925	0.0576195	0.0447467	0.467247	-2.00703	WBP11	WW domain binding protein 11 [Source:HGNC Symbol;Acc:HGNC:16461]	1858	1966	1928	1765	1794	1752	1438	1604	1561	333	481	425	207	298	252	682.435	687.743	706.779	646.731	669.434	606.699	900.947	887.259	864.574	762.682	850.391	835.821	1299.35	1635.35	1618.59	NSNoFC	0.330454
ENSG00000084623.12	ENSG00000084623	1614.76	-0.00644667	0.0258139	0.685625	0.94116	-0.404799	EIF3I	eukaryotic translation initiation factor 3 subunit I [Source:HGNC Symbol;Acc:HGNC:3272]	3815	3925	3808	3596	3764	4053	2304	2523	2631	769	994	902	345	382	323	1401.23	1373.04	1395.96	1317.65	1404.54	1403.51	1443.52	1395.61	1457.2	1761.27	1757.36	1773.91	2165.58	2096.32	2074.63	NSNoFC	0.0263366
ENSG00000084636.18	ENSG00000084636	1946.77	0.00829615	0.0250718	0.652439	0.932313	0.450377	COL16A1	collagen type XVI alpha 1 chain [Source:HGNC Symbol;Acc:HGNC:2193]	6000	6079	6044	6173	5877	6246	3043	3333	3425	996	1281	1101	181	227	202	2203.77	2126.55	2215.65	2261.91	2193.01	2162.92	1906.52	1843.66	1896.97	2281.17	2264.76	2165.27	1136.15	1245.72	1297.44	NSNoFC	0.0304385
ENSG00000084652.16	ENSG00000084652	991.171	-0.0257775	0.0397367	0.169737	0.687753	-1.37305	TXLNA	taxilin alpha [Source:HGNC Symbol;Acc:HGNC:30685]	3221	3275	3151	3094	2900	3088	1605	1671	1792	306	326	298	140	220	191	1183.06	1145.66	1155.12	1133.7	1082.14	1069.34	1005.58	924.32	992.515	700.843	576.357	586.058	878.786	1207.31	1226.79	NSNoFC	0.162568
ENSG00000084676.16	ENSG00000084676	263.396	-0.0124867	0.0360131	0.208885	0.724768	-1.25664	NCOA1	nuclear receptor coactivator 1 [Source:HGNC Symbol;Acc:HGNC:7668]	660	618	695	598	633	549	370	450	426	121	123	145	40	79	64	242.415	216.188	254.778	219.119	236.205	190.113	231.815	248.919	235.944	277.131	217.46	285.162	251.082	433.533	411.072	NSNoFC	0.139801
ENSG00000084693.16	ENSG00000084693	154.577	0.00924309	0.0341981	0.394582	0.846806	0.851337	AGBL5	AGBL carboxypeptidase 5 [Source:HGNC Symbol;Acc:HGNC:26147]	388	402	348	360	395	453	228	236	230	84	97	84	29	41	21	142.511	140.627	127.572	131.911	147.395	156.869	142.848	130.544	127.388	192.388	171.493	165.198	182.034	224.998	134.883	NSNoFC	0.0722159
ENSG00000084731.15	ENSG00000084731	316.881	-0.0238559	0.0404745	0.130417	0.649435	-1.51246	KIF3C	kinesin family member 3C [Source:HGNC Symbol;Acc:HGNC:6321]	736	743	747	667	711	682	582	656	629	162	188	192	58	74	43	270.329	259.915	273.84	244.402	265.311	236.169	364.639	362.869	348.377	371.034	332.377	377.594	364.069	406.094	276.189	NSNoFC	0.187464
ENSG00000084733.11	ENSG00000084733	1707.69	-0.0382152	0.0508031	0.0623165	0.513265	-1.86404	RAB10	RAB10, member RAS oncogene family [Source:HGNC Symbol;Acc:HGNC:9759]	4618	5125	4753	4300	4620	4426	2468	3026	3159	650	973	840	318	337	292	1696.17	1792.82	1742.39	1575.61	1723.96	1532.68	1546.27	1673.84	1749.64	1488.72	1720.23	1651.98	1996.1	1849.37	1875.51	NSNoFC	0.289658
ENSG00000084754.12	ENSG00000084754	2377.32	-0.00458914	0.0301736	0.764795	0.962704	-0.29919	HADHA	hydroxyacyl-CoA dehydrogenase trifunctional multienzyme complex subunit alpha [Source:HGNC Symbol;Acc:HGNC:4801]	3540	3533	3216	3236	3433	3472	3017	3342	3328	1261	1526	1405	723	984	686	1300.23	1235.91	1178.94	1185.73	1281.03	1202.32	1890.23	1848.64	1843.24	2888.11	2697.91	2763.13	4538.3	5399.95	4406.17	NSNoFC	0.0165074
ENSG00000084774.14	ENSG00000084774	599.317	0.00121915	0.0311999	0.93704	0.992111	0.0789903	CAD	carbamoyl-phosphate synthetase 2, aspartate transcarbamylase, and dihydroorotase [Source:HGNC Symbol;Acc:HGNC:1424]	1763	1706	1718	1764	1756	1676	1191	1300	1249	270	426	371	69	52	40	647.542	596.79	629.796	646.365	655.254	580.381	746.195	719.1	691.77	618.391	753.153	729.623	433.116	285.363	256.92	NSNoFC	0.00343952
ENSG00000085063.18	ENSG00000085063	4052.55	-0.0270132	0.0365383	0.116219	0.628169	-1.57084	CD59	CD59 molecule (CD59 blood group) [Source:HGNC Symbol;Acc:HGNC:1689]	15699	16097	15642	14642	14564	15686	6472	8420	7972	1472	1967	1764	181	277	206	5766.17	5631.03	5734.15	5365.12	5434.58	5431.9	4054.89	4657.56	4415.36	3371.37	3477.59	3469.15	1136.15	1520.11	1323.14	NSNoFC	0.201923
ENSG00000085117.13	ENSG00000085117	288.176	-0.0313909	0.0516787	0.0359529	0.430559	-2.09746	CD82	CD82 molecule [Source:HGNC Symbol;Acc:HGNC:6210]	1249	1358	1197	1107	1145	1083	477	452	460	73	102	105	24	11	27	458.752	475.053	438.804	405.627	427.259	375.032	298.854	250.026	254.775	167.195	180.332	206.497	150.649	60.3653	173.421	NSNoFC	0.365968
ENSG00000085185.16	ENSG00000085185	705.203	0.0104676	0.0346304	0.336071	0.815712	0.961957	BCORL1	BCL6 corepressor like 1 [Source:HGNC Symbol;Acc:HGNC:25657]	223	259	215	265	237	242	739	787	769	603	706	680	225	335	236	81.9069	90.603	78.8162	97.1013	88.437	83.8021	463.004	435.332	425.918	1381.07	1248.18	1337.31	1412.34	1838.4	1515.83	NSNoFC	0.0884631
ENSG00000085224.23	ENSG00000085224	901.673	-0.00795317	0.0337981	0.446852	0.868042	-0.760673	ATRX	ATRX chromatin remodeler [Source:HGNC Symbol;Acc:HGNC:886]	2064	2044	1984	1917	1934	1906	948	1346	1288	385	475	446	274	317	176	758.098	715.029	727.308	702.427	721.675	660.028	593.948	744.545	713.37	881.779	839.783	877.12	1719.91	1739.62	1130.45	NSNoFC	0.0614594
ENSG00000085231.14	ENSG00000085231	149.69	0.00119913	0.0318544	0.928302	0.990915	0.0899813	AK6	adenylate kinase 6 [Source:HGNC Symbol;Acc:HGNC:49151]	522	542	562	536	521	576	282	344	350	37	56	47	21	11	6	191.728	189.602	206.022	196.401	194.412	199.463	176.681	190.285	193.851	84.7424	99.0061	92.432	131.818	60.3653	38.538	NSNoFC	0.00396346
ENSG00000085274.16	ENSG00000085274	148.725	-0.00187508	0.0327858	0.868015	0.982816	-0.16618	MYNN	myoneurin [Source:HGNC Symbol;Acc:HGNC:14955]	556	591	593	588	511	619	139	203	202	21	43	38	27	20	30	204.216	206.743	217.386	215.455	190.681	214.353	87.0874	112.29	111.88	48.0971	76.0225	74.7322	169.48	109.755	192.69	NSNoFC	0.00752798
ENSG00000085365.18	ENSG00000085365	396.776	-0.0489277	0.0665858	0.042851	0.45922	-2.02516	SCAMP1	secretory carrier membrane protein 1 [Source:HGNC Symbol;Acc:HGNC:10563]	1320	1409	1268	1200	1203	1231	711	901	920	172	218	222	22	26	38	484.83	492.894	464.832	439.704	448.902	426.282	445.461	498.392	509.55	393.938	385.416	436.594	138.095	142.682	244.074	NSNoFC	0.337979
ENSG00000085377.15	ENSG00000085377	602.452	-0.00740137	0.0322731	0.585728	0.913643	-0.545037	PREP	prolyl endopeptidase [Source:HGNC Symbol;Acc:HGNC:9358]	1152	1203	1212	1161	1149	1148	932	1118	1121	308	410	411	130	185	94	423.124	420.832	444.303	425.413	428.751	397.54	583.924	618.426	620.876	705.423	724.866	808.288	816.016	1015.23	603.761	NSNoFC	0.0392234
ENSG00000085415.16	ENSG00000085415	409.11	-0.00409959	0.032793	0.713822	0.948434	-0.366728	SEH1L	SEH1 like nucleoporin [Source:HGNC Symbol;Acc:HGNC:30379]	1576	1550	1487	1437	1424	1636	625	890	864	109	137	155	55	33	25	578.858	542.219	545.115	526.545	531.368	566.53	391.58	492.307	478.534	249.647	242.211	304.829	345.237	181.096	160.575	NSNoFC	0.0229928
ENSG00000085433.17	ENSG00000085433	275.265	-0.00269201	0.0332039	0.881447	0.985292	-0.149136	WDR47	WD repeat domain 47 [Source:HGNC Symbol;Acc:HGNC:29141]	707	824	770	740	702	828	497	784	716	81	119	102	56	37	29	259.678	288.25	282.272	271.151	261.952	286.728	311.384	433.673	396.563	185.517	210.388	200.597	351.515	203.047	186.267	NSNoFC	0.00643515
ENSG00000085449.15	ENSG00000085449	709.076	-0.011543	0.0327945	0.539214	0.898982	-0.614002	WDFY1	WD repeat and FYVE domain containing 1 [Source:HGNC Symbol;Acc:HGNC:20451]	2090	2274	2331	2211	2075	2206	1122	1450	1388	260	350	363	83	92	100	767.647	795.487	854.514	810.154	774.29	763.915	702.964	802.073	768.756	595.487	618.788	713.889	520.995	504.873	642.299	NSNoFC	0.0462489
ENSG00000085491.17	ENSG00000085491	1048.68	-0.0145222	0.0344933	0.316694	0.807579	-1.00127	SLC25A24	solute carrier family 25 member 24 [Source:HGNC Symbol;Acc:HGNC:20662]	3158	3132	3137	2856	3063	3030	1758	2329	2322	508	781	647	91	102	72	1159.92	1095.63	1149.98	1046.5	1142.96	1049.26	1101.44	1288.3	1286.06	1163.49	1380.78	1272.41	571.211	559.751	462.456	NSNoFC	0.0928148
ENSG00000085511.20	ENSG00000085511	271.828	0.00678949	0.0331454	0.55413	0.906176	0.591583	MAP3K4	mitogen-activated protein kinase kinase kinase 4 [Source:HGNC Symbol;Acc:HGNC:6856]	533	521	586	557	567	579	412	580	520	99	145	108	70	83	64	195.768	182.255	214.82	204.096	211.577	200.502	258.13	320.829	288.007	226.743	256.355	212.397	439.393	455.484	411.072	NSNoFC	0.0427874
ENSG00000085662.14	ENSG00000085662	3490.85	-0.000845253	0.0270924	0.996939	0.999753	0.00383601	AKR1B1	aldo-keto reductase family 1 member B [Source:HGNC Symbol;Acc:HGNC:381]	10134	9966	9209	9495	9513	10270	6127	6328	6713	1927	2519	2313	354	410	350	3722.17	3486.29	3375.9	3479.16	3549.79	3556.39	3838.74	3500.36	3718.06	4413.48	4453.5	4548.83	2222.07	2249.98	2248.05	NSNoFC	0.000107151
ENSG00000085719.13	ENSG00000085719	866.039	-0.0152992	0.0351109	0.480663	0.885031	-0.705236	CPNE3	copine 3 [Source:HGNC Symbol;Acc:HGNC:2316]	2376	2520	2538	2323	2454	2373	1397	1826	1820	401	612	556	89	121	79	872.694	881.542	930.397	851.193	915.714	821.745	875.26	1010.06	1008.02	918.425	1081.99	1093.45	558.657	664.018	507.417	NSNoFC	0.0530415
ENSG00000085721.13	ENSG00000085721	1343.32	-0.00385559	0.0312022	0.777018	0.96678	-0.283208	RRN3	RRN3 homolog, RNA polymerase I transcription factor [Source:HGNC Symbol;Acc:HGNC:30346]	1521	1686	1604	1520	1555	1661	1427	1888	1684	476	672	653	584	647	475	558.656	589.794	588.005	556.958	580.251	575.187	894.055	1044.35	932.699	1090.2	1188.07	1284.21	3665.79	3550.58	3050.92	NSNoFC	0.0146724
ENSG00000085733.16	ENSG00000085733	3101.2	-0.0549093	0.0392732	0.0279787	0.379665	-2.19759	CTTN	cortactin [Source:HGNC Symbol;Acc:HGNC:3338]	10661	10991	10246	9686	10060	10300	4305	4742	4539	1003	1249	1165	523	549	499	3915.74	3844.85	3756.05	3549.14	3753.91	3566.78	2697.2	2623.06	2513.97	2297.21	2208.19	2291.13	3282.89	3012.78	3205.07	NSNoFC	0.4206
ENSG00000085760.15	ENSG00000085760	183.131	-0.00476147	0.0331187	0.639768	0.927636	-0.468023	MTIF2	mitochondrial translational initiation factor 2 [Source:HGNC Symbol;Acc:HGNC:7441]	533	707	616	592	577	619	258	317	331	36	62	46	31	51	24	195.768	247.322	225.818	216.921	215.309	214.353	161.644	175.35	183.327	82.4521	109.614	90.4653	194.588	279.876	154.152	NSNoFC	0.0326224
ENSG00000085788.14	ENSG00000085788	329.551	-0.00682557	0.0316471	0.621986	0.92286	-0.493037	DDHD2	DDHD domain containing 2 [Source:HGNC Symbol;Acc:HGNC:29106]	991	943	964	942	913	971	395	501	525	142	168	150	63	61	64	363.99	329.879	353.39	345.168	340.688	336.247	247.479	277.13	290.776	325.228	297.018	294.996	395.454	334.753	411.072	NSNoFC	0.034864
ENSG00000085832.18	ENSG00000085832	533.27	-0.0264347	0.0469645	0.0425223	0.458046	-2.02837	EPS15	epidermal growth factor receptor pathway substrate 15 [Source:HGNC Symbol;Acc:HGNC:3419]	2184	2274	2187	1941	1952	1857	676	877	1048	139	158	147	77	59	52	802.173	795.487	801.725	711.221	728.392	643.06	423.533	485.116	580.444	318.357	279.339	289.096	483.332	323.778	333.996	NSNoFC	0.339091
ENSG00000085840.13	ENSG00000085840	259.451	-0.0036628	0.0320561	0.844355	0.979524	-0.196327	ORC1	origin recognition complex subunit 1 [Source:HGNC Symbol;Acc:HGNC:8487]	420	420	421	422	396	427	388	438	381	122	139	124	83	85	83	154.264	146.924	154.333	154.629	147.768	147.866	243.093	242.281	211.02	279.421	245.747	243.863	520.995	466.459	533.109	NSNoFC	0.00898512
ENSG00000085872.15	ENSG00000085872	479.642	0.0234164	0.0416939	0.117096	0.629166	1.56708	CHERP	calcium homeostasis endoplasmic reticulum protein [Source:HGNC Symbol;Acc:HGNC:16930]	916	1001	937	1018	1095	998	822	866	853	167	245	196	120	119	150	336.443	350.168	343.492	373.015	408.601	345.597	515.006	479.031	472.442	382.486	433.151	385.461	753.245	653.043	963.449	NSNoFC	0.201234
ENSG00000085978.22	ENSG00000085978	328.631	-0.0117419	0.0340641	0.370153	0.831749	-0.896187	ATG16L1	autophagy related 16 like 1 [Source:HGNC Symbol;Acc:HGNC:21498]	803	946	919	817	852	861	486	569	597	103	118	93	79	108	60	294.938	330.928	336.893	299.365	317.925	298.155	304.493	314.745	330.654	235.905	208.62	182.897	495.887	592.678	385.38	NSNoFC	0.0800077
ENSG00000085982.16	ENSG00000085982	283.884	0.00174652	0.0322301	0.893078	0.98692	0.134411	USP40	ubiquitin specific peptidase 40 [Source:HGNC Symbol;Acc:HGNC:20069]	761	793	797	785	763	820	387	499	451	139	123	115	40	61	68	279.512	277.406	292.17	287.64	284.715	283.957	242.466	276.024	249.79	318.357	217.46	226.163	251.082	334.753	436.764	NSNoFC	0.00571804
ENSG00000085998.15	ENSG00000085998	651.612	-0.172878	0.0733829	0.000797132	0.0619853	-3.35379	POMGNT1	protein O-linked mannose N-acetylglucosaminyltransferase 1 (beta 1,2-) [Source:HGNC Symbol;Acc:HGNC:19139]	2360	2527	2486	2115	2142	2069	967	1010	1066	182	207	222	116	88	99	866.817	883.991	911.335	774.978	799.291	716.473	605.853	558.686	590.414	416.841	365.969	436.594	728.137	482.922	635.876	NSNoFC	1.20771
ENSG00000085999.13	ENSG00000085999	300.333	0.00298092	0.0335071	0.719438	0.949892	0.35921	RAD54L	RAD54 like [Source:HGNC Symbol;Acc:HGNC:9826]	326	351	309	326	337	355	413	499	403	152	121	162	121	149	88	119.738	122.786	113.275	119.453	125.752	122.933	258.756	276.024	223.205	348.131	213.924	318.595	759.522	817.676	565.224	NSNoFC	0.0223259
ENSG00000086015.23	ENSG00000086015	1822.66	0.0142286	0.0349998	0.321554	0.810619	0.991269	MAST2	microtubule associated serine/threonine kinase 2 [Source:HGNC Symbol;Acc:HGNC:19035]	2495	2769	2686	2812	2790	2769	2643	2902	2726	1287	1398	1422	526	460	409	916.402	968.647	984.652	1030.37	1041.09	958.876	1655.91	1605.25	1509.82	2947.66	2471.62	2796.56	3301.73	2524.37	2627	NSNoFC	0.0911831
ENSG00000086061.16	ENSG00000086061	3264.45	-0.00333257	0.0288619	0.831748	0.976025	-0.21246	DNAJA1	DnaJ heat shock protein family (Hsp40) member A1 [Source:HGNC Symbol;Acc:HGNC:5229]	4560	4650	4357	4446	4278	4723	3878	4727	4375	1360	1961	1623	1199	1414	1040	1674.87	1626.66	1597.22	1629.1	1596.34	1635.53	2429.68	2614.76	2423.13	3114.86	3466.98	3191.85	7526.18	7759.69	6679.91	NSNoFC	0.0105391
ENSG00000086062.14	ENSG00000086062	1810.62	0.00285155	0.025959	0.919696	0.990295	0.100816	B4GALT1	beta-1,4-galactosyltransferase 1 [Source:HGNC Symbol;Acc:HGNC:924]	5453	5619	5419	5387	5492	5627	3423	4180	3916	1014	1268	1141	97	122	81	2002.86	1965.63	1986.53	1973.9	2049.35	1948.57	2144.61	2312.18	2168.91	2322.4	2241.78	2243.93	608.873	669.506	520.263	NSNoFC	0.00423561
ENSG00000086065.14	ENSG00000086065	755.643	-0.0770993	0.0561823	0.0128059	0.27949	-2.48912	CHMP5	charged multivesicular body protein 5 [Source:HGNC Symbol;Acc:HGNC:26942]	1906	1853	1881	1726	1615	1841	1261	1440	1456	423	572	490	104	128	114	700.065	648.213	689.55	632.441	602.64	637.519	790.052	796.542	806.419	968.812	1011.28	963.652	652.813	702.433	732.221	NSNoFC	0.553634
ENSG00000086102.19	ENSG00000086102	519.093	0.0212288	0.0366482	0.185183	0.699095	1.32496	NFX1	nuclear transcription factor, X-box binding 1 [Source:HGNC Symbol;Acc:HGNC:7803]	1002	1027	968	1017	1055	1095	567	727	747	200	265	241	165	173	156	368.03	359.263	354.856	372.649	393.675	379.187	355.241	402.143	413.733	458.067	468.511	473.96	1035.71	949.382	1001.99	NSNoFC	0.155464
ENSG00000086189.11	ENSG00000086189	505.441	0.00282782	0.0296458	0.802152	0.973348	0.250563	DIMT1	DIM1 rRNA methyltransferase and ribosome maturation factor [Source:HGNC Symbol;Acc:HGNC:30217]	1671	1776	1574	1668	1622	1773	794	962	995	224	298	291	48	53	24	613.751	621.277	577.008	611.188	605.252	613.971	497.463	532.134	551.09	513.035	526.854	572.292	301.298	290.851	154.152	NSNoFC	0.011732
ENSG00000086200.17	ENSG00000086200	277.076	-0.00930671	0.034867	0.295877	0.785731	-1.04532	IPO11	importin 11 [Source:HGNC Symbol;Acc:HGNC:20628]	698	640	678	569	631	640	361	476	515	133	161	124	46	57	86	256.372	223.884	248.546	208.493	235.459	221.625	226.177	263.301	285.237	304.615	284.642	243.863	288.744	312.802	552.378	NSNoFC	0.104726
ENSG00000086232.13	ENSG00000086232	796.014	-0.0826236	0.0597117	0.0118508	0.265579	-2.51656	EIF2AK1	eukaryotic translation initiation factor 2 alpha kinase 1 [Source:HGNC Symbol;Acc:HGNC:24921]	2815	2841	2745	2571	2558	2542	1313	1442	1385	262	389	311	99	116	91	1033.94	993.834	1006.28	942.065	954.522	880.268	822.631	797.648	767.095	600.068	687.738	611.624	621.427	636.58	584.493	NSNoFC	0.575806
ENSG00000086289.13	ENSG00000086289	156.159	-0.0108637	0.0352349	0.266659	0.765007	-1.11079	EPDR1	ependymin related 1 [Source:HGNC Symbol;Acc:HGNC:17572]	611	647	647	618	603	516	273	301	308	50	94	63	2	4	12	224.418	226.332	237.182	226.447	225.01	178.685	171.042	166.499	170.589	114.517	166.189	123.898	12.5541	21.951	77.0759	NSNoFC	0.116335
ENSG00000086475.15	ENSG00000086475	270.27	-0.0297938	0.0470787	0.0717675	0.531359	-1.80059	SEPHS1	selenophosphate synthetase 1 [Source:HGNC Symbol;Acc:HGNC:19685]	742	840	772	701	712	722	464	468	531	93	145	114	56	44	47	272.533	293.847	283.005	256.86	265.684	250.021	290.709	258.876	294.099	213.001	256.355	224.197	351.515	241.461	301.881	NSNoFC	0.274612
ENSG00000086504.18	ENSG00000086504	323.071	0.019669	0.0384369	0.153683	0.668965	1.42664	MRPL28	mitochondrial ribosomal protein L28 [Source:HGNC Symbol;Acc:HGNC:14484]	864	939	781	909	879	1006	584	568	624	187	204	182	41	42	38	317.343	328.479	286.304	333.076	328	348.367	365.892	314.191	345.608	428.293	360.665	357.928	257.359	230.486	244.074	NSNoFC	0.174596
ENSG00000086544.4	ENSG00000086544	159.121	0.0056159	0.0325081	0.648836	0.932313	0.45538	ITPKC	inositol-trisphosphate 3-kinase C [Source:HGNC Symbol;Acc:HGNC:14897]	577	620	635	629	624	626	241	306	301	35	62	49	15	9	20	211.929	216.887	232.783	230.478	232.847	216.777	150.993	169.265	166.712	80.1618	109.614	96.3652	94.1557	49.3898	128.46	NSNoFC	0.0304385
ENSG00000086589.12	ENSG00000086589	571.454	0.0405423	0.0520192	0.0564269	0.497544	1.90772	RBM22	RNA binding motif protein 22 [Source:HGNC Symbol;Acc:HGNC:25503]	1129	1144	1176	1209	1266	1251	974	1159	1051	237	298	277	128	160	132	414.677	400.192	431.106	443.002	472.41	433.208	610.238	641.106	582.106	542.81	526.854	544.759	803.462	878.041	847.835	NSNoFC	0.303168
ENSG00000086598.11	ENSG00000086598	2825.89	-0.0158488	0.0329981	0.249284	0.756281	-1.15209	TMED2	transmembrane p24 trafficking protein 2 [Source:HGNC Symbol;Acc:HGNC:16996]	8340	8535	8318	7732	7914	8381	4883	5922	5798	1488	2125	1799	223	325	182	3063.24	2985.7	3049.27	2833.16	2953.12	2902.25	3059.34	3275.78	3211.27	3408.02	3756.93	3537.98	1399.78	1783.52	1168.99	NSNoFC	0.121317
ENSG00000086619.15	ENSG00000086619	193.343	-0.00443685	0.0338081	0.579935	0.912835	-0.553479	ERO1B	endoplasmic reticulum oxidoreductase 1 beta [Source:HGNC Symbol;Acc:HGNC:14355]	228	173	211	176	214	189	96	119	106	41	70	73	107	125	88	83.7434	60.5186	77.3498	64.4899	79.8545	65.4487	60.1467	65.8253	58.7091	93.9038	123.758	143.565	671.644	685.969	565.224	NSNoFC	0.0396078
ENSG00000086666.20	ENSG00000086666	441.998	-0.0234542	0.0400571	0.131805	0.649599	-1.50702	ZFAND6	zinc finger AN1-type containing 6 [Source:HGNC Symbol;Acc:HGNC:30164]	1370	1392	1414	1309	1280	1279	631	836	760	160	206	161	82	68	79	503.195	486.947	518.354	479.644	477.634	442.904	395.339	462.437	420.933	366.454	364.201	316.629	514.718	373.167	507.417	NSNoFC	0.187354
ENSG00000086712.13	ENSG00000086712	359.39	0.00488374	0.0331154	0.622366	0.92286	0.4925	TXLNG	taxilin gamma [Source:HGNC Symbol;Acc:HGNC:18578]	383	378	381	395	385	402	247	403	362	124	163	158	157	202	155	140.674	132.231	139.67	144.736	143.663	139.208	154.752	222.921	200.497	284.002	288.178	310.729	985.496	1108.53	995.564	NSNoFC	0.034864
ENSG00000086730.17	ENSG00000086730	266.128	0.000783503	0.0342438	0.614773	0.920162	0.503272	LAT2	linker for activation of T cells family member 2 [Source:HGNC Symbol;Acc:HGNC:12749]	11	15	3	6	14	13	23	28	29	112	140	112	165	207	160	4.04025	5.24728	1.09976	2.19852	5.22412	4.50176	14.4101	15.4883	16.0619	256.518	247.515	220.263	1035.71	1135.97	1027.68	NSNoFC	0.0361359
ENSG00000086758.17	ENSG00000086758	1881.86	0.000228564	0.031083	0.975719	0.996722	0.0304362	HUWE1	HECT, UBA and WWE domain containing E3 ubiquitin protein ligase 1 [Source:HGNC Symbol;Acc:HGNC:30892]	4049	4169	3792	3863	4085	4051	2727	3341	3073	1101	1293	1199	449	422	310	1487.18	1458.39	1390.1	1415.48	1524.32	1402.82	1708.54	1848.09	1702.01	2521.66	2285.98	2358	2818.39	2315.83	1991.13	NSNoFC	0.00142614
ENSG00000086827.9	ENSG00000086827	284.465	0.00958267	0.0335268	0.434365	0.860189	0.781744	ZW10	zw10 kinetochore protein [Source:HGNC Symbol;Acc:HGNC:13194]	719	750	766	724	833	779	540	672	629	117	141	154	49	44	29	264.085	262.364	280.806	265.288	310.835	269.76	338.325	371.72	348.377	267.969	249.283	302.862	307.575	241.461	186.267	NSNoFC	0.0654059
ENSG00000087008.16	ENSG00000087008	238.056	-0.000254401	0.0328806	0.978007	0.997057	-0.0275681	ACOX3	acyl-CoA oxidase 3, pristanoyl [Source:HGNC Symbol;Acc:HGNC:121]	462	477	474	475	483	448	374	565	526	107	140	147	49	68	39	169.69	166.863	173.762	174.049	180.232	155.138	234.321	312.532	291.33	245.066	247.515	289.096	307.575	373.167	250.497	NSNoFC	0.00127982
ENSG00000087053.20	ENSG00000087053	1123.89	-0.0252988	0.0376133	0.152986	0.668486	-1.42906	MTMR2	myotubularin related protein 2 [Source:HGNC Symbol;Acc:HGNC:7450]	2474	2350	2357	2157	2300	2331	1222	1428	1416	500	549	540	334	392	318	908.689	822.073	864.045	790.368	858.249	807.201	765.617	789.904	784.264	1145.17	970.613	1061.98	2096.53	2151.2	2042.51	NSNoFC	0.174908
ENSG00000087074.9	ENSG00000087074	1356.19	0.0382203	0.0587612	0.0501863	0.481291	1.95837	PPP1R15A	protein phosphatase 1 regulatory subunit 15A [Source:HGNC Symbol;Acc:HGNC:14375]	2812	3032	3237	3304	3136	3647	3117	3515	3379	762	848	936	110	159	156	1032.83	1060.65	1186.64	1210.65	1170.2	1262.92	1952.89	1944.34	1871.49	1745.24	1499.23	1840.77	690.475	872.553	1001.99	NSNoFC	0.317592
ENSG00000087077.14	ENSG00000087077	885.049	0.0074441	0.0325306	0.553074	0.905675	0.59316	TRIP6	thyroid hormone receptor interactor 6 [Source:HGNC Symbol;Acc:HGNC:12311]	2670	2592	2626	2683	2620	2843	1636	1705	1826	347	416	513	100	105	118	980.679	906.729	962.657	983.104	977.657	984.501	1025	943.128	1011.35	794.747	735.474	1008.89	627.704	576.214	757.913	NSNoFC	0.0430276
ENSG00000087086.16	ENSG00000087086	52500	0.0149034	0.0327009	0.460787	0.875742	0.737552	FTL	ferritin light chain [Source:HGNC Symbol;Acc:HGNC:3999]	57780	63546	63022	62227	61860	65500	42027	39758	42599	24295	31121	26428	22374	26239	20767	21222.3	22229.6	23103	22801.2	23083.2	22682	26331.1	21992.3	23593.8	55643.7	55020.8	51974.3	140443	143993	133386	NSNoFC	0.0576236
ENSG00000087087.20	ENSG00000087087	3807	0.00856306	0.0296387	0.586607	0.913643	0.54376	SRRT	serrate, RNA effector molecule [Source:HGNC Symbol;Acc:HGNC:24101]	2712	2717	2600	2702	2621	2856	3701	4004	3695	2177	2526	2300	1630	1898	1564	996.105	950.457	953.126	990.066	978.031	989.003	2318.78	2214.83	2046.51	4986.06	4465.88	4523.27	10231.6	10415.8	10045.6	NSNoFC	0.0392234
ENSG00000087088.21	ENSG00000087088	441.828	0.000890076	0.0315581	0.942025	0.993296	0.0727249	BAX	BCL2 associated X, apoptosis regulator [Source:HGNC Symbol;Acc:HGNC:959]	1483	1668	1521	1541	1515	1625	946	865	865	168	232	193	33	25	28	544.699	583.497	557.579	564.653	565.325	562.721	592.695	478.478	479.088	384.776	410.168	379.561	207.142	137.194	179.844	NSNoFC	0.00292133
ENSG00000087111.22	ENSG00000087111	670.939	-0.00503964	0.0306158	0.740813	0.955921	-0.330777	PIGS	phosphatidylinositol glycan anchor biosynthesis class S [Source:HGNC Symbol;Acc:HGNC:14937]	1506	1633	1484	1528	1525	1490	1204	1267	1210	433	609	482	79	94	93	553.147	571.253	544.015	559.89	569.056	515.971	754.34	700.846	670.169	991.715	1076.69	947.919	495.887	515.849	597.338	NSNoFC	0.0195781
ENSG00000087116.17	ENSG00000087116	2661.01	-0.00308023	0.0280597	0.83027	0.975514	-0.214355	ADAMTS2	ADAM metallopeptidase with thrombospondin type 1 motif 2 [Source:HGNC Symbol;Acc:HGNC:218]	6732	7145	7068	7037	6845	6865	4568	4792	5004	1770	2145	1846	273	307	262	2472.63	2499.45	2591.04	2578.5	2554.22	2377.28	2861.98	2650.71	2771.51	4053.89	3792.29	3630.41	1713.63	1684.74	1682.82	NSNoFC	0.0107665
ENSG00000087152.16	ENSG00000087152	551.359	0.0163808	0.0303534	0.451116	0.869991	0.753555	ATXN7L3	ataxin 7 like 3 [Source:HGNC Symbol;Acc:HGNC:25416]	1780	1892	1768	1844	1813	1904	1078	1212	1197	185	271	224	53	48	54	653.786	661.856	648.126	675.678	676.524	659.335	675.397	670.423	662.969	423.712	479.119	440.527	332.683	263.412	346.842	NSNoFC	0.0604852
ENSG00000087157.19	ENSG00000087157	174.854	-0.00344328	0.0329614	0.731306	0.954061	-0.343389	PGS1	phosphatidylglycerophosphate synthase 1 [Source:HGNC Symbol;Acc:HGNC:30029]	459	511	488	424	486	509	240	222	237	73	97	110	24	50	31	168.589	178.757	178.894	155.362	181.352	176.261	150.367	122.8	131.265	167.195	171.493	216.33	150.649	274.388	199.113	NSNoFC	0.0204238
ENSG00000087191.14	ENSG00000087191	786.684	-0.00404918	0.0304957	0.772438	0.966527	-0.289187	PSMC5	proteasome 26S subunit, ATPase 5 [Source:HGNC Symbol;Acc:HGNC:9552]	2663	2715	2566	2456	2521	2862	1379	1377	1357	270	379	288	101	116	93	978.108	949.757	940.662	899.927	940.715	991.081	863.982	761.693	751.587	618.391	670.059	566.392	633.982	636.58	597.338	NSNoFC	0.0147859
ENSG00000087206.17	ENSG00000087206	529.591	0.000507096	0.0314487	0.963568	0.994449	0.0456766	UIMC1	ubiquitin interaction motif containing 1 [Source:HGNC Symbol;Acc:HGNC:30298]	732	694	733	747	685	730	654	746	704	224	284	272	157	254	193	268.86	242.774	268.708	273.716	255.609	252.791	409.749	412.653	389.917	513.035	502.102	534.925	985.496	1393.89	1239.64	NSNoFC	0.0024176
ENSG00000087245.13	ENSG00000087245	12197	-0.0602505	0.0456792	0.0241364	0.359823	-2.25495	MMP2	matrix metallopeptidase 2 [Source:HGNC Symbol;Acc:HGNC:7166]	49111	50958	51014	46416	48161	46403	19866	21879	21849	4258	5661	5275	571	615	560	18038.2	17826	18701.1	17007.7	17971.4	16068.9	12446.6	12102.5	12101.3	9752.25	10008.5	10374	3584.19	3374.97	3596.88	NSNoFC	0.443911
ENSG00000087253.13	ENSG00000087253	843.201	-0.0132159	0.0340116	0.31349	0.805057	-1.00793	LPCAT2	lysophosphatidylcholine acyltransferase 2 [Source:HGNC Symbol;Acc:HGNC:26032]	1520	1547	1555	1434	1431	1520	975	1252	1360	458	593	488	207	296	211	558.289	541.169	570.043	525.446	533.98	526.36	610.865	692.549	753.248	1048.97	1048.4	959.719	1299.35	1624.38	1355.25	NSNoFC	0.0941736
ENSG00000087263.17	ENSG00000087263	814.068	0.00146901	0.0298658	0.92603	0.990781	0.0928408	OGFOD1	2-oxoglutarate and iron dependent oxygenase domain containing 1 [Source:HGNC Symbol;Acc:HGNC:25585]	2003	2008	1967	1899	2009	2085	1301	1670	1493	330	461	405	155	158	173	735.693	702.435	721.076	695.831	749.662	722.014	815.113	923.767	826.911	755.811	815.032	796.488	972.942	867.065	1111.18	NSNoFC	0.00402238
ENSG00000087266.18	ENSG00000087266	296.268	0.00895904	0.0328372	0.464855	0.877535	0.730875	SH3BP2	SH3 domain binding protein 2 [Source:HGNC Symbol;Acc:HGNC:10825]	1011	1121	1005	1158	1031	1066	510	599	526	75	113	95	25	40	40	371.336	392.146	368.42	424.314	384.719	369.145	319.529	331.339	291.33	171.775	199.78	186.831	156.926	219.51	256.92	NSNoFC	0.0567355
ENSG00000087269.16	ENSG00000087269	1104.45	0.0567362	0.0547085	0.0296325	0.390076	2.17497	NOP14	NOP14 nucleolar protein [Source:HGNC Symbol;Acc:HGNC:16821]	1447	1488	1451	1520	1554	1654	1306	1509	1372	523	705	581	360	456	391	531.477	520.53	531.918	556.958	579.878	572.763	818.245	834.709	759.895	1197.85	1246.42	1142.62	2259.74	2502.42	2511.39	NSNoFC	0.40885
ENSG00000087274.19	ENSG00000087274	1940.07	-0.155651	0.0378823	2.39562e-06	0.00100068	-4.71682	ADD1	adducin 1 [Source:HGNC Symbol;Acc:HGNC:243]	5862	6060	5820	5147	5240	5339	3050	3553	3415	717	912	792	334	427	309	2153.09	2119.9	2133.54	1885.96	1955.31	1848.84	1910.91	1965.36	1891.43	1642.17	1612.38	1557.58	2096.53	2343.27	1984.71	NSNoFC	2.9997
ENSG00000087302.9	ENSG00000087302	658.198	-0.0128335	0.0338192	0.378155	0.834979	-0.881302	RTRAF	RNA transcription, translation and transport factor [Source:HGNC Symbol;Acc:HGNC:23169]	2221	2542	2237	2091	2135	2459	964	995	1104	202	251	213	127	98	79	815.763	889.238	820.055	766.184	796.679	851.526	603.973	550.388	611.46	462.648	443.759	418.894	797.185	537.8	507.417	NSNoFC	0.0783246
ENSG00000087303.19	ENSG00000087303	2693.49	0.00878185	0.025672	0.576096	0.911085	0.559096	NID2	nidogen 2 [Source:HGNC Symbol;Acc:HGNC:13389]	7332	7840	7463	7512	7728	7661	4815	5265	5458	1773	2254	2043	160	184	142	2693.01	2742.58	2735.84	2752.55	2883.72	2652.92	3016.73	2912.36	3022.96	4060.77	3984.99	4017.84	1004.33	1009.75	912.065	NSNoFC	0.0404413
ENSG00000087338.5	ENSG00000087338	192.625	-0.00828203	0.0333976	0.474438	0.883258	-0.715277	GMCL1	germ cell-less 1, spermatogenesis associated [Source:HGNC Symbol;Acc:HGNC:23843]	595	618	604	539	591	604	319	349	315	56	110	99	34	28	24	218.541	216.188	221.418	197.5	220.533	209.159	199.862	193.051	174.466	128.259	194.476	194.697	213.42	153.657	154.152	NSNoFC	0.0539125
ENSG00000087365.16	ENSG00000087365	2047.35	0.00700089	0.0276126	0.686619	0.941189	0.403447	SF3B2	splicing factor 3b subunit 2 [Source:HGNC Symbol;Acc:HGNC:10769]	4868	5124	4718	4780	4834	5257	3380	3807	3674	989	1151	1041	396	405	422	1787.99	1792.47	1729.56	1751.49	1803.82	1820.44	2117.66	2105.86	2034.88	2265.14	2034.93	2047.27	2485.71	2222.54	2710.5	NSNoFC	0.0263233
ENSG00000087448.11	ENSG00000087448	481.753	-0.000537452	0.0302261	0.968251	0.995184	-0.0398015	KLHL42	kelch like family member 42 [Source:HGNC Symbol;Acc:HGNC:29252]	1641	1798	1675	1739	1566	1793	968	1246	1148	133	195	185	35	40	24	602.732	628.973	614.033	637.204	584.356	620.897	606.479	689.23	635.83	304.615	344.753	363.828	219.697	219.51	154.152	NSNoFC	0.00209666
ENSG00000087460.29	ENSG00000087460	11894.8	-0.00924505	0.0274054	0.672517	0.936932	-0.422697	GNAS	GNAS complex locus [Source:HGNC Symbol;Acc:HGNC:4392]	25153	25646	25146	24699	25187	24968	16260	17603	17968	6977	8814	7831	2429	3063	2336	9238.58	8971.44	9218.19	9050.2	9398.57	8646.16	10187.3	9737.17	9951.74	15979.7	15582.8	15400.7	15246.9	16809	15004.1	NSNoFC	0.0282918
ENSG00000087470.21	ENSG00000087470	1027.23	-0.0176867	0.0344598	0.2791	0.773539	-1.08234	DNM1L	dynamin 1 like [Source:HGNC Symbol;Acc:HGNC:2973]	2696	2766	2718	2589	2607	2602	1535	1939	1857	344	498	406	187	289	209	990.229	967.598	996.383	948.661	972.806	901.045	961.72	1072.57	1028.52	787.876	880.447	798.455	1173.81	1585.96	1342.41	NSNoFC	0.111518
ENSG00000087502.19	ENSG00000087502	467.02	-0.0747511	0.112977	0.0155695	0.304077	-2.41885	ERGIC2	ERGIC and golgi 2 [Source:HGNC Symbol;Acc:HGNC:30208]	1915	1951	2009	1722	1738	1715	709	944	834	116	131	128	56	56	27	703.371	682.496	736.473	630.975	648.538	593.887	444.208	522.177	461.918	265.679	231.603	251.73	351.515	307.314	173.421	NSNoFC	0.517016
ENSG00000087510.7	ENSG00000087510	177.466	0.0207307	0.0404653	0.104103	0.610665	1.62528	TFAP2C	transcription factor AP-2 gamma [Source:HGNC Symbol;Acc:HGNC:11744]	548	660	659	679	688	702	250	273	272	61	74	84	26	11	19	201.278	230.88	241.581	248.799	256.728	243.095	156.632	151.011	150.65	139.71	130.829	165.198	163.203	60.3653	122.037	NSNoFC	0.214197
ENSG00000087586.18	ENSG00000087586	367.033	-0.0144989	0.0350958	0.325894	0.811824	-0.982418	AURKA	aurora kinase A [Source:HGNC Symbol;Acc:HGNC:11393]	1001	1047	1116	987	965	1044	747	839	762	105	116	95	86	81	48	367.663	366.26	409.111	361.656	360.091	361.526	468.016	464.096	422.041	240.485	205.084	186.831	539.826	444.508	308.304	NSNoFC	0.0905379
ENSG00000087995.16	ENSG00000087995	195.503	-0.00271652	0.0328075	0.795128	0.971841	-0.259657	METTL2A	methyltransferase 2A, tRNA N3-cytidine [Source:HGNC Symbol;Acc:HGNC:25755]	419	361	341	332	381	386	247	312	302	92	111	107	54	57	57	153.897	126.284	125.006	121.651	142.171	133.668	154.752	172.584	167.265	210.711	196.244	210.43	338.96	312.802	366.111	NSNoFC	0.012405
ENSG00000088038.20	ENSG00000088038	301.388	0.00438428	0.0330791	0.675262	0.93737	0.418937	CNOT3	CCR4-NOT transcription complex subunit 3 [Source:HGNC Symbol;Acc:HGNC:7879]	1003	1068	907	955	1065	1043	575	618	535	116	100	131	34	46	27	368.397	373.606	332.494	349.931	397.407	361.18	360.254	341.849	296.315	265.679	176.797	257.63	213.42	252.437	173.421	NSNoFC	0.0280891
ENSG00000088205.13	ENSG00000088205	704.858	-0.0192896	0.034989	0.247859	0.755112	-1.15557	DDX18	DEAD-box helicase 18 [Source:HGNC Symbol;Acc:HGNC:2741]	2388	2484	2511	2322	2360	2344	1203	1412	1416	237	285	309	56	78	95	877.102	868.949	920.5	850.827	880.638	811.703	753.713	781.054	784.264	542.81	503.87	607.691	351.515	428.045	610.184	NSNoFC	0.121988
ENSG00000088247.19	ENSG00000088247	1826.94	0.0133893	0.033231	0.314577	0.806966	1.00566	KHSRP	KH-type splicing regulatory protein [Source:HGNC Symbol;Acc:HGNC:6316]	3665	3684	3501	3783	3559	4009	3387	3652	3367	1141	1313	1408	313	307	315	1346.14	1288.73	1283.42	1386.17	1328.05	1388.27	2122.05	2020.12	1864.84	2613.27	2321.34	2769.03	1964.72	1684.74	2023.24	NSNoFC	0.0931447
ENSG00000088256.9	ENSG00000088256	1228.39	-0.0113597	0.0325107	0.41389	0.855093	-0.817068	GNA11	G protein subunit alpha 11 [Source:HGNC Symbol;Acc:HGNC:4379]	3433	3361	3035	3104	3119	3226	2315	2234	2420	721	845	737	149	171	150	1260.93	1175.74	1112.59	1137.37	1163.86	1117.13	1450.41	1235.75	1340.34	1651.33	1493.93	1449.41	935.28	938.406	963.449	NSNoFC	0.0679869
ENSG00000088280.21	ENSG00000088280	166.502	0.00295682	0.0338677	0.618423	0.920968	0.498087	ASAP3	ArfGAP with SH3 domain, ankyrin repeat and PH domain 3 [Source:HGNC Symbol;Acc:HGNC:14987]	319	289	241	265	344	288	259	281	253	103	106	90	46	29	56	117.167	101.098	88.3474	97.1013	128.364	99.7314	162.271	155.436	140.126	235.905	187.404	176.997	288.744	159.145	359.688	NSNoFC	0.0357554
ENSG00000088298.13	ENSG00000088298	182.663	-0.00061337	0.0326932	0.942332	0.993296	-0.0723396	EDEM2	ER degradation enhancing alpha-mannosidase like protein 2 [Source:HGNC Symbol;Acc:HGNC:15877]	615	606	629	656	582	599	366	357	351	79	148	103	7	7	9	225.887	211.99	230.583	240.371	217.174	207.427	229.309	197.476	194.405	180.937	261.659	202.564	43.9393	38.4143	57.807	NSNoFC	0.00292133
ENSG00000088325.16	ENSG00000088325	1163.94	-0.0436649	0.0659601	0.0406349	0.456405	-2.04724	TPX2	TPX2 microtubule nucleation factor [Source:HGNC Symbol;Acc:HGNC:1249]	2033	2028	2017	1727	1818	1917	1342	1688	1565	328	488	350	506	462	410	746.712	709.432	739.406	632.807	678.39	663.837	840.8	933.724	866.789	751.23	862.767	688.323	3176.18	2535.34	2633.43	NSNoFC	0.340649
ENSG00000088356.6	ENSG00000088356	176.858	0.00214195	0.0324726	0.867065	0.982816	0.167388	PDRG1	p53 and DNA damage regulated 1 [Source:HGNC Symbol;Acc:HGNC:16119]	406	472	400	410	417	463	366	460	383	100	108	98	24	24	21	149.122	165.114	146.635	150.232	155.604	160.332	229.309	254.451	212.128	229.034	190.94	192.73	150.649	131.706	134.883	NSNoFC	0.00752798
ENSG00000088367.23	ENSG00000088367	220.899	-0.0130423	0.0356604	0.254629	0.761527	-1.13918	EPB41L1	erythrocyte membrane protein band 4.1 like 1 [Source:HGNC Symbol;Acc:HGNC:3378]	689	716	724	633	664	669	271	407	370	99	100	116	36	31	32	253.067	250.47	265.409	231.944	247.773	231.668	169.789	225.134	204.928	226.743	176.797	228.13	225.974	170.12	205.536	NSNoFC	0.118315
ENSG00000088387.22	ENSG00000088387	385.645	-0.0458167	0.0662704	0.0297914	0.391551	-2.17285	DOCK9	dedicator of cytokinesis 9 [Source:HGNC Symbol;Acc:HGNC:14132]	705	787	708	646	655	673	455	533	498	214	235	257	95	123	115	258.943	275.307	259.544	236.707	244.414	233.053	285.07	294.831	275.822	490.132	415.472	505.426	596.319	674.994	738.644	NSNoFC	0.407212
ENSG00000088448.14	ENSG00000088448	517.573	0.0107461	0.0334888	0.401794	0.851355	0.838422	ANKRD10	ankyrin repeat domain 10 [Source:HGNC Symbol;Acc:HGNC:20265]	1299	1263	1254	1378	1344	1263	561	705	614	187	258	273	130	154	121	477.117	441.821	459.7	504.927	501.516	437.364	351.482	389.974	340.069	428.293	456.135	536.892	816.016	845.114	777.182	NSNoFC	0.0698895
ENSG00000088682.14	ENSG00000088682	161.102	-0.0344395	0.0580557	0.0244763	0.360219	-2.24957	COQ9	coenzyme Q9 [Source:HGNC Symbol;Acc:HGNC:25302]	555	523	507	416	473	475	303	367	335	78	82	80	8	24	17	203.849	182.955	185.86	152.431	176.501	164.488	189.838	203.008	185.543	178.646	144.973	157.331	50.2164	131.706	109.191	NSNoFC	0.443434
ENSG00000088808.18	ENSG00000088808	361.524	0.0107025	0.0352518	0.269903	0.768261	1.10329	PPP1R13B	protein phosphatase 1 regulatory subunit 13B [Source:HGNC Symbol;Acc:HGNC:14950]	222	157	168	196	180	223	214	234	238	184	230	201	186	206	170	81.5396	54.9215	61.5866	71.8183	67.1673	77.2226	134.077	129.438	131.818	421.422	406.632	395.294	1167.53	1130.48	1091.91	NSNoFC	0.114491
ENSG00000088812.18	ENSG00000088812	874.452	3.34636e-05	0.0277341	0.983509	0.997057	0.0206694	ATRN	attractin [Source:HGNC Symbol;Acc:HGNC:885]	2092	2298	2199	2230	2123	2227	1302	1540	1536	422	567	484	173	183	129	768.382	803.883	806.125	817.116	792.201	771.187	815.739	851.857	850.727	966.522	1002.44	951.853	1085.93	1004.26	828.566	NSNoFC	0.00127982
ENSG00000088826.18	ENSG00000088826	178.57	-0.000431177	0.0328026	0.968574	0.995244	-0.0393965	SMOX	spermine oxidase [Source:HGNC Symbol;Acc:HGNC:15862]	442	436	398	442	382	447	422	501	418	83	84	62	28	25	33	162.345	152.521	145.902	161.958	142.544	154.791	264.395	277.13	231.513	190.098	148.509	121.932	175.757	137.194	211.959	NSNoFC	0.00207032
ENSG00000088832.18	ENSG00000088832	3594.78	-0.0113316	0.0282758	0.51602	0.893163	-0.649492	FKBP1A	FKBP prolyl isomerase 1A [Source:HGNC Symbol;Acc:HGNC:3711]	9786	10730	10353	9915	9981	10311	6024	6273	6811	1992	2544	2204	370	490	378	3594.35	3753.55	3795.27	3633.05	3724.43	3570.59	3774.2	3469.94	3772.33	4562.35	4497.7	4334.47	2322.51	2689	2427.89	NSNoFC	0.0490692
ENSG00000088833.18	ENSG00000088833	780.088	0.0100142	0.0330745	0.439357	0.864386	0.773279	NSFL1C	NSFL1 cofactor [Source:HGNC Symbol;Acc:HGNC:15912]	1283	1437	1278	1320	1362	1477	1117	1051	1031	377	450	452	217	254	249	471.24	502.689	468.498	483.674	508.233	511.47	699.832	581.365	571.029	863.457	795.584	888.92	1362.12	1393.89	1599.33	NSNoFC	0.0632922
ENSG00000088854.13	ENSG00000088854	563.868	-0.00306265	0.0310419	0.820549	0.975073	-0.226839	DNAAF9	dynein axonemal assembly factor 9 [Source:HGNC Symbol;Acc:HGNC:17721]	1090	1246	1133	1175	1117	1129	788	994	958	308	389	373	149	121	104	400.352	435.874	415.343	430.543	416.81	390.961	493.704	549.835	530.597	705.423	687.738	733.556	935.28	664.018	667.991	NSNoFC	0.010963
ENSG00000088888.18	ENSG00000088888	545.126	-0.0103785	0.0336203	0.40675	0.853432	-0.829626	MAVS	mitochondrial antiviral signaling protein [Source:HGNC Symbol;Acc:HGNC:29233]	2039	2135	1905	1865	2042	1869	1099	1274	1141	169	177	196	43	32	52	748.915	746.862	698.348	683.373	761.976	647.215	688.554	704.718	631.953	387.067	312.93	385.461	269.913	175.608	333.996	NSNoFC	0.0688309
ENSG00000088930.8	ENSG00000088930	1981.24	-0.000790354	0.0285513	0.894267	0.986953	0.132907	XRN2	5'-3' exoribonuclease 2 [Source:HGNC Symbol;Acc:HGNC:12836]	3213	3300	3103	3087	3267	3288	2469	3002	2701	909	1120	970	640	776	593	1180.12	1154.4	1137.52	1131.14	1219.09	1138.6	1546.9	1660.57	1495.97	2081.92	1980.12	1907.64	4017.31	4258.5	3808.84	NSNoFC	0.00570371
ENSG00000088986.11	ENSG00000088986	2074.68	0.0141251	0.0335963	0.328658	0.813792	0.976821	DYNLL1	dynein light chain LC8-type 1 [Source:HGNC Symbol;Acc:HGNC:15476]	5542	5734	5445	5636	5430	6420	3782	3679	3673	1121	1484	1329	207	315	233	2035.55	2005.86	1996.07	2065.14	2026.21	2223.18	2369.53	2035.05	2034.32	2567.47	2623.66	2613.66	1299.35	1728.64	1496.56	NSNoFC	0.0894866
ENSG00000089006.17	ENSG00000089006	2104.98	0.00806143	0.0295472	0.619368	0.921555	0.496746	SNX5	sorting nexin 5 [Source:HGNC Symbol;Acc:HGNC:14969]	2643	2958	2824	2788	2863	2907	1839	2274	2216	871	1011	1014	808	1016	837	970.762	1034.76	1035.24	1021.58	1068.33	1006.66	1152.18	1257.87	1227.35	1994.88	1787.41	1994.17	5071.85	5575.56	5376.05	NSNoFC	0.0354786
ENSG00000089009.16	ENSG00000089009	4230.53	-0.0808863	0.0371905	0.00298474	0.130625	-2.96931	RPL6	ribosomal protein L6 [Source:HGNC Symbol;Acc:HGNC:10362]	14946	15728	15241	13776	14233	14658	6663	7091	7487	1212	1668	1425	566	662	543	5489.6	5501.94	5587.15	5047.8	5311.07	5075.91	4174.56	3922.42	4146.74	2775.89	2948.97	2802.46	3552.81	3632.89	3487.69	NSNoFC	0.883973
ENSG00000089022.15	ENSG00000089022	384.349	0.0060767	0.031568	0.653263	0.932313	0.449234	MAPKAPK5	MAPK activated protein kinase 5 [Source:HGNC Symbol;Acc:HGNC:6889]	785	793	828	835	785	837	516	541	601	196	288	231	70	111	92	288.327	277.406	303.534	305.961	292.924	289.844	323.288	299.256	332.869	448.906	509.174	454.293	439.393	609.141	590.915	NSNoFC	0.0304385
ENSG00000089048.15	ENSG00000089048	534.949	0.00729349	0.0336893	0.48781	0.885666	0.693796	ESF1	ESF1 nucleolar pre-rRNA processing protein homolog [Source:HGNC Symbol;Acc:HGNC:15898]	781	897	911	895	928	893	569	847	798	171	266	231	182	188	210	286.858	313.787	333.961	327.946	346.285	309.237	356.494	468.521	441.979	391.647	470.279	454.293	1142.42	1031.7	1348.83	NSNoFC	0.05273
ENSG00000089050.16	ENSG00000089050	188.223	-0.0254182	0.0449273	0.0624474	0.513265	-1.86311	RBBP9	RB binding protein 9, serine hydrolase [Source:HGNC Symbol;Acc:HGNC:9892]	645	712	640	585	550	634	318	421	340	67	101	84	29	17	11	236.906	249.071	234.616	214.356	205.233	219.548	199.236	232.878	188.312	153.453	178.564	165.198	182.034	93.2918	70.6529	NSNoFC	0.289658
ENSG00000089053.13	ENSG00000089053	1297.53	-0.10531	0.0402713	0.000511506	0.0482475	-3.47466	ANAPC5	anaphase promoting complex subunit 5 [Source:HGNC Symbol;Acc:HGNC:15713]	3313	3455	3355	2999	3015	3223	1956	2311	2178	522	720	620	284	297	258	1216.85	1208.62	1229.9	1098.89	1125.05	1116.09	1225.49	1278.34	1206.3	1195.56	1272.93	1219.32	1782.68	1629.86	1657.13	NSNoFC	1.31653
ENSG00000089057.15	ENSG00000089057	189.725	-0.0179638	0.0383911	0.147144	0.658932	-1.44969	SLC23A2	solute carrier family 23 member 2 [Source:HGNC Symbol;Acc:HGNC:10973]	649	653	649	589	616	565	409	492	525	47	74	82	10	14	22	238.375	228.431	237.915	215.821	229.861	195.654	256.25	272.152	290.776	107.646	130.829	161.264	62.7704	76.8286	141.306	NSNoFC	0.181159
ENSG00000089060.12	ENSG00000089060	141.037	-0.00136709	0.0331497	0.918174	0.990146	-0.102734	SLC8B1	solute carrier family 8 member B1 [Source:HGNC Symbol;Acc:HGNC:26175]	260	219	234	232	239	235	208	229	201	77	86	60	37	52	42	95.4968	76.6102	85.7813	85.0094	89.1833	81.3781	130.318	126.672	111.326	176.356	152.045	117.998	232.251	285.363	269.766	NSNoFC	0.00430084
ENSG00000089063.16	ENSG00000089063	1398.55	-0.0155685	0.0327876	0.32568	0.811824	-0.982853	TMEM230	transmembrane protein 230 [Source:HGNC Symbol;Acc:HGNC:15876]	2815	2882	2907	2614	2744	2908	1614	1740	1893	594	939	774	381	434	396	1033.94	1008.18	1065.67	957.822	1023.93	1007.01	1011.22	962.488	1048.46	1360.46	1660.12	1522.18	2391.55	2381.69	2543.51	NSNoFC	0.0905379
ENSG00000089094.21	ENSG00000089094	199.106	-0.00727714	0.0341569	0.43263	0.860138	-0.784699	KDM2B	lysine demethylase 2B [Source:HGNC Symbol;Acc:HGNC:13610]	681	624	662	616	608	613	343	376	348	50	79	111	38	26	22	250.128	218.287	242.681	225.715	226.876	212.276	214.899	207.986	192.743	114.517	139.669	218.297	238.528	142.682	141.306	NSNoFC	0.0654318
ENSG00000089154.11	ENSG00000089154	1843.52	-0.00484923	0.030756	0.996231	0.999753	0.00472381	GCN1	GCN1 activator of EIF2AK4 [Source:HGNC Symbol;Acc:HGNC:4199]	3808	3951	3785	3825	3915	3775	2686	3007	2669	1012	1129	1025	428	527	402	1398.66	1382.13	1387.53	1401.56	1460.89	1307.24	1682.85	1663.33	1478.25	2317.82	1996.03	2015.8	2686.58	2892.05	2582.04	NSNoFC	0.000107151
ENSG00000089157.16	ENSG00000089157	14330.9	0.00159051	0.0280247	0.82473	0.975073	0.221466	RPLP0	ribosomal protein lateral stalk subunit P0 [Source:HGNC Symbol;Acc:HGNC:10371]	28680	29895	28132	28045	29009	30138	21467	20728	22502	7768	10357	9278	3152	3767	3104	10534	10457.8	10312.8	10276.2	10824.8	10436.5	13449.7	11465.8	12462.9	17791.3	18310.8	18246.5	19785.2	20672.4	19937	NSNoFC	0.010963
ENSG00000089159.17	ENSG00000089159	2282.71	-0.00675677	0.0301881	0.61038	0.918647	-0.509531	PXN	paxillin [Source:HGNC Symbol;Acc:HGNC:9718]	8347	8749	8191	8291	8148	8278	4458	4804	4885	842	891	888	171	174	114	3065.82	3060.56	3002.71	3037.99	3040.44	2866.59	2793.06	2657.35	2705.6	1928.46	1575.26	1746.37	1073.37	954.869	732.221	NSNoFC	0.0368513
ENSG00000089177.20	ENSG00000089177	227.959	0.0147544	0.0366063	0.20719	0.724768	1.26133	KIF16B	kinesin family member 16B [Source:HGNC Symbol;Acc:HGNC:15869]	418	481	418	482	474	476	279	391	398	133	160	146	49	45	60	153.529	168.263	153.233	176.614	176.874	164.834	174.801	216.283	220.436	304.615	282.874	287.129	307.575	246.949	385.38	NSNoFC	0.139801
ENSG00000089195.15	ENSG00000089195	253.019	0.015591	0.0366511	0.201599	0.72041	1.27701	TRMT6	tRNA methyltransferase 6 non-catalytic subunit [Source:HGNC Symbol;Acc:HGNC:20900]	650	686	697	797	627	779	439	548	528	127	173	150	28	21	33	238.742	239.975	255.511	292.037	233.966	269.76	275.046	303.128	292.438	290.873	305.858	294.996	175.757	115.243	211.959	NSNoFC	0.14242
ENSG00000089220.5	ENSG00000089220	1677.36	0.0196737	0.0333492	0.256977	0.763081	1.13356	PEBP1	phosphatidylethanolamine binding protein 1 [Source:HGNC Symbol;Acc:HGNC:8630]	3873	3886	4026	3971	4094	4190	2615	2836	2893	1128	1530	1221	224	260	177	1422.54	1359.39	1475.88	1455.05	1527.68	1450.95	1638.37	1568.74	1602.31	2583.5	2704.99	2401.26	1406.06	1426.82	1136.87	NSNoFC	0.117429
ENSG00000089225.20	ENSG00000089225	364.765	-0.0312862	0.0435456	0.100573	0.603413	-1.64208	TBX5	T-box transcription factor 5 [Source:HGNC Symbol;Acc:HGNC:11604]	1254	1300	1307	1228	1118	1257	674	752	727	96	115	121	37	64	45	460.588	454.764	479.129	449.964	417.184	435.286	422.28	415.972	402.655	219.872	203.316	237.963	232.251	351.216	289.035	NSNoFC	0.219386
ENSG00000089234.16	ENSG00000089234	367.144	-0.00806162	0.0331638	0.514546	0.893163	-0.651776	BRAP	BRCA1 associated protein [Source:HGNC Symbol;Acc:HGNC:1099]	572	608	614	551	566	605	498	620	578	148	138	126	106	152	145	210.093	212.69	225.084	201.897	211.204	209.505	312.011	342.956	320.131	338.97	243.979	247.796	665.367	834.139	931.334	NSNoFC	0.0490692
ENSG00000089248.7	ENSG00000089248	1100.14	0.0448143	0.0541309	0.0479709	0.475946	1.97763	ERP29	endoplasmic reticulum protein 29 [Source:HGNC Symbol;Acc:HGNC:13799]	2139	2432	2167	2319	2269	2694	1482	1695	1748	696	942	890	166	227	204	785.645	850.758	794.394	849.728	846.681	932.904	928.514	937.596	968.146	1594.07	1665.42	1750.31	1041.99	1245.72	1310.29	NSNoFC	0.322443
ENSG00000089280.20	ENSG00000089280	6144.39	0.0517268	0.0533925	0.0387545	0.446211	2.06678	FUS	FUS RNA binding protein [Source:HGNC Symbol;Acc:HGNC:4010]	9564	10471	9568	10637	9663	11549	7633	8462	7941	3029	3829	3637	1951	1986	1886	3512.81	3662.95	3507.5	3897.61	3605.76	3999.3	4782.29	4680.79	4398.19	6937.43	6769.54	7152.66	12246.5	10898.7	12113.8	NSNoFC	0.35046
ENSG00000089289.16	ENSG00000089289	360.629	-0.0147251	0.0353123	0.325809	0.811824	-0.98259	IGBP1	immunoglobulin binding protein 1 [Source:HGNC Symbol;Acc:HGNC:5461]	731	876	781	695	737	826	517	675	625	186	218	220	73	85	81	268.493	306.441	286.304	254.662	275.013	286.035	323.915	373.379	346.162	426.002	385.416	432.66	458.224	466.459	520.263	NSNoFC	0.0905379
ENSG00000089327.16	ENSG00000089327	1615.05	0.000879984	0.0322745	0.956326	0.993296	0.0547646	FXYD5	FXYD domain containing ion transport regulator 5 [Source:HGNC Symbol;Acc:HGNC:4029]	4532	4969	4617	4525	4835	4769	2892	3026	3003	1018	1078	878	169	138	169	1664.58	1738.25	1692.53	1658.05	1804.19	1651.46	1811.92	1673.84	1663.24	2331.56	1905.87	1726.71	1060.82	757.31	1085.49	NSNoFC	0.00292133
ENSG00000089335.22	ENSG00000089335	144.605	0.00138832	0.0332763	0.868375	0.982816	0.165722	ZNF302	zinc finger protein 302 [Source:HGNC Symbol;Acc:HGNC:13848]	524	508	503	577	449	531	227	321	277	34	31	25	26	32	9	192.463	177.708	184.393	211.424	167.545	183.88	142.222	177.562	153.419	77.8714	54.8069	49.1659	163.203	175.608	57.807	NSNoFC	0.00752798
ENSG00000089351.15	ENSG00000089351	364.776	-0.00454247	0.0320895	0.704541	0.945856	-0.379198	GRAMD1A	GRAM domain containing 1A [Source:HGNC Symbol;Acc:HGNC:29305]	914	930	877	891	878	888	757	760	712	201	205	226	52	66	44	335.708	325.331	321.497	326.48	327.627	307.505	474.282	420.397	394.348	460.358	362.433	444.46	326.406	362.192	282.612	NSNoFC	0.0241748
ENSG00000089486.17	ENSG00000089486	278.346	-0.00841392	0.0333603	0.467485	0.879712	-0.726577	CDIP1	cell death inducing p53 target 1 [Source:HGNC Symbol;Acc:HGNC:13234]	528	563	522	498	529	511	440	438	466	149	171	163	81	92	44	193.932	196.948	191.358	182.477	197.397	176.954	275.672	242.281	258.098	341.26	302.322	320.562	508.441	504.873	282.612	NSNoFC	0.0556596
ENSG00000089597.18	ENSG00000089597	5218.16	0.0350813	0.0304164	0.0878342	0.579221	1.70693	GANAB	glucosidase II alpha subunit [Source:HGNC Symbol;Acc:HGNC:4138]	11346	11605	11055	11454	11615	12247	8100	8717	8694	3540	4352	4129	797	899	724	4167.33	4059.64	4052.62	4196.97	4334.16	4241.01	5074.88	4821.84	4815.25	8107.79	7694.18	8120.25	5002.8	4933.49	4650.25	NSNoFC	0.237155
[truncated: 7,203 more rows]

## Sheet: Human 6hpi
original_gene	gene	baseMean	log2FoldChange	lfcSE	pvalue	padj	stat_res	external_gene_name	description	Mock1	Mock2	Mock3	2hpi1	2hpi2	2hpi3	6hpi_n_PAA1	6hpi_n_PAA2	6hpi_n_PAA3	9hpi_n_PAA1	9hpi_n_PAA2	9hpi_n_PAA3	16hpi1	16hpi2	16hpi3	Mock1_normalized	Mock2_normalized	Mock3_normalized	2hpi1_normalized	2hpi2_normalized	2hpi3_normalized	6hpi_n_PAA1_normalized	6hpi_n_PAA2_normalized	6hpi_n_PAA3_normalized	9hpi_n_PAA1_normalized	9hpi_n_PAA2_normalized	9hpi_n_PAA3_normalized	16hpi1_normalized	16hpi2_normalized	16hpi3_normalized	group	negLogP
[truncated: 21,521 more rows]

[truncated: 8 more sheets: Human 9hpi, Human 16hpi, Biovine 2hpi, Bovine 6hpi, Bovine 9hpi, Equine 2hpi, Equine 6hpi, Equine 9hpi]
