# Supplementary material for: Cross-Species Analysis of Transcriptomic Response to Alpha-Herpesvirus Infection in Human, Bovine and Equine Cells
Source: Int J Mol Sci. 2026 Jan 27;27(3):1261. doi: 10.3390/ijms27031261 (PMC12898550; doi:10.3390/ijms27031261)
Supplement: Supplementary file 1 [file ijms-27-01261-s001.zip › Supp_Table S3_Transciptionfactors.xlsx]

## Sheet: Bovine_2hpi_TFs
	statistic	source	condition	score	p_value	p_adj
1	ulm	RELA	contrast	9.24925	2.61147e-20	6.92039e-18
2	ulm	BHLHE40	contrast	9.0647	1.4275e-19	1.26096e-17
3	ulm	NFKB1	contrast	9.07001	1.35997e-19	1.26096e-17
4	ulm	ELK1	contrast	8.49578	2.17974e-17	1.44408e-15
5	ulm	CREB1	contrast	8.44349	3.4063e-17	1.80534e-15
6	ulm	ETS1	contrast	8.40629	4.67187e-17	2.06341e-15
7	ulm	EGR1	contrast	8.15876	3.69611e-16	1.39924e-14
8	ulm	FOXL2	contrast	7.65092	2.1365e-14	7.07717e-13
9	ulm	EPAS1	contrast	7.11351	1.1909e-12	3.50653e-11
10	ulm	FOSL2	contrast	7.07626	1.55729e-12	4.12683e-11
11	ulm	JUNB	contrast	6.36088	2.07356e-10	4.62862e-09
12	ulm	SRF	contrast	6.35923	2.09598e-10	4.62862e-09
13	ulm	JUN	contrast	6.27575	3.59075e-10	7.3196e-09
14	ulm	REL	contrast	5.80538	6.5727e-09	1.24412e-07
15	ulm	HIF1A	contrast	5.63271	1.81106e-08	3.19953e-07
16	ulm	STAT1	contrast	5.59084	2.30555e-08	3.81857e-07
17	ulm	RELB	contrast	5.49797	3.91477e-08	6.10243e-07
18	ulm	STAT3	contrast	5.46988	4.5871e-08	6.75323e-07
19	ulm	CEBPD	contrast	5.28863	1.25244e-07	1.74682e-06
20	ulm	KLF6	contrast	5.24359	1.59964e-07	2.11952e-06
21	ulm	FOXO3	contrast	5.16055	2.49871e-07	3.15313e-06
22	ulm	TP53	contrast	5.02281	5.16009e-07	6.21557e-06
23	ulm	ATF2	contrast	4.98651	6.22777e-07	7.17548e-06
24	ulm	ESR1	contrast	4.87214	1.11706e-06	1.23342e-05
25	ulm	ARNT	contrast	4.59781	4.30999e-06	4.56859e-05
26	ulm	NFE2L2	contrast	4.55239	5.35237e-06	5.4553e-05
27	ulm	NFATC1	contrast	4.50831	6.5922e-06	6.47012e-05
28	ulm	FOS	contrast	4.41928	9.98376e-06	9.44892e-05
29	ulm	ATF4	contrast	4.40256	1.0784e-05	9.66946e-05
30	ulm	CREB3L1	contrast	4.39218	1.13114e-05	9.66946e-05
31	ulm	SP1	contrast	4.39522	1.11545e-05	9.66946e-05
32	ulm	E2F1	contrast	4.26959	1.97231e-05	0.000163332
33	ulm	ATF3	contrast	4.18493	2.87142e-05	0.000230583
34	ulm	VDR	contrast	4.13085	3.63704e-05	0.000283475
35	ulm	FOXO4	contrast	4.06984	4.73245e-05	0.000358314
36	ulm	KLF4	contrast	4.05846	4.96877e-05	0.000365756
37	ulm	PGR	contrast	-4.03347	5.52754e-05	0.000395891
38	ulm	SMAD3	contrast	4.01471	5.98554e-05	0.000417413
39	ulm	ELK4	contrast	3.91271	9.17343e-05	0.000623323
40	ulm	JUND	contrast	3.87709	0.000106237	0.000703821
41	ulm	TFAP2A	contrast	3.76136	0.000169737	0.00109708
42	ulm	TWIST1	contrast	3.69768	0.00021848	0.0013785
43	ulm	MNT	contrast	3.69115	0.000224157	0.00138143
44	ulm	AHR	contrast	3.66063	0.000252596	0.00152131
45	ulm	RBPJ	contrast	3.4803	0.0005025	0.00295917
46	ulm	BACH1	contrast	3.44666	0.000569374	0.00328009
47	ulm	ETS2	contrast	3.36436	0.000769453	0.0043384
48	ulm	ATF1	contrast	3.29961	0.000970824	0.00535976
49	ulm	POU2F1	contrast	3.11374	0.00185137	0.0100125
50	ulm	FOXK2	contrast	3.10559	0.00190308	0.0100863
51	ulm	CLOCK	contrast	3.08246	0.00205731	0.0106899
52	ulm	STAT6	contrast	2.9403	0.00328472	0.0167394
53	ulm	SREBF1	contrast	-2.81567	0.00487499	0.024375
54	ulm	FLI1	contrast	2.79988	0.00511967	0.0251243
55	ulm	E2F4	contrast	2.7871	0.00532596	0.0256614
56	ulm	MEF2B	contrast	2.76329	0.00573031	0.0271166
57	ulm	TGIF2	contrast	2.73056	0.00633134	0.0294352
58	ulm	SNAI2	contrast	2.68856	0.00718523	0.0328291
59	ulm	POU5F1	contrast	-2.65514	0.00793731	0.0356506
60	ulm	E2F5	contrast	-2.64703	0.00813004	0.0359077
61	ulm	NR2C2	contrast	2.58885	0.00964035	0.0418802
62	ulm	BMAL1	contrast	2.55059	0.0107656	0.0460143
63	ulm	EBF1	contrast	2.50562	0.0122358	0.0514681
64	ulm	AR	contrast	2.49571	0.012583	0.0516066
65	ulm	RARA	contrast	2.49359	0.0126582	0.0516066
66	ulm	MEF2A	contrast	2.47546	0.0133193	0.0534792
67	ulm	MAFF	contrast	2.40716	0.0160912	0.0636443
68	ulm	ETV1	contrast	2.38155	0.0172542	0.0662662
69	ulm	TBP	contrast	2.38669	0.0170151	0.0662662
70	ulm	CEBPA	contrast	2.36613	0.0179898	0.0681044
71	ulm	ARID3A	contrast	2.36043	0.0182687	0.0681861
72	ulm	SREBF2	contrast	-2.33785	0.0194103	0.0714407
73	ulm	IKZF1	contrast	2.32787	0.0199342	0.0718185
74	ulm	TCF7L2	contrast	2.32561	0.020055	0.0718185
75	ulm	MYC	contrast	2.3041	0.0212329	0.0750229
76	ulm	NFKB2	contrast	2.28581	0.0222817	0.0776928
77	ulm	ETV4	contrast	2.27467	0.022942	0.0788926
78	ulm	NR1H2	contrast	2.27005	0.0232212	0.0788926
79	ulm	ZBED1	contrast	2.24957	0.0244928	0.0821593
80	ulm	NFE2	contrast	2.20443	0.027512	0.0911335
81	ulm	ARID2	contrast	2.14835	0.0317049	0.103726
82	ulm	TCF4	contrast	2.11762	0.0342261	0.110609
83	ulm	TEAD2	contrast	-2.10507	0.0353047	0.11272
84	ulm	NR1H3	contrast	2.07083	0.0383946	0.121126
85	ulm	BACH2	contrast	2.06194	0.0392335	0.122316
86	ulm	CEBPB	contrast	2.03319	0.0420536	0.129584
87	ulm	FOXP2	contrast	2.00805	0.0446589	0.13603
88	ulm	ZNF217	contrast	2.00263	0.0452382	0.136229
89	ulm	GATA3	contrast	1.98339	0.0473448	0.140396
90	ulm	SP4	contrast	-1.98038	0.0476816	0.140396
91	ulm	E2F2	contrast	1.96004	0.0500125	0.145641
92	ulm	HNF4G	contrast	-1.93532	0.0529724	0.152584
93	ulm	SMAD5	contrast	-1.90257	0.0571186	0.162757
94	ulm	YY1	contrast	-1.86884	0.0616672	0.173849
95	ulm	FOXO1	contrast	1.84125	0.0656081	0.182728
96	ulm	RUNX1	contrast	1.83725	0.066196	0.182728
97	ulm	TEAD1	contrast	-1.80708	0.0707723	0.193347
98	ulm	SPI1	contrast	1.78548	0.0742066	0.200661
99	ulm	SIX5	contrast	-1.77752	0.0755068	0.202114
100	ulm	RFX1	contrast	-1.75679	0.0789778	0.209291
101	ulm	ELF1	contrast	1.72312	0.08489	0.222731
102	ulm	GLI2	contrast	-1.70892	0.0874904	0.227303
103	ulm	SMAD4	contrast	1.70266	0.0886564	0.228097
104	ulm	THAP11	contrast	-1.67415	0.0941262	0.239841
105	ulm	TAL1	contrast	1.64637	0.099711	0.251652
106	ulm	HMBOX1	contrast	1.63924	0.101188	0.252969
107	ulm	CREM	contrast	1.6315	0.10281	0.254623
108	ulm	POU2F2	contrast	1.61866	0.105545	0.256601
109	ulm	SP3	contrast	1.61888	0.105498	0.256601
110	ulm	ZFX	contrast	1.6036	0.108827	0.262174
111	ulm	NR4A1	contrast	1.5961	0.110491	0.263785
112	ulm	TFDP1	contrast	1.58814	0.112279	0.26566
113	ulm	BCL6	contrast	1.58188	0.113702	0.266647
114	ulm	FOXP1	contrast	1.56116	0.11851	0.275485
115	ulm	E2F7	contrast	1.55221	0.120637	0.276854
116	ulm	ZBTB7A	contrast	-1.5499	0.121189	0.276854
117	ulm	SMAD1	contrast	1.54369	0.122688	0.277883
118	ulm	IRF9	contrast	1.51594	0.12956	0.289363
119	ulm	ZNF274	contrast	1.51443	0.12994	0.289363
120	ulm	PAX6	contrast	1.50129	0.133305	0.294381
121	ulm	E2F6	contrast	1.4661	0.142645	0.309844
122	ulm	ZNF384	contrast	1.46915	0.141815	0.309844
123	ulm	MAX	contrast	1.44503	0.148472	0.3173
124	ulm	SOX13	contrast	1.44757	0.14776	0.3173
125	ulm	STAT2	contrast	1.42738	0.153494	0.325408
126	ulm	MXI1	contrast	1.40138	0.161124	0.338871
127	ulm	NANOG	contrast	-1.37247	0.169941	0.354602
128	ulm	NFYB	contrast	-1.3643	0.172498	0.357126
129	ulm	MITF	contrast	1.35686	0.174848	0.357877
130	ulm	POU4F2	contrast	-1.35462	0.175562	0.357877
131	ulm	PPARA	contrast	1.33902	0.180589	0.359819
132	ulm	SOX11	contrast	1.34101	0.17994	0.359819
133	ulm	SOX9	contrast	1.34402	0.178966	0.359819
134	ulm	NEUROD1	contrast	1.31212	0.189504	0.374711
135	ulm	SIX2	contrast	-1.30663	0.191361	0.374711
136	ulm	ZNF592	contrast	-1.30386	0.192305	0.374711
137	ulm	USF1	contrast	1.29267	0.196149	0.379413
138	ulm	CUX1	contrast	-1.28574	0.198558	0.381288
139	ulm	KLF9	contrast	1.27645	0.201821	0.384766
140	ulm	MAFK	contrast	-1.24013	0.214951	0.406872
141	ulm	FOXM1	contrast	1.22559	0.220375	0.414181
142	ulm	ERG	contrast	1.21506	0.224365	0.418709
143	ulm	KLF1	contrast	1.2082	0.226994	0.420654
144	ulm	EOMES	contrast	-1.19323	0.232802	0.426054
145	ulm	PBX3	contrast	-1.18893	0.234489	0.426054
146	ulm	TFAP2C	contrast	1.18831	0.234732	0.426054
147	ulm	MEIS2	contrast	-1.17495	0.240038	0.432721
148	ulm	SPIB	contrast	-1.13274	0.257344	0.460785
149	ulm	ELF5	contrast	-1.10817	0.26781	0.476306
150	ulm	ZNF740	contrast	1.09041	0.275554	0.486812
151	ulm	BATF	contrast	1.04538	0.295868	0.513111
152	ulm	TCF3	contrast	1.04524	0.295933	0.513111
153	ulm	ZBTB11	contrast	1.04455	0.296249	0.513111
154	ulm	NFIC	contrast	-1.02966	0.303188	0.52172
155	ulm	EHF	contrast	1.01521	0.310026	0.523762
156	ulm	MYCN	contrast	1.01423	0.310491	0.523762
157	ulm	NR2F1	contrast	-1.0216	0.306989	0.523762
158	ulm	TP73	contrast	1.01049	0.312281	0.523762
159	ulm	CREB3	contrast	0.968815	0.332656	0.552741
160	ulm	CTCF	contrast	-0.966663	0.333731	0.552741
161	ulm	E2F3	contrast	0.954978	0.339607	0.556174
162	ulm	MBD2	contrast	-0.953109	0.340553	0.556174
163	ulm	PKNOX1	contrast	-0.945445	0.344449	0.556174
164	ulm	STAT4	contrast	0.94183	0.346297	0.556174
165	ulm	TCF7	contrast	0.948886	0.342696	0.556174
166	ulm	NRF1	contrast	-0.912832	0.361348	0.576851
167	ulm	TFAP4	contrast	-0.906251	0.36482	0.578906
168	ulm	NFYA	contrast	-0.897831	0.369292	0.582515
169	ulm	LYL1	contrast	0.89233	0.372233	0.583679
170	ulm	MAF	contrast	0.876747	0.380641	0.590765
171	ulm	ZBTB33	contrast	0.875697	0.381211	0.590765
172	ulm	MYBL2	contrast	0.866182	0.386406	0.595335
173	ulm	NR2F2	contrast	-0.854763	0.392698	0.598435
174	ulm	SP2	contrast	-0.854336	0.392935	0.598435
175	ulm	RFX5	contrast	-0.837566	0.40229	0.609182
176	ulm	PRDM14	contrast	0.812737	0.416384	0.626941
177	ulm	ESRRA	contrast	-0.798132	0.424809	0.628907
178	ulm	OTX2	contrast	-0.801966	0.422587	0.628907
179	ulm	RUNX2	contrast	-0.801457	0.422882	0.628907
180	ulm	FOSL1	contrast	0.783385	0.433415	0.631072
181	ulm	KMT2A	contrast	0.788778	0.430256	0.631072
182	ulm	PBX2	contrast	0.785728	0.432041	0.631072
183	ulm	LEF1	contrast	0.756046	0.449635	0.642111
184	ulm	NCOA3	contrast	0.761853	0.446161	0.642111
185	ulm	ONECUT1	contrast	-0.75429	0.450689	0.642111
186	ulm	RUNX3	contrast	0.756737	0.449221	0.642111
187	ulm	CEBPG	contrast	0.739229	0.459781	0.648096
188	ulm	SOX10	contrast	0.741722	0.458269	0.648096
189	ulm	GFI1B	contrast	0.726247	0.4677	0.65577
190	ulm	ATF7	contrast	0.696559	0.486091	0.660586
191	ulm	HBP1	contrast	0.711978	0.476491	0.660586
192	ulm	HNF1A	contrast	-0.698423	0.484925	0.660586
193	ulm	HNF4A	contrast	0.703571	0.481712	0.660586
194	ulm	IRF3	contrast	0.702443	0.482415	0.660586
195	ulm	REST	contrast	-0.703443	0.481792	0.660586
196	ulm	ASCL1	contrast	-0.67036	0.50264	0.67959
197	ulm	PPARG	contrast	-0.655474	0.512174	0.688965
198	ulm	GABPA	contrast	-0.63363	0.526334	0.704437
199	ulm	RFX2	contrast	-0.611525	0.540863	0.718027
200	ulm	TP63	contrast	0.608219	0.543053	0.718027
201	ulm	ZKSCAN1	contrast	-0.605863	0.544616	0.718027
202	ulm	KLF13	contrast	0.588416	0.556263	0.729751
203	ulm	KDM5B	contrast	0.569967	0.56871	0.741609
204	ulm	PRDM1	contrast	-0.562629	0.573697	0.741609
205	ulm	SNAPC4	contrast	-0.564335	0.572536	0.741609
206	ulm	GATA2	contrast	0.531783	0.594885	0.757907
207	ulm	KLF5	contrast	-0.533407	0.593761	0.757907
208	ulm	MYB	contrast	0.532722	0.594235	0.757907
209	ulm	NR3C1	contrast	-0.514101	0.60719	0.769882
210	ulm	STAT5B	contrast	0.501108	0.616303	0.777716
211	ulm	MYOD1	contrast	-0.482102	0.629742	0.787177
212	ulm	ZNF639	contrast	-0.482314	0.629591	0.787177
213	ulm	BCL11A	contrast	-0.461465	0.644472	0.801808
214	ulm	HINFP	contrast	0.440889	0.659301	0.816424
215	ulm	FOXA2	contrast	0.426796	0.669535	0.822625
216	ulm	HNF1B	contrast	-0.421895	0.673109	0.822625
217	ulm	WT1	contrast	0.421192	0.673622	0.822625
218	ulm	PAX5	contrast	0.407326	0.683776	0.829024
219	ulm	SOX6	contrast	0.405499	0.685118	0.829024
220	ulm	ZEB1	contrast	0.380843	0.703326	0.847189
221	ulm	FOXA1	contrast	0.36597	0.714394	0.852767
222	ulm	MBD1	contrast	0.367235	0.71345	0.852767
223	ulm	GATA1	contrast	0.329398	0.74186	0.878112
224	ulm	USF2	contrast	0.328878	0.742253	0.878112
225	ulm	SOX2	contrast	0.320133	0.748873	0.882006
226	ulm	NR2F6	contrast	0.296231	0.767058	0.899427
227	ulm	ZNF143	contrast	0.284488	0.776041	0.905951
228	ulm	MAZ	contrast	-0.272575	0.785184	0.911998
229	ulm	MEIS1	contrast	-0.264553	0.791358	0.911998
230	ulm	THAP1	contrast	0.264309	0.791546	0.911998
231	ulm	HOXA9	contrast	0.254914	0.798793	0.915093
232	ulm	PDX1	contrast	-0.251879	0.801138	0.915093
233	ulm	DUX4	contrast	-0.23176	0.816728	0.917957
234	ulm	GATA6	contrast	0.223989	0.82277	0.917957
235	ulm	IRF1	contrast	0.225354	0.821707	0.917957
236	ulm	PROX1	contrast	-0.221856	0.82443	0.917957
237	ulm	RXRA	contrast	-0.240063	0.810285	0.917957
238	ulm	ZNF24	contrast	0.23304	0.815734	0.917957
239	ulm	ESR2	contrast	0.210242	0.833482	0.924153
240	ulm	CDX2	contrast	-0.178332	0.858465	0.947888
241	ulm	KLF3	contrast	-0.169127	0.8657	0.95191
242	ulm	NCOA2	contrast	0.161001	0.872095	0.95498
243	ulm	NFE2L1	contrast	0.146439	0.883577	0.963571
244	ulm	BHLHE22	contrast	0.118436	0.905724	0.966394
245	ulm	ELF3	contrast	0.110906	0.911692	0.966394
246	ulm	MEF2C	contrast	0.118184	0.905924	0.966394
247	ulm	NCOA1	contrast	0.113107	0.909947	0.966394
248	ulm	TCF12	contrast	-0.120812	0.903842	0.966394
249	ulm	XBP1	contrast	-0.115004	0.908443	0.966394
250	ulm	ZEB2	contrast	0.116157	0.90753	0.966394
251	ulm	GRHL2	contrast	-0.0888461	0.929206	0.978324
252	ulm	MAFB	contrast	0.0827865	0.934023	0.978324
253	ulm	ZNF263	contrast	0.0837871	0.933227	0.978324
254	ulm	HOXB13	contrast	0.0749513	0.940255	0.980974
255	ulm	MAFG	contrast	0.0664452	0.947024	0.984163
256	ulm	ATF6	contrast	-0.0231892	0.9815	0.985573
257	ulm	CTCFL	contrast	0.0414188	0.966963	0.985573
258	ulm	HSF1	contrast	0.0227448	0.981854	0.985573
259	ulm	IRF2	contrast	-0.0344632	0.972508	0.985573
260	ulm	IRF4	contrast	-0.0527911	0.957899	0.985573
261	ulm	NR5A2	contrast	-0.0330299	0.973651	0.985573
262	ulm	STAT5A	contrast	-0.0236468	0.981135	0.985573
263	ulm	TBX21	contrast	-0.0468691	0.962618	0.985573
264	ulm	TEAD4	contrast	-0.0460494	0.963272	0.985573
265	ulm	FOXJ2	contrast	-0.0123132	0.990176	0.990176

## Sheet: Bovine_6hpi_TFs
	statistic	source	condition	score	p_value	p_adj
1	ulm	FOXO3	contrast	6.43699	1.26171e-10	3.34353e-08
2	ulm	ARID2	contrast	4.08891	4.36035e-05	0.00338792
3	ulm	KLF13	contrast	3.93499	8.36355e-05	0.00338792
4	ulm	NFKB1	contrast	3.91868	8.94921e-05	0.00338792
5	ulm	NR1H2	contrast	-4.0108	6.08546e-05	0.00338792
6	ulm	RELA	contrast	3.92997	8.53992e-05	0.00338792
7	ulm	TP53	contrast	4.15854	3.22351e-05	0.00338792
8	ulm	CREB1	contrast	3.83942	0.000123916	0.00385913
9	ulm	STAT2	contrast	3.82561	0.000131065	0.00385913
10	ulm	RBPJ	contrast	3.78491	0.00015446	0.00409319
11	ulm	EGR1	contrast	3.59487	0.00032576	0.00784786
12	ulm	FOXO4	contrast	3.56316	0.000367735	0.00812082
13	ulm	HMBOX1	contrast	3.49061	0.000483519	0.00985634
14	ulm	FOXO1	contrast	3.44746	0.000567678	0.0107453
15	ulm	ZBTB7A	contrast	-3.33723	0.000848578	0.0149915
16	ulm	FOXP1	contrast	3.30787	0.000942649	0.0156126
17	ulm	BACH1	contrast	3.15518	0.00160768	0.0221806
18	ulm	CREB3	contrast	-3.17849	0.00148394	0.0221806
19	ulm	GLI2	contrast	-3.12929	0.00175621	0.0221806
20	ulm	POU4F2	contrast	-3.12904	0.00175771	0.0221806
21	ulm	THAP11	contrast	-3.15537	0.0016066	0.0221806
22	ulm	TP73	contrast	3.10228	0.00192447	0.0231812
23	ulm	ZNF217	contrast	3.04483	0.0023328	0.026878
24	ulm	RELB	contrast	2.96073	0.00307467	0.0339495
25	ulm	NFIC	contrast	-2.92125	0.00349238	0.0370192
26	ulm	ESRRA	contrast	-2.90469	0.00368241	0.0375323
27	ulm	SMAD3	contrast	2.87703	0.00402098	0.0394652
28	ulm	GATA6	contrast	-2.84319	0.00447342	0.0423377
29	ulm	HNF4G	contrast	-2.83171	0.00463715	0.042374
30	ulm	NR2C2	contrast	2.80148	0.00509442	0.0450007
31	ulm	ZNF274	contrast	2.78016	0.00544113	0.0465129
32	ulm	ELK1	contrast	2.73678	0.00621284	0.0514501
33	ulm	NR1H3	contrast	-2.7091	0.00675548	0.0542486
34	ulm	PGR	contrast	-2.52742	0.0115023	0.08965
35	ulm	E2F1	contrast	2.49597	0.0125738	0.0952019
36	ulm	CREM	contrast	2.45111	0.0142547	0.10493
37	ulm	IKZF1	contrast	2.42423	0.0153544	0.109971
38	ulm	ATF2	contrast	2.40994	0.0159689	0.111362
39	ulm	TFDP1	contrast	-2.36034	0.0182727	0.124161
40	ulm	NR2F2	contrast	-2.34698	0.0189413	0.125486
41	ulm	BATF	contrast	2.29239	0.0218993	0.139067
42	ulm	BHLHE40	contrast	2.28098	0.0225656	0.139067
43	ulm	TEAD1	contrast	-2.28681	0.022223	0.139067
44	ulm	FOXL2	contrast	2.26827	0.0233293	0.140506
45	ulm	TAL1	contrast	2.23883	0.0251838	0.148305
46	ulm	FOXP2	contrast	2.23025	0.0257476	0.148329
47	ulm	KLF5	contrast	-2.14444	0.0320158	0.180515
48	ulm	ELF5	contrast	-2.13431	0.032836	0.181282
49	ulm	E2F2	contrast	2.11124	0.0347712	0.188048
50	ulm	ZEB1	contrast	-2.0955	0.0361459	0.191573
51	ulm	IRF4	contrast	2.07033	0.0384416	0.195904
52	ulm	SMAD4	contrast	2.07075	0.0384017	0.195904
53	ulm	POU2F2	contrast	-2.00771	0.0446953	0.223477
54	ulm	RARA	contrast	-1.98334	0.0473509	0.23237
55	ulm	IRF3	contrast	1.96808	0.0490798	0.234214
56	ulm	ZNF384	contrast	1.96449	0.0494942	0.234214
57	ulm	FOXK2	contrast	1.95309	0.0508308	0.236318
58	ulm	SMAD5	contrast	-1.93083	0.0535253	0.244555
59	ulm	MAFB	contrast	1.9117	0.055937	0.251242
60	ulm	ATF4	contrast	1.88567	0.0593615	0.257882
61	ulm	KDM5B	contrast	-1.88741	0.0591277	0.257882
62	ulm	SNAI2	contrast	1.82577	0.0679085	0.290254
63	ulm	YY1	contrast	-1.78703	0.0739563	0.311086
64	ulm	KLF4	contrast	1.75459	0.0793532	0.328572
65	ulm	MNT	contrast	1.74721	0.0806245	0.3287
66	ulm	E2F3	contrast	1.73539	0.0826951	0.332033
67	ulm	NCOA3	contrast	1.72735	0.0841286	0.332747
68	ulm	KLF6	contrast	-1.71853	0.0857247	0.334074
69	ulm	SP1	contrast	-1.71059	0.0871801	0.334822
70	ulm	TBP	contrast	-1.68127	0.0927354	0.35107
71	ulm	ATF1	contrast	1.62991	0.103145	0.374432
72	ulm	MAZ	contrast	-1.63225	0.102652	0.374432
73	ulm	XBP1	contrast	-1.63778	0.101492	0.374432
74	ulm	MEF2C	contrast	-1.61929	0.105408	0.377476
75	ulm	CREB3L1	contrast	1.60187	0.109208	0.385868
76	ulm	ATF6	contrast	-1.59018	0.111818	0.389893
77	ulm	CEBPB	contrast	1.55823	0.119204	0.39465
78	ulm	CLOCK	contrast	-1.55224	0.120629	0.39465
79	ulm	ETV1	contrast	1.55792	0.119277	0.39465
80	ulm	IRF2	contrast	1.56856	0.116774	0.39465
81	ulm	STAT6	contrast	1.56803	0.116899	0.39465
82	ulm	ARNT	contrast	1.53781	0.12412	0.398624
83	ulm	CUX1	contrast	-1.53482	0.124852	0.398624
84	ulm	NFATC1	contrast	1.51904	0.128777	0.406261
85	ulm	SPIB	contrast	-1.51122	0.130757	0.407656
86	ulm	KLF9	contrast	1.49332	0.135377	0.41715
87	ulm	EPAS1	contrast	1.46796	0.142139	0.428031
88	ulm	SOX9	contrast	-1.4724	0.140937	0.428031
89	ulm	BACH2	contrast	1.44402	0.148756	0.438352
90	ulm	TWIST1	contrast	1.44361	0.148874	0.438352
91	ulm	TFAP4	contrast	-1.40754	0.159292	0.458831
92	ulm	ZBTB33	contrast	1.4101	0.158535	0.458831
93	ulm	TCF7	contrast	1.39345	0.163506	0.465905
94	ulm	HOXA9	contrast	1.36467	0.172379	0.484685
95	ulm	STAT1	contrast	1.36031	0.173755	0.484685
96	ulm	BMAL1	contrast	-1.35391	0.175789	0.485252
97	ulm	SOX6	contrast	-1.31189	0.189582	0.51793
98	ulm	KLF3	contrast	1.29472	0.195439	0.523145
99	ulm	ZKSCAN1	contrast	-1.29944	0.193815	0.523145
100	ulm	SOX13	contrast	-1.28827	0.197674	0.523837
101	ulm	CEBPA	contrast	1.27527	0.202237	0.530622
102	ulm	PAX6	contrast	-1.25452	0.209675	0.544744
103	ulm	USF1	contrast	-1.247	0.212421	0.546519
104	ulm	IRF9	contrast	1.21484	0.22445	0.571917
105	ulm	AHR	contrast	1.1774	0.239059	0.590537
106	ulm	EBF1	contrast	1.17336	0.240672	0.590537
107	ulm	NCOA1	contrast	1.17949	0.238223	0.590537
108	ulm	SNAPC4	contrast	1.17741	0.239052	0.590537
109	ulm	FOXM1	contrast	-1.1678	0.242909	0.590558
110	ulm	ELF3	contrast	-1.14229	0.253355	0.604856
111	ulm	FLI1	contrast	1.14746	0.251213	0.604856
112	ulm	GATA1	contrast	-1.12593	0.260215	0.61024
113	ulm	RUNX2	contrast	-1.12909	0.258883	0.61024
114	ulm	ATF3	contrast	-1.06227	0.288133	0.631064
115	ulm	E2F4	contrast	1.06051	0.288931	0.631064
116	ulm	LEF1	contrast	-1.05701	0.290528	0.631064
117	ulm	NR2F6	contrast	1.07279	0.283384	0.631064
118	ulm	NR3C1	contrast	-1.08843	0.276425	0.631064
119	ulm	RUNX3	contrast	1.07598	0.281956	0.631064
120	ulm	SIX5	contrast	-1.08207	0.27924	0.631064
121	ulm	TEAD2	contrast	-1.07685	0.281567	0.631064
122	ulm	ZFX	contrast	1.07474	0.282509	0.631064
123	ulm	ETS1	contrast	1.04118	0.297811	0.634785
124	ulm	TFAP2C	contrast	-1.04123	0.297787	0.634785
125	ulm	ZBED1	contrast	1.0377	0.299427	0.634785
126	ulm	MEF2B	contrast	1.02054	0.307493	0.642246
127	ulm	OTX2	contrast	-1.0199	0.307794	0.642246
128	ulm	RFX1	contrast	1.0092	0.312896	0.645021
129	ulm	SRF	contrast	1.00692	0.313991	0.645021
130	ulm	PRDM1	contrast	1.00135	0.316676	0.645532
131	ulm	MYBL2	contrast	-0.991839	0.321295	0.648216
132	ulm	STAT5B	contrast	-0.988585	0.322885	0.648216
133	ulm	ATF7	contrast	0.977307	0.328435	0.654401
134	ulm	NFE2L1	contrast	-0.970016	0.332057	0.656679
135	ulm	SIX2	contrast	-0.960998	0.336571	0.660677
136	ulm	ASCL1	contrast	-0.908219	0.36378	0.679154
137	ulm	ELF1	contrast	0.898286	0.36905	0.679154
138	ulm	MITF	contrast	-0.923475	0.355777	0.679154
139	ulm	MYCN	contrast	-0.90155	0.367313	0.679154
140	ulm	SOX10	contrast	-0.907939	0.363927	0.679154
141	ulm	TBX21	contrast	0.907223	0.364306	0.679154
142	ulm	USF2	contrast	-0.91858	0.358332	0.679154
143	ulm	VDR	contrast	-0.91842	0.358416	0.679154
144	ulm	ZNF263	contrast	-0.922183	0.35645	0.679154
145	ulm	CEBPG	contrast	0.865102	0.386999	0.697651
146	ulm	MAFG	contrast	0.869998	0.384318	0.697651
147	ulm	MBD1	contrast	0.865289	0.386896	0.697651
148	ulm	NR2F1	contrast	-0.855115	0.392503	0.700024
149	ulm	ZNF143	contrast	0.853138	0.393599	0.700024
150	ulm	GATA2	contrast	0.839602	0.401147	0.702728
151	ulm	RFX2	contrast	-0.841396	0.400142	0.702728
152	ulm	SOX11	contrast	0.836171	0.403074	0.702728
153	ulm	ZBTB11	contrast	0.819774	0.41236	0.714219
154	ulm	TEAD4	contrast	-0.813215	0.41611	0.716033
155	ulm	E2F5	contrast	-0.793158	0.427701	0.721976
156	ulm	ETS2	contrast	0.793457	0.427526	0.721976
157	ulm	GFI1B	contrast	0.789756	0.429684	0.721976
158	ulm	JUN	contrast	0.788427	0.430461	0.721976
159	ulm	FOXA1	contrast	0.779315	0.435808	0.726347
160	ulm	LYL1	contrast	0.766509	0.443388	0.734361
161	ulm	NEUROD1	contrast	0.752061	0.452028	0.739428
162	ulm	ONECUT1	contrast	-0.75308	0.451415	0.739428
163	ulm	RXRA	contrast	-0.732761	0.463718	0.753897
164	ulm	HOXB13	contrast	0.719324	0.471954	0.757987
165	ulm	IRF1	contrast	-0.723723	0.469249	0.757987
166	ulm	JUND	contrast	0.714547	0.474902	0.758126
167	ulm	DUX4	contrast	0.702063	0.482653	0.764146
168	ulm	SP3	contrast	0.6992	0.48444	0.764146
169	ulm	KLF1	contrast	-0.684494	0.493675	0.765114
170	ulm	NFE2	contrast	0.684432	0.493715	0.765114
171	ulm	TCF7L2	contrast	-0.692238	0.4888	0.765114
172	ulm	FOXA2	contrast	0.67289	0.501029	0.771934
173	ulm	KMT2A	contrast	0.657459	0.510897	0.782588
174	ulm	GRHL2	contrast	-0.65152	0.514723	0.783371
175	ulm	MAFK	contrast	-0.642937	0.520277	0.783371
176	ulm	NR5A2	contrast	-0.647148	0.517547	0.783371
177	ulm	MYC	contrast	0.625524	0.531638	0.787063
178	ulm	PBX3	contrast	-0.630918	0.528105	0.787063
179	ulm	ZNF639	contrast	0.625591	0.531594	0.787063
180	ulm	JUNB	contrast	0.619131	0.535841	0.788877
181	ulm	ERG	contrast	-0.58432	0.559015	0.791472
182	ulm	HBP1	contrast	-0.580634	0.561497	0.791472
183	ulm	MXI1	contrast	-0.581483	0.560925	0.791472
184	ulm	MYB	contrast	0.60007	0.54847	0.791472
185	ulm	PDX1	contrast	-0.604607	0.545451	0.791472
186	ulm	SP2	contrast	0.588735	0.556049	0.791472
187	ulm	TGIF2	contrast	0.585481	0.558234	0.791472
188	ulm	THAP1	contrast	-0.594903	0.551919	0.791472
189	ulm	CEBPD	contrast	0.571723	0.567519	0.793472
190	ulm	ZNF592	contrast	0.56968	0.568905	0.793472
191	ulm	HINFP	contrast	-0.545503	0.585417	0.812227
192	ulm	HNF4A	contrast	-0.531897	0.594806	0.820957
193	ulm	MAX	contrast	0.522293	0.601475	0.821603
194	ulm	STAT5A	contrast	-0.523669	0.600518	0.821603
195	ulm	NFYA	contrast	-0.494865	0.620704	0.843521
196	ulm	BCL6	contrast	0.487548	0.625878	0.844486
197	ulm	FOXJ2	contrast	0.480367	0.630974	0.844486
198	ulm	GABPA	contrast	-0.4807	0.630738	0.844486
199	ulm	NFE2L2	contrast	0.465874	0.641313	0.851577
200	ulm	ZNF740	contrast	0.463938	0.6427	0.851577
201	ulm	ZNF24	contrast	0.452075	0.651223	0.858577
202	ulm	HSF1	contrast	-0.431438	0.666157	0.872511
203	ulm	POU5F1	contrast	-0.428387	0.668377	0.872511
204	ulm	ARID3A	contrast	0.421662	0.673279	0.874602
205	ulm	TCF12	contrast	0.413453	0.679282	0.878096
206	ulm	ESR1	contrast	-0.405931	0.6848	0.880932
207	ulm	PPARG	contrast	0.399803	0.689308	0.882447
208	ulm	PKNOX1	contrast	-0.39115	0.695693	0.88634
209	ulm	CTCFL	contrast	0.371684	0.710134	0.896122
210	ulm	ZEB2	contrast	0.37207	0.709847	0.896122
211	ulm	HNF1A	contrast	-0.36404	0.715834	0.899033
212	ulm	E2F7	contrast	-0.336687	0.736359	0.89924
213	ulm	EOMES	contrast	-0.342302	0.73213	0.89924
214	ulm	HNF1B	contrast	-0.356342	0.72159	0.89924
215	ulm	REST	contrast	0.338036	0.735342	0.89924
216	ulm	RFX5	contrast	-0.353238	0.723916	0.89924
217	ulm	SREBF1	contrast	-0.346719	0.728808	0.89924
218	ulm	STAT4	contrast	-0.32102	0.748201	0.90951
219	ulm	FOSL2	contrast	0.296083	0.767172	0.910796
220	ulm	PRDM14	contrast	0.298607	0.765244	0.910796
221	ulm	PROX1	contrast	0.307211	0.758688	0.910796
222	ulm	SOX2	contrast	0.292537	0.769881	0.910796
223	ulm	TCF3	contrast	-0.300117	0.764093	0.910796
224	ulm	TP63	contrast	-0.303792	0.761291	0.910796
225	ulm	E2F6	contrast	0.261449	0.793751	0.914539
226	ulm	ELK4	contrast	0.271139	0.786288	0.914539
227	ulm	NFKB2	contrast	-0.265804	0.790394	0.914539
228	ulm	NRF1	contrast	-0.283491	0.776805	0.914539
229	ulm	SMAD1	contrast	-0.270315	0.786922	0.914539
230	ulm	SREBF2	contrast	-0.270976	0.786414	0.914539
231	ulm	ETV4	contrast	-0.256255	0.797758	0.915177
232	ulm	FOSL1	contrast	0.23947	0.810745	0.92245
233	ulm	NANOG	contrast	-0.234128	0.814889	0.92245
234	ulm	NCOA2	contrast	0.236237	0.813253	0.92245
235	ulm	NR4A1	contrast	-0.225617	0.821503	0.92245
236	ulm	PPARA	contrast	0.227421	0.8201	0.92245
237	ulm	BCL11A	contrast	-0.187113	0.851575	0.92948
238	ulm	MAFF	contrast	0.186169	0.852315	0.92948
239	ulm	MEF2A	contrast	0.188896	0.850177	0.92948
240	ulm	PBX2	contrast	0.202932	0.839191	0.92948
241	ulm	POU2F1	contrast	0.202005	0.839916	0.92948
242	ulm	SPI1	contrast	0.189104	0.850014	0.92948
243	ulm	WT1	contrast	-0.206721	0.836231	0.92948
244	ulm	CTCF	contrast	-0.165495	0.868557	0.94331
245	ulm	CDX2	contrast	0.152921	0.878463	0.949888
246	ulm	NFYB	contrast	0.148713	0.881783	0.949888
247	ulm	ESR2	contrast	-0.12902	0.897344	0.962737
248	ulm	FOS	contrast	0.118819	0.90542	0.9636
249	ulm	REL	contrast	-0.122167	0.902768	0.9636
250	ulm	BHLHE22	contrast	0.0901044	0.928206	0.983898
251	ulm	AR	contrast	-0.0405888	0.967624	0.995974
252	ulm	EHF	contrast	0.0255594	0.979609	0.995974
253	ulm	GATA3	contrast	-0.0299326	0.976121	0.995974
254	ulm	HIF1A	contrast	-0.0235117	0.981242	0.995974
255	ulm	MAF	contrast	0.0547694	0.956323	0.995974
256	ulm	MBD2	contrast	-0.014094	0.988755	0.995974
257	ulm	MEIS1	contrast	0.0366553	0.97076	0.995974
258	ulm	MEIS2	contrast	0.0337451	0.973081	0.995974
259	ulm	MYOD1	contrast	0.0195968	0.984365	0.995974
260	ulm	RUNX1	contrast	0.00975632	0.992216	0.995974
261	ulm	SP4	contrast	0.012207	0.990261	0.995974
262	ulm	STAT3	contrast	0.0262172	0.979085	0.995974
263	ulm	TCF4	contrast	0.064387	0.948663	0.995974
264	ulm	TFAP2A	contrast	0.0556043	0.955658	0.995974
265	ulm	PAX5	contrast	0.00499067	0.996018	0.996018

## Sheet: Bovine_9hpi_TFs
	statistic	source	condition	score	p_value	p_adj
1	ulm	ZNF263	contrast	-5.82237	5.9398e-09	1.57405e-06
2	ulm	ARID2	contrast	5.68552	1.33234e-08	1.76535e-06
3	ulm	ZBTB7A	contrast	-5.43393	5.61262e-08	4.95781e-06
4	ulm	FOXO3	contrast	5.13911	2.80076e-07	1.8555e-05
5	ulm	TFAP2C	contrast	-4.99994	5.80991e-07	3.07925e-05
6	ulm	KLF6	contrast	-4.49034	7.17264e-06	0.000316791
7	ulm	RARA	contrast	-4.42651	9.65555e-06	0.00031984
8	ulm	STAT2	contrast	4.4471	8.77622e-06	0.00031984
9	ulm	HNF4G	contrast	-3.85774	0.000114995	0.00253947
10	ulm	KLF5	contrast	-3.90716	9.38649e-05	0.00253947
11	ulm	TFDP1	contrast	-3.85953	0.00011416	0.00253947
12	ulm	ZEB1	contrast	-3.89374	9.92072e-05	0.00253947
13	ulm	HMBOX1	contrast	3.66416	0.000249146	0.00507875
14	ulm	NFIC	contrast	-3.49944	0.000467807	0.00885492
15	ulm	TCF3	contrast	-3.42729	0.000611546	0.010804
16	ulm	MAZ	contrast	-3.40957	0.000652633	0.0108092
17	ulm	ZNF217	contrast	3.3763	0.000736841	0.011486
18	ulm	ESRRA	contrast	-3.33806	0.000846042	0.0124556
19	ulm	VDR	contrast	-3.29292	0.000994182	0.0131729
20	ulm	ZNF274	contrast	3.30509	0.000952054	0.0131729
21	ulm	NR1H2	contrast	-3.27697	0.00105205	0.0132759
22	ulm	TFAP4	contrast	-3.22201	0.0012761	0.0153712
23	ulm	THAP11	contrast	-3.20169	0.00136955	0.0157796
24	ulm	HSF1	contrast	-3.11425	0.00184815	0.0195979
25	ulm	MITF	contrast	-3.11414	0.00184886	0.0195979
26	ulm	RBPJ	contrast	3.08531	0.00203769	0.0207687
27	ulm	KDM5B	contrast	-3.06379	0.00219002	0.0214946
28	ulm	CTCF	contrast	-3.04925	0.0022988	0.0217164
29	ulm	ZBTB33	contrast	3.03924	0.00237651	0.0217164
30	ulm	FOXO4	contrast	3.02213	0.00251493	0.0222152
31	ulm	NR2F1	contrast	-3.00595	0.00265258	0.0226753
32	ulm	ATF6	contrast	-2.98157	0.00287307	0.0230716
33	ulm	CREB1	contrast	2.9816	0.00287276	0.0230716
34	ulm	ESR1	contrast	-2.925	0.00345058	0.0264971
35	ulm	HNF4A	contrast	-2.91308	0.00358493	0.0264971
36	ulm	ZKSCAN1	contrast	-2.91181	0.00359961	0.0264971
37	ulm	PRDM14	contrast	-2.87131	0.00409441	0.0293248
38	ulm	NR2F2	contrast	-2.83785	0.00454887	0.0317224
39	ulm	MXI1	contrast	-2.80745	0.00500109	0.0339818
40	ulm	CREB3	contrast	-2.77297	0.00556267	0.0368527
41	ulm	TBP	contrast	-2.76443	0.00571028	0.0369079
42	ulm	RELA	contrast	2.75481	0.00588091	0.0371058
43	ulm	KLF1	contrast	-2.68083	0.00735321	0.0453163
44	ulm	FOXP1	contrast	2.65261	0.00799694	0.0481634
45	ulm	ASCL1	contrast	-2.62992	0.00855059	0.0501072
46	ulm	MEF2C	contrast	-2.61852	0.00884146	0.0501072
47	ulm	THAP1	contrast	-2.61677	0.00888694	0.0501072
48	ulm	SMAD3	contrast	2.53588	0.0112283	0.0619894
49	ulm	GLI2	contrast	-2.5186	0.0117943	0.0637856
50	ulm	TEAD1	contrast	-2.50805	0.0121522	0.0644065
51	ulm	ETS1	contrast	-2.46861	0.0135766	0.0691884
52	ulm	TP73	contrast	2.4702	0.0135167	0.0691884
53	ulm	BACH1	contrast	2.395	0.0166347	0.0831736
54	ulm	FOXO1	contrast	2.36622	0.0179856	0.0838785
55	ulm	MYCN	contrast	-2.37654	0.0174905	0.0838785
56	ulm	SOX9	contrast	-2.37147	0.0177323	0.0838785
57	ulm	TP53	contrast	2.36506	0.0180418	0.0838785
58	ulm	IRF2	contrast	2.35091	0.0187424	0.0856336
59	ulm	GATA6	contrast	-2.28518	0.0223183	0.100243
60	ulm	XBP1	contrast	-2.2733	0.0230246	0.101692
61	ulm	KLF9	contrast	-2.24711	0.0246496	0.107084
62	ulm	POU4F2	contrast	-2.21344	0.0268845	0.11491
63	ulm	SRF	contrast	-2.19421	0.0282383	0.11878
64	ulm	NFKB1	contrast	2.16842	0.0301451	0.12482
65	ulm	ERG	contrast	-2.14599	0.0318921	0.127622
66	ulm	IRF4	contrast	2.14212	0.0322024	0.127622
67	ulm	POU2F2	contrast	-2.14132	0.0322666	0.127622
68	ulm	SP1	contrast	-2.11703	0.0342765	0.133345
69	ulm	SREBF2	contrast	-2.11183	0.03472	0.133345
70	ulm	USF1	contrast	-2.08478	0.0371088	0.138505
71	ulm	YY1	contrast	-2.08542	0.0370506	0.138505
72	ulm	ELF5	contrast	-2.07679	0.037841	0.139276
73	ulm	STAT3	contrast	-2.06481	0.0389613	0.141435
74	ulm	GRHL2	contrast	-2.01861	0.0435479	0.153869
75	ulm	PGR	contrast	-2.02316	0.0430768	0.153869
76	ulm	BATF	contrast	2.00544	0.0449366	0.156687
77	ulm	CUX1	contrast	-1.99349	0.0462283	0.159098
78	ulm	NR2C2	contrast	1.94532	0.0517577	0.175844
79	ulm	NR1H3	contrast	-1.88257	0.0597812	0.200532
80	ulm	TEAD4	contrast	-1.86345	0.0624221	0.206773
81	ulm	SOX13	contrast	-1.79081	0.0733472	0.239165
82	ulm	USF2	contrast	-1.78672	0.0740057	0.239165
83	ulm	DUX4	contrast	1.77856	0.0753358	0.24053
84	ulm	MNT	contrast	-1.75562	0.0791765	0.249783
85	ulm	SMAD5	contrast	-1.72865	0.0838962	0.261559
86	ulm	NCOA3	contrast	1.69644	0.0898268	0.276792
87	ulm	FOXA1	contrast	1.63973	0.101085	0.307594
88	ulm	RELB	contrast	1.63466	0.102144	0.307594
89	ulm	STAT5B	contrast	-1.62838	0.103468	0.30808
90	ulm	CREM	contrast	1.60222	0.109131	0.310965
91	ulm	ELK4	contrast	-1.60349	0.10885	0.310965
92	ulm	KLF3	contrast	1.60759	0.10795	0.310965
93	ulm	SIX5	contrast	-1.60562	0.108381	0.310965
94	ulm	GATA1	contrast	-1.56967	0.116516	0.328476
95	ulm	HIF1A	contrast	-1.55497	0.119978	0.330649
96	ulm	RUNX1	contrast	-1.56102	0.118543	0.330649
97	ulm	TEAD2	contrast	-1.55057	0.12103	0.330649
98	ulm	PBX2	contrast	-1.53473	0.124876	0.337674
99	ulm	PRDM1	contrast	1.51923	0.128728	0.344575
100	ulm	E2F6	contrast	-1.50174	0.133188	0.352949
101	ulm	FOSL2	contrast	-1.48622	0.137246	0.360101
102	ulm	IRF3	contrast	1.47809	0.139409	0.36219
103	ulm	ATF3	contrast	-1.45522	0.145634	0.364491
104	ulm	CLOCK	contrast	-1.46072	0.144117	0.364491
105	ulm	ELF3	contrast	-1.45463	0.145796	0.364491
106	ulm	PAX6	contrast	-1.46194	0.143783	0.364491
107	ulm	TCF7L2	contrast	-1.44753	0.147774	0.365983
108	ulm	EGR1	contrast	-1.42396	0.154483	0.375578
109	ulm	FOS	contrast	-1.42787	0.153355	0.375578
110	ulm	IRF9	contrast	1.40471	0.160131	0.385769
111	ulm	SOX6	contrast	-1.3989	0.161866	0.386436
112	ulm	FOXL2	contrast	1.3839	0.166413	0.393744
113	ulm	TP63	contrast	-1.3786	0.168042	0.394081
114	ulm	FLI1	contrast	-1.36002	0.173847	0.404117
115	ulm	ZNF639	contrast	1.34646	0.178176	0.410581
116	ulm	ARNT	contrast	1.33417	0.182173	0.414475
117	ulm	SPI1	contrast	-1.32692	0.184559	0.414475
118	ulm	ZNF384	contrast	1.32986	0.183586	0.414475
119	ulm	KLF13	contrast	1.30717	0.191179	0.425734
120	ulm	IKZF1	contrast	1.29686	0.194701	0.429964
121	ulm	ATF2	contrast	1.26921	0.204387	0.439682
122	ulm	BACH2	contrast	1.27308	0.203013	0.439682
123	ulm	MYOD1	contrast	-1.26544	0.205738	0.439682
124	ulm	SMAD4	contrast	1.27308	0.203012	0.439682
125	ulm	FOXM1	contrast	-1.23538	0.216713	0.459431
126	ulm	JUND	contrast	-1.20135	0.229639	0.477456
127	ulm	NFYA	contrast	-1.20802	0.227062	0.477456
128	ulm	TFAP2A	contrast	-1.19882	0.23062	0.477456
129	ulm	ATF1	contrast	1.18437	0.23629	0.485402
130	ulm	SREBF1	contrast	-1.1772	0.239137	0.487472
131	ulm	SP3	contrast	1.1719	0.24126	0.488045
132	ulm	BHLHE40	contrast	-1.16617	0.243568	0.488982
133	ulm	ETV4	contrast	-1.15844	0.246706	0.491556
134	ulm	SOX11	contrast	1.15079	0.249838	0.494083
135	ulm	LEF1	contrast	-1.12135	0.262159	0.514264
136	ulm	RUNX2	contrast	-1.11721	0.263924	0.514264
137	ulm	FOXJ2	contrast	1.10747	0.268112	0.514854
138	ulm	SPIB	contrast	-1.10849	0.26767	0.514854
139	ulm	LYL1	contrast	-1.09224	0.274747	0.523799
140	ulm	SMAD1	contrast	-1.08474	0.278058	0.52498
141	ulm	ZNF740	contrast	-1.08187	0.279329	0.52498
142	ulm	ETV1	contrast	1.07201	0.283734	0.529503
143	ulm	CTCFL	contrast	-1.06695	0.286015	0.529632
144	ulm	NFYB	contrast	-1.063	0.2878	0.529632
145	ulm	MYC	contrast	1.04995	0.293761	0.536874
146	ulm	KMT2A	contrast	1.03895	0.298847	0.542428
147	ulm	E2F5	contrast	-1.02175	0.306917	0.553286
148	ulm	SOX2	contrast	1.01599	0.309653	0.554446
149	ulm	E2F7	contrast	-1.00228	0.316226	0.555835
150	ulm	FOSL1	contrast	-1.00126	0.316721	0.555835
151	ulm	MAFB	contrast	1.00694	0.313983	0.555835
152	ulm	STAT5A	contrast	-0.98671	0.323803	0.564526
153	ulm	ATF4	contrast	0.96315	0.33549	0.565126
154	ulm	BMAL1	contrast	-0.951182	0.34153	0.565126
155	ulm	CEBPD	contrast	-0.968124	0.333	0.565126
156	ulm	FOXA2	contrast	0.95967	0.337239	0.565126
157	ulm	HINFP	contrast	-0.963309	0.335411	0.565126
158	ulm	JUNB	contrast	-0.949001	0.342638	0.565126
159	ulm	PDX1	contrast	-0.947619	0.343341	0.565126
160	ulm	RFX1	contrast	0.969886	0.332121	0.565126
161	ulm	RXRA	contrast	-0.974583	0.329785	0.565126
162	ulm	MYB	contrast	0.934372	0.35013	0.572743
163	ulm	NFE2L2	contrast	-0.9295	0.352647	0.573323
164	ulm	ZBED1	contrast	0.919074	0.358074	0.575089
165	ulm	ZBTB11	contrast	0.921203	0.356962	0.575089
166	ulm	EBF1	contrast	-0.902792	0.366653	0.58532
167	ulm	NFKB2	contrast	-0.880138	0.378801	0.601091
168	ulm	NR4A1	contrast	-0.859275	0.390205	0.615501
169	ulm	GFI1B	contrast	-0.845716	0.397727	0.619986
170	ulm	NR5A2	contrast	-0.84671	0.397173	0.619986
171	ulm	MAFG	contrast	0.832844	0.404948	0.620296
172	ulm	PKNOX1	contrast	-0.83593	0.40321	0.620296
173	ulm	STAT4	contrast	-0.835655	0.403364	0.620296
174	ulm	PBX3	contrast	-0.819016	0.412792	0.628678
175	ulm	HBP1	contrast	-0.80781	0.419215	0.634811
176	ulm	ARID3A	contrast	-0.798465	0.424616	0.639336
177	ulm	NEUROD1	contrast	-0.787425	0.431048	0.640361
178	ulm	PPARG	contrast	0.784868	0.432546	0.640361
179	ulm	RFX2	contrast	-0.787174	0.431194	0.640361
180	ulm	ELK1	contrast	0.774067	0.438905	0.645356
181	ulm	SNAPC4	contrast	0.766781	0.443225	0.645356
182	ulm	ZNF592	contrast	-0.769762	0.441455	0.645356
183	ulm	BHLHE22	contrast	-0.745062	0.456248	0.660172
184	ulm	MBD2	contrast	-0.741533	0.458384	0.660172
185	ulm	SIX2	contrast	-0.728188	0.466512	0.668246
186	ulm	AR	contrast	-0.705172	0.480716	0.684891
187	ulm	CEBPG	contrast	0.694874	0.487147	0.690341
188	ulm	TWIST1	contrast	0.688705	0.491021	0.692131
189	ulm	CEBPA	contrast	0.674518	0.499994	0.69736
190	ulm	GATA2	contrast	0.676076	0.499005	0.69736
191	ulm	CREB3L1	contrast	0.662735	0.507512	0.700472
192	ulm	MAX	contrast	-0.665116	0.505988	0.700472
193	ulm	NRF1	contrast	-0.643803	0.519715	0.713598
194	ulm	MAFF	contrast	0.601644	0.547422	0.735406
195	ulm	MEF2A	contrast	-0.598565	0.549473	0.735406
196	ulm	NR3C1	contrast	-0.604538	0.545496	0.735406
197	ulm	REL	contrast	-0.598991	0.549189	0.735406
198	ulm	TAL1	contrast	0.601039	0.547824	0.735406
199	ulm	BCL6	contrast	-0.589484	0.555547	0.739799
200	ulm	ZNF24	contrast	0.582703	0.560104	0.742137
201	ulm	GABPA	contrast	-0.565141	0.571987	0.743023
202	ulm	NFE2L1	contrast	-0.572964	0.566679	0.743023
203	ulm	POU5F1	contrast	-0.573443	0.566355	0.743023
204	ulm	PPARA	contrast	-0.565771	0.571559	0.743023
205	ulm	FOXP2	contrast	0.553657	0.579823	0.745781
206	ulm	MYBL2	contrast	-0.55068	0.581863	0.745781
207	ulm	RFX5	contrast	-0.549673	0.582553	0.745781
208	ulm	EOMES	contrast	-0.54115	0.588413	0.746074
209	ulm	SOX10	contrast	-0.542423	0.587536	0.746074
210	ulm	MAFK	contrast	-0.520564	0.602679	0.760524
211	ulm	MAF	contrast	-0.506392	0.61259	0.765737
212	ulm	ZFX	contrast	0.506967	0.612186	0.765737
213	ulm	OTX2	contrast	-0.501033	0.616357	0.766829
214	ulm	E2F2	contrast	0.482761	0.629273	0.779241
215	ulm	NFATC1	contrast	0.471467	0.637315	0.785528
216	ulm	MEF2B	contrast	0.438518	0.661018	0.810972
217	ulm	MEIS1	contrast	-0.416795	0.676835	0.82655
218	ulm	NFE2	contrast	-0.393677	0.693826	0.843412
219	ulm	BCL11A	contrast	-0.386231	0.699332	0.846223
220	ulm	SNAI2	contrast	0.380978	0.703226	0.847067
221	ulm	PAX5	contrast	-0.374355	0.708146	0.849135
222	ulm	ELF1	contrast	0.368313	0.712646	0.849962
223	ulm	HNF1B	contrast	-0.364822	0.715251	0.849962
224	ulm	GATA3	contrast	-0.351477	0.725236	0.85589
225	ulm	POU2F1	contrast	0.349527	0.726699	0.85589
226	ulm	HOXB13	contrast	0.329672	0.741653	0.865807
227	ulm	MEIS2	contrast	-0.33398	0.7384	0.865807
228	ulm	SP4	contrast	-0.313632	0.753805	0.872308
229	ulm	TCF4	contrast	-0.314833	0.752893	0.872308
230	ulm	ATF7	contrast	-0.282347	0.777682	0.885043
231	ulm	EHF	contrast	-0.284082	0.776352	0.885043
232	ulm	HOXA9	contrast	0.293598	0.76907	0.885043
233	ulm	ZEB2	contrast	0.28171	0.77817	0.885043
234	ulm	NCOA1	contrast	0.275072	0.783265	0.887031
235	ulm	REST	contrast	0.259359	0.795362	0.896898
236	ulm	MBD1	contrast	-0.252695	0.800508	0.898876
237	ulm	STAT1	contrast	-0.24752	0.80451	0.899557
238	ulm	AHR	contrast	0.204777	0.83775	0.928395
239	ulm	CEBPB	contrast	0.202795	0.839298	0.928395
240	ulm	HNF1A	contrast	0.200861	0.84081	0.928395
241	ulm	ESR2	contrast	0.180315	0.856908	0.942243
242	ulm	TCF7	contrast	0.174624	0.861378	0.943244
243	ulm	E2F1	contrast	0.158675	0.873928	0.946134
244	ulm	E2F4	contrast	-0.149793	0.880931	0.946134
245	ulm	FOXK2	contrast	0.162836	0.87065	0.946134
246	ulm	JUN	contrast	0.139377	0.889154	0.946134
247	ulm	NANOG	contrast	0.134592	0.892937	0.946134
248	ulm	NR2F6	contrast	0.152183	0.879045	0.946134
249	ulm	SP2	contrast	0.140881	0.887966	0.946134
250	ulm	STAT6	contrast	0.141161	0.887745	0.946134
251	ulm	TCF12	contrast	0.13053	0.896149	0.946134
252	ulm	RUNX3	contrast	-0.125995	0.899738	0.946153
253	ulm	WT1	contrast	0.0947201	0.924539	0.96839
254	ulm	CDX2	contrast	0.0701229	0.944097	0.969712
255	ulm	IRF1	contrast	-0.0873617	0.930385	0.969712
256	ulm	NCOA2	contrast	0.0763548	0.939138	0.969712
257	ulm	PROX1	contrast	0.0742044	0.940849	0.969712
258	ulm	TGIF2	contrast	-0.0789708	0.937057	0.969712
259	ulm	EPAS1	contrast	0.0549518	0.956178	0.978329
260	ulm	ETS2	contrast	0.0501523	0.960002	0.978463
261	ulm	E2F3	contrast	0.0429343	0.965755	0.979259
262	ulm	ONECUT1	contrast	0.0399009	0.968173	0.979259
263	ulm	ZNF143	contrast	0.0160143	0.987223	0.994731
264	ulm	KLF4	contrast	-0.0061469	0.995096	0.997615
265	ulm	TBX21	contrast	0.00298978	0.997615	0.997615

## Sheet: Equine_2hpi_TFs
	statistic	source	condition	score	p_value	p_adj
1	ulm	CREB1	contrast	12.9006	7.78203e-38	2.04667e-35
2	ulm	HIF1A	contrast	12.123	1.23199e-33	1.62006e-31
3	ulm	NFKB1	contrast	11.6904	2.07837e-31	1.82204e-29
4	ulm	RELA	contrast	11.5796	7.51167e-31	4.93892e-29
5	ulm	JUN	contrast	11.1147	1.44813e-28	7.61718e-27
6	ulm	ELK1	contrast	9.64597	6.09535e-22	2.6718e-20
7	ulm	STAT3	contrast	8.26234	1.57158e-16	5.90464e-15
8	ulm	ETS1	contrast	8.00365	1.31402e-15	4.31983e-14
9	ulm	CEBPB	contrast	7.7116	1.33631e-14	3.90499e-13
10	ulm	FOSL2	contrast	7.55292	4.55123e-14	1.09607e-12
11	ulm	SRF	contrast	7.55198	4.58433e-14	1.09607e-12
12	ulm	SP1	contrast	7.512	6.21824e-14	1.36283e-12
13	ulm	ATF2	contrast	7.32784	2.48251e-13	5.02231e-12
14	ulm	EPAS1	contrast	6.71638	1.94352e-11	3.65104e-10
15	ulm	ATF4	contrast	6.60368	4.17278e-11	7.31628e-10
16	ulm	FOS	contrast	6.436	1.27135e-10	2.08979e-09
17	ulm	CEBPD	contrast	6.4042	1.56572e-10	2.42226e-09
18	ulm	REL	contrast	6.32371	2.64051e-10	3.85807e-09
19	ulm	SMAD3	contrast	6.20321	5.7069e-10	7.89955e-09
20	ulm	JUNB	contrast	6.19481	6.0185e-10	7.91432e-09
21	ulm	ATF6	contrast	5.85161	4.99038e-09	6.24986e-08
22	ulm	SMAD4	contrast	5.71344	1.13239e-08	1.35372e-07
23	ulm	USF2	contrast	5.68486	1.33846e-08	1.5305e-07
24	ulm	TFAP2A	contrast	5.65788	1.56614e-08	1.71622e-07
25	ulm	ARNT	contrast	5.62545	1.88989e-08	1.98816e-07
26	ulm	EGR1	contrast	5.31525	1.08341e-07	1.09591e-06
27	ulm	MEF2C	contrast	-5.26363	1.43576e-07	1.39854e-06
28	ulm	NFE2L2	contrast	5.06439	4.15541e-07	3.90311e-06
29	ulm	ETS2	contrast	5.05661	4.32823e-07	3.92526e-06
30	ulm	FOXM1	contrast	-4.98523	6.27184e-07	5.49832e-06
31	ulm	TP53	contrast	4.94587	7.67893e-07	6.5147e-06
32	ulm	KLF6	contrast	4.85831	1.19824e-06	9.84804e-06
33	ulm	AHR	contrast	4.84358	1.29048e-06	1.02848e-05
34	ulm	JUND	contrast	4.82527	1.41462e-06	1.09425e-05
35	ulm	MYC	contrast	4.70914	2.51441e-06	1.8894e-05
36	ulm	ETV4	contrast	4.69127	2.74387e-06	2.00455e-05
37	ulm	POU2F1	contrast	4.54372	5.57865e-06	3.96536e-05
38	ulm	ZNF217	contrast	4.53199	5.89712e-06	4.08143e-05
39	ulm	STAT1	contrast	4.50285	6.76549e-06	4.56237e-05
40	ulm	ATF3	contrast	4.27458	1.92917e-05	0.000126843
41	ulm	CREB3L1	contrast	4.07289	4.67187e-05	0.000299683
42	ulm	BHLHE40	contrast	3.68396	0.000230604	0.00141813
43	ulm	ESR1	contrast	3.68257	0.000231862	0.00141813
44	ulm	ELK4	contrast	3.60719	0.000310731	0.00185732
45	ulm	TEAD4	contrast	3.51925	0.00043431	0.0025383
46	ulm	NFKB2	contrast	3.45634	0.000549373	0.00314098
47	ulm	CEBPA	contrast	3.34434	0.000827213	0.00462887
48	ulm	RELB	contrast	3.27469	0.00106064	0.00581145
49	ulm	TCF7L2	contrast	3.10619	0.00189941	0.0101948
50	ulm	E2F5	contrast	-3.0692	0.0021509	0.0113137
51	ulm	SREBF2	contrast	-3.01796	0.00254991	0.0131495
52	ulm	ATF1	contrast	3.00945	0.00262243	0.0132635
53	ulm	CREM	contrast	2.99762	0.0027263	0.0135286
54	ulm	GATA3	contrast	2.93265	0.00336696	0.0161002
55	ulm	RARA	contrast	2.93664	0.00332393	0.0161002
56	ulm	CREB3	contrast	2.88222	0.00395553	0.0185769
57	ulm	STAT4	contrast	2.84799	0.00440685	0.0203334
58	ulm	PRDM1	contrast	-2.79707	0.00516463	0.023022
59	ulm	WT1	contrast	2.79915	0.00513163	0.023022
60	ulm	PPARG	contrast	-2.79049	0.00527078	0.0231036
61	ulm	E2F7	contrast	2.76861	0.0056378	0.0243001
62	ulm	TBP	contrast	2.76341	0.00572853	0.0243001
63	ulm	BACH2	contrast	2.75029	0.00596282	0.0248924
64	ulm	FOXL2	contrast	2.74095	0.00613488	0.0252105
65	ulm	FOXJ2	contrast	-2.72844	0.0063724	0.0253931
66	ulm	RFX1	contrast	-2.73188	0.00630632	0.0253931
67	ulm	TAL1	contrast	2.68797	0.00719833	0.0282561
68	ulm	CUX1	contrast	-2.67085	0.00757568	0.0293
69	ulm	SPI1	contrast	2.5968	0.00942072	0.0359079
70	ulm	FOXO4	contrast	2.51661	0.0118613	0.0445646
71	ulm	NR1H2	contrast	2.49601	0.0125728	0.0462653
72	ulm	THAP11	contrast	-2.49339	0.0126658	0.0462653
73	ulm	FOXO1	contrast	-2.44603	0.0144577	0.0520874
74	ulm	PGR	contrast	-2.41336	0.0158203	0.0562261
75	ulm	MEF2B	contrast	2.39263	0.016743	0.058712
76	ulm	MAFF	contrast	2.34849	0.018865	0.0644351
77	ulm	NR1H3	contrast	2.3511	0.0187332	0.0644351
78	ulm	KMT2A	contrast	-2.3101	0.0208987	0.070466
79	ulm	LEF1	contrast	2.27036	0.0232029	0.077245
80	ulm	ZBTB33	contrast	2.2009	0.0277613	0.0912651
81	ulm	TP73	contrast	2.19564	0.028136	0.0913552
82	ulm	MYBL2	contrast	-2.11133	0.0347641	0.111499
83	ulm	FOXP2	contrast	2.02802	0.0425789	0.13447
84	ulm	MAFG	contrast	2.02017	0.0433872	0.13447
85	ulm	STAT2	contrast	-2.01947	0.0434599	0.13447
86	ulm	TEAD1	contrast	1.95243	0.0509099	0.15569
87	ulm	SIX5	contrast	-1.93591	0.0529014	0.15992
88	ulm	ESR2	contrast	-1.9261	0.054114	0.161727
89	ulm	XBP1	contrast	1.91412	0.0556279	0.164383
90	ulm	SOX6	contrast	-1.89177	0.0585448	0.171081
91	ulm	ERG	contrast	1.84252	0.0654221	0.189077
92	ulm	KLF4	contrast	1.80862	0.0705343	0.201636
93	ulm	IRF3	contrast	-1.80278	0.0714466	0.202048
94	ulm	CTCFL	contrast	-1.79152	0.0732335	0.204898
95	ulm	NR2C2	contrast	1.7735	0.0761708	0.210873
96	ulm	NFYB	contrast	-1.76071	0.0783121	0.214542
97	ulm	MEIS2	contrast	-1.75271	0.0796763	0.21603
98	ulm	CLOCK	contrast	1.74167	0.08159	0.216749
99	ulm	TCF12	contrast	1.74178	0.0815721	0.216749
100	ulm	AR	contrast	1.69858	0.0894226	0.235181
101	ulm	SMAD5	contrast	-1.63781	0.101486	0.264265
102	ulm	BATF	contrast	1.5619	0.118337	0.300103
103	ulm	MEF2A	contrast	1.56048	0.118672	0.300103
104	ulm	SREBF1	contrast	-1.56194	0.118328	0.300103
105	ulm	ARID3A	contrast	-1.55391	0.120231	0.301149
106	ulm	ESRRA	contrast	1.5205	0.12841	0.312702
107	ulm	HOXA9	contrast	-1.52124	0.128225	0.312702
108	ulm	NR3C1	contrast	-1.52965	0.12613	0.312702
109	ulm	HNF1B	contrast	1.50499	0.132353	0.313538
110	ulm	IRF9	contrast	-1.50045	0.133522	0.313538
111	ulm	MYCN	contrast	1.50538	0.132251	0.313538
112	ulm	NR2F1	contrast	-1.50193	0.133141	0.313538
113	ulm	VDR	contrast	1.49411	0.135172	0.314603
114	ulm	EBF1	contrast	-1.47115	0.141276	0.321539
115	ulm	REST	contrast	-1.46914	0.141819	0.321539
116	ulm	TFAP4	contrast	-1.4738	0.140561	0.321539
117	ulm	IRF2	contrast	-1.46409	0.143193	0.321879
118	ulm	FOSL1	contrast	1.44717	0.147874	0.329583
119	ulm	ELF1	contrast	1.42906	0.153012	0.338169
120	ulm	BHLHE22	contrast	-1.41601	0.156798	0.340299
121	ulm	KLF13	contrast	1.41527	0.157013	0.340299
122	ulm	SP2	contrast	-1.4124	0.157857	0.340299
123	ulm	SPIB	contrast	-1.40127	0.161159	0.344593
124	ulm	TEAD2	contrast	-1.39298	0.16365	0.347096
125	ulm	GATA6	contrast	1.38694	0.165485	0.348179
126	ulm	RUNX1	contrast	1.37249	0.169936	0.354707
127	ulm	ZNF263	contrast	-1.3093	0.190455	0.394407
128	ulm	GATA2	contrast	1.30063	0.193411	0.397398
129	ulm	EHF	contrast	1.2854	0.198678	0.405056
130	ulm	OTX2	contrast	-1.27096	0.203768	0.412238
131	ulm	ATF7	contrast	-1.24783	0.212115	0.425849
132	ulm	SNAPC4	contrast	1.23826	0.215644	0.429655
133	ulm	RBPJ	contrast	1.21374	0.224868	0.444278
134	ulm	SOX13	contrast	1.20984	0.226362	0.444278
135	ulm	ZNF639	contrast	1.20453	0.228409	0.444975
136	ulm	RXRA	contrast	-1.17923	0.238329	0.460887
137	ulm	E2F4	contrast	-1.16509	0.244006	0.464647
138	ulm	KLF5	contrast	-1.16292	0.244885	0.464647
139	ulm	PKNOX1	contrast	1.15864	0.246625	0.464647
140	ulm	RFX2	contrast	-1.15531	0.247985	0.464647
141	ulm	ZNF24	contrast	1.15257	0.249107	0.464647
142	ulm	FOXO3	contrast	-1.13627	0.255867	0.470581
143	ulm	ZEB1	contrast	-1.13664	0.25571	0.470581
144	ulm	STAT5A	contrast	1.13176	0.257756	0.470762
145	ulm	ELF3	contrast	1.11597	0.264455	0.479253
146	ulm	NANOG	contrast	-1.10803	0.267871	0.479253
147	ulm	TWIST1	contrast	1.10842	0.267701	0.479253
148	ulm	E2F1	contrast	1.10003	0.271341	0.480617
149	ulm	ZEB2	contrast	1.09786	0.272289	0.480617
150	ulm	HBP1	contrast	1.08596	0.277519	0.48476
151	ulm	NR4A1	contrast	1.08414	0.278323	0.48476
152	ulm	CEBPG	contrast	1.07916	0.280537	0.485403
153	ulm	ARID2	contrast	-1.0538	0.291995	0.501926
154	ulm	NFATC1	contrast	1.04016	0.298288	0.509414
155	ulm	ETV1	contrast	1.03415	0.301087	0.510876
156	ulm	SP3	contrast	1.02389	0.305905	0.515724
157	ulm	SIX2	contrast	-1.00995	0.312539	0.523552
158	ulm	GFI1B	contrast	-0.993831	0.320324	0.533198
159	ulm	LYL1	contrast	-0.972304	0.330918	0.547368
160	ulm	ZBTB7A	contrast	-0.959996	0.337076	0.554069
161	ulm	HNF4A	contrast	0.951274	0.341484	0.557827
162	ulm	FOXA2	contrast	-0.932427	0.351134	0.566112
163	ulm	NCOA2	contrast	-0.936664	0.34895	0.566112
164	ulm	POU5F1	contrast	-0.92248	0.356296	0.566112
165	ulm	PPARA	contrast	-0.920521	0.357318	0.566112
166	ulm	STAT5B	contrast	0.924382	0.355305	0.566112
167	ulm	KLF1	contrast	-0.891551	0.372651	0.583585
168	ulm	NEUROD1	contrast	-0.891302	0.372784	0.583585
169	ulm	MNT	contrast	0.876631	0.380704	0.592457
170	ulm	MBD1	contrast	0.858347	0.390717	0.600928
171	ulm	RUNX3	contrast	-0.860454	0.389555	0.600928
172	ulm	TCF4	contrast	0.850122	0.395273	0.604401
173	ulm	PBX3	contrast	0.839838	0.401015	0.609636
174	ulm	RFX5	contrast	0.833398	0.404636	0.611606
175	ulm	FOXP1	contrast	0.823764	0.410089	0.616305
176	ulm	HNF4G	contrast	-0.81121	0.41726	0.62352
177	ulm	ZNF274	contrast	-0.804681	0.421019	0.625582
178	ulm	TBX21	contrast	0.798575	0.424552	0.627287
179	ulm	PROX1	contrast	-0.779764	0.435544	0.639934
180	ulm	SOX11	contrast	0.75791	0.448519	0.655336
181	ulm	EOMES	contrast	-0.737046	0.461108	0.670008
182	ulm	GABPA	contrast	-0.729697	0.465589	0.67034
183	ulm	MBD2	contrast	-0.728315	0.466435	0.67034
184	ulm	PDX1	contrast	0.720182	0.471426	0.673832
185	ulm	CDX2	contrast	0.701469	0.483024	0.679333
186	ulm	E2F6	contrast	-0.703425	0.481804	0.679333
187	ulm	NFIC	contrast	0.702031	0.482673	0.679333
188	ulm	HINFP	contrast	0.695946	0.486476	0.680549
189	ulm	MITF	contrast	0.687197	0.491972	0.684595
190	ulm	MAFK	contrast	0.674144	0.500232	0.692426
191	ulm	NCOA3	contrast	-0.669268	0.503337	0.693077
192	ulm	THAP1	contrast	0.664037	0.506679	0.694045
193	ulm	BCL11A	contrast	-0.65818	0.510435	0.695566
194	ulm	GATA1	contrast	0.652072	0.514366	0.697311
195	ulm	ZNF592	contrast	-0.646822	0.517759	0.698311
196	ulm	CTCF	contrast	-0.618241	0.536427	0.719798
197	ulm	TGIF2	contrast	0.583668	0.559454	0.746886
198	ulm	BMAL1	contrast	0.549137	0.582921	0.762529
199	ulm	E2F3	contrast	0.548539	0.583331	0.762529
200	ulm	FLI1	contrast	0.53963	0.589462	0.762529
201	ulm	HSF1	contrast	0.545003	0.585761	0.762529
202	ulm	MYB	contrast	-0.536724	0.591468	0.762529
203	ulm	PAX5	contrast	0.558683	0.576388	0.762529
204	ulm	ZNF740	contrast	-0.549192	0.582884	0.762529
205	ulm	MYOD1	contrast	-0.52788	0.597592	0.766667
206	ulm	ZBED1	contrast	0.504191	0.614136	0.784067
207	ulm	POU2F2	contrast	-0.482616	0.629377	0.799643
208	ulm	ZNF143	contrast	-0.47384	0.635623	0.803696
209	ulm	GLI2	contrast	-0.465841	0.641337	0.807042
210	ulm	HMBOX1	contrast	-0.451202	0.651852	0.812497
211	ulm	KLF3	contrast	0.454174	0.649711	0.812497
212	ulm	IKZF1	contrast	0.427728	0.668856	0.822006
213	ulm	PRDM14	contrast	-0.435127	0.663477	0.822006
214	ulm	TCF3	contrast	-0.429824	0.667331	0.822006
215	ulm	NRF1	contrast	-0.417443	0.676362	0.827364
216	ulm	ZKSCAN1	contrast	0.408387	0.682997	0.831612
217	ulm	MEIS1	contrast	0.398828	0.690027	0.833437
218	ulm	PAX6	contrast	-0.397733	0.690834	0.833437
219	ulm	YY1	contrast	0.391548	0.695399	0.835114
220	ulm	NFYA	contrast	-0.379822	0.704084	0.8417
221	ulm	ELF5	contrast	0.353614	0.723634	0.861158
222	ulm	IRF1	contrast	-0.333585	0.738698	0.8712
223	ulm	POU4F2	contrast	0.33569	0.73711	0.8712
224	ulm	FOXA1	contrast	0.328991	0.742168	0.871385
225	ulm	DUX4	contrast	-0.323816	0.746083	0.872088
226	ulm	NR5A2	contrast	-0.305742	0.759806	0.884199
227	ulm	MAFB	contrast	-0.291996	0.770295	0.885656
228	ulm	NCOA1	contrast	-0.290864	0.77116	0.885656
229	ulm	NFE2	contrast	0.293713	0.768982	0.885656
230	ulm	ASCL1	contrast	0.273944	0.784132	0.889652
231	ulm	E2F2	contrast	0.27309	0.784788	0.889652
232	ulm	ZFX	contrast	0.277389	0.781486	0.889652
233	ulm	MAZ	contrast	0.260255	0.794672	0.89699
234	ulm	NFE2L1	contrast	0.239551	0.810682	0.911151
235	ulm	MAX	contrast	0.226505	0.820812	0.914719
236	ulm	PBX2	contrast	-0.230642	0.817597	0.914719
237	ulm	NR2F2	contrast	-0.219345	0.826385	0.917043
238	ulm	KLF9	contrast	0.211541	0.832469	0.919913
239	ulm	MAF	contrast	0.202015	0.839908	0.921229
240	ulm	TFAP2C	contrast	-0.201047	0.840665	0.921229
241	ulm	ZBTB11	contrast	0.178939	0.857988	0.936311
242	ulm	BCL6	contrast	-0.159667	0.873146	0.948915
243	ulm	SOX9	contrast	-0.144844	0.884836	0.953402
244	ulm	TCF7	contrast	-0.147497	0.882742	0.953402
245	ulm	USF1	contrast	0.140648	0.88815	0.953402
246	ulm	SNAI2	contrast	-0.135692	0.892067	0.953714
247	ulm	FOXK2	contrast	0.12971	0.896798	0.95489
248	ulm	ONECUT1	contrast	-0.108092	0.913925	0.969202
249	ulm	IRF4	contrast	0.0997371	0.920555	0.969247
250	ulm	ZNF384	contrast	-0.0987509	0.921338	0.969247
251	ulm	HOXB13	contrast	0.0884696	0.929505	0.973943
252	ulm	NR2F6	contrast	0.0826722	0.934113	0.974888
253	ulm	TFDP1	contrast	0.0725265	0.942184	0.979425
254	ulm	BACH1	contrast	0.0600353	0.952128	0.981999
255	ulm	GRHL2	contrast	-0.0636489	0.949251	0.981999
256	ulm	SMAD1	contrast	-0.0511449	0.959211	0.985439
257	ulm	KDM5B	contrast	-0.0332754	0.973455	0.98849
258	ulm	RUNX2	contrast	0.0366948	0.970729	0.98849
259	ulm	SP4	contrast	-0.0399712	0.968117	0.98849
260	ulm	MXI1	contrast	-0.0240414	0.98082	0.992137
261	ulm	SOX10	contrast	0.00330159	0.997366	0.997366
262	ulm	SOX2	contrast	-0.00426553	0.996597	0.997366
263	ulm	TP63	contrast	0.0113994	0.990905	0.997366

## Sheet: Equine_6hpi_TFs
	statistic	source	condition	score	p_value	p_adj
1	ulm	SRF	contrast	8.01504	1.20331e-15	3.16472e-13
2	ulm	MYC	contrast	6.34614	2.28783e-10	3.00849e-08
3	ulm	ATF6	contrast	5.80977	6.41584e-09	5.62455e-07
4	ulm	SMAD4	contrast	4.91308	9.08476e-07	5.97323e-05
5	ulm	FOXM1	contrast	-4.60455	4.17637e-06	0.000219677
6	ulm	USF2	contrast	4.35145	1.36362e-05	0.000597722
7	ulm	TFAP2C	contrast	-4.04459	5.27447e-05	0.00194417
8	ulm	TP53	contrast	4.01767	5.91381e-05	0.00194417
9	ulm	ELK4	contrast	3.89149	0.000100173	0.00292728
10	ulm	CLOCK	contrast	-3.71383	0.000205074	0.00539344
11	ulm	ARID3A	contrast	-3.5022	0.000463115	0.0105679
12	ulm	BMAL1	contrast	-3.45602	0.000550122	0.0105679
13	ulm	CEBPB	contrast	3.44999	0.00056255	0.0105679
14	ulm	MYBL2	contrast	-3.48239	0.000498736	0.0105679
15	ulm	POU5F1	contrast	-3.41742	0.000634282	0.0111211
16	ulm	WT1	contrast	3.27224	0.00107003	0.0175886
17	ulm	KLF13	contrast	3.25098	0.00115326	0.0178416
18	ulm	HIF1A	contrast	3.15392	0.00161496	0.0231689
19	ulm	MITF	contrast	-3.14345	0.0016738	0.0231689
20	ulm	STAT5B	contrast	-3.04894	0.00230155	0.0302654
21	ulm	NR1H2	contrast	-2.84786	0.00440891	0.0552163
22	ulm	SMAD3	contrast	2.81046	0.0049551	0.0592359
23	ulm	CREB1	contrast	2.78709	0.0053268	0.0600004
24	ulm	HOXA9	contrast	-2.77816	0.00547532	0.0600004
25	ulm	ZNF217	contrast	2.72374	0.00646415	0.0680028
26	ulm	ELK1	contrast	2.64882	0.00808809	0.0798002
27	ulm	EPAS1	contrast	2.62676	0.00863135	0.0798002
28	ulm	JUN	contrast	2.63288	0.00847728	0.0798002
29	ulm	NR1H3	contrast	-2.62019	0.00879926	0.0798002
30	ulm	JUND	contrast	-2.56651	0.0102848	0.0901634
31	ulm	MEF2C	contrast	-2.54482	0.0109458	0.0928627
32	ulm	THAP11	contrast	-2.49597	0.0125749	0.10335
33	ulm	ATF3	contrast	2.42685	0.0152452	0.121499
34	ulm	STAT4	contrast	2.38634	0.0170326	0.131752
35	ulm	PGR	contrast	-2.37551	0.0175402	0.131802
36	ulm	AR	contrast	2.33261	0.0196854	0.137018
37	ulm	CREB3L1	contrast	2.3243	0.0201262	0.137018
38	ulm	ETS2	contrast	2.31774	0.0204802	0.137018
39	ulm	FOXO1	contrast	2.30186	0.0213603	0.137018
40	ulm	POU2F1	contrast	-2.313	0.0207393	0.137018
41	ulm	SREBF1	contrast	-2.3068	0.021083	0.137018
42	ulm	PDX1	contrast	-2.19333	0.0283029	0.173108
43	ulm	ZNF263	contrast	-2.20073	0.027774	0.173108
44	ulm	SOX9	contrast	-2.1761	0.0295674	0.176732
45	ulm	CEBPD	contrast	2.15694	0.0310305	0.181356
46	ulm	HNF4A	contrast	-2.13793	0.0325426	0.186059
47	ulm	MYB	contrast	-2.09466	0.0362223	0.202691
48	ulm	CEBPA	contrast	-2.08435	0.0371498	0.20355
49	ulm	ARID2	contrast	-2.03878	0.0414936	0.212351
50	ulm	ETV4	contrast	2.04398	0.0409777	0.212351
51	ulm	KLF9	contrast	-2.03388	0.0419857	0.212351
52	ulm	REL	contrast	2.04879	0.0405048	0.212351
53	ulm	ATF7	contrast	-1.99448	0.0461221	0.224632
54	ulm	CDX2	contrast	-2.00083	0.0454335	0.224632
55	ulm	NFE2	contrast	-1.98246	0.0474506	0.2269
56	ulm	TEAD4	contrast	1.96293	0.0496772	0.233306
57	ulm	HBP1	contrast	-1.91713	0.0552448	0.250506
58	ulm	RBPJ	contrast	-1.92381	0.0544024	0.250506
59	ulm	CEBPG	contrast	1.89221	0.0584866	0.260712
60	ulm	IRF2	contrast	-1.8736	0.0610096	0.267425
61	ulm	NCOA1	contrast	-1.85462	0.0636758	0.274537
62	ulm	IRF1	contrast	-1.83393	0.066689	0.282891
63	ulm	ZNF592	contrast	-1.80847	0.0705589	0.294555
64	ulm	E2F2	contrast	1.78153	0.0748513	0.295771
65	ulm	NCOA3	contrast	-1.77849	0.0753484	0.295771
66	ulm	SMAD1	contrast	1.79575	0.0725603	0.295771
67	ulm	TP63	contrast	-1.79222	0.0731233	0.295771
68	ulm	FOXJ2	contrast	-1.76058	0.0783351	0.299295
69	ulm	RUNX1	contrast	-1.75281	0.0796603	0.299295
70	ulm	SP2	contrast	-1.7569	0.0789605	0.299295
71	ulm	ZBED1	contrast	1.73922	0.0820226	0.30383
72	ulm	KMT2A	contrast	-1.72789	0.0840343	0.306959
73	ulm	E2F1	contrast	-1.70748	0.0877581	0.307738
74	ulm	ESR1	contrast	1.70888	0.0874986	0.307738
75	ulm	TCF7	contrast	-1.71671	0.0860585	0.307738
76	ulm	ETV1	contrast	-1.68854	0.0913332	0.308762
77	ulm	GATA6	contrast	-1.67521	0.0939199	0.308762
78	ulm	MEIS2	contrast	-1.68282	0.0924353	0.308762
79	ulm	NFE2L1	contrast	-1.67944	0.0930916	0.308762
80	ulm	NR2C2	contrast	1.6927	0.0905383	0.308762
81	ulm	GABPA	contrast	-1.66514	0.0959115	0.311416
82	ulm	DUX4	contrast	-1.64886	0.0992031	0.314343
83	ulm	FOSL1	contrast	-1.65228	0.0985028	0.314343
84	ulm	STAT1	contrast	-1.64032	0.100965	0.316115
85	ulm	HSF1	contrast	1.61625	0.106068	0.320641
86	ulm	NCOA2	contrast	-1.62033	0.105189	0.320641
87	ulm	PRDM1	contrast	-1.62022	0.105211	0.320641
88	ulm	PAX5	contrast	-1.59285	0.111219	0.332394
89	ulm	TCF3	contrast	-1.58235	0.113597	0.335686
90	ulm	E2F6	contrast	-1.56835	0.116827	0.341394
91	ulm	SNAPC4	contrast	1.55437	0.120123	0.347168
92	ulm	KDM5B	contrast	-1.53197	0.125558	0.34758
93	ulm	STAT2	contrast	-1.5478	0.121698	0.34758
94	ulm	TEAD1	contrast	1.52813	0.126507	0.34758
95	ulm	TFAP4	contrast	-1.52666	0.126873	0.34758
96	ulm	ZBTB11	contrast	-1.54194	0.123115	0.34758
97	ulm	KLF4	contrast	1.49218	0.135678	0.364115
98	ulm	SOX6	contrast	-1.49385	0.135241	0.364115
99	ulm	FOXA1	contrast	-1.47392	0.140528	0.369957
100	ulm	POU4F2	contrast	-1.47341	0.140668	0.369957
101	ulm	NEUROD1	contrast	-1.46656	0.142523	0.371125
102	ulm	SIX5	contrast	-1.45574	0.14549	0.375136
103	ulm	CREM	contrast	1.44448	0.148631	0.378527
104	ulm	E2F5	contrast	1.44074	0.149684	0.378527
105	ulm	ESR2	contrast	-1.43258	0.152005	0.380274
106	ulm	MXI1	contrast	-1.42552	0.154033	0.380274
107	ulm	TFAP2A	contrast	1.42317	0.154712	0.380274
108	ulm	SREBF2	contrast	-1.41218	0.157923	0.384573
109	ulm	RFX1	contrast	-1.38579	0.165836	0.392926
110	ulm	TBX21	contrast	-1.39558	0.162866	0.392926
111	ulm	ZNF143	contrast	-1.38895	0.164873	0.392926
112	ulm	PBX2	contrast	-1.36746	0.171506	0.401082
113	ulm	RELA	contrast	1.36484	0.172328	0.401082
114	ulm	TEAD2	contrast	-1.34473	0.178737	0.412349
115	ulm	FOXO3	contrast	1.33211	0.182849	0.418168
116	ulm	E2F3	contrast	1.31241	0.189406	0.42943
117	ulm	BACH1	contrast	-1.26547	0.205728	0.432851
118	ulm	CUX1	contrast	-1.28387	0.199213	0.432851
119	ulm	HMBOX1	contrast	-1.28191	0.1999	0.432851
120	ulm	HNF1B	contrast	1.27272	0.203141	0.432851
121	ulm	KLF5	contrast	-1.27055	0.203912	0.432851
122	ulm	PRDM14	contrast	-1.28556	0.198623	0.432851
123	ulm	RARA	contrast	-1.26609	0.205505	0.432851
124	ulm	SOX10	contrast	-1.27917	0.200862	0.432851
125	ulm	SPI1	contrast	-1.29242	0.196237	0.432851
126	ulm	FOXL2	contrast	1.25153	0.210765	0.43993
127	ulm	FOSL2	contrast	-1.23938	0.215228	0.442227
128	ulm	HNF4G	contrast	-1.24277	0.213979	0.442227
129	ulm	ATF1	contrast	-1.22775	0.219566	0.447643
130	ulm	NANOG	contrast	-1.21822	0.223165	0.45148
131	ulm	LEF1	contrast	1.21118	0.225851	0.453426
132	ulm	MNT	contrast	-1.19238	0.233137	0.460572
133	ulm	NR4A1	contrast	-1.19468	0.232234	0.460572
134	ulm	VDR	contrast	-1.18849	0.234664	0.460572
135	ulm	TWIST1	contrast	1.18348	0.236642	0.461014
136	ulm	NR3C1	contrast	-1.16499	0.244048	0.471946
137	ulm	SMAD5	contrast	-1.12995	0.258521	0.496286
138	ulm	IRF9	contrast	-1.10911	0.267407	0.496674
139	ulm	MAX	contrast	1.11131	0.266456	0.496674
140	ulm	NFKB1	contrast	1.10357	0.269804	0.496674
141	ulm	SPIB	contrast	-1.10299	0.270054	0.496674
142	ulm	ZBTB7A	contrast	-1.11892	0.263196	0.496674
143	ulm	ZEB1	contrast	-1.12215	0.261819	0.496674
144	ulm	SP1	contrast	1.09088	0.275349	0.502894
145	ulm	SNAI2	contrast	1.07386	0.282909	0.513139
146	ulm	CTCF	contrast	-1.05562	0.291163	0.523017
147	ulm	NFE2L2	contrast	-1.05306	0.292333	0.523017
148	ulm	PAX6	contrast	1.04212	0.297377	0.528446
149	ulm	IKZF1	contrast	-1.00612	0.314377	0.539916
150	ulm	NFKB2	contrast	-0.995239	0.31964	0.539916
151	ulm	NRF1	contrast	-1.01222	0.311455	0.539916
152	ulm	RELB	contrast	0.996083	0.31923	0.539916
153	ulm	SIX2	contrast	-1.0209	0.307321	0.539916
154	ulm	SOX11	contrast	-1.01479	0.310228	0.539916
155	ulm	TGIF2	contrast	-0.993976	0.320254	0.539916
156	ulm	ZNF274	contrast	-1.00004	0.317312	0.539916
157	ulm	RFX2	contrast	-0.983437	0.325412	0.545117
158	ulm	PKNOX1	contrast	0.96629	0.333919	0.54965
159	ulm	RFX5	contrast	0.968439	0.332845	0.54965
160	ulm	RUNX2	contrast	0.965352	0.334388	0.54965
161	ulm	NFIC	contrast	-0.947716	0.343293	0.557322
162	ulm	PPARA	contrast	0.951485	0.341378	0.557322
163	ulm	MAZ	contrast	-0.93761	0.348464	0.561845
164	ulm	MEF2A	contrast	-0.930147	0.352314	0.561845
165	ulm	SP4	contrast	-0.92981	0.352488	0.561845
166	ulm	ASCL1	contrast	-0.902532	0.366792	0.577643
167	ulm	BCL11A	contrast	-0.904473	0.365763	0.577643
168	ulm	MBD2	contrast	-0.888179	0.374462	0.582743
169	ulm	TCF7L2	contrast	-0.88821	0.374446	0.582743
170	ulm	KLF3	contrast	0.858207	0.390796	0.601048
171	ulm	OTX2	contrast	-0.85966	0.389994	0.601048
172	ulm	EOMES	contrast	0.844702	0.398294	0.60202
173	ulm	FOXK2	contrast	-0.845885	0.397634	0.60202
174	ulm	ZEB2	contrast	0.852535	0.393935	0.60202
175	ulm	STAT5A	contrast	-0.831294	0.405824	0.609896
176	ulm	ELF1	contrast	0.798891	0.42437	0.63179
177	ulm	ELF3	contrast	-0.78452	0.43275	0.63179
178	ulm	IRF4	contrast	-0.796947	0.425498	0.63179
179	ulm	JUNB	contrast	-0.786508	0.431585	0.63179
180	ulm	MAFF	contrast	0.792842	0.427886	0.63179
181	ulm	USF1	contrast	0.78102	0.434806	0.63179
182	ulm	FOXP2	contrast	0.756719	0.449233	0.64211
183	ulm	MYCN	contrast	0.757754	0.448613	0.64211
184	ulm	NR2F2	contrast	0.759816	0.44738	0.64211
185	ulm	ARNT	contrast	-0.737816	0.460641	0.654857
186	ulm	GATA3	contrast	0.72716	0.467142	0.656189
187	ulm	NR5A2	contrast	0.7247	0.46865	0.656189
188	ulm	TAL1	contrast	-0.724027	0.469063	0.656189
189	ulm	MAF	contrast	-0.713623	0.475474	0.661639
190	ulm	MEIS1	contrast	0.70332	0.48187	0.667009
191	ulm	ZNF639	contrast	0.689534	0.490501	0.675402
192	ulm	HINFP	contrast	-0.679051	0.497118	0.680949
193	ulm	PPARG	contrast	0.664066	0.506661	0.690424
194	ulm	FOXA2	contrast	-0.654011	0.513117	0.695618
195	ulm	BHLHE40	contrast	-0.614849	0.538666	0.722802
196	ulm	MAFB	contrast	-0.617908	0.536648	0.722802
197	ulm	ATF2	contrast	0.604924	0.545241	0.72753
198	ulm	CREB3	contrast	0.592392	0.553599	0.72753
199	ulm	CTCFL	contrast	-0.597279	0.550332	0.72753
200	ulm	EBF1	contrast	-0.583916	0.559288	0.72753
201	ulm	ELF5	contrast	-0.576454	0.56432	0.72753
202	ulm	FLI1	contrast	-0.586555	0.557514	0.72753
203	ulm	FOXP1	contrast	-0.57663	0.5642	0.72753
204	ulm	IRF3	contrast	0.594934	0.551899	0.72753
205	ulm	GATA1	contrast	-0.556288	0.578024	0.731422
206	ulm	LYL1	contrast	-0.562538	0.57376	0.731422
207	ulm	STAT3	contrast	0.563133	0.573355	0.731422
208	ulm	TP73	contrast	0.555647	0.578463	0.731422
209	ulm	MAFK	contrast	0.54854	0.583332	0.733153
210	ulm	REST	contrast	-0.541468	0.588195	0.733153
211	ulm	SOX2	contrast	-0.54327	0.586954	0.733153
212	ulm	BATF	contrast	-0.522805	0.60112	0.736227
213	ulm	BHLHE22	contrast	0.533368	0.593789	0.736227
214	ulm	GRHL2	contrast	-0.521864	0.601774	0.736227
215	ulm	SOX13	contrast	-0.521744	0.601858	0.736227
216	ulm	NR2F1	contrast	-0.508441	0.611154	0.742987
217	ulm	SP3	contrast	0.505759	0.613035	0.742987
218	ulm	BACH2	contrast	-0.494753	0.620783	0.748927
219	ulm	XBP1	contrast	0.471226	0.637488	0.765568
220	ulm	ESRRA	contrast	-0.458018	0.646948	0.769897
221	ulm	GATA2	contrast	-0.460164	0.645407	0.769897
222	ulm	ERG	contrast	0.43869	0.660894	0.782951
223	ulm	NFYB	contrast	-0.434381	0.66402	0.783127
224	ulm	EGR1	contrast	0.370648	0.710906	0.811126
225	ulm	FOS	contrast	-0.384272	0.700784	0.811126
226	ulm	MYOD1	contrast	-0.374753	0.70785	0.811126
227	ulm	NFYA	contrast	0.369952	0.711425	0.811126
228	ulm	NR2F6	contrast	0.368598	0.712434	0.811126
229	ulm	RXRA	contrast	-0.387382	0.69848	0.811126
230	ulm	YY1	contrast	-0.370223	0.711223	0.811126
231	ulm	ZNF740	contrast	0.383087	0.701662	0.811126
232	ulm	TCF4	contrast	-0.360383	0.718567	0.814582
233	ulm	POU2F2	contrast	-0.347741	0.728041	0.82178
234	ulm	BCL6	contrast	-0.338867	0.734716	0.82577
235	ulm	EHF	contrast	-0.320603	0.748517	0.837702
236	ulm	NFATC1	contrast	-0.311735	0.755248	0.841329
237	ulm	ZKSCAN1	contrast	0.30791	0.758156	0.841329
238	ulm	KLF1	contrast	-0.29833	0.765456	0.843116
239	ulm	ZNF384	contrast	0.297385	0.766178	0.843116
240	ulm	PBX3	contrast	-0.28814	0.773244	0.847347
241	ulm	GFI1B	contrast	0.274131	0.783988	0.852021
242	ulm	ZNF24	contrast	0.275606	0.782855	0.852021
243	ulm	E2F4	contrast	-0.254599	0.799037	0.861511
244	ulm	MEF2B	contrast	-0.252704	0.800501	0.861511
245	ulm	TFDP1	contrast	0.250056	0.802548	0.861511
246	ulm	GLI2	contrast	-0.228648	0.819147	0.873924
247	ulm	TBP	contrast	-0.226576	0.820757	0.873924
248	ulm	HOXB13	contrast	0.216202	0.828834	0.878965
249	ulm	MBD1	contrast	0.184874	0.853331	0.897704
250	ulm	TCF12	contrast	-0.185514	0.852829	0.897704
251	ulm	MAFG	contrast	-0.146003	0.883922	0.926181
252	ulm	ZFX	contrast	-0.138097	0.890166	0.929022
253	ulm	ZBTB33	contrast	0.128474	0.897776	0.933262
254	ulm	THAP1	contrast	-0.120954	0.903729	0.935751
255	ulm	ATF4	contrast	0.105481	0.915996	0.942752
256	ulm	KLF6	contrast	0.103385	0.917659	0.942752
257	ulm	FOXO4	contrast	0.0898668	0.928395	0.950069
258	ulm	PROX1	contrast	0.072485	0.942217	0.960477
259	ulm	E2F7	contrast	0.0676339	0.946078	0.960689
260	ulm	ETS1	contrast	0.0512248	0.959147	0.970214
261	ulm	AHR	contrast	0.0386589	0.969163	0.976589
262	ulm	RUNX3	contrast	-0.0337705	0.973061	0.976775
263	ulm	ONECUT1	contrast	-0.0248916	0.980142	0.980142

## Sheet: Equine_9hpi_TFs
	statistic	source	condition	score	p_value	p_adj
1	ulm	SRF	contrast	7.29228	3.23106e-13	8.49769e-11
2	ulm	FOSL2	contrast	-5.47735	4.40094e-08	5.78724e-06
3	ulm	ELK4	contrast	5.26301	1.44063e-07	1.26295e-05
4	ulm	MITF	contrast	-4.72725	2.30059e-06	0.000151264
5	ulm	MYC	contrast	4.55951	5.17606e-06	0.000272261
6	ulm	CEBPA	contrast	-4.43367	9.34328e-06	0.000409547
7	ulm	STAT1	contrast	-4.32732	1.52104e-05	0.000571478
8	ulm	JUND	contrast	-4.26402	2.02251e-05	0.000664899
9	ulm	RUNX1	contrast	-4.23621	2.28948e-05	0.000669037
10	ulm	FOXA1	contrast	-4.11738	3.85665e-05	0.000922091
11	ulm	SOX10	contrast	-4.13347	3.59655e-05	0.000922091
12	ulm	TFAP2C	contrast	-3.96711	7.31547e-05	0.00160331
13	ulm	MEF2C	contrast	-3.8852	0.000102772	0.00207916
14	ulm	POU5F1	contrast	-3.85916	0.000114347	0.00214809
15	ulm	GATA2	contrast	-3.80262	0.000143856	0.00239695
16	ulm	JUNB	contrast	-3.78418	0.000154936	0.00239695
17	ulm	NR1H2	contrast	-3.79733	0.000146955	0.00239695
18	ulm	NR1H3	contrast	-3.65416	0.000259081	0.00378546
19	ulm	FOSL1	contrast	-3.58735	0.000335327	0.00460069
20	ulm	MYBL2	contrast	-3.5461	0.000392402	0.00460069
21	ulm	SMAD4	contrast	3.5395	0.000402341	0.00460069
22	ulm	SPI1	contrast	-3.55371	0.000381232	0.00460069
23	ulm	TCF7L2	contrast	-3.54545	0.000393375	0.00460069
24	ulm	CLOCK	contrast	-3.40902	0.00065402	0.00716697
25	ulm	PGR	contrast	-3.39531	0.000687627	0.00723384
26	ulm	GATA3	contrast	-3.36244	0.00077488	0.00783821
27	ulm	NFE2L2	contrast	-3.32564	0.000884701	0.00861764
28	ulm	BMAL1	contrast	-3.3049	0.000952765	0.00894918
29	ulm	ARNT	contrast	-3.22376	0.00126845	0.0112012
30	ulm	NFIC	contrast	-3.22167	0.0012777	0.0112012
31	ulm	POU2F1	contrast	-3.14642	0.00165668	0.0140551
32	ulm	TP53	contrast	3.13348	0.00173147	0.0142305
33	ulm	FOS	contrast	-3.09118	0.001998	0.0150135
34	ulm	HSF1	contrast	3.09228	0.00199059	0.0150135
35	ulm	SMAD1	contrast	3.09148	0.00199598	0.0150135
36	ulm	FOXP1	contrast	-2.97902	0.00289727	0.0201464
37	ulm	MEF2A	contrast	-2.99091	0.0027869	0.0201464
38	ulm	MYB	contrast	-2.97758	0.00291089	0.0201464
39	ulm	ELK1	contrast	2.91742	0.00353572	0.0238435
40	ulm	KDM5B	contrast	-2.8776	0.00401397	0.0263918
41	ulm	ARID3A	contrast	-2.85327	0.00433423	0.0278025
42	ulm	SNAI2	contrast	2.83949	0.00452586	0.0283405
43	ulm	RFX5	contrast	2.78042	0.005437	0.0332542
44	ulm	STAT5B	contrast	-2.76592	0.00568457	0.0339782
45	ulm	ATF6	contrast	2.72503	0.00643849	0.0357939
46	ulm	CDX2	contrast	-2.7404	0.0061452	0.0357939
47	ulm	IRF3	contrast	2.71769	0.00658303	0.0357939
48	ulm	TCF4	contrast	-2.7134	0.00666882	0.0357939
49	ulm	WT1	contrast	2.71906	0.00655586	0.0357939
50	ulm	FOXL2	contrast	2.6865	0.00723001	0.0380299
51	ulm	IRF1	contrast	-2.65754	0.00788131	0.0403775
52	ulm	TBX21	contrast	-2.6532	0.00798338	0.0403775
53	ulm	TAL1	contrast	-2.59343	0.00951344	0.0472082
54	ulm	E2F7	contrast	-2.52975	0.0114266	0.0556519
55	ulm	HNF4A	contrast	-2.52296	0.0116494	0.0557053
56	ulm	E2F2	contrast	2.50818	0.012148	0.0570522
57	ulm	KLF13	contrast	2.49319	0.0126731	0.0574658
58	ulm	SOX2	contrast	-2.49911	0.0124633	0.0574658
59	ulm	GATA6	contrast	-2.4693	0.0135511	0.0604059
60	ulm	USF2	contrast	2.43365	0.0149612	0.06558
61	ulm	PRDM1	contrast	-2.37385	0.0176185	0.0742655
62	ulm	RBPJ	contrast	-2.38092	0.0172844	0.0742655
63	ulm	SIX2	contrast	-2.37028	0.0177898	0.0742655
64	ulm	SP1	contrast	-2.30618	0.0211169	0.0867772
65	ulm	E2F3	contrast	2.29606	0.0216886	0.0877555
66	ulm	ETS2	contrast	2.27648	0.0228342	0.090991
67	ulm	NFKB2	contrast	-2.2492	0.0245174	0.0953644
68	ulm	RARA	contrast	-2.24701	0.024657	0.0953644
69	ulm	OTX2	contrast	-2.22439	0.0261402	0.0996357
70	ulm	POU4F2	contrast	-2.208	0.0272624	0.102429
71	ulm	AHR	contrast	-2.18698	0.0287627	0.106544
72	ulm	NCOA2	contrast	-2.16094	0.0307193	0.112211
73	ulm	TP63	contrast	-2.14551	0.0319316	0.115041
74	ulm	FOXM1	contrast	-2.13497	0.032783	0.116513
75	ulm	DUX4	contrast	-2.11788	0.0342052	0.116688
76	ulm	KMT2A	contrast	-2.11609	0.034357	0.116688
77	ulm	SOX13	contrast	-2.11316	0.0346071	0.116688
78	ulm	ZBED1	contrast	2.11464	0.0344804	0.116688
79	ulm	NR4A1	contrast	-2.0874	0.0368719	0.122751
80	ulm	HOXA9	contrast	-2.03432	0.0419404	0.135247
81	ulm	KLF9	contrast	-2.02211	0.0431858	0.135247
82	ulm	MXI1	contrast	-2.038	0.0415709	0.135247
83	ulm	NCOA3	contrast	-2.03048	0.0423291	0.135247
84	ulm	NFKB1	contrast	-2.01758	0.0436565	0.135247
85	ulm	RELA	contrast	-2.01706	0.0437109	0.135247
86	ulm	TGIF2	contrast	-2.01174	0.0442683	0.135379
87	ulm	HBP1	contrast	-1.995	0.0460646	0.139253
88	ulm	THAP1	contrast	1.94786	0.0514543	0.153778
89	ulm	ESRRA	contrast	-1.91562	0.0554366	0.161998
90	ulm	IRF2	contrast	-1.91717	0.0552391	0.161998
91	ulm	SREBF2	contrast	1.90792	0.0564242	0.163072
92	ulm	BACH1	contrast	-1.8815	0.0599273	0.171314
93	ulm	E2F6	contrast	-1.84563	0.064969	0.18373
94	ulm	TFAP4	contrast	-1.83884	0.0659623	0.184554
95	ulm	NFE2L1	contrast	-1.82027	0.0687421	0.190307
96	ulm	CEBPB	contrast	1.7992	0.0720104	0.195245
97	ulm	MAFF	contrast	-1.80342	0.071347	0.195245
98	ulm	IKZF1	contrast	-1.7677	0.0771352	0.207006
99	ulm	ELF3	contrast	-1.74995	0.0801514	0.209321
100	ulm	FOXJ2	contrast	-1.75773	0.0788178	0.209321
101	ulm	HMBOX1	contrast	-1.74607	0.0808228	0.209321
102	ulm	TCF7	contrast	-1.74401	0.0811814	0.209321
103	ulm	IRF4	contrast	-1.73824	0.082193	0.209871
104	ulm	E2F1	contrast	-1.71567	0.0862465	0.218104
105	ulm	CREB3L1	contrast	1.70757	0.0877418	0.219772
106	ulm	STAT4	contrast	1.6913	0.0908051	0.2253
107	ulm	MEIS2	contrast	-1.68291	0.0924177	0.227157
108	ulm	SOX9	contrast	-1.6722	0.0945091	0.228706
109	ulm	TBP	contrast	-1.66882	0.0951778	0.228706
110	ulm	ZBTB11	contrast	-1.66641	0.0956563	0.228706
111	ulm	RUNX2	contrast	-1.65998	0.0969439	0.229696
112	ulm	ATF1	contrast	-1.64202	0.10061	0.23211
113	ulm	HIF1A	contrast	-1.64222	0.100569	0.23211
114	ulm	MAFB	contrast	-1.64888	0.0991964	0.23211
115	ulm	ATF7	contrast	-1.63132	0.102848	0.235208
116	ulm	ARID2	contrast	-1.60078	0.109451	0.248151
117	ulm	ETS1	contrast	-1.59521	0.11069	0.248816
118	ulm	SNAPC4	contrast	1.58676	0.112593	0.250418
119	ulm	STAT3	contrast	-1.58361	0.113307	0.250418
120	ulm	NCOA1	contrast	-1.5781	0.114569	0.251097
121	ulm	ZBTB7A	contrast	1.57394	0.115527	0.251104
122	ulm	E2F5	contrast	1.56118	0.118507	0.25511
123	ulm	PBX3	contrast	-1.55778	0.11931	0.25511
124	ulm	GABPA	contrast	-1.54606	0.122114	0.259001
125	ulm	ESR2	contrast	-1.53392	0.125075	0.263157
126	ulm	SOX6	contrast	-1.521	0.128286	0.267771
127	ulm	PBX2	contrast	-1.4605	0.144177	0.298571
128	ulm	SMAD5	contrast	-1.44879	0.147421	0.302905
129	ulm	HOXB13	contrast	-1.42739	0.153494	0.310529
130	ulm	KLF4	contrast	1.4284	0.153202	0.310529
131	ulm	TP73	contrast	1.40989	0.158596	0.318402
132	ulm	NFE2	contrast	-1.39601	0.162735	0.324237
133	ulm	CREB1	contrast	1.36373	0.172679	0.341462
134	ulm	RELB	contrast	-1.35915	0.174123	0.341749
135	ulm	FOXP2	contrast	-1.34104	0.17993	0.347954
136	ulm	HNF4G	contrast	-1.34278	0.179369	0.347954
137	ulm	PDX1	contrast	-1.33059	0.183349	0.351977
138	ulm	TCF12	contrast	-1.31913	0.187151	0.356672
139	ulm	FOXA2	contrast	-1.3108	0.18995	0.359402
140	ulm	NR2F2	contrast	-1.29754	0.194468	0.365323
141	ulm	PRDM14	contrast	-1.28292	0.199543	0.369576
142	ulm	SOX11	contrast	-1.28674	0.198209	0.369576
143	ulm	FOXK2	contrast	-1.27386	0.202736	0.372864
144	ulm	BACH2	contrast	-1.24859	0.211838	0.384606
145	ulm	MBD1	contrast	1.24404	0.213508	0.384606
146	ulm	ZNF639	contrast	1.24671	0.212525	0.384606
147	ulm	THAP11	contrast	-1.23565	0.216612	0.387544
148	ulm	EHF	contrast	-1.22439	0.220826	0.390664
149	ulm	PAX6	contrast	-1.22307	0.221327	0.390664
150	ulm	TEAD4	contrast	-1.2174	0.223474	0.391824
151	ulm	E2F4	contrast	1.20612	0.227793	0.394586
152	ulm	ZNF24	contrast	1.20546	0.22805	0.394586
153	ulm	CTCFL	contrast	1.18336	0.236688	0.401606
154	ulm	MAF	contrast	-1.18406	0.236411	0.401606
155	ulm	STAT5A	contrast	-1.18525	0.235943	0.401606
156	ulm	EBF1	contrast	-1.17354	0.240602	0.40563
157	ulm	ERG	contrast	-1.16421	0.244361	0.406754
158	ulm	PROX1	contrast	-1.16634	0.2435	0.406754
159	ulm	SP3	contrast	-1.1453	0.252106	0.417006
160	ulm	CEBPD	contrast	-1.12141	0.262133	0.430881
161	ulm	GRHL2	contrast	-1.09693	0.272695	0.439993
162	ulm	JUN	contrast	-1.10287	0.270104	0.439993
163	ulm	TEAD1	contrast	-1.09967	0.271496	0.439993
164	ulm	ATF4	contrast	-1.0653	0.286761	0.459866
165	ulm	KLF5	contrast	-1.05166	0.292978	0.466988
166	ulm	SP4	contrast	-1.02592	0.304951	0.483145
167	ulm	ZNF592	contrast	-1.00808	0.313433	0.49361
168	ulm	SIX5	contrast	0.981652	0.32629	0.5108
169	ulm	SP2	contrast	-0.972106	0.331017	0.515132
170	ulm	KLF6	contrast	-0.964714	0.334707	0.517811
171	ulm	MEF2B	contrast	-0.956889	0.338642	0.520835
172	ulm	BHLHE40	contrast	-0.947454	0.343426	0.522086
173	ulm	YY1	contrast	-0.951206	0.341518	0.522086
174	ulm	BHLHE22	contrast	0.936722	0.34892	0.524376
175	ulm	SMAD3	contrast	-0.938179	0.34817	0.524376
176	ulm	GATA1	contrast	-0.922198	0.356443	0.532639
177	ulm	TWIST1	contrast	0.897836	0.36929	0.548719
178	ulm	RUNX3	contrast	-0.893182	0.371777	0.5491
179	ulm	SPIB	contrast	-0.889555	0.373722	0.5491
180	ulm	ATF3	contrast	-0.871973	0.38324	0.558502
181	ulm	ZFX	contrast	0.869906	0.384368	0.558502
182	ulm	NR2C2	contrast	0.865127	0.386986	0.559215
183	ulm	NR3C1	contrast	-0.842269	0.399654	0.574366
184	ulm	RFX1	contrast	-0.82425	0.409813	0.585766
185	ulm	CTCF	contrast	-0.81605	0.414487	0.589243
186	ulm	NEUROD1	contrast	-0.810897	0.41744	0.590252
187	ulm	ETV4	contrast	0.804834	0.420931	0.592004
188	ulm	ONECUT1	contrast	-0.789554	0.429803	0.601267
189	ulm	EPAS1	contrast	-0.761043	0.446646	0.618252
190	ulm	REST	contrast	-0.764889	0.444352	0.618252
191	ulm	NANOG	contrast	-0.756422	0.449411	0.618822
192	ulm	ESR1	contrast	-0.736129	0.461666	0.622658
193	ulm	TFAP2A	contrast	-0.74255	0.457768	0.622658
194	ulm	ZEB2	contrast	-0.74467	0.456485	0.622658
195	ulm	ZNF740	contrast	0.739615	0.459548	0.622658
196	ulm	ZNF143	contrast	-0.724628	0.468694	0.62891
197	ulm	MYCN	contrast	0.703618	0.481684	0.64306
198	ulm	NR2F6	contrast	0.692721	0.488497	0.648863
199	ulm	ZNF274	contrast	-0.685699	0.492916	0.651441
200	ulm	ETV1	contrast	-0.664564	0.506341	0.665839
201	ulm	PKNOX1	contrast	0.658595	0.510168	0.667533
202	ulm	MAZ	contrast	0.640353	0.521955	0.679575
203	ulm	MBD2	contrast	-0.631782	0.527541	0.683464
204	ulm	GLI2	contrast	-0.625675	0.53154	0.684529
205	ulm	REL	contrast	0.622586	0.533568	0.684529
206	ulm	KLF1	contrast	-0.614149	0.539128	0.688304
207	ulm	BATF	contrast	-0.600219	0.548371	0.696723
208	ulm	AR	contrast	0.586023	0.55787	0.704335
209	ulm	ZEB1	contrast	0.583275	0.559719	0.704335
210	ulm	BCL6	contrast	0.570768	0.568167	0.710987
211	ulm	ZNF384	contrast	0.567461	0.570411	0.710987
212	ulm	NR2F1	contrast	0.554708	0.579104	0.718417
213	ulm	ZBTB33	contrast	0.540192	0.589075	0.727355
214	ulm	LEF1	contrast	0.522624	0.601245	0.738914
215	ulm	EGR1	contrast	-0.505573	0.613165	0.74568
216	ulm	HINFP	contrast	-0.502596	0.615257	0.74568
217	ulm	XBP1	contrast	-0.507606	0.611738	0.74568
218	ulm	GFI1B	contrast	0.479396	0.631665	0.759474
219	ulm	SREBF1	contrast	-0.474964	0.634821	0.759474
220	ulm	ZKSCAN1	contrast	0.47429	0.635301	0.759474
221	ulm	IRF9	contrast	0.449471	0.6531	0.777218
222	ulm	TCF3	contrast	0.440413	0.659646	0.781472
223	ulm	POU2F2	contrast	-0.425011	0.670836	0.791166
224	ulm	MYOD1	contrast	0.397402	0.691078	0.801031
225	ulm	PAX5	contrast	-0.405409	0.685184	0.801031
226	ulm	STAT2	contrast	0.398316	0.690404	0.801031
227	ulm	ZNF263	contrast	0.396986	0.691384	0.801031
228	ulm	ZNF217	contrast	-0.38492	0.700303	0.807806
229	ulm	CREM	contrast	0.359827	0.718983	0.819865
230	ulm	NFATC1	contrast	-0.358321	0.720109	0.819865
231	ulm	VDR	contrast	-0.361146	0.717997	0.819865
232	ulm	MAFK	contrast	-0.34155	0.732695	0.830599
233	ulm	MAX	contrast	-0.333769	0.738559	0.833653
234	ulm	MAFG	contrast	-0.328521	0.742523	0.834545
235	ulm	ATF2	contrast	0.320877	0.748309	0.83747
236	ulm	USF1	contrast	-0.314278	0.753315	0.839499
237	ulm	TEAD2	contrast	-0.306239	0.759428	0.84274
238	ulm	MEIS1	contrast	-0.284856	0.77576	0.857247
239	ulm	KLF3	contrast	-0.280019	0.779468	0.85774
240	ulm	CREB3	contrast	0.267634	0.788985	0.864596
241	ulm	BCL11A	contrast	-0.255688	0.798196	0.87106
242	ulm	MNT	contrast	-0.231917	0.816606	0.883513
243	ulm	NR5A2	contrast	-0.227955	0.819685	0.883513
244	ulm	PPARG	contrast	0.232647	0.81604	0.883513
245	ulm	NFYB	contrast	-0.218537	0.827014	0.887774
246	ulm	CUX1	contrast	0.190285	0.849089	0.898203
247	ulm	ELF5	contrast	-0.194928	0.845453	0.898203
248	ulm	HNF1B	contrast	0.188625	0.85039	0.898203
249	ulm	RXRA	contrast	-0.198465	0.842685	0.898203
250	ulm	ASCL1	contrast	-0.15944	0.873325	0.915078
251	ulm	RFX2	contrast	-0.160488	0.872499	0.915078
252	ulm	PPARA	contrast	-0.145249	0.884517	0.923127
253	ulm	CEBPG	contrast	-0.134061	0.893356	0.928667
254	ulm	FOXO1	contrast	-0.104992	0.916384	0.948854
255	ulm	EOMES	contrast	0.0935363	0.925479	0.954514
256	ulm	FOXO3	contrast	0.0808011	0.935601	0.961184
257	ulm	TFDP1	contrast	-0.0747884	0.940384	0.962339
258	ulm	FOXO4	contrast	-0.0680046	0.945783	0.964112
259	ulm	NRF1	contrast	-0.047447	0.962158	0.977017
260	ulm	FLI1	contrast	-0.0309216	0.975333	0.982806
261	ulm	NFYA	contrast	-0.031094	0.975195	0.982806
262	ulm	ELF1	contrast	0.0120576	0.99038	0.99038
263	ulm	LYL1	contrast	-0.0139703	0.988854	0.99038

## Sheet: Human_2hpi_TFs
	statistic	source	condition	score	p_value	p_adj
1	ulm	TEAD1	contrast	-8.09889	6.33596e-16	1.57765e-13
2	ulm	GATA3	contrast	-7.81216	6.31017e-15	7.85616e-13
3	ulm	FOXA1	contrast	-7.48385	7.95805e-14	6.60518e-12
4	ulm	SPI1	contrast	-6.79381	1.1676e-11	7.2683e-10
5	ulm	TAL1	contrast	-6.61363	3.98264e-11	1.98335e-09
6	ulm	SOX2	contrast	-6.26317	3.96044e-10	1.64358e-08
7	ulm	GATA2	contrast	-6.22988	4.89574e-10	1.74148e-08
8	ulm	PBX3	contrast	-6.20583	5.70239e-10	1.77487e-08
9	ulm	FOS	contrast	-6.1177	9.92442e-10	2.74576e-08
10	ulm	MITF	contrast	-5.40865	6.52724e-08	1.62528e-06
11	ulm	ZEB2	contrast	-4.71967	2.401e-06	5.43499e-05
12	ulm	FOXP1	contrast	-4.63838	3.56543e-06	7.39827e-05
13	ulm	RUNX1	contrast	-4.5692	4.96687e-06	9.51347e-05
14	ulm	CEBPA	contrast	-4.54587	5.54844e-06	9.86829e-05
15	ulm	MEIS2	contrast	-4.4299	9.54866e-06	0.000158508
16	ulm	ONECUT1	contrast	-4.18677	2.85882e-05	0.000444903
17	ulm	PGR	contrast	-4.15933	3.22402e-05	0.000472224
18	ulm	RUNX2	contrast	-4.14449	3.43962e-05	0.000475814
19	ulm	HNF4A	contrast	-3.97633	7.05833e-05	0.000925012
20	ulm	E2F4	contrast	3.70118	0.000215991	0.00268908
21	ulm	CEBPG	contrast	-3.59273	0.00032913	0.00390255
22	ulm	CDX2	contrast	-3.55834	0.000375301	0.00424773
23	ulm	MEF2A	contrast	-3.43893	0.000586891	0.00608899
24	ulm	TWIST1	contrast	-3.44188	0.00058055	0.00608899
25	ulm	PAX6	contrast	-3.33651	0.000852113	0.00848704
26	ulm	TEAD4	contrast	-3.29523	0.000987559	0.00910749
27	ulm	ZNF639	contrast	-3.30057	0.000968961	0.00910749
28	ulm	STAT5B	contrast	-3.23943	0.00120243	0.010693
29	ulm	CTCF	contrast	-3.21649	0.00130267	0.011185
30	ulm	NR3C1	contrast	-3.17479	0.00150497	0.0120883
31	ulm	STAT5A	contrast	-3.17534	0.0015021	0.0120883
32	ulm	ELK1	contrast	3.10739	0.00189388	0.0130993
33	ulm	MYC	contrast	3.12206	0.00180211	0.0130993
34	ulm	OTX2	contrast	-3.13588	0.00171938	0.0130993
35	ulm	PROX1	contrast	-3.10988	0.00187799	0.0130993
36	ulm	RELA	contrast	3.11547	0.00184279	0.0130993
37	ulm	POU5F1	contrast	-3.08891	0.0020156	0.0135644
38	ulm	TCF4	contrast	-3.05179	0.002282	0.0149531
39	ulm	TFAP2C	contrast	-3.04163	0.00236035	0.0150699
40	ulm	SOX10	contrast	-2.94562	0.00323211	0.0201199
41	ulm	NR2F2	contrast	-2.92824	0.00341814	0.0207589
42	ulm	SOX6	contrast	-2.89597	0.00378984	0.0224683
43	ulm	NCOA3	contrast	-2.78255	0.00540555	0.0304584
44	ulm	PBX2	contrast	-2.77665	0.00550454	0.0304584
45	ulm	ZBTB33	contrast	-2.78431	0.00537635	0.0304584
46	ulm	TCF12	contrast	-2.75438	0.00589311	0.0318997
47	ulm	GRHL2	contrast	-2.74376	0.00608708	0.0322486
48	ulm	NFIC	contrast	-2.72086	0.00652475	0.0338471
49	ulm	BATF	contrast	-2.67236	0.00754683	0.0383502
50	ulm	NFE2L1	contrast	-2.65785	0.00787908	0.0392378
51	ulm	ATF2	contrast	-2.60619	0.00917185	0.0447802
52	ulm	FLI1	contrast	-2.59862	0.00937646	0.0448988
53	ulm	ZNF143	contrast	-2.51597	0.0118894	0.0558576
54	ulm	ESR1	contrast	-2.4909	0.0127613	0.0588437
55	ulm	MEIS1	contrast	-2.4799	0.0131615	0.0595857
56	ulm	SOX11	contrast	-2.41208	0.0158833	0.0706238
57	ulm	NFATC1	contrast	2.39853	0.0164832	0.0720057
58	ulm	NCOA1	contrast	-2.31234	0.0207834	0.0892254
59	ulm	AHR	contrast	-2.29242	0.0219066	0.0924059
60	ulm	TCF7L2	contrast	-2.28622	0.0222665	0.0924059
61	ulm	NFKB1	contrast	2.26212	0.0237155	0.0968059
62	ulm	ZNF217	contrast	-2.2392	0.0251694	0.101084
63	ulm	GFI1B	contrast	-2.21823	0.0265659	0.104999
64	ulm	MAFG	contrast	-2.20425	0.0275345	0.107126
65	ulm	FOSL1	contrast	-2.14321	0.0321252	0.123064
66	ulm	ERG	contrast	-2.05639	0.039776	0.141983
67	ulm	FOXA2	contrast	-2.07813	0.0377281	0.141983
68	ulm	HNF1B	contrast	-2.05941	0.0394861	0.141983
69	ulm	NR2C2	contrast	2.05495	0.039915	0.141983
70	ulm	SPIB	contrast	-2.06715	0.0387512	0.141983
71	ulm	TP53	contrast	-2.04037	0.041345	0.144999
72	ulm	MNT	contrast	2.0223	0.0431774	0.149322
73	ulm	MYOD1	contrast	-1.99868	0.0456755	0.155797
74	ulm	E2F1	contrast	1.97485	0.0483179	0.162583
75	ulm	ZNF384	contrast	-1.95724	0.0503532	0.167173
76	ulm	BHLHE22	contrast	-1.94379	0.051955	0.170221
77	ulm	EBF1	contrast	-1.92626	0.0541062	0.174967
78	ulm	EGR1	contrast	1.88748	0.0591304	0.188762
79	ulm	BMAL1	contrast	1.88133	0.0599616	0.188993
80	ulm	ZFX	contrast	-1.86668	0.0619811	0.192916
81	ulm	ELF3	contrast	-1.80664	0.0708548	0.199511
82	ulm	FOXJ2	contrast	-1.84397	0.0652235	0.199511
83	ulm	FOXO1	contrast	-1.82768	0.0676331	0.199511
84	ulm	IKZF1	contrast	-1.81617	0.0693797	0.199511
85	ulm	KLF5	contrast	1.80759	0.0707063	0.199511
86	ulm	POU4F2	contrast	-1.81427	0.0696725	0.199511
87	ulm	RUNX3	contrast	-1.80608	0.070942	0.199511
88	ulm	SOX9	contrast	1.80409	0.0712543	0.199511
89	ulm	SREBF1	contrast	-1.80372	0.0713112	0.199511
90	ulm	MAFK	contrast	-1.78811	0.0737946	0.204165
91	ulm	MBD1	contrast	1.77761	0.0755052	0.206602
92	ulm	E2F2	contrast	1.67745	0.0934918	0.253037
93	ulm	IRF3	contrast	1.67155	0.0946512	0.253421
94	ulm	FOXO4	contrast	1.65955	0.0970433	0.257062
95	ulm	MAFB	contrast	-1.65301	0.0983671	0.257825
96	ulm	IRF4	contrast	-1.63157	0.102809	0.266661
97	ulm	ESRRA	contrast	-1.61991	0.105289	0.267521
98	ulm	PPARA	contrast	1.62095	0.105066	0.267521
99	ulm	IRF2	contrast	-1.56128	0.118495	0.298034
100	ulm	KMT2A	contrast	1.54989	0.121206	0.301803
101	ulm	SP3	contrast	-1.54347	0.122755	0.302634
102	ulm	KLF13	contrast	1.50211	0.133107	0.324937
103	ulm	SIX2	contrast	-1.48485	0.137621	0.332696
104	ulm	RXRA	contrast	-1.44447	0.148646	0.355892
105	ulm	MAFF	contrast	-1.42379	0.154546	0.366494
106	ulm	STAT1	contrast	-1.40059	0.161373	0.379075
107	ulm	ASCL1	contrast	-1.36345	0.172776	0.38206
108	ulm	LYL1	contrast	-1.35187	0.176453	0.38206
109	ulm	MEF2C	contrast	-1.37645	0.168721	0.38206
110	ulm	MYBL2	contrast	1.36527	0.172206	0.38206
111	ulm	MYCN	contrast	1.35191	0.176441	0.38206
112	ulm	PDX1	contrast	-1.3698	0.170786	0.38206
113	ulm	PPARG	contrast	-1.38584	0.165832	0.38206
114	ulm	TBP	contrast	-1.36008	0.173842	0.38206
115	ulm	ZNF263	contrast	-1.3625	0.173078	0.38206
116	ulm	RBPJ	contrast	-1.34575	0.178419	0.382985
117	ulm	NRF1	contrast	1.33436	0.182122	0.387592
118	ulm	MYB	contrast	-1.27364	0.202825	0.427996
119	ulm	BHLHE40	contrast	1.25059	0.211119	0.438077
120	ulm	GATA1	contrast	-1.24578	0.212881	0.438077
121	ulm	POU2F2	contrast	-1.2496	0.211483	0.438077
122	ulm	HIF1A	contrast	-1.22437	0.220849	0.45075
123	ulm	SP1	contrast	-1.21511	0.224359	0.454191
124	ulm	SOX13	contrast	-1.19811	0.230907	0.463676
125	ulm	CUX1	contrast	-1.19206	0.233271	0.464676
126	ulm	AR	contrast	-1.18541	0.235888	0.465889
127	ulm	ATF3	contrast	-1.17167	0.241364	0.465889
128	ulm	ESR2	contrast	1.17229	0.241114	0.465889
129	ulm	PRDM1	contrast	-1.17997	0.238047	0.465889
130	ulm	LEF1	contrast	-1.1601	0.246042	0.469446
131	ulm	TGIF2	contrast	1.1578	0.246978	0.469446
132	ulm	NANOG	contrast	-1.13936	0.254587	0.480243
133	ulm	PAX5	contrast	-1.13286	0.257308	0.481726
134	ulm	SMAD5	contrast	1.09821	0.272144	0.505701
135	ulm	RELB	contrast	1.09171	0.274994	0.507211
136	ulm	TFAP2A	contrast	-1.08489	0.278	0.508985
137	ulm	JUND	contrast	1.07694	0.281539	0.511702
138	ulm	GABPA	contrast	-1.05775	0.2902	0.517024
139	ulm	HMBOX1	contrast	-1.03448	0.30094	0.517024
140	ulm	HNF4G	contrast	-1.03336	0.301465	0.517024
141	ulm	IRF9	contrast	-1.05554	0.291209	0.517024
142	ulm	JUN	contrast	-1.05119	0.293204	0.517024
143	ulm	NR4A1	contrast	-1.03772	0.299429	0.517024
144	ulm	PKNOX1	contrast	-1.04818	0.294586	0.517024
145	ulm	THAP11	contrast	-1.03819	0.29921	0.517024
146	ulm	TP63	contrast	-1.02976	0.303155	0.517024
147	ulm	SNAI2	contrast	1.01483	0.310218	0.525471
148	ulm	NCOA2	contrast	-0.996659	0.318959	0.536627
149	ulm	ETV1	contrast	-0.978361	0.327924	0.548008
150	ulm	CTCFL	contrast	0.940159	0.347164	0.576291
151	ulm	ZBTB7A	contrast	0.934382	0.350134	0.577373
152	ulm	MAZ	contrast	-0.928408	0.353223	0.578635
153	ulm	NR2F1	contrast	-0.916292	0.359541	0.585135
154	ulm	SP4	contrast	-0.904973	0.365506	0.59098
155	ulm	USF1	contrast	0.900083	0.368102	0.591338
156	ulm	CREB1	contrast	0.884749	0.376318	0.600661
157	ulm	SIX5	contrast	-0.873681	0.382318	0.602513
158	ulm	ZBED1	contrast	0.877463	0.380261	0.602513
159	ulm	HOXB13	contrast	-0.839199	0.401382	0.624651
160	ulm	TCF7	contrast	-0.843632	0.398899	0.624651
161	ulm	ATF7	contrast	-0.824173	0.409865	0.632523
162	ulm	GATA6	contrast	0.821262	0.411521	0.632523
163	ulm	NFKB2	contrast	-0.816754	0.414093	0.632571
164	ulm	SNAPC4	contrast	0.804343	0.421222	0.639538
165	ulm	NR1H2	contrast	0.793214	0.427676	0.645402
166	ulm	ELF1	contrast	-0.762734	0.445644	0.668466
167	ulm	TBX21	contrast	0.752591	0.451717	0.673518
168	ulm	BACH1	contrast	-0.742067	0.458068	0.676919
169	ulm	KLF9	contrast	-0.737275	0.460976	0.676919
170	ulm	USF2	contrast	0.735339	0.462154	0.676919
171	ulm	NR2F6	contrast	0.707355	0.479366	0.698024
172	ulm	CREB3	contrast	-0.675583	0.499324	0.711865
173	ulm	ELF5	contrast	0.675251	0.499535	0.711865
174	ulm	NR5A2	contrast	-0.674036	0.500307	0.711865
175	ulm	TFAP4	contrast	0.675793	0.499191	0.711865
176	ulm	POU2F1	contrast	0.651367	0.514828	0.728364
177	ulm	FOXP2	contrast	-0.639682	0.522397	0.734898
178	ulm	E2F7	contrast	-0.632879	0.52683	0.735657
179	ulm	PRDM14	contrast	-0.629795	0.528846	0.735657
180	ulm	CEBPB	contrast	-0.597456	0.550219	0.748659
181	ulm	CLOCK	contrast	0.602121	0.54711	0.748659
182	ulm	EPAS1	contrast	-0.601207	0.547719	0.748659
183	ulm	NFE2	contrast	0.605674	0.544748	0.748659
184	ulm	STAT2	contrast	-0.581198	0.561123	0.759346
185	ulm	FOXM1	contrast	0.55803	0.576839	0.776394
186	ulm	THAP1	contrast	0.551064	0.581605	0.7786
187	ulm	DUX4	contrast	-0.532165	0.594626	0.791775
188	ulm	VDR	contrast	0.513452	0.607649	0.804812
189	ulm	HBP1	contrast	-0.497531	0.618828	0.808574
190	ulm	IRF1	contrast	0.500492	0.616742	0.808574
191	ulm	JUNB	contrast	0.495541	0.620232	0.808574
192	ulm	ARID2	contrast	-0.483156	0.628998	0.811505
193	ulm	RFX5	contrast	-0.486977	0.626287	0.811505
194	ulm	SRF	contrast	0.466732	0.640704	0.81813
195	ulm	TP73	contrast	-0.468344	0.639551	0.81813
196	ulm	WT1	contrast	-0.456463	0.648069	0.823312
197	ulm	SMAD3	contrast	-0.444304	0.656834	0.830212
198	ulm	ARID3A	contrast	0.436675	0.662359	0.832966
199	ulm	FOXK2	contrast	0.410846	0.681196	0.833746
200	ulm	MXI1	contrast	-0.414896	0.678229	0.833746
201	ulm	RARA	contrast	0.408293	0.683069	0.833746
202	ulm	TCF3	contrast	0.416247	0.67724	0.833746
203	ulm	ZEB1	contrast	0.424838	0.670966	0.833746
204	ulm	ZNF740	contrast	0.414118	0.678798	0.833746
205	ulm	KDM5B	contrast	-0.39856	0.690228	0.838374
206	ulm	ARNT	contrast	-0.384106	0.700909	0.841202
207	ulm	ATF4	contrast	-0.37061	0.710938	0.841202
208	ulm	BCL11A	contrast	-0.390771	0.695977	0.841202
209	ulm	SMAD1	contrast	-0.368077	0.712826	0.841202
210	ulm	TEAD2	contrast	-0.372328	0.709658	0.841202
211	ulm	ZNF24	contrast	0.377259	0.705991	0.841202
212	ulm	HINFP	contrast	-0.354311	0.723115	0.849318
213	ulm	CREM	contrast	0.331593	0.740205	0.857573
214	ulm	HSF1	contrast	0.331236	0.740475	0.857573
215	ulm	YY1	contrast	-0.339692	0.734097	0.857573
216	ulm	ZKSCAN1	contrast	-0.311732	0.755252	0.870638
217	ulm	REST	contrast	0.296316	0.766996	0.880102
218	ulm	ZBTB11	contrast	-0.280636	0.778997	0.889771
219	ulm	CEBPD	contrast	0.243354	0.807737	0.916405
220	ulm	ETS2	contrast	-0.236076	0.81338	0.916405
221	ulm	HOXA9	contrast	-0.23616	0.813314	0.916405
222	ulm	NFYA	contrast	0.231366	0.817036	0.916405
223	ulm	SREBF2	contrast	0.224263	0.822558	0.918462
224	ulm	E2F3	contrast	0.19864	0.842549	0.926937
225	ulm	ELK4	contrast	-0.195458	0.845039	0.926937
226	ulm	ETS1	contrast	0.208846	0.834573	0.926937
227	ulm	SP2	contrast	-0.19983	0.841618	0.926937
228	ulm	FOSL2	contrast	0.170903	0.864304	0.943911
229	ulm	MAX	contrast	0.162388	0.871005	0.947075
230	ulm	ATF1	contrast	0.136177	0.891685	0.951486
231	ulm	BACH2	contrast	-0.145094	0.88464	0.951486
232	ulm	BCL6	contrast	0.146418	0.883595	0.951486
233	ulm	KLF4	contrast	-0.129431	0.89702	0.951486
234	ulm	NFYB	contrast	0.128207	0.897989	0.951486
235	ulm	STAT3	contrast	-0.13746	0.89067	0.951486
236	ulm	KLF1	contrast	0.12255	0.902467	0.952179
237	ulm	FOXO3	contrast	-0.101959	0.918792	0.965313
238	ulm	MAF	contrast	0.0943475	0.924835	0.966494
239	ulm	MEF2B	contrast	0.0900939	0.928215	0.966494
240	ulm	NFE2L2	contrast	0.0858843	0.93156	0.966494
241	ulm	NEUROD1	contrast	0.0797194	0.936462	0.967548
242	ulm	ETV4	contrast	0.060253	0.951956	0.979492
243	ulm	CREB3L1	contrast	-0.0198288	0.98418	0.992149
244	ulm	E2F6	contrast	-0.0199758	0.984063	0.992149
245	ulm	KLF6	contrast	0.0317139	0.974701	0.992149
246	ulm	RFX1	contrast	0.0241342	0.980746	0.992149
247	ulm	SMAD4	contrast	0.0232586	0.981445	0.992149
248	ulm	TFDP1	contrast	-0.000122754	0.999902	0.999902
249	ulm	ZNF592	contrast	-0.0018038	0.998561	0.999902

## Sheet: Human_6hpi_TFs
	statistic	source	condition	score	p_value	p_adj
1	ulm	STAT2	contrast	20.2257	4.01979e-90	1.05318e-87
2	ulm	IRF9	contrast	13.5868	7.14266e-42	9.35688e-40
3	ulm	IRF1	contrast	11.0666	2.17374e-28	1.8984e-26
4	ulm	GATA3	contrast	-7.84501	4.53024e-15	2.96731e-13
5	ulm	TEAD1	contrast	-7.66274	1.89704e-14	9.94049e-13
6	ulm	IRF2	contrast	7.45579	9.27177e-14	4.04867e-12
7	ulm	JUN	contrast	-6.79719	1.09472e-11	4.09738e-10
8	ulm	SRF	contrast	-6.34303	2.29778e-10	7.52521e-09
9	ulm	EPAS1	contrast	-6.09602	1.10593e-09	3.21949e-08
10	ulm	FOSL2	contrast	-5.51292	3.56978e-08	8.50258e-07
11	ulm	SMAD3	contrast	-5.51765	3.47529e-08	8.50258e-07
12	ulm	E2F4	contrast	5.25865	1.46506e-07	3.19872e-06
13	ulm	ETS1	contrast	-5.01084	5.4623e-07	1.08987e-05
14	ulm	TP73	contrast	4.99848	5.82376e-07	1.08987e-05
15	ulm	SOX2	contrast	-4.86803	1.13517e-06	1.98276e-05
16	ulm	FOS	contrast	-4.82465	1.41212e-06	2.31234e-05
17	ulm	PRDM1	contrast	4.66595	3.09042e-06	4.76289e-05
18	ulm	FOXO3	contrast	4.58263	4.61756e-06	6.72111e-05
19	ulm	CEBPA	contrast	-4.55847	5.18116e-06	7.14455e-05
20	ulm	CEBPG	contrast	-4.51502	6.36469e-06	8.33775e-05
21	ulm	MEF2A	contrast	-4.48213	7.42823e-06	9.18952e-05
22	ulm	NRF1	contrast	4.474	7.71639e-06	9.18952e-05
23	ulm	HSF1	contrast	4.41325	1.02325e-05	0.000116561
24	ulm	RELA	contrast	-4.36632	1.26946e-05	0.000138583
25	ulm	GATA2	contrast	-4.30341	1.68933e-05	0.000175908
26	ulm	KLF4	contrast	4.29613	1.74566e-05	0.000175908
27	ulm	FOXA1	contrast	-4.20179	2.65886e-05	0.000258008
28	ulm	TBP	contrast	-4.14042	3.47995e-05	0.000325624
29	ulm	IRF3	contrast	4.11811	3.83424e-05	0.000346404
30	ulm	E2F5	contrast	4.07623	4.59364e-05	0.000401178
31	ulm	SMAD5	contrast	-4.04963	5.14777e-05	0.00042394
32	ulm	TAL1	contrast	-4.04827	5.17789e-05	0.00042394
33	ulm	RUNX3	contrast	4.03362	5.51142e-05	0.000437573
34	ulm	FOSL1	contrast	-3.9504	7.82691e-05	0.000603133
35	ulm	SNAPC4	contrast	3.80193	0.000143967	0.0010777
36	ulm	BMAL1	contrast	-3.71657	0.000202455	0.00147342
37	ulm	TFAP2A	contrast	-3.6254	0.000289187	0.00204775
38	ulm	TCF7L2	contrast	-3.44569	0.000570697	0.00393481
39	ulm	HIF1A	contrast	-3.4301	0.000604484	0.0040609
40	ulm	NFIC	contrast	-3.38355	0.000716832	0.00469525
41	ulm	MAFF	contrast	-3.37641	0.000735687	0.00470122
42	ulm	NR1H3	contrast	-3.31329	0.000923593	0.00562747
43	ulm	STAT3	contrast	-3.31947	0.000903397	0.00562747
44	ulm	SP1	contrast	-3.30131	0.000963897	0.00573957
45	ulm	LEF1	contrast	-3.24952	0.00115779	0.00674088
46	ulm	ZNF274	contrast	-3.24176	0.00118973	0.00677629
47	ulm	CLOCK	contrast	-3.13186	0.00173937	0.00957289
48	ulm	E2F1	contrast	3.12943	0.00175381	0.00957289
49	ulm	FOXO4	contrast	3.10108	0.00193063	0.0102818
50	ulm	NFYB	contrast	3.09628	0.00196218	0.0102818
51	ulm	REL	contrast	-3.08956	0.00200712	0.0103111
52	ulm	ONECUT1	contrast	-3.0836	0.00204774	0.0103175
53	ulm	TCF4	contrast	-3.04857	0.00230214	0.0113804
54	ulm	ZNF592	contrast	3.03811	0.00238349	0.0115643
55	ulm	PPARA	contrast	-3.02891	0.00245731	0.0117057
56	ulm	JUNB	contrast	-3.00299	0.00267648	0.0125221
57	ulm	POU4F2	contrast	-2.95546	0.00312538	0.0143658
58	ulm	NR4A1	contrast	-2.87154	0.00408881	0.0184701
59	ulm	MYB	contrast	-2.86077	0.00423023	0.0187851
60	ulm	JUND	contrast	-2.85389	0.00432284	0.0188764
61	ulm	ZBTB33	contrast	-2.8416	0.00449297	0.0192977
62	ulm	BACH1	contrast	-2.75936	0.00579631	0.0244941
63	ulm	TGIF2	contrast	2.74481	0.00605967	0.0252005
64	ulm	CREM	contrast	2.72253	0.0064836	0.0261339
65	ulm	RUNX1	contrast	-2.7262	0.00641206	0.0261339
66	ulm	MYC	contrast	2.71057	0.00672201	0.0266844
67	ulm	MAZ	contrast	-2.69676	0.00700722	0.0274014
68	ulm	RUNX2	contrast	-2.66867	0.00762087	0.0289372
69	ulm	SMAD4	contrast	-2.66943	0.00760367	0.0289372
70	ulm	PAX6	contrast	-2.64318	0.008219	0.0307625
71	ulm	PGR	contrast	-2.62568	0.00865384	0.0319339
72	ulm	ESR1	contrast	-2.62004	0.00879802	0.032015
73	ulm	ATF4	contrast	-2.60083	0.00930611	0.0334
74	ulm	NR1H2	contrast	-2.59564	0.00944794	0.0334508
75	ulm	HBP1	contrast	-2.58328	0.00979324	0.034211
76	ulm	SOX9	contrast	2.56043	0.0104611	0.0355951
77	ulm	USF2	contrast	2.56386	0.0103583	0.0355951
78	ulm	SP2	contrast	2.4949	0.0126069	0.0418101
79	ulm	ZNF639	contrast	-2.49601	0.0125674	0.0418101
80	ulm	ELF1	contrast	-2.47908	0.0131799	0.0431641
81	ulm	E2F3	contrast	2.39665	0.0165544	0.0528933
82	ulm	PBX3	contrast	-2.40024	0.0163927	0.0528933
83	ulm	ZEB2	contrast	-2.36415	0.0180805	0.0570734
84	ulm	ETV4	contrast	-2.33487	0.0195596	0.0610072
85	ulm	NFE2L1	contrast	-2.30088	0.0214077	0.065986
86	ulm	SP3	contrast	-2.28773	0.0221631	0.0675201
87	ulm	STAT5B	contrast	-2.26713	0.0233923	0.0704458
88	ulm	AHR	contrast	-2.21228	0.0269578	0.0802609
89	ulm	BHLHE40	contrast	-2.17181	0.0298809	0.0865459
90	ulm	GATA1	contrast	-2.16945	0.0300598	0.0865459
91	ulm	GFI1B	contrast	2.17707	0.0294858	0.0865459
92	ulm	NR2F2	contrast	-2.14062	0.032316	0.0910408
93	ulm	RFX5	contrast	2.14227	0.0321831	0.0910408
94	ulm	VDR	contrast	-2.13457	0.0328076	0.0914423
95	ulm	MYBL2	contrast	-2.12971	0.0332068	0.0915809
96	ulm	NFKB2	contrast	-2.11259	0.0346478	0.0945596
97	ulm	ELF3	contrast	-2.09479	0.0362011	0.0977804
98	ulm	MXI1	contrast	-2.06911	0.0385473	0.103055
99	ulm	IRF4	contrast	-2.04163	0.0412009	0.109037
100	ulm	NR3C1	contrast	-2.00459	0.0450198	0.117952
101	ulm	ATF2	contrast	-1.99801	0.0457282	0.118268
102	ulm	HNF4G	contrast	-1.99511	0.0460432	0.118268
103	ulm	FOXL2	contrast	1.92946	0.0536868	0.136563
104	ulm	MBD1	contrast	1.9007	0.0573552	0.144491
105	ulm	RELB	contrast	-1.88824	0.0590076	0.147238
106	ulm	TCF7	contrast	-1.87251	0.0611497	0.151144
107	ulm	SNAI2	contrast	1.84659	0.0648206	0.155897
108	ulm	SOX6	contrast	-1.84727	0.0647224	0.155897
109	ulm	SPIB	contrast	-1.84633	0.0648579	0.155897
110	ulm	MITF	contrast	-1.83862	0.0659842	0.157162
111	ulm	MEF2C	contrast	-1.76814	0.0770521	0.180247
112	ulm	TEAD4	contrast	-1.77184	0.076435	0.180247
113	ulm	OTX2	contrast	-1.75617	0.0790731	0.183338
114	ulm	HNF4A	contrast	-1.6929	0.0904891	0.206158
115	ulm	RBPJ	contrast	-1.69631	0.0898425	0.206158
116	ulm	ZBTB11	contrast	-1.68845	0.0913389	0.2063
117	ulm	CTCFL	contrast	1.6564	0.0976556	0.218682
118	ulm	SPI1	contrast	-1.64987	0.0989847	0.219643
119	ulm	TFDP1	contrast	1.64608	0.0997616	0.219643
120	ulm	ZKSCAN1	contrast	1.60957	0.107506	0.234722
121	ulm	PAX5	contrast	1.60022	0.109564	0.235437
122	ulm	TFAP2C	contrast	-1.59992	0.109631	0.235437
123	ulm	E2F6	contrast	-1.56618	0.117322	0.249387
124	ulm	HMBOX1	contrast	1.56198	0.118308	0.249387
125	ulm	ZNF740	contrast	1.55912	0.118983	0.249387
126	ulm	BATF	contrast	-1.54161	0.123184	0.256145
127	ulm	STAT5A	contrast	-1.52952	0.126149	0.260245
128	ulm	TCF12	contrast	-1.5196	0.128626	0.263282
129	ulm	ELK1	contrast	-1.50692	0.131846	0.26778
130	ulm	ASCL1	contrast	-1.50052	0.133494	0.269041
131	ulm	MAFK	contrast	-1.49138	0.135876	0.269693
132	ulm	TWIST1	contrast	-1.49195	0.135727	0.269693
133	ulm	HOXA9	contrast	1.46469	0.143019	0.281737
134	ulm	POU2F1	contrast	-1.45032	0.146983	0.287385
135	ulm	NR2C2	contrast	1.43675	0.150802	0.292668
136	ulm	SIX2	contrast	-1.43238	0.15205	0.29292
137	ulm	NFKB1	contrast	-1.41835	0.156103	0.298533
138	ulm	HNF1B	contrast	-1.4004	0.161408	0.306441
139	ulm	ETS2	contrast	-1.38612	0.165724	0.312372
140	ulm	XBP1	contrast	-1.38134	0.16719	0.312883
141	ulm	TCF3	contrast	1.32571	0.184949	0.343663
142	ulm	TEAD2	contrast	-1.2648	0.205958	0.380006
143	ulm	DUX4	contrast	1.24878	0.21176	0.38777
144	ulm	USF1	contrast	1.24505	0.213126	0.38777
145	ulm	E2F2	contrast	1.22279	0.221424	0.399573
146	ulm	NANOG	contrast	-1.21951	0.222663	0.399573
147	ulm	FOXO1	contrast	1.20194	0.229401	0.408864
148	ulm	ETV1	contrast	-1.16816	0.242754	0.42974
149	ulm	ESRRA	contrast	-1.15665	0.24743	0.435078
150	ulm	NR2F1	contrast	-1.13711	0.255507	0.446285
151	ulm	KLF3	contrast	-1.12603	0.260165	0.448944
152	ulm	PKNOX1	contrast	1.12131	0.262169	0.448944
153	ulm	THAP1	contrast	1.12502	0.260591	0.448944
154	ulm	BCL6	contrast	-1.08379	0.278471	0.473762
155	ulm	AR	contrast	-1.0664	0.286253	0.48386
156	ulm	ZNF384	contrast	1.05763	0.290237	0.48745
157	ulm	THAP11	contrast	1.0161	0.309591	0.516643
158	ulm	NFATC1	contrast	-1.00743	0.313741	0.520253
159	ulm	FOXP2	contrast	0.999033	0.31779	0.523654
160	ulm	BACH2	contrast	0.980391	0.326904	0.535306
161	ulm	MBD2	contrast	-0.946729	0.343788	0.559456
162	ulm	ARNT	contrast	-0.924904	0.355026	0.560342
163	ulm	CUX1	contrast	0.931092	0.351816	0.560342
164	ulm	EOMES	contrast	-0.932275	0.351205	0.560342
165	ulm	ERG	contrast	-0.928524	0.353146	0.560342
166	ulm	TBX21	contrast	0.928497	0.35316	0.560342
167	ulm	YY1	contrast	-0.920616	0.357261	0.560494
168	ulm	ELK4	contrast	0.904747	0.36561	0.570177
169	ulm	ZNF263	contrast	0.885662	0.37581	0.582616
170	ulm	MAX	contrast	-0.850598	0.395002	0.608768
171	ulm	KLF9	contrast	0.838337	0.401851	0.615701
172	ulm	CREB3L1	contrast	-0.819038	0.412774	0.621533
173	ulm	MEF2B	contrast	-0.81985	0.412311	0.621533
174	ulm	ZBED1	contrast	0.819196	0.412684	0.621533
175	ulm	RFX2	contrast	0.789436	0.429866	0.643571
176	ulm	FOXP1	contrast	-0.783732	0.433206	0.644886
177	ulm	RARA	contrast	-0.772307	0.439941	0.64934
178	ulm	WT1	contrast	0.770259	0.441155	0.64934
179	ulm	BHLHE22	contrast	-0.753641	0.451073	0.649783
180	ulm	MYCN	contrast	0.747724	0.454635	0.649783
181	ulm	PRDM14	contrast	0.744906	0.456336	0.649783
182	ulm	RFX1	contrast	0.763161	0.445376	0.649783
183	ulm	SOX11	contrast	-0.751112	0.452594	0.649783
184	ulm	SP4	contrast	-0.754677	0.450451	0.649783
185	ulm	IKZF1	contrast	-0.709495	0.478025	0.676987
186	ulm	MYOD1	contrast	-0.701887	0.482757	0.680013
187	ulm	CREB3	contrast	-0.686569	0.492362	0.684666
188	ulm	ESR2	contrast	0.675875	0.499127	0.684666
189	ulm	FOXJ2	contrast	0.67793	0.497823	0.684666
190	ulm	MAFG	contrast	-0.689746	0.490361	0.684666
191	ulm	REST	contrast	0.680207	0.49638	0.684666
192	ulm	FOXM1	contrast	0.656942	0.511225	0.696526
193	ulm	SIX5	contrast	0.654046	0.513089	0.696526
194	ulm	KLF1	contrast	0.648878	0.516424	0.697438
195	ulm	PBX2	contrast	0.634195	0.52596	0.703069
196	ulm	STAT1	contrast	0.635072	0.525388	0.703069
197	ulm	NCOA2	contrast	0.627183	0.530546	0.705599
198	ulm	ATF3	contrast	0.585298	0.558353	0.727804
199	ulm	GRHL2	contrast	0.597539	0.550154	0.727804
200	ulm	KLF13	contrast	-0.592122	0.553775	0.727804
201	ulm	ZBTB7A	contrast	-0.587953	0.55657	0.727804
202	ulm	ARID3A	contrast	0.569811	0.568812	0.733211
203	ulm	GATA6	contrast	-0.56674	0.570897	0.733211
204	ulm	KDM5B	contrast	-0.574541	0.565608	0.733211
205	ulm	CDX2	contrast	0.552463	0.580637	0.742083
206	ulm	ZEB1	contrast	0.536755	0.591443	0.752223
207	ulm	KMT2A	contrast	0.523316	0.60076	0.760382
208	ulm	SREBF1	contrast	-0.502396	0.615394	0.77516
209	ulm	PDX1	contrast	-0.478206	0.632509	0.792906
210	ulm	SMAD1	contrast	0.471989	0.636939	0.794658
211	ulm	PROX1	contrast	0.453623	0.650104	0.807239
212	ulm	PPARG	contrast	0.433674	0.66453	0.821259
213	ulm	RXRA	contrast	-0.427258	0.669196	0.823142
214	ulm	CREB1	contrast	0.407821	0.683409	0.82895
215	ulm	NR5A2	contrast	0.412349	0.680088	0.82895
216	ulm	POU2F2	contrast	-0.408736	0.682738	0.82895
217	ulm	EGR1	contrast	0.400916	0.688486	0.83126
218	ulm	TP53	contrast	-0.386834	0.698883	0.839942
219	ulm	ZFX	contrast	-0.373413	0.708845	0.848024
220	ulm	NR2F6	contrast	-0.359054	0.719558	0.856929
221	ulm	ARID2	contrast	0.354493	0.722973	0.8571
222	ulm	EBF1	contrast	-0.340134	0.733759	0.865968
223	ulm	HINFP	contrast	-0.334216	0.73822	0.866203
224	ulm	KLF5	contrast	-0.331102	0.740571	0.866203
225	ulm	ATF1	contrast	-0.316552	0.751586	0.87518
226	ulm	SOX13	contrast	-0.26778	0.788871	0.914532
227	ulm	FOXA2	contrast	-0.25175	0.801237	0.918508
228	ulm	LYL1	contrast	-0.249705	0.802818	0.918508
229	ulm	ZNF217	contrast	-0.251816	0.801186	0.918508
230	ulm	FLI1	contrast	-0.221359	0.824815	0.935505
231	ulm	GABPA	contrast	-0.22462	0.822277	0.935505
232	ulm	HOXB13	contrast	-0.21116	0.832765	0.94045
233	ulm	NCOA1	contrast	0.194885	0.845485	0.950717
234	ulm	MNT	contrast	0.188447	0.850528	0.9523
235	ulm	GLI2	contrast	-0.180036	0.857126	0.955604
236	ulm	NFE2	contrast	0.174655	0.861353	0.956247
237	ulm	ATF7	contrast	0.14741	0.88281	0.965176
238	ulm	BCL11A	contrast	0.122162	0.902772	0.965176
239	ulm	CEBPB	contrast	0.11587	0.907757	0.965176
240	ulm	CEBPD	contrast	-0.134672	0.892872	0.965176
241	ulm	CTCF	contrast	0.108133	0.913891	0.965176
242	ulm	EHF	contrast	0.112375	0.910527	0.965176
243	ulm	KLF6	contrast	-0.095246	0.92412	0.965176
244	ulm	MAFB	contrast	-0.158906	0.873744	0.965176
245	ulm	MEIS1	contrast	0.0929138	0.925973	0.965176
246	ulm	MEIS2	contrast	-0.130613	0.896083	0.965176
247	ulm	NCOA3	contrast	0.0951948	0.924161	0.965176
248	ulm	NEUROD1	contrast	0.150303	0.880527	0.965176
249	ulm	NFYA	contrast	0.0959121	0.923591	0.965176
250	ulm	POU5F1	contrast	0.089938	0.928337	0.965176
251	ulm	SOX10	contrast	0.0956777	0.923777	0.965176
252	ulm	SREBF2	contrast	0.12387	0.90142	0.965176
253	ulm	MAF	contrast	0.0741445	0.940896	0.973845
254	ulm	NFE2L2	contrast	-0.0669985	0.946583	0.973845
255	ulm	TFAP4	contrast	0.0654376	0.947826	0.973845
256	ulm	FOXK2	contrast	0.0594963	0.952557	0.974883
257	ulm	ZNF143	contrast	0.0443731	0.964607	0.983374
258	ulm	ATF6	contrast	0.0384095	0.969362	0.98439
259	ulm	TP63	contrast	0.0267022	0.978698	0.990034
260	ulm	E2F7	contrast	0.0112528	0.991022	0.99338
261	ulm	ELF5	contrast	-0.00829718	0.99338	0.99338
262	ulm	ZNF24	contrast	-0.0106062	0.991538	0.99338

## Sheet: Human_9hpi_TFs
	statistic	source	condition	score	p_value	p_adj
1	ulm	STAT2	contrast	17.6666	2.29539e-69	6.01393e-67
2	ulm	IRF9	contrast	9.78963	1.38791e-22	1.81816e-20
3	ulm	IRF1	contrast	8.87268	7.6762e-19	6.70388e-17
4	ulm	TEAD1	contrast	-6.66743	2.66521e-11	1.74572e-09
5	ulm	JUN	contrast	-6.58808	4.55658e-11	2.38765e-09
6	ulm	IRF2	contrast	6.37426	1.87508e-10	8.18784e-09
7	ulm	SMAD3	contrast	-4.97664	6.51882e-07	2.4399e-05
8	ulm	GATA3	contrast	-4.65012	3.33678e-06	0.00010928
9	ulm	EPAS1	contrast	-4.6211	3.83889e-06	0.000111754
10	ulm	KLF4	contrast	4.5599	5.1454e-06	0.00013481
11	ulm	NRF1	contrast	4.41391	1.02005e-05	0.000242958
12	ulm	HSF1	contrast	4.33479	1.46547e-05	0.000319961
13	ulm	SRF	contrast	-4.15274	3.29768e-05	0.000664609
14	ulm	ETS1	contrast	-4.01037	6.08257e-05	0.00113831
15	ulm	IRF3	contrast	3.89875	9.69781e-05	0.00163197
16	ulm	TFAP2A	contrast	-3.89213	9.96621e-05	0.00163197
17	ulm	RUNX3	contrast	3.86604	0.000110937	0.00170973
18	ulm	JUNB	contrast	-3.80348	0.000143062	0.00208235
19	ulm	TBP	contrast	-3.78684	0.000152985	0.00210958
20	ulm	MAZ	contrast	-3.73205	0.00019041	0.00249438
21	ulm	ZBTB33	contrast	-3.68565	0.000228667	0.00285289
22	ulm	HIF1A	contrast	-3.5437	0.000395373	0.00470853
23	ulm	SNAI2	contrast	3.52611	0.000422573	0.00481366
24	ulm	SMAD5	contrast	-3.48004	0.000502317	0.00548362
25	ulm	FOSL2	contrast	-3.43873	0.000585546	0.00613652
26	ulm	RUNX2	contrast	-3.30105	0.000964765	0.00972187
27	ulm	USF2	contrast	3.1696	0.00152856	0.0148327
28	ulm	HBP1	contrast	-3.10167	0.0019268	0.0175782
29	ulm	MAFF	contrast	-3.09878	0.00194568	0.0175782
30	ulm	ZBTB11	contrast	-3.08199	0.00205876	0.0179799
31	ulm	PAX6	contrast	-3.05849	0.00222726	0.0184848
32	ulm	ZNF384	contrast	3.05442	0.00225768	0.0184848
33	ulm	RELA	contrast	-3.04426	0.00233532	0.018541
34	ulm	GFI1B	contrast	3.02094	0.00252283	0.0194406
35	ulm	STAT5B	contrast	-2.98051	0.00288086	0.0215653
36	ulm	FOSL1	contrast	-2.93953	0.0032905	0.0239475
37	ulm	SMAD4	contrast	-2.91472	0.00356369	0.0252348
38	ulm	PPARG	contrast	2.84793	0.00440453	0.0303681
39	ulm	ZNF263	contrast	2.79715	0.00516013	0.0346655
40	ulm	STAT3	contrast	-2.77785	0.0054766	0.0358717
41	ulm	MEF2A	contrast	-2.75563	0.00586282	0.0374649
42	ulm	CREB3L1	contrast	-2.71006	0.00673233	0.0419969
43	ulm	USF1	contrast	2.69654	0.00701176	0.0427228
44	ulm	PAX5	contrast	2.61361	0.00896523	0.0533839
45	ulm	CEBPG	contrast	-2.60136	0.00929185	0.0540992
46	ulm	CREM	contrast	2.57626	0.00999393	0.0568384
47	ulm	SP1	contrast	-2.56933	0.0101962	0.0568384
48	ulm	SNAPC4	contrast	2.52555	0.0115588	0.063092
49	ulm	ZNF639	contrast	-2.49514	0.0125979	0.0673602
50	ulm	ATF4	contrast	-2.37683	0.0174707	0.0915467
51	ulm	FOXL2	contrast	2.34599	0.0189855	0.0921148
52	ulm	REST	contrast	2.34669	0.0189497	0.0921148
53	ulm	TEAD2	contrast	-2.3651	0.0180339	0.0921148
54	ulm	TP73	contrast	2.35933	0.0183165	0.0921148
55	ulm	HMBOX1	contrast	2.33282	0.0196664	0.0936835
56	ulm	FOXO3	contrast	2.31168	0.0208043	0.0973346
57	ulm	NCOA2	contrast	2.30296	0.0212905	0.0978617
58	ulm	NR1H3	contrast	-2.28759	0.0221709	0.100151
59	ulm	MBD1	contrast	2.26975	0.0232327	0.103169
60	ulm	POU2F2	contrast	2.23472	0.0254459	0.110328
61	ulm	POU4F2	contrast	-2.23106	0.025687	0.110328
62	ulm	ARID2	contrast	2.21594	0.0267057	0.112714
63	ulm	SOX9	contrast	2.21018	0.0271029	0.112714
64	ulm	ARID3A	contrast	2.14695	0.0318084	0.128942
65	ulm	PBX2	contrast	2.14468	0.0319895	0.128942
66	ulm	PGR	contrast	-2.12996	0.033186	0.129772
67	ulm	TCF4	contrast	-2.13067	0.0331274	0.129772
68	ulm	ATF2	contrast	-2.09642	0.0360566	0.138924
69	ulm	FOXO4	contrast	2.08192	0.0373616	0.141866
70	ulm	TFAP2C	contrast	2.07341	0.038146	0.142775
71	ulm	THAP11	contrast	-2.03621	0.0417411	0.154031
72	ulm	HOXA9	contrast	2.01213	0.0442186	0.160907
73	ulm	ZNF143	contrast	1.97547	0.0482269	0.173088
74	ulm	ARNT	contrast	1.95974	0.0500387	0.177164
75	ulm	STAT1	contrast	1.94962	0.0512341	0.178978
76	ulm	DUX4	contrast	1.9423	0.0521135	0.179654
77	ulm	E2F1	contrast	1.90268	0.0570952	0.194272
78	ulm	ESR2	contrast	1.88225	0.0598149	0.200917
79	ulm	E2F5	contrast	1.8614	0.0627012	0.205346
80	ulm	NR2F2	contrast	-1.86401	0.062334	0.205346
81	ulm	BACH1	contrast	-1.83521	0.0664876	0.209876
82	ulm	ELF1	contrast	-1.83598	0.0663738	0.209876
83	ulm	MEF2C	contrast	-1.83681	0.0662519	0.209876
84	ulm	GATA1	contrast	-1.82762	0.0676203	0.210911
85	ulm	TCF3	contrast	1.784	0.0744377	0.229443
86	ulm	NR1H2	contrast	-1.7695	0.076825	0.234048
87	ulm	ZNF274	contrast	-1.73695	0.0824107	0.248179
88	ulm	EGR1	contrast	1.72259	0.0849771	0.253
89	ulm	TFAP4	contrast	1.7086	0.0875394	0.2577
90	ulm	HOXB13	contrast	1.69163	0.0907317	0.26413
91	ulm	PRDM1	contrast	1.66929	0.0950734	0.273728
92	ulm	TCF7L2	contrast	-1.65068	0.0988193	0.28142
93	ulm	SREBF2	contrast	1.63722	0.1016	0.286227
94	ulm	LEF1	contrast	-1.61818	0.105639	0.29444
95	ulm	PRDM14	contrast	1.59548	0.11062	0.305077
96	ulm	FOS	contrast	-1.58422	0.113157	0.307406
97	ulm	SP2	contrast	1.58136	0.113811	0.307406
98	ulm	CTCF	contrast	1.54001	0.123572	0.327029
99	ulm	THAP1	contrast	1.54117	0.123289	0.327029
100	ulm	NFE2L2	contrast	-1.5217	0.128098	0.332293
101	ulm	PBX3	contrast	-1.52213	0.12799	0.332293
102	ulm	JUND	contrast	-1.51343	0.130185	0.334397
103	ulm	MYC	contrast	1.48909	0.136477	0.347156
104	ulm	ETS2	contrast	-1.48143	0.138505	0.348927
105	ulm	FLI1	contrast	-1.45758	0.144971	0.361606
106	ulm	ZKSCAN1	contrast	1.45278	0.146298	0.361606
107	ulm	TBX21	contrast	1.44736	0.14781	0.361927
108	ulm	MAFB	contrast	1.43225	0.152086	0.36895
109	ulm	KLF3	contrast	-1.40255	0.160765	0.382914
110	ulm	NFATC1	contrast	1.40323	0.160562	0.382914
111	ulm	ETV4	contrast	-1.39301	0.163631	0.386229
112	ulm	MYB	contrast	-1.34347	0.179134	0.416649
113	ulm	ZNF592	contrast	1.34172	0.1797	0.416649
114	ulm	CLOCK	contrast	-1.33299	0.182548	0.41954
115	ulm	FOXP1	contrast	1.27684	0.201671	0.455499
116	ulm	ONECUT1	contrast	-1.27779	0.201336	0.455499
117	ulm	FOXO1	contrast	1.25986	0.207735	0.464435
118	ulm	GATA2	contrast	-1.25588	0.209173	0.464435
119	ulm	FOXM1	contrast	-1.25063	0.211083	0.464737
120	ulm	ELK1	contrast	-1.24242	0.214095	0.46507
121	ulm	TFDP1	contrast	1.24055	0.214784	0.46507
122	ulm	FOXK2	contrast	1.22805	0.219442	0.468735
123	ulm	HNF1B	contrast	-1.22642	0.220055	0.468735
124	ulm	MYOD1	contrast	1.2114	0.225757	0.469988
125	ulm	PPARA	contrast	-1.21795	0.223257	0.469988
126	ulm	RFX5	contrast	1.2107	0.226025	0.469988
127	ulm	MAX	contrast	1.18281	0.236898	0.488718
128	ulm	E2F4	contrast	1.16591	0.243663	0.494881
129	ulm	NFIC	contrast	-1.16823	0.242728	0.494881
130	ulm	KLF1	contrast	1.15329	0.248802	0.501432
131	ulm	MNT	contrast	1.14149	0.253679	0.507359
132	ulm	NR4A1	contrast	-1.11982	0.262801	0.52162
133	ulm	IRF4	contrast	1.10412	0.269555	0.527189
134	ulm	ZNF24	contrast	1.10394	0.269631	0.527189
135	ulm	TP63	contrast	1.09207	0.274815	0.533345
136	ulm	E2F7	contrast	-1.08066	0.279862	0.539146
137	ulm	RARA	contrast	-1.07207	0.283701	0.542553
138	ulm	BMAL1	contrast	-1.06301	0.287789	0.546381
139	ulm	PKNOX1	contrast	1.04766	0.294808	0.551712
140	ulm	TGIF2	contrast	1.0498	0.293822	0.551712
141	ulm	CEBPA	contrast	-1.02904	0.303474	0.560933
142	ulm	SOX2	contrast	-1.02788	0.304017	0.560933
143	ulm	IKZF1	contrast	-1.0101	0.312456	0.568497
144	ulm	ZNF740	contrast	1.01024	0.312389	0.568497
145	ulm	ESRRA	contrast	0.968445	0.332833	0.601394
146	ulm	E2F2	contrast	-0.959033	0.337553	0.605746
147	ulm	NR3C1	contrast	-0.952521	0.340844	0.60749
148	ulm	ZNF217	contrast	-0.932269	0.351208	0.621733
149	ulm	MEIS2	contrast	0.924003	0.355495	0.625099
150	ulm	NCOA3	contrast	0.91636	0.359488	0.627906
151	ulm	NFYB	contrast	0.890523	0.373195	0.645168
152	ulm	ZEB1	contrast	0.883902	0.376759	0.645168
153	ulm	ZFX	contrast	-0.886856	0.375166	0.645168
154	ulm	YY1	contrast	-0.878865	0.379484	0.645616
155	ulm	GATA6	contrast	0.860761	0.389379	0.652356
156	ulm	PDX1	contrast	0.859096	0.390297	0.652356
157	ulm	SPIB	contrast	-0.857975	0.390916	0.652356
158	ulm	SOX11	contrast	0.834097	0.404236	0.670315
159	ulm	ERG	contrast	0.822287	0.410923	0.677118
160	ulm	AR	contrast	0.792493	0.428082	0.677237
161	ulm	BHLHE40	contrast	0.789196	0.430006	0.677237
162	ulm	KMT2A	contrast	-0.791768	0.428505	0.677237
163	ulm	NFE2L1	contrast	0.806368	0.420039	0.677237
164	ulm	RFX1	contrast	-0.786345	0.431674	0.677237
165	ulm	RFX2	contrast	-0.801835	0.422657	0.677237
166	ulm	SOX6	contrast	0.792932	0.427826	0.677237
167	ulm	TEAD4	contrast	-0.792874	0.42786	0.677237
168	ulm	MXI1	contrast	-0.77511	0.438283	0.683513
169	ulm	ATF3	contrast	0.702964	0.482086	0.738361
170	ulm	BACH2	contrast	0.654917	0.512528	0.738361
171	ulm	CDX2	contrast	0.681857	0.495336	0.738361
172	ulm	FOXA2	contrast	0.674396	0.500067	0.738361
173	ulm	KLF13	contrast	-0.65437	0.51288	0.738361
174	ulm	MBD2	contrast	-0.654328	0.512907	0.738361
175	ulm	MYCN	contrast	0.67063	0.502463	0.738361
176	ulm	NFKB1	contrast	-0.678803	0.49727	0.738361
177	ulm	NFYA	contrast	0.662715	0.50752	0.738361
178	ulm	OTX2	contrast	0.655832	0.511939	0.738361
179	ulm	POU5F1	contrast	0.677069	0.49837	0.738361
180	ulm	PROX1	contrast	0.688646	0.491054	0.738361
181	ulm	SP4	contrast	-0.692922	0.488366	0.738361
182	ulm	TCF12	contrast	-0.705205	0.48069	0.738361
183	ulm	BCL6	contrast	0.631448	0.527754	0.741598
184	ulm	CUX1	contrast	0.633774	0.526235	0.741598
185	ulm	GABPA	contrast	0.629072	0.529308	0.741598
186	ulm	NANOG	contrast	-0.638024	0.523465	0.741598
187	ulm	VDR	contrast	-0.642645	0.520461	0.741598
188	ulm	ESR1	contrast	-0.620036	0.535241	0.744452
189	ulm	ETV1	contrast	0.617323	0.537028	0.744452
190	ulm	TWIST1	contrast	-0.610592	0.541476	0.746667
191	ulm	NR2F1	contrast	-0.604329	0.545631	0.748458
192	ulm	SOX13	contrast	-0.588604	0.556133	0.75889
193	ulm	ATF6	contrast	0.57866	0.562825	0.760104
194	ulm	KDM5B	contrast	-0.579284	0.562403	0.760104
195	ulm	MAF	contrast	-0.572592	0.566927	0.761717
196	ulm	ATF7	contrast	0.548052	0.583662	0.77232
197	ulm	CEBPB	contrast	0.550212	0.582179	0.77232
198	ulm	TAL1	contrast	-0.548167	0.583583	0.77232
199	ulm	ELK4	contrast	0.535874	0.592051	0.775587
200	ulm	GLI2	contrast	0.538207	0.59044	0.775587
201	ulm	FOXP2	contrast	0.53091	0.595487	0.776207
202	ulm	KLF5	contrast	0.521747	0.601852	0.778522
203	ulm	NR2F6	contrast	0.519804	0.603206	0.778522
204	ulm	BCL11A	contrast	0.472771	0.636381	0.81161
205	ulm	MYBL2	contrast	-0.474364	0.635245	0.81161
206	ulm	RUNX1	contrast	-0.465981	0.641234	0.81161
207	ulm	ZBED1	contrast	0.469765	0.638527	0.81161
208	ulm	HINFP	contrast	-0.441337	0.658973	0.822147
209	ulm	REL	contrast	-0.446963	0.654907	0.822147
210	ulm	SP3	contrast	-0.443649	0.657301	0.822147
211	ulm	FOXA1	contrast	-0.434791	0.663719	0.824143
212	ulm	E2F3	contrast	-0.418191	0.675811	0.827928
213	ulm	EOMES	contrast	-0.415928	0.677467	0.827928
214	ulm	HNF4G	contrast	-0.424223	0.671407	0.827928
215	ulm	SPI1	contrast	0.413279	0.679406	0.827928
216	ulm	ZEB2	contrast	-0.407294	0.683796	0.829419
217	ulm	CEBPD	contrast	0.379743	0.70414	0.83773
218	ulm	EHF	contrast	0.381861	0.702568	0.83773
219	ulm	MITF	contrast	0.384148	0.700872	0.83773
220	ulm	POU2F1	contrast	-0.376385	0.706635	0.83773
221	ulm	SMAD1	contrast	-0.389925	0.696596	0.83773
222	ulm	MAFK	contrast	0.366895	0.713701	0.842296
223	ulm	LYL1	contrast	-0.341485	0.732742	0.853237
224	ulm	NFKB2	contrast	-0.342581	0.731917	0.853237
225	ulm	RELB	contrast	0.349485	0.726728	0.853237
226	ulm	BHLHE22	contrast	0.317011	0.751239	0.870905
227	ulm	MEIS1	contrast	0.307913	0.758151	0.875047
228	ulm	CREB1	contrast	0.283844	0.776532	0.886235
229	ulm	EBF1	contrast	-0.288587	0.7729	0.886235
230	ulm	GRHL2	contrast	-0.28194	0.777992	0.886235
231	ulm	CREB3	contrast	0.253746	0.799694	0.903103
232	ulm	TP53	contrast	0.256583	0.797503	0.903103
233	ulm	TCF7	contrast	0.236936	0.812708	0.913861
234	ulm	KLF6	contrast	-0.228091	0.819578	0.917647
235	ulm	ELF5	contrast	0.214397	0.830239	0.919054
236	ulm	NR2C2	contrast	0.212962	0.831358	0.919054
237	ulm	SIX5	contrast	-0.21355	0.8309	0.919054
238	ulm	WT1	contrast	0.206498	0.836404	0.920747
239	ulm	E2F6	contrast	-0.196097	0.844536	0.923267
240	ulm	SOX10	contrast	-0.194558	0.845741	0.923267
241	ulm	HNF4A	contrast	0.141555	0.887433	0.950866
242	ulm	KLF9	contrast	0.152699	0.878637	0.950866
243	ulm	NCOA1	contrast	0.139358	0.889169	0.950866
244	ulm	RBPJ	contrast	-0.142086	0.887013	0.950866
245	ulm	SREBF1	contrast	-0.148346	0.882071	0.950866
246	ulm	BATF	contrast	0.130679	0.89603	0.954308
247	ulm	XBP1	contrast	0.122511	0.902495	0.957303
248	ulm	ELF3	contrast	-0.114926	0.908505	0.959791
249	ulm	ASCL1	contrast	-0.105446	0.916023	0.963848
250	ulm	FOXJ2	contrast	0.0961065	0.923437	0.963906
251	ulm	STAT5A	contrast	0.0973813	0.922424	0.963906
252	ulm	RXRA	contrast	-0.0825063	0.934245	0.971318
253	ulm	MEF2B	contrast	-0.072812	0.941956	0.971624
254	ulm	ZBTB7A	contrast	-0.0742671	0.940799	0.971624
255	ulm	NR5A2	contrast	-0.0574039	0.954224	0.980418
256	ulm	ATF1	contrast	0.0485821	0.961253	0.981999
257	ulm	CTCFL	contrast	0.0436627	0.965174	0.981999
258	ulm	SIX2	contrast	-0.0413636	0.967006	0.981999
259	ulm	NEUROD1	contrast	-0.0328955	0.973758	0.985037
260	ulm	NFE2	contrast	0.0266207	0.978762	0.986291
261	ulm	AHR	contrast	0.0145765	0.98837	0.98837
262	ulm	MAFG	contrast	0.0171599	0.986309	0.98837

## Sheet: Human_16hpi_TFs
	statistic	source	condition	score	p_value	p_adj
1	ulm	STAT2	contrast	13.3503	1.73788e-40	4.55323e-38
2	ulm	IRF1	contrast	7.10496	1.24272e-12	1.62797e-10
3	ulm	IRF2	contrast	6.32208	2.63352e-10	2.29994e-08
4	ulm	IRF9	contrast	6.14896	7.94239e-10	5.20227e-08
5	ulm	ARID2	contrast	6.05962	1.38813e-09	7.27382e-08
6	ulm	FOXA1	contrast	5.99791	2.03198e-09	7.60542e-08
7	ulm	SMAD3	contrast	-6.00159	1.98658e-09	7.60542e-08
8	ulm	JUN	contrast	-5.94284	2.84622e-09	9.32136e-08
9	ulm	TBP	contrast	-5.49967	3.85006e-08	1.1208e-06
10	ulm	FOXP1	contrast	5.30449	1.14155e-07	2.99085e-06
11	ulm	SP1	contrast	-5.19476	2.06937e-07	4.92886e-06
12	ulm	ZNF384	contrast	5.07888	3.82965e-07	8.36141e-06
13	ulm	TFAP2A	contrast	-5.05441	4.35423e-07	8.77546e-06
14	ulm	EPAS1	contrast	-4.90257	9.53076e-07	1.66471e-05
15	ulm	HMBOX1	contrast	4.91279	9.0477e-07	1.66471e-05
16	ulm	PAX6	contrast	-4.71447	2.43929e-06	3.99434e-05
17	ulm	RUNX3	contrast	4.45364	8.48708e-06	0.000130801
18	ulm	SRF	contrast	-4.36338	1.28692e-05	0.000187319
19	ulm	HIF1A	contrast	-4.21049	2.55897e-05	0.000352868
20	ulm	DUX4	contrast	4.18454	2.86928e-05	0.000375876
21	ulm	FOXK2	contrast	4.16119	3.17875e-05	0.000396587
22	ulm	PBX2	contrast	4.11964	3.80948e-05	0.000453674
23	ulm	TAL1	contrast	4.06038	4.91745e-05	0.000560161
24	ulm	NCOA2	contrast	4.04698	5.20725e-05	0.000568458
25	ulm	SOX11	contrast	3.93955	8.19044e-05	0.000858358
26	ulm	SOX6	contrast	3.9156	9.04711e-05	0.00091167
27	ulm	ZBTB7A	contrast	-3.90105	9.60813e-05	0.000932345
28	ulm	MEIS2	contrast	3.84064	0.000123082	0.00115169
29	ulm	POU2F2	contrast	3.81057	0.000139048	0.00125623
30	ulm	ETV4	contrast	-3.72995	0.000192033	0.00162299
31	ulm	SMAD4	contrast	-3.73735	0.000186474	0.00162299
32	ulm	STAT3	contrast	-3.61756	0.0002981	0.00244069
33	ulm	MAZ	contrast	-3.59542	0.000324628	0.00257735
34	ulm	GATA2	contrast	3.55199	0.000383187	0.0029528
35	ulm	IRF3	contrast	3.4538	0.000553865	0.00391987
36	ulm	IRF4	contrast	3.45747	0.000546367	0.00391987
37	ulm	JUNB	contrast	-3.45808	0.000545138	0.00391987
38	ulm	PPARG	contrast	3.44674	0.000568531	0.00391987
39	ulm	MAX	contrast	3.42209	0.000622622	0.00418274
40	ulm	ARID3A	contrast	3.39492	0.000687788	0.00443009
41	ulm	SOX2	contrast	3.39275	0.000693259	0.00443009
42	ulm	HSF1	contrast	3.37062	0.000751357	0.00468704
43	ulm	NFATC1	contrast	3.33148	0.000865377	0.00527276
44	ulm	SPI1	contrast	3.20134	0.00136998	0.00812016
45	ulm	ZNF143	contrast	3.19618	0.00139468	0.00812016
46	ulm	TEAD2	contrast	-3.09291	0.00198466	0.0113039
47	ulm	KLF5	contrast	-3.06921	0.00214903	0.0119797
48	ulm	MITF	contrast	2.95795	0.0031004	0.0162461
49	ulm	RARA	contrast	-2.95832	0.00309676	0.0162461
50	ulm	SP3	contrast	-2.96328	0.00304727	0.0162461
51	ulm	CEBPA	contrast	2.91227	0.00359191	0.0184526
52	ulm	GFI1B	contrast	2.87516	0.00404239	0.0203674
53	ulm	PDX1	contrast	2.86108	0.00422624	0.020892
54	ulm	FOXO3	contrast	2.84149	0.00449469	0.0214111
55	ulm	HOXB13	contrast	2.84563	0.00443669	0.0214111
56	ulm	ATF6	contrast	-2.79055	0.00526671	0.0242084
57	ulm	NCOA3	contrast	2.79483	0.0051975	0.0242084
58	ulm	EGR1	contrast	-2.77629	0.00550319	0.0245068
59	ulm	MAFB	contrast	2.77538	0.00551872	0.0245068
60	ulm	NRF1	contrast	2.72652	0.00640607	0.0276452
61	ulm	RUNX1	contrast	2.72495	0.00643647	0.0276452
62	ulm	SP2	contrast	2.707	0.00679499	0.0287143
63	ulm	PAX5	contrast	2.65799	0.00786688	0.0327162
64	ulm	ARNT	contrast	2.64268	0.00823153	0.0336978
65	ulm	NFYA	contrast	2.6192	0.00882	0.0355514
66	ulm	E2F1	contrast	2.60318	0.00924287	0.0366914
67	ulm	MEIS1	contrast	2.58009	0.0098842	0.0386516
68	ulm	ZNF24	contrast	2.56848	0.0102216	0.0393831
69	ulm	AHR	contrast	2.55166	0.0107283	0.0407365
70	ulm	NFKB1	contrast	-2.52912	0.0114421	0.0428262
71	ulm	CREM	contrast	2.5057	0.0122285	0.0444983
72	ulm	NR2C2	contrast	2.50697	0.0121847	0.0444983
73	ulm	TEAD1	contrast	-2.48586	0.0129316	0.046412
74	ulm	OTX2	contrast	2.46843	0.0135788	0.0480762
75	ulm	STAT1	contrast	2.44167	0.014628	0.0511005
76	ulm	FOXL2	contrast	2.42661	0.0152491	0.0525693
77	ulm	ETV1	contrast	2.39541	0.0166109	0.0565201
78	ulm	SNAPC4	contrast	2.37356	0.0176267	0.0592078
79	ulm	POU5F1	contrast	2.36321	0.0181267	0.059365
80	ulm	PROX1	contrast	2.36687	0.0179486	0.059365
81	ulm	CTCFL	contrast	-2.35356	0.0186041	0.0601761
82	ulm	FOXO4	contrast	2.32499	0.0200822	0.0638391
83	ulm	MBD1	contrast	2.32235	0.0202238	0.0638391
84	ulm	CDX2	contrast	2.31659	0.0205357	0.0640517
85	ulm	NEUROD1	contrast	-2.28642	0.0222401	0.0679255
86	ulm	TBX21	contrast	2.28546	0.0222962	0.0679255
87	ulm	ZEB1	contrast	-2.28087	0.0225665	0.0679588
88	ulm	KLF4	contrast	2.27617	0.0228459	0.0680186
89	ulm	FOXA2	contrast	2.26756	0.0233662	0.0684858
90	ulm	NCOA1	contrast	2.25808	0.0239513	0.0684858
91	ulm	NR1H2	contrast	-2.26236	0.0236857	0.0684858
92	ulm	TP73	contrast	2.25652	0.0240484	0.0684858
93	ulm	RFX1	contrast	-2.16544	0.0303658	0.0854467
94	ulm	SOX9	contrast	2.16165	0.0306564	0.0854467
95	ulm	SREBF1	contrast	2.15689	0.0310261	0.0855666
96	ulm	GATA6	contrast	2.15242	0.0313758	0.0856298
97	ulm	SMAD5	contrast	-2.13918	0.0324327	0.0876017
98	ulm	NR2F1	contrast	-2.11179	0.0347163	0.0928129
99	ulm	FOSL2	contrast	-2.10276	0.0354987	0.0939461
100	ulm	KLF13	contrast	-2.08847	0.0367677	0.0963314
101	ulm	RBPJ	contrast	2.06243	0.0391789	0.101632
102	ulm	ESR1	contrast	-2.05821	0.0395824	0.101672
103	ulm	ZBED1	contrast	2.04976	0.0404002	0.102766
104	ulm	MAFG	contrast	2.03565	0.0417983	0.1053
105	ulm	ETS1	contrast	-2.02269	0.0431184	0.107591
106	ulm	MBD2	contrast	-2.01518	0.0438992	0.108506
107	ulm	EHF	contrast	1.9667	0.0492306	0.120546
108	ulm	MAFK	contrast	1.95833	0.0502053	0.121794
109	ulm	NR2F2	contrast	-1.9379	0.0526487	0.12655
110	ulm	RELB	contrast	1.8478	0.0646458	0.153975
111	ulm	NR1H3	contrast	-1.82323	0.0682827	0.161172
112	ulm	E2F4	contrast	1.81038	0.0702512	0.163771
113	ulm	ZNF639	contrast	1.80792	0.0706341	0.163771
114	ulm	AR	contrast	1.78577	0.0741515	0.166141
115	ulm	ERG	contrast	1.79593	0.0725199	0.166141
116	ulm	ETS2	contrast	-1.792	0.073148	0.166141
117	ulm	KLF1	contrast	-1.78551	0.0741928	0.166141
118	ulm	SNAI2	contrast	1.7698	0.0767757	0.170468
119	ulm	GABPA	contrast	1.76119	0.0782207	0.170782
120	ulm	SIX5	contrast	-1.7642	0.0777138	0.170782
121	ulm	MYC	contrast	1.75176	0.0798294	0.172854
122	ulm	PKNOX1	contrast	1.72114	0.0852412	0.183059
123	ulm	SMAD1	contrast	-1.71368	0.0866017	0.184469
124	ulm	HOXA9	contrast	1.69576	0.0899463	0.190048
125	ulm	E2F6	contrast	-1.66901	0.0951306	0.199394
126	ulm	CREB3L1	contrast	-1.65456	0.0980288	0.202233
127	ulm	RFX5	contrast	1.65649	0.0976381	0.202233
128	ulm	NFIC	contrast	-1.64474	0.100039	0.204767
129	ulm	ATF3	contrast	1.6156	0.106195	0.215684
130	ulm	USF2	contrast	-1.60879	0.107677	0.217011
131	ulm	BCL11A	contrast	1.58548	0.112873	0.225747
132	ulm	ZBTB33	contrast	1.57134	0.116119	0.230479
133	ulm	RELA	contrast	-1.55928	0.118945	0.234313
134	ulm	GATA3	contrast	1.50181	0.133162	0.259427
135	ulm	NANOG	contrast	1.49983	0.133674	0.259427
136	ulm	PBX3	contrast	1.47167	0.141125	0.271873
137	ulm	ELF5	contrast	1.45775	0.144925	0.276318
138	ulm	ESRRA	contrast	1.45552	0.145542	0.276318
139	ulm	ATF7	contrast	1.44426	0.14868	0.280246
140	ulm	MEF2A	contrast	1.43768	0.15054	0.281725
141	ulm	SOX10	contrast	1.43367	0.151682	0.281849
142	ulm	RUNX2	contrast	-1.42535	0.15407	0.284271
143	ulm	FOXJ2	contrast	1.40099	0.161233	0.295407
144	ulm	PRDM14	contrast	-1.38619	0.165705	0.301491
145	ulm	TCF12	contrast	1.38014	0.167558	0.30276
146	ulm	PRDM1	contrast	1.36805	0.171312	0.307422
147	ulm	KLF6	contrast	1.32203	0.186174	0.330361
148	ulm	MYBL2	contrast	1.3207	0.186616	0.330361
149	ulm	MYCN	contrast	-1.31416	0.188806	0.330422
150	ulm	ZFX	contrast	1.31307	0.189173	0.330422
151	ulm	TFDP1	contrast	1.3002	0.193546	0.335822
152	ulm	LYL1	contrast	-1.27798	0.201272	0.346929
153	ulm	HBP1	contrast	-1.26234	0.20684	0.354196
154	ulm	JUND	contrast	1.25207	0.210557	0.357164
155	ulm	VDR	contrast	1.25004	0.2113	0.357164
156	ulm	EOMES	contrast	1.23738	0.215959	0.36039
157	ulm	NFE2	contrast	1.23779	0.215809	0.36039
158	ulm	POU2F1	contrast	1.20182	0.229448	0.380478
159	ulm	E2F5	contrast	1.18399	0.236432	0.389384
160	ulm	TCF7L2	contrast	-1.18056	0.237791	0.389384
161	ulm	ELF3	contrast	1.16261	0.245001	0.398697
162	ulm	FOS	contrast	1.13663	0.255708	0.413553
163	ulm	TEAD4	contrast	-1.12298	0.261459	0.420259
164	ulm	MYOD1	contrast	1.115	0.264863	0.423135
165	ulm	BHLHE22	contrast	-1.10996	0.267029	0.42383
166	ulm	TGIF2	contrast	1.10648	0.268534	0.42383
167	ulm	ONECUT1	contrast	1.08424	0.278272	0.43657
168	ulm	HNF1B	contrast	1.00722	0.31384	0.488316
169	ulm	MYB	contrast	-1.00485	0.314982	0.488316
170	ulm	CEBPB	contrast	0.974146	0.329995	0.500758
171	ulm	GLI2	contrast	0.968984	0.332564	0.500758
172	ulm	MAF	contrast	-0.972936	0.330596	0.500758
173	ulm	TCF7	contrast	0.970378	0.331869	0.500758
174	ulm	ZNF274	contrast	0.97698	0.328591	0.500758
175	ulm	BACH1	contrast	-0.943429	0.345472	0.517026
176	ulm	CUX1	contrast	0.935814	0.34938	0.517026
177	ulm	TFAP2C	contrast	0.932166	0.351262	0.517026
178	ulm	YY1	contrast	-0.938539	0.347978	0.517026
179	ulm	POU4F2	contrast	0.927422	0.353718	0.517733
180	ulm	STAT5B	contrast	-0.913627	0.360923	0.522949
181	ulm	USF1	contrast	-0.912961	0.361274	0.522949
182	ulm	ATF2	contrast	-0.903832	0.366095	0.52297
183	ulm	MEF2C	contrast	0.907617	0.364091	0.52297
184	ulm	PGR	contrast	-0.901606	0.367277	0.52297
185	ulm	RFX2	contrast	-0.879225	0.379289	0.537156
186	ulm	KLF9	contrast	-0.868643	0.385053	0.542386
187	ulm	NFKB2	contrast	0.851713	0.394383	0.552558
188	ulm	THAP1	contrast	-0.837556	0.40229	0.557672
189	ulm	TP53	contrast	-0.841003	0.400356	0.557672
190	ulm	ZNF263	contrast	-0.829255	0.40697	0.56119
191	ulm	BACH2	contrast	0.797397	0.42523	0.583299
192	ulm	STAT5A	contrast	-0.764907	0.444336	0.606333
193	ulm	CREB3	contrast	-0.726156	0.467751	0.634979
194	ulm	REST	contrast	0.716188	0.473884	0.636705
195	ulm	SPIB	contrast	0.717272	0.473214	0.636705
196	ulm	PPARA	contrast	0.687954	0.49149	0.656991
197	ulm	FOXP2	contrast	-0.673222	0.500813	0.666056
198	ulm	CEBPD	contrast	0.661824	0.508091	0.668944
199	ulm	TCF4	contrast	-0.662731	0.50751	0.668944
200	ulm	CTCF	contrast	0.654703	0.512666	0.670469
201	ulm	FLI1	contrast	0.644592	0.519199	0.670469
202	ulm	KLF3	contrast	-0.645452	0.518642	0.670469
203	ulm	SREBF2	contrast	0.644149	0.519486	0.670469
204	ulm	IKZF1	contrast	0.608541	0.542835	0.697171
205	ulm	ELK1	contrast	-0.601761	0.54734	0.699422
206	ulm	TFAP4	contrast	0.597879	0.549927	0.699422
207	ulm	MEF2B	contrast	0.585262	0.558378	0.706739
208	ulm	CREB1	contrast	0.579413	0.562317	0.708303
209	ulm	NFE2L2	contrast	-0.554041	0.579557	0.726526
210	ulm	NR5A2	contrast	0.542168	0.587709	0.733237
211	ulm	GRHL2	contrast	-0.525516	0.59923	0.744068
212	ulm	ESR2	contrast	0.508695	0.610971	0.751523
213	ulm	FOXM1	contrast	0.51245	0.608342	0.751523
214	ulm	ELK4	contrast	0.49729	0.61899	0.754083
215	ulm	HNF4A	contrast	0.493469	0.621686	0.754083
216	ulm	MAFF	contrast	-0.496018	0.619887	0.754083
217	ulm	ZNF740	contrast	0.478686	0.632167	0.763262
218	ulm	CEBPG	contrast	-0.468288	0.639584	0.768674
219	ulm	ASCL1	contrast	-0.443904	0.657116	0.775214
220	ulm	BMAL1	contrast	0.436087	0.662778	0.775214
221	ulm	FOSL1	contrast	-0.452139	0.651174	0.775214
222	ulm	GATA1	contrast	-0.448671	0.653673	0.775214
223	ulm	NR4A1	contrast	-0.442357	0.658236	0.775214
224	ulm	TP63	contrast	0.437347	0.661864	0.775214
225	ulm	KMT2A	contrast	0.4268	0.669529	0.77963
226	ulm	ELF1	contrast	0.412702	0.679829	0.78812
227	ulm	EBF1	contrast	-0.392937	0.69437	0.801432
228	ulm	THAP11	contrast	-0.388311	0.69779	0.801846
229	ulm	NFYB	contrast	-0.368652	0.712391	0.807993
230	ulm	REL	contrast	-0.368904	0.712203	0.807993
231	ulm	ZKSCAN1	contrast	0.370005	0.711382	0.807993
232	ulm	ATF4	contrast	-0.348006	0.727839	0.814326
233	ulm	E2F3	contrast	-0.349512	0.726708	0.814326
234	ulm	SOX13	contrast	0.344589	0.730407	0.814326
235	ulm	WT1	contrast	-0.354323	0.7231	0.814326
236	ulm	BATF	contrast	0.316651	0.751512	0.827294
237	ulm	XBP1	contrast	0.320402	0.748667	0.827294
238	ulm	ZEB2	contrast	-0.320397	0.748671	0.827294
239	ulm	RXRA	contrast	-0.311411	0.755492	0.828196
240	ulm	BHLHE40	contrast	-0.297707	0.76593	0.82923
241	ulm	MNT	contrast	0.299764	0.76436	0.82923
242	ulm	NR2F6	contrast	0.305679	0.759852	0.82923
243	ulm	TWIST1	contrast	-0.276217	0.782384	0.843558
244	ulm	ZNF217	contrast	-0.255775	0.798127	0.857005
245	ulm	ZNF592	contrast	0.2441	0.807156	0.863162
246	ulm	NFE2L1	contrast	0.22055	0.825445	0.879132
247	ulm	SP4	contrast	0.194254	0.845979	0.897354
248	ulm	ATF1	contrast	-0.171161	0.864099	0.908782
249	ulm	BCL6	contrast	-0.167954	0.866621	0.908782
250	ulm	FOXO1	contrast	0.167271	0.867158	0.908782
251	ulm	HINFP	contrast	-0.158426	0.874123	0.911057
252	ulm	MXI1	contrast	0.155684	0.876284	0.911057
253	ulm	CLOCK	contrast	-0.144577	0.885046	0.915841
254	ulm	ZBTB11	contrast	0.140994	0.887876	0.915841
255	ulm	E2F7	contrast	0.0748922	0.940301	0.966113
256	ulm	LEF1	contrast	-0.0534141	0.957402	0.978435
257	ulm	TCF3	contrast	-0.0504517	0.959763	0.978435
258	ulm	HNF4G	contrast	-0.0438607	0.965016	0.979977
259	ulm	E2F2	contrast	-0.0199393	0.984092	0.992313
260	ulm	NR3C1	contrast	-0.0191299	0.984738	0.992313
261	ulm	KDM5B	contrast	0.00714498	0.994299	0.994299
262	ulm	SIX2	contrast	0.00844462	0.993262	0.994299
