# Supplementary material for: Cross-Species Analysis of Transcriptomic Response to Alpha-Herpesvirus Infection in Human, Bovine and Equine Cells
Source: Int J Mol Sci. 2026 Jan 27;27(3):1261. doi: 10.3390/ijms27031261 (PMC12898550; doi:10.3390/ijms27031261)
Supplement: Supplementary file 1 [file ijms-27-01261-s001.zip › Supp_Table S4_GSEA.xlsx]

## Sheet: Cow_2 hpi_Pathways
	term_raw	NES	padj	species
1	HALLMARK_TNFA_SIGNALING_VIA_NFKB	3.04804	5.49908e-09	Bovine
2	REACTOME_MAJOR_PATHWAY_OF_RRNA_PROCESSING_IN_THE_NUCLEOLUS_AND_CYTOSOL_PTHID_R-HSA-6791226	2.6336	5.49908e-09	Bovine
3	REACTOME_RRNA_PROCESSING_IN_THE_NUCLEUS_AND_CYTOSOL_PTHID_R-HSA-8868773	2.6277	5.49908e-09	Bovine
4	REACTOME_RESPONSE_OF_EIF2AK4_GCN2_TO_AMINO_ACID_DEFICIENCY_PTHID_R-HSA-9633012	2.5472	5.49908e-09	Bovine
5	REACTOME_RRNA_PROCESSING_PTHID_R-HSA-72312	2.51055	5.49908e-09	Bovine
6	REACTOME_PELO_HBS1L_AND_ABCE1_DISSOCIATE_A_RIBOSOME_ON_A_NON_STOP_MRNA_PTHID_R-HSA-9954714	2.50787	5.49908e-09	Bovine
7	REACTOME_PEPTIDE_CHAIN_ELONGATION_PTHID_R-HSA-156902	2.50672	5.49908e-09	Bovine
8	REACTOME_L13A_MEDIATED_TRANSLATIONAL_SILENCING_OF_CERULOPLASMIN_EXPRESSION_PTHID_R-HSA-156827	2.49993	5.49908e-09	Bovine
9	REACTOME_NONSENSE_MEDIATED_DECAY_NMD_INDEPENDENT_OF_THE_EXON_JUNCTION_COMPLEX_EJC__PTHID_R-HSA-975956	2.49373	5.49908e-09	Bovine
10	REACTOME_GTP_HYDROLYSIS_AND_JOINING_OF_THE_60S_RIBOSOMAL_SUBUNIT_PTHID_R-HSA-72706	2.48243	5.49908e-09	Bovine
11	REACTOME_EUKARYOTIC_TRANSLATION_TERMINATION_PTHID_R-HSA-72764	2.48141	5.49908e-09	Bovine
12	REACTOME_CAP_DEPENDENT_TRANSLATION_INITIATION_PTHID_R-HSA-72737	2.48047	5.49908e-09	Bovine
13	REACTOME_EUKARYOTIC_TRANSLATION_INITIATION_PTHID_R-HSA-72613	2.48047	5.49908e-09	Bovine
14	REACTOME_EUKARYOTIC_TRANSLATION_ELONGATION_PTHID_R-HSA-156842	2.47988	5.49908e-09	Bovine
15	REACTOME_VIRAL_MRNA_TRANSLATION_PTHID_R-HSA-192823	2.47945	5.49908e-09	Bovine
16	REACTOME_FORMATION_OF_A_POOL_OF_FREE_40S_SUBUNITS_PTHID_R-HSA-72689	2.47855	5.49908e-09	Bovine
17	REACTOME_NONSENSE_MEDIATED_DECAY_NMD_ENHANCED_BY_THE_EXON_JUNCTION_COMPLEX_EJC__PTHID_R-HSA-975957	2.47457	5.49908e-09	Bovine
18	REACTOME_NONSENSE_MEDIATED_DECAY_NMD__PTHID_R-HSA-927802	2.47457	5.49908e-09	Bovine
19	REACTOME_SELENOCYSTEINE_SYNTHESIS_PTHID_R-HSA-2408557	2.46785	5.49908e-09	Bovine
20	REACTOME_SRP_DEPENDENT_COTRANSLATIONAL_PROTEIN_TARGETING_TO_MEMBRANE_PTHID_R-HSA-1799339	2.40723	5.49908e-09	Bovine
21	REACTOME_ZNF598_AND_THE_RIBOSOME_ASSOCIATED_QUALITY_TRIGGER_RQT_COMPLEX_DISSOCIATE_A_RIBOSOME_STALLED_ON_A_NO_GO_MRNA_PTHID_R-HSA-9954716	2.40236	5.49908e-09	Bovine
22	REACTOME_SIGNALING_BY_NTRKS_PTHID_R-HSA-166520	2.3624	5.49908e-09	Bovine
23	REACTOME_SIGNALING_BY_NTRK1_TRKA__PTHID_R-HSA-187037	2.35289	5.49908e-09	Bovine
24	HALLMARK_KRAS_SIGNALING_UP	2.28492	5.49908e-09	Bovine
25	REACTOME_SELENOAMINO_ACID_METABOLISM_PTHID_R-HSA-2408522	2.32084	1.45648e-08	Bovine
26	HALLMARK_INFLAMMATORY_RESPONSE	2.24294	2.33711e-08	Bovine
27	REACTOME_NUCLEAR_EVENTS_KINASE_AND_TRANSCRIPTION_FACTOR_ACTIVATION__PTHID_R-HSA-198725	2.45177	3.0625e-08	Bovine
28	HALLMARK_HYPOXIA	2.15487	5.22103e-08	Bovine
29	HALLMARK_P53_PATHWAY	2.07375	1.61292e-07	Bovine
30	REACTOME_INFLUENZA_VIRAL_RNA_TRANSCRIPTION_AND_REPLICATION_PTHID_R-HSA-168273	2.1791	2.91355e-07	Bovine
31	REACTOME_RIBOSOME_ASSOCIATED_QUALITY_CONTROL_PTHID_R-HSA-9948299	2.13644	5.4508e-07	Bovine
32	REACTOME_NGF_STIMULATED_TRANSCRIPTION_PTHID_R-HSA-9031628	2.37131	1.1219e-06	Bovine
33	REACTOME_INFLUENZA_INFECTION_PTHID_R-HSA-168255	2.06306	2.71172e-06	Bovine
34	REACTOME_FORMATION_OF_THE_TERNARY_COMPLEX_AND_SUBSEQUENTLY_THE_43S_COMPLEX_PTHID_R-HSA-72695	2.25335	3.6682e-06	Bovine
35	REACTOME_ACTIVATION_OF_THE_MRNA_UPON_BINDING_OF_THE_CAP_BINDING_COMPLEX_AND_EIFS_AND_SUBSEQUENT_BINDING_TO_43S_PTHID_R-HSA-72662	2.26662	3.66966e-06	Bovine
36	REACTOME_TRANSLATION_INITIATION_COMPLEX_FORMATION_PTHID_R-HSA-72649	2.25156	4.89012e-06	Bovine
37	REACTOME_RIBOSOMAL_SCANNING_AND_START_CODON_RECOGNITION_PTHID_R-HSA-72702	2.20822	1.75845e-05	Bovine
38	REACTOME_TRANSLATION_PTHID_R-HSA-72766	1.76203	2.50237e-05	Bovine
39	REACTOME_CELLULAR_RESPONSE_TO_STARVATION_PTHID_R-HSA-9711097	1.93948	6.11668e-05	Bovine
40	REACTOME_SARS_COV_1_MODULATES_HOST_TRANSLATION_MACHINERY_PTHID_R-HSA-9735869	2.20273	7.17298e-05	Bovine
41	REACTOME_SIGNALING_BY_RECEPTOR_TYROSINE_KINASES_PTHID_R-HSA-9006934	1.644	0.00011406	Bovine
42	REACTOME_CLEAVAGE_OF_THE_DAMAGED_PYRIMIDINE_PTHID_R-HSA-110329	-2.13807	0.000133909	Bovine
43	REACTOME_DEPYRIMIDINATION_PTHID_R-HSA-73928	-2.13807	0.000133909	Bovine
44	REACTOME_RECOGNITION_AND_ASSOCIATION_OF_DNA_GLYCOSYLASE_WITH_SITE_CONTAINING_AN_AFFECTED_PYRIMIDINE_PTHID_R-HSA-110328	-2.13807	0.000133909	Bovine
45	REACTOME_RRNA_MODIFICATION_IN_THE_NUCLEUS_AND_CYTOSOL_PTHID_R-HSA-6790901	2.07038	0.000137077	Bovine
46	REACTOME_HDACS_DEACETYLATE_HISTONES_PTHID_R-HSA-3214815	-2.03551	0.000200612	Bovine
47	REACTOME_REGULATION_OF_EXPRESSION_OF_SLITS_AND_ROBOS_PTHID_R-HSA-9010553	1.90434	0.0002024	Bovine
48	HALLMARK_EPITHELIAL_MESENCHYMAL_TRANSITION	1.85495	0.000203873	Bovine
49	REACTOME_DEPOSITION_OF_NEW_CENPA_CONTAINING_NUCLEOSOMES_AT_THE_CENTROMERE_PTHID_R-HSA-606279	-2.09588	0.000252753	Bovine
50	REACTOME_NUCLEOSOME_ASSEMBLY_PTHID_R-HSA-774815	-2.09588	0.000252753	Bovine
51	HALLMARK_IL2_STAT5_SIGNALING	1.83441	0.000285224	Bovine
52	REACTOME_INTERFERON_ALPHA_BETA_SIGNALING_PTHID_R-HSA-909733	2.06017	0.00030712	Bovine
53	REACTOME_SIGNALING_BY_INTERLEUKINS_PTHID_R-HSA-449147	1.63933	0.00030712	Bovine
54	REACTOME_RAF_INDEPENDENT_MAPK1_3_ACTIVATION_PTHID_R-HSA-112409	2.09377	0.000337236	Bovine
55	REACTOME_DNA_METHYLATION_PTHID_R-HSA-5334118	-2.1141	0.000409203	Bovine
56	REACTOME_BASE_EXCISION_REPAIR_AP_SITE_FORMATION_PTHID_R-HSA-73929	-2.13137	0.000434188	Bovine
57	REACTOME_CONDENSATION_OF_PROPHASE_CHROMOSOMES_PTHID_R-HSA-2299718	-2.10255	0.000453313	Bovine
58	REACTOME_ACTIVATED_PKN1_STIMULATES_TRANSCRIPTION_OF_AR_ANDROGEN_RECEPTOR_REGULATED_GENES_KLK2_AND_KLK3_PTHID_R-HSA-5625886	-2.09025	0.000604435	Bovine
59	REACTOME_DEFECTIVE_PYROPTOSIS_PTHID_R-HSA-9710421	-2.10018	0.000776926	Bovine
60	REACTOME_SARS_COV_2_MODULATES_HOST_TRANSLATION_MACHINERY_PTHID_R-HSA-9754678	2.05036	0.000778018	Bovine
61	REACTOME_AMINO_ACID_TRANSPORT_ACROSS_THE_PLASMA_MEMBRANE_PTHID_R-HSA-352230	2.05309	0.00119993	Bovine
62	REACTOME_SIGNALING_BY_ROBO_RECEPTORS_PTHID_R-HSA-376176	1.72933	0.00128661	Bovine
63	REACTOME_SLC_MEDIATED_TRANSPORT_OF_AMINO_ACIDS_PTHID_R-HSA-9958863	2.05675	0.00128901	Bovine
64	REACTOME_ASSEMBLY_OF_THE_ORC_COMPLEX_AT_THE_ORIGIN_OF_REPLICATION_PTHID_R-HSA-68616	-1.99674	0.00132452	Bovine
65	REACTOME_PRC2_METHYLATES_HISTONES_AND_DNA_PTHID_R-HSA-212300	-2.04328	0.00132452	Bovine
66	REACTOME_REPLACEMENT_OF_PROTAMINES_BY_NUCLEOSOMES_IN_THE_MALE_PRONUCLEUS_PTHID_R-HSA-9821993	-2.05136	0.00141841	Bovine
67	REACTOME_BASE_EXCISION_REPAIR_PTHID_R-HSA-73884	-1.93973	0.00163479	Bovine
68	REACTOME_PACKAGING_OF_TELOMERE_ENDS_PTHID_R-HSA-171306	-2.04981	0.00172604	Bovine
69	REACTOME_AMYLOID_FIBER_FORMATION_PTHID_R-HSA-977225	-1.94461	0.00175282	Bovine
70	HALLMARK_MYC_TARGETS_V1	1.68069	0.00185811	Bovine
71	REACTOME_MEIOTIC_RECOMBINATION_PTHID_R-HSA-912446	-1.96275	0.00185811	Bovine
72	REACTOME_CLEAVAGE_OF_THE_DAMAGED_PURINE_PTHID_R-HSA-110331	-2.01047	0.00185811	Bovine
73	REACTOME_DEPURINATION_PTHID_R-HSA-73927	-2.01047	0.00185811	Bovine
74	REACTOME_RECOGNITION_AND_ASSOCIATION_OF_DNA_GLYCOSYLASE_WITH_SITE_CONTAINING_AN_AFFECTED_PURINE_PTHID_R-HSA-110330	-2.01047	0.00185811	Bovine
75	REACTOME_RIBOSOME_QUALITY_CONTROL_RQC_COMPLEX_EXTRACTS_AND_DEGRADES_NASCENT_PEPTIDE_PTHID_R-HSA-9954709	1.85716	0.00205842	Bovine
76	REACTOME_REGULATION_OF_ENDOGENOUS_RETROELEMENTS_BY_THE_HUMAN_SILENCING_HUB_HUSH_COMPLEX_PTHID_R-HSA-9843970	-1.96397	0.00205842	Bovine
77	REACTOME_ERCC6_CSB_AND_EHMT2_G9A_POSITIVELY_REGULATE_RRNA_EXPRESSION_PTHID_R-HSA-427389	-1.99001	0.00205842	Bovine
78	REACTOME_RNA_POLYMERASE_I_PROMOTER_OPENING_PTHID_R-HSA-73728	-2.04398	0.00229561	Bovine
79	HALLMARK_UV_RESPONSE_UP	1.73745	0.00254915	Bovine
80	HALLMARK_ESTROGEN_RESPONSE_EARLY	1.67335	0.0041982	Bovine
81	REACTOME_DNA_DAMAGE_TELOMERE_STRESS_INDUCED_SENESCENCE_PTHID_R-HSA-2559586	-1.89169	0.0041982	Bovine
82	REACTOME_MAPK1_MAPK3_SIGNALING_PTHID_R-HSA-5684996	1.629	0.00475861	Bovine
83	REACTOME_EPIGENETIC_REGULATION_OF_ADIPOGENESIS_GENES_BY_MLL3_AND_MLL4_COMPLEXES_PTHID_R-HSA-9851695	-1.77426	0.00475861	Bovine
84	REACTOME_EPIGENETIC_REGULATION_OF_GENE_EXPRESSION_BY_MLL3_AND_MLL4_COMPLEXES_PTHID_R-HSA-9818564	-1.77426	0.00475861	Bovine
85	REACTOME_MLL4_AND_MLL3_COMPLEXES_REGULATE_EXPRESSION_OF_PPARG_TARGET_GENES_IN_ADIPOGENESIS_AND_HEPATIC_STEATOSIS_PTHID_R-HSA-9841922	-1.77426	0.00475861	Bovine
86	REACTOME_FORMATION_OF_THE_BETA_CATENIN_TCF_TRANSACTIVATING_COMPLEX_PTHID_R-HSA-201722	-1.82223	0.00537825	Bovine
87	REACTOME_NEGATIVE_REGULATION_OF_MAPK_PATHWAY_PTHID_R-HSA-5675221	1.91325	0.00584112	Bovine
88	REACTOME_RNA_POLYMERASE_I_PROMOTER_ESCAPE_PTHID_R-HSA-73772	-1.82546	0.00740425	Bovine
89	REACTOME_WNT_LIGAND_BIOGENESIS_AND_TRAFFICKING_PTHID_R-HSA-3238698	1.92889	0.00850303	Bovine
90	REACTOME_NORC_NEGATIVELY_REGULATES_RRNA_EXPRESSION_PTHID_R-HSA-427413	-1.80501	0.00872951	Bovine
91	REACTOME_MEIOTIC_SYNAPSIS_PTHID_R-HSA-1221632	-1.84395	0.00889919	Bovine
92	REACTOME_RAF_MAP_KINASE_CASCADE_PTHID_R-HSA-5673001	1.61117	0.00892169	Bovine
93	REACTOME_INHIBITION_OF_DNA_RECOMBINATION_AT_TELOMERE_PTHID_R-HSA-9670095	-1.87858	0.00937245	Bovine
94	REACTOME_SIGNALING_BY_GPCR_PTHID_R-HSA-372790	1.51008	0.00952303	Bovine
95	REACTOME_MAPK_FAMILY_SIGNALING_CASCADES_PTHID_R-HSA-5683057	1.5827	0.00999536	Bovine
96	REACTOME_GPCR_LIGAND_BINDING_PTHID_R-HSA-500792	1.65021	0.0104115	Bovine
97	REACTOME_MEIOSIS_PTHID_R-HSA-1500620	-1.73219	0.0110309	Bovine
98	REACTOME_INTERLEUKIN_6_FAMILY_SIGNALING_PTHID_R-HSA-6783589	1.91951	0.0114874	Bovine
99	HALLMARK_IL6_JAK_STAT3_SIGNALING	1.81405	0.0114874	Bovine
100	REACTOME_SIRT1_NEGATIVELY_REGULATES_RRNA_EXPRESSION_PTHID_R-HSA-427359	-1.8936	0.0114874	Bovine
101	REACTOME_INTERLEUKIN_4_AND_INTERLEUKIN_13_SIGNALING_PTHID_R-HSA-6785807	1.76203	0.0116294	Bovine
102	REACTOME_CLASS_B_2_SECRETIN_FAMILY_RECEPTORS__PTHID_R-HSA-373080	1.82509	0.011776	Bovine
103	REACTOME_RHO_GTPASE_EFFECTORS_PTHID_R-HSA-195258	-1.4955	0.0132898	Bovine
104	HALLMARK_ESTROGEN_RESPONSE_LATE	1.60844	0.0137818	Bovine
105	REACTOME_RUNX1_REGULATES_GENES_INVOLVED_IN_MEGAKARYOCYTE_DIFFERENTIATION_AND_PLATELET_FUNCTION_PTHID_R-HSA-8936459	-1.76758	0.0137818	Bovine
106	REACTOME_NEGATIVE_EPIGENETIC_REGULATION_OF_RRNA_EXPRESSION_PTHID_R-HSA-5250941	-1.70419	0.013786	Bovine
107	REACTOME_AMPLIFICATION_OF_SIGNAL_FROM_THE_KINETOCHORES_PTHID_R-HSA-141424	-1.6734	0.0147385	Bovine
108	REACTOME_AMPLIFICATION_OF_SIGNAL_FROM_UNATTACHED_KINETOCHORES_VIA_A_MAD2_INHIBITORY_SIGNAL_PTHID_R-HSA-141444	-1.6734	0.0147385	Bovine
109	REACTOME_REGULATION_OF_ENDOGENOUS_RETROELEMENTS_BY_KRAB_ZFP_PROTEINS_PTHID_R-HSA-9843940	-1.78571	0.0152172	Bovine
110	REACTOME_NONHOMOLOGOUS_END_JOINING_NHEJ__PTHID_R-HSA-5693571	-1.78898	0.0159806	Bovine
111	REACTOME_ESTROGEN_DEPENDENT_NUCLEAR_EVENTS_DOWNSTREAM_OF_ESR_MEMBRANE_SIGNALING_PTHID_R-HSA-9634638	1.87306	0.0166098	Bovine
112	REACTOME_HCMV_LATE_EVENTS_PTHID_R-HSA-9610379	-1.6907	0.0166098	Bovine
113	REACTOME_TRANSCRIPTIONAL_REGULATION_BY_SMALL_RNAS_PTHID_R-HSA-5578749	-1.69506	0.0167745	Bovine
114	REACTOME_DISEASES_OF_PROGRAMMED_CELL_DEATH_PTHID_R-HSA-9645723	-1.70565	0.0167745	Bovine
115	REACTOME_ACTIVATION_OF_GENE_EXPRESSION_BY_SREBF_SREBP__PTHID_R-HSA-2426168	-1.81057	0.0202895	Bovine
116	HALLMARK_INTERFERON_GAMMA_RESPONSE	1.57116	0.0210872	Bovine
117	REACTOME_HCMV_EARLY_EVENTS_PTHID_R-HSA-9609690	-1.63201	0.0219565	Bovine
118	HALLMARK_TGF_BETA_SIGNALING	1.75081	0.0220271	Bovine
119	HALLMARK_MYC_TARGETS_V2	1.7441	0.0220271	Bovine
120	REACTOME_POSITIVE_EPIGENETIC_REGULATION_OF_RRNA_EXPRESSION_PTHID_R-HSA-5250913	-1.67026	0.0220271	Bovine
121	REACTOME_B_WICH_COMPLEX_POSITIVELY_REGULATES_RRNA_EXPRESSION_PTHID_R-HSA-5250924	-1.72961	0.0220271	Bovine
122	REACTOME_REGULATION_OF_ENDOGENOUS_RETROELEMENTS_BY_PIWI_INTERACTING_RNAS_PIRNAS__PTHID_R-HSA-9845323	-1.70531	0.022859	Bovine
123	HALLMARK_FATTY_ACID_METABOLISM	-1.57748	0.0231308	Bovine
124	REACTOME_FATTY_ACID_METABOLISM_PTHID_R-HSA-8978868	-1.56728	0.0239253	Bovine
125	REACTOME_REGULATION_OF_CHOLESTEROL_BIOSYNTHESIS_BY_SREBP_SREBF__PTHID_R-HSA-1655829	-1.73754	0.0243272	Bovine
126	REACTOME_MITOTIC_SPINDLE_CHECKPOINT_PTHID_R-HSA-69618	-1.60126	0.0246361	Bovine
127	REACTOME_SARS_COV_1_HOST_INTERACTIONS_PTHID_R-HSA-9692914	1.66132	0.0249565	Bovine
128	REACTOME_CHROMATIN_MODIFICATIONS_DURING_THE_MATERNAL_TO_ZYGOTIC_TRANSITION_MZT__PTHID_R-HSA-9821002	-1.78697	0.0252196	Bovine
129	REACTOME_EGFR_DOWNREGULATION_PTHID_R-HSA-182971	1.80495	0.0263561	Bovine
130	REACTOME_RESPONSE_OF_EIF2AK1_HRI_TO_HEME_DEFICIENCY_PTHID_R-HSA-9648895	1.83447	0.0269351	Bovine
131	HALLMARK_UNFOLDED_PROTEIN_RESPONSE	1.61409	0.027127	Bovine
132	REACTOME_M_PHASE_PTHID_R-HSA-68886	-1.3773	0.0299805	Bovine
133	REACTOME_EPIGENETIC_REGULATION_BY_WDR5_CONTAINING_HISTONE_MODIFYING_COMPLEXES_PTHID_R-HSA-9917777	-1.53932	0.0314912	Bovine
134	REACTOME_CHROMOSOME_MAINTENANCE_PTHID_R-HSA-73886	-1.55643	0.0318537	Bovine
135	REACTOME_RNA_POLYMERASE_I_PROMOTER_CLEARANCE_PTHID_R-HSA-73854	-1.6248	0.0329638	Bovine
136	HALLMARK_WNT_BETA_CATENIN_SIGNALING	1.74738	0.0330351	Bovine
137	REACTOME_NUCLEAR_RECEPTOR_TRANSCRIPTION_PATHWAY_PTHID_R-HSA-383280	1.74275	0.0348436	Bovine
138	REACTOME_GAB1_SIGNALOSOME_PTHID_R-HSA-180292	1.80692	0.0348441	Bovine
139	REACTOME_RNA_POLYMERASE_I_TRANSCRIPTION_PTHID_R-HSA-73864	-1.61764	0.0348441	Bovine
140	REACTOME_SIGNALING_BY_EGFR_PTHID_R-HSA-177929	1.70143	0.0362961	Bovine
141	REACTOME_HATS_ACETYLATE_HISTONES_PTHID_R-HSA-3214847	-1.55782	0.0381319	Bovine
142	REACTOME_CHOLESTEROL_BIOSYNTHESIS_PTHID_R-HSA-191273	-1.78716	0.0381319	Bovine
143	REACTOME_SENESCENCE_ASSOCIATED_SECRETORY_PHENOTYPE_SASP__PTHID_R-HSA-2559582	-1.60181	0.0412111	Bovine
144	HALLMARK_APOPTOSIS	1.5364	0.0415354	Bovine
145	REACTOME_GLYCOSPHINGOLIPID_CATABOLISM_PTHID_R-HSA-9840310	-1.74781	0.0415788	Bovine
146	REACTOME_METABOLISM_OF_STEROIDS_PTHID_R-HSA-8957322	-1.52262	0.0439385	Bovine
147	REACTOME_PRE_NOTCH_TRANSCRIPTION_AND_TRANSLATION_PTHID_R-HSA-1912408	-1.63795	0.0450165	Bovine
148	REACTOME_REPRODUCTION_PTHID_R-HSA-1474165	-1.5434	0.0459377	Bovine
149	REACTOME_RHO_GTPASES_ACTIVATE_PKNS_PTHID_R-HSA-5625740	-1.64687	0.0461961	Bovine
150	REACTOME_MITOTIC_PROPHASE_PTHID_R-HSA-68875	-1.52155	0.0505611	Bovine
151	REACTOME_CLASS_I_PEROXISOMAL_MEMBRANE_PROTEIN_IMPORT_PTHID_R-HSA-9603798	-1.76023	0.0529499	Bovine
152	REACTOME_MATURATION_OF_SPIKE_PROTEIN_PTHID_R-HSA-9694548	-1.69774	0.0534479	Bovine
153	REACTOME_TRANSCRIPTIONAL_ACTIVITY_OF_SMAD2_SMAD3_SMAD4_HETEROTRIMER_PTHID_R-HSA-2173793	1.65652	0.0543268	Bovine
154	REACTOME_TELOMERE_MAINTENANCE_PTHID_R-HSA-157579	-1.54327	0.0548882	Bovine
155	REACTOME_NERVOUS_SYSTEM_DEVELOPMENT_PTHID_R-HSA-9675108	1.33418	0.0574237	Bovine
156	REACTOME_PRE_NOTCH_EXPRESSION_AND_PROCESSING_PTHID_R-HSA-1912422	-1.56642	0.058644	Bovine
157	REACTOME_RUNX1_REGULATES_TRANSCRIPTION_OF_GENES_INVOLVED_IN_DIFFERENTIATION_OF_HSCS_PTHID_R-HSA-8939236	-1.54663	0.0590814	Bovine
158	HALLMARK_ALLOGRAFT_REJECTION	1.50285	0.0634609	Bovine
159	HALLMARK_BILE_ACID_METABOLISM	-1.54916	0.0655419	Bovine
160	REACTOME_ATF4_ACTIVATES_GENES_IN_RESPONSE_TO_ENDOPLASMIC_RETICULUM_STRESS_PTHID_R-HSA-380994	1.71572	0.0661362	Bovine
161	REACTOME_GENE_SILENCING_BY_RNA_PTHID_R-HSA-211000	-1.50179	0.0728543	Bovine
162	REACTOME_DNA_DAMAGE_BYPASS_PTHID_R-HSA-73893	1.61608	0.0798764	Bovine
163	REACTOME_HCMV_INFECTION_PTHID_R-HSA-9609646	-1.46124	0.0809709	Bovine
164	HALLMARK_INTERFERON_ALPHA_RESPONSE	1.54371	0.0810162	Bovine
165	REACTOME_TOLL_LIKE_RECEPTOR_4_TLR4_CASCADE_PTHID_R-HSA-166016	1.47968	0.0810162	Bovine
166	REACTOME_ACTIVATION_OF_ANTERIOR_HOX_GENES_IN_HINDBRAIN_DEVELOPMENT_DURING_EARLY_EMBRYOGENESIS_PTHID_R-HSA-5617472	-1.49918	0.0862248	Bovine
167	REACTOME_ACTIVATION_OF_HOX_GENES_DURING_DIFFERENTIATION_PTHID_R-HSA-5619507	-1.49918	0.0862248	Bovine
168	REACTOME_TRANSCRIPTIONAL_REGULATION_OF_GRANULOPOIESIS_PTHID_R-HSA-9616222	-1.58826	0.0862248	Bovine
169	REACTOME_SIGNALING_BY_EGFR_IN_CANCER_PTHID_R-HSA-1643713	1.67758	0.0954142	Bovine
170	REACTOME_TRANSLESION_SYNTHESIS_BY_Y_FAMILY_DNA_POLYMERASES_BYPASSES_LESIONS_ON_DNA_TEMPLATE_PTHID_R-HSA-110313	1.62482	0.0954142	Bovine
171	REACTOME_TOLL_LIKE_RECEPTOR_7_8_TLR7_8_CASCADE_PTHID_R-HSA-168181	1.50019	0.0958623	Bovine
172	REACTOME_GLUCONEOGENESIS_PTHID_R-HSA-70263	-1.69758	0.0969198	Bovine
173	REACTOME_NEGATIVE_REGULATION_OF_CDH1_GENE_TRANSCRIPTION_PTHID_R-HSA-9764725	-1.5478	0.0990686	Bovine
174	REACTOME_MITOCHONDRIAL_FATTY_ACID_BETA_OXIDATION_PTHID_R-HSA-77289	-1.63458	0.0990686	Bovine
175	REACTOME_RESOLUTION_OF_SISTER_CHROMATID_COHESION_PTHID_R-HSA-2500257	-1.43905	0.100038	Bovine
176	REACTOME_ELASTIC_FIBRE_FORMATION_PTHID_R-HSA-1566948	-1.63302	0.100038	Bovine
177	REACTOME_RNA_POLYMERASE_II_TRANSCRIPTION_TERMINATION_PTHID_R-HSA-73856	1.55058	0.100777	Bovine
178	REACTOME_SARS_COV_2_HOST_INTERACTIONS_PTHID_R-HSA-9705683	1.40745	0.102891	Bovine
179	REACTOME_INTERLEUKIN_10_SIGNALING_PTHID_R-HSA-6783783	1.67299	0.103239	Bovine
180	REACTOME_EML4_AND_NUDC_IN_MITOTIC_SPINDLE_FORMATION_PTHID_R-HSA-9648025	-1.44079	0.105388	Bovine
181	REACTOME_METABOLISM_OF_AMINO_ACIDS_AND_DERIVATIVES_PTHID_R-HSA-71291	1.33801	0.10703	Bovine
182	REACTOME_TRANSCRIPTIONAL_REGULATION_BY_RUNX3_PTHID_R-HSA-8878159	1.50143	0.111353	Bovine
183	REACTOME_GPCR_DOWNSTREAM_SIGNALLING_PTHID_R-HSA-388396	1.33469	0.11161	Bovine
184	REACTOME_RECRUITMENT_AND_ATM_MEDIATED_PHOSPHORYLATION_OF_REPAIR_AND_SIGNALING_PROTEINS_AT_DNA_DOUBLE_STRAND_BREAKS_PTHID_R-HSA-5693565	-1.54061	0.11161	Bovine
185	REACTOME_MYD88_DEPENDENT_CASCADE_INITIATED_ON_ENDOSOME_PTHID_R-HSA-975155	1.47869	0.118158	Bovine
186	REACTOME_P75NTR_SIGNALS_VIA_NF_KB_PTHID_R-HSA-193639	1.66787	0.121407	Bovine
187	REACTOME_TRANSCRIPTIONAL_REGULATION_OF_WHITE_ADIPOCYTE_DIFFERENTIATION_PTHID_R-HSA-381340	1.50374	0.121407	Bovine
188	REACTOME_INTERLEUKIN_17_SIGNALING_PTHID_R-HSA-448424	1.51933	0.124601	Bovine
189	REACTOME_PEROXISOMAL_LIPID_METABOLISM_PTHID_R-HSA-390918	-1.6184	0.124601	Bovine
190	REACTOME_DNA_DOUBLE_STRAND_BREAK_RESPONSE_PTHID_R-HSA-5693606	-1.5209	0.125167	Bovine
191	REACTOME_PERK_REGULATES_GENE_EXPRESSION_PTHID_R-HSA-381042	1.60929	0.126411	Bovine
192	REACTOME_INTERLEUKIN_20_FAMILY_SIGNALING_PTHID_R-HSA-8854691	1.64773	0.128624	Bovine
193	REACTOME_TOLL_LIKE_RECEPTOR_9_TLR9_CASCADE_PTHID_R-HSA-168138	1.45061	0.130095	Bovine
194	REACTOME_REGULATION_OF_ENDOGENOUS_RETROELEMENTS_PTHID_R-HSA-9842860	-1.45191	0.130095	Bovine
195	REACTOME_ONCOGENIC_MAPK_SIGNALING_PTHID_R-HSA-6802957	1.48702	0.130607	Bovine
196	REACTOME_E3_UBIQUITIN_LIGASES_UBIQUITINATE_TARGET_PROTEINS_PTHID_R-HSA-8866654	-1.52213	0.130607	Bovine
197	REACTOME_SMAD2_SMAD3_SMAD4_HETEROTRIMER_REGULATES_TRANSCRIPTION_PTHID_R-HSA-2173796	1.57624	0.132215	Bovine
198	REACTOME_MAP_KINASE_ACTIVATION_PTHID_R-HSA-450294	1.51555	0.132729	Bovine
199	REACTOME_MYD88_MAL_TIRAP_CASCADE_INITIATED_ON_PLASMA_MEMBRANE_PTHID_R-HSA-166058	1.44533	0.135399	Bovine
200	REACTOME_TOLL_LIKE_RECEPTOR_2_TLR2_CASCADE_PTHID_R-HSA-181438	1.44533	0.135399	Bovine
201	REACTOME_TOLL_LIKE_RECEPTOR_TLR1_TLR2_CASCADE_PTHID_R-HSA-168179	1.44533	0.135399	Bovine
202	REACTOME_TOLL_LIKE_RECEPTOR_TLR6_TLR2_CASCADE_PTHID_R-HSA-168188	1.44533	0.135399	Bovine
203	REACTOME_MYD88_INDEPENDENT_TLR4_CASCADE_PTHID_R-HSA-166166	1.43675	0.135399	Bovine
204	REACTOME_TRIF_TICAM1_MEDIATED_TLR4_SIGNALING_PTHID_R-HSA-937061	1.43675	0.135399	Bovine
205	REACTOME_MITOTIC_PROMETAPHASE_PTHID_R-HSA-68877	-1.33141	0.135399	Bovine
206	REACTOME_ASSEMBLY_OF_THE_PRE_REPLICATIVE_COMPLEX_PTHID_R-HSA-68867	-1.41236	0.135908	Bovine
207	REACTOME_GROWTH_HORMONE_RECEPTOR_SIGNALING_PTHID_R-HSA-982772	1.62732	0.140486	Bovine
208	REACTOME_TRANSLATION_OF_STRUCTURAL_PROTEINS_PTHID_R-HSA-9694635	-1.49427	0.143918	Bovine
209	REACTOME_INTERFERON_SIGNALING_PTHID_R-HSA-913531	1.33368	0.148865	Bovine
210	REACTOME_TRANSCRIPTIONAL_REGULATION_BY_NPAS4_PTHID_R-HSA-9634815	1.58185	0.155841	Bovine
211	REACTOME_SIGNALING_BY_BMP_PTHID_R-HSA-201451	1.59439	0.159905	Bovine
212	REACTOME_MATERNAL_TO_ZYGOTIC_TRANSITION_MZT__PTHID_R-HSA-9816359	-1.43447	0.159905	Bovine
213	REACTOME_ERK_MAPK_TARGETS_PTHID_R-HSA-198753	1.5979	0.164609	Bovine
214	REACTOME_GLYCOSPHINGOLIPID_METABOLISM_PTHID_R-HSA-1660662	-1.50248	0.165469	Bovine
215	REACTOME_PROCESSING_OF_CAPPED_INTRON_CONTAINING_PRE_MRNA_PTHID_R-HSA-72203	1.29777	0.167886	Bovine
216	REACTOME_NUCLEAR_RNA_DECAY_PTHID_R-HSA-9930044	1.53952	0.16816	Bovine
217	REACTOME_ADIPOGENESIS_PTHID_R-HSA-9843745	1.42648	0.168501	Bovine
218	REACTOME_INTERFERON_GAMMA_SIGNALING_PTHID_R-HSA-877300	1.45569	0.175557	Bovine
219	REACTOME_TRAF6_MEDIATED_INDUCTION_OF_NFKB_AND_MAP_KINASES_UPON_TLR7_8_OR_9_ACTIVATION_PTHID_R-HSA-975138	1.41755	0.175557	Bovine
220	REACTOME_MOLECULES_ASSOCIATED_WITH_ELASTIC_FIBRES_PTHID_R-HSA-2129379	-1.55351	0.175557	Bovine
221	HALLMARK_COMPLEMENT	1.36722	0.176961	Bovine
222	REACTOME_TOLL_LIKE_RECEPTOR_3_TLR3_CASCADE_PTHID_R-HSA-168164	1.40677	0.178082	Bovine
223	REACTOME_RNA_POLYMERASE_III_CHAIN_ELONGATION_PTHID_R-HSA-73780	1.58467	0.178688	Bovine
224	HALLMARK_ANDROGEN_RESPONSE	1.41882	0.183513	Bovine
225	REACTOME_EGR2_AND_SOX10_MEDIATED_INITIATION_OF_SCHWANN_CELL_MYELINATION_PTHID_R-HSA-9619665	1.57444	0.183768	Bovine
226	REACTOME_MYD88_CASCADE_INITIATED_ON_PLASMA_MEMBRANE_PTHID_R-HSA-975871	1.41565	0.183768	Bovine
227	REACTOME_TOLL_LIKE_RECEPTOR_10_TLR10_CASCADE_PTHID_R-HSA-168142	1.41565	0.183768	Bovine
228	REACTOME_TOLL_LIKE_RECEPTOR_5_TLR5_CASCADE_PTHID_R-HSA-168176	1.41565	0.183768	Bovine
229	REACTOME_MRNA_SPLICING_MAJOR_PATHWAY_PTHID_R-HSA-72163	1.31535	0.187832	Bovine
230	REACTOME_ACTIVATION_OF_BH3_ONLY_PROTEINS_PTHID_R-HSA-114452	1.53021	0.188433	Bovine
231	REACTOME_DNA_REPLICATION_PRE_INITIATION_PTHID_R-HSA-69002	-1.35066	0.188433	Bovine
232	REACTOME_LATE_SARS_COV_2_INFECTION_EVENTS_PTHID_R-HSA-9772573	-1.42547	0.190001	Bovine
233	REACTOME_KERATAN_SULFATE_BIOSYNTHESIS_PTHID_R-HSA-2022854	-1.54904	0.190001	Bovine
234	REACTOME_TRANSCRIPTIONAL_REGULATION_BY_TP53_PTHID_R-HSA-3700989	1.25788	0.191739	Bovine
235	REACTOME_ORGANELLE_BIOGENESIS_AND_MAINTENANCE_PTHID_R-HSA-1852241	-1.24832	0.191739	Bovine
236	REACTOME_REGULATION_OF_CDH1_GENE_TRANSCRIPTION_PTHID_R-HSA-9764560	-1.41519	0.191739	Bovine
237	REACTOME_PROTEIN_PROTEIN_INTERACTIONS_AT_SYNAPSES_PTHID_R-HSA-6794362	-1.45399	0.191739	Bovine
238	REACTOME_BRANCHED_CHAIN_AMINO_ACID_CATABOLISM_PTHID_R-HSA-70895	-1.54509	0.191739	Bovine
239	REACTOME_NUCLEAR_EVENTS_STIMULATED_BY_ALK_SIGNALING_IN_CANCER_PTHID_R-HSA-9725371	1.5261	0.19322	Bovine
240	REACTOME_MRNA_SPLICING_PTHID_R-HSA-72172	1.30456	0.19322	Bovine
241	REACTOME_OXIDATIVE_STRESS_INDUCED_SENESCENCE_PTHID_R-HSA-2559580	-1.38229	0.19322	Bovine
242	REACTOME_SIGNALING_BY_TGFB_FAMILY_MEMBERS_PTHID_R-HSA-9006936	1.34313	0.193843	Bovine
243	REACTOME_TOLL_LIKE_RECEPTOR_CASCADES_PTHID_R-HSA-168898	1.3413	0.193843	Bovine
244	REACTOME_CDC42_GTPASE_CYCLE_PTHID_R-HSA-9013148	-1.32485	0.193843	Bovine
245	REACTOME_SPHINGOLIPID_METABOLISM_PTHID_R-HSA-428157	-1.38489	0.193843	Bovine
246	REACTOME_G1_S_SPECIFIC_TRANSCRIPTION_PTHID_R-HSA-69205	1.51117	0.211655	Bovine
247	REACTOME_DISEASES_OF_SIGNAL_TRANSDUCTION_BY_GROWTH_FACTOR_RECEPTORS_AND_SECOND_MESSENGERS_PTHID_R-HSA-5663202	1.23744	0.211655	Bovine
248	REACTOME_AURKA_ACTIVATION_BY_TPX2_PTHID_R-HSA-8854518	-1.39447	0.211655	Bovine
249	REACTOME_PIP3_ACTIVATES_AKT_SIGNALING_PTHID_R-HSA-1257604	1.2846	0.213615	Bovine
250	REACTOME_TERMINATION_OF_TRANSLESION_DNA_SYNTHESIS_PTHID_R-HSA-5656169	1.49101	0.218295	Bovine
251	REACTOME_MAPK_TARGETS_NUCLEAR_EVENTS_MEDIATED_BY_MAP_KINASES_PTHID_R-HSA-450282	1.49789	0.218692	Bovine
252	REACTOME_TRISTETRAPROLIN_TTP_ZFP36_BINDS_AND_DESTABILIZES_MRNA_PTHID_R-HSA-450513	1.53871	0.220523	Bovine
253	REACTOME_CILIUM_ASSEMBLY_PTHID_R-HSA-5617833	-1.27421	0.220523	Bovine
254	REACTOME_MRNA_3_END_PROCESSING_PTHID_R-HSA-72187	1.43215	0.225666	Bovine
255	REACTOME_RNA_POLYMERASE_III_TRANSCRIPTION_INITIATION_FROM_TYPE_3_PROMOTER_PTHID_R-HSA-76071	1.49314	0.230448	Bovine
256	REACTOME_SIGNALING_BY_ALK_FUSIONS_AND_ACTIVATED_POINT_MUTANTS_PTHID_R-HSA-9725370	1.37308	0.241827	Bovine
257	REACTOME_SIGNALING_BY_ALK_IN_CANCER_PTHID_R-HSA-9700206	1.37308	0.241827	Bovine
258	REACTOME_NPAS4_REGULATES_EXPRESSION_OF_TARGET_GENES_PTHID_R-HSA-9768919	1.52409	0.242284	Bovine
259	REACTOME_TRANSPORT_OF_MATURE_TRANSCRIPT_TO_CYTOPLASM_PTHID_R-HSA-72202	1.38368	0.242675	Bovine
260	REACTOME_SLC_MEDIATED_TRANSMEMBRANE_TRANSPORT_PTHID_R-HSA-425407	1.30892	0.243777	Bovine
261	REACTOME_GAP_JUNCTION_ASSEMBLY_PTHID_R-HSA-190861	1.51114	0.246282	Bovine
262	REACTOME_AXON_GUIDANCE_PTHID_R-HSA-422475	1.2125	0.24969	Bovine
263	REACTOME_METABOLIC_DISORDERS_OF_BIOLOGICAL_OXIDATION_ENZYMES_PTHID_R-HSA-5579029	1.5017	0.2567	Bovine
264	REACTOME_G0_AND_EARLY_G1_PTHID_R-HSA-1538133	1.48094	0.2567	Bovine
265	REACTOME_RMTS_METHYLATE_HISTONE_ARGININES_PTHID_R-HSA-3214858	-1.39808	0.2567	Bovine
266	REACTOME_HSF1_DEPENDENT_TRANSACTIVATION_PTHID_R-HSA-3371571	-1.44476	0.259546	Bovine
267	REACTOME_DEADENYLATION_DEPENDENT_MRNA_DECAY_PTHID_R-HSA-429914	1.4035	0.26226	Bovine
268	REACTOME_CELLULAR_SENESCENCE_PTHID_R-HSA-2559583	-1.27221	0.26226	Bovine
269	REACTOME_METABOLISM_OF_VITAMINS_AND_COFACTORS_PTHID_R-HSA-196854	-1.27412	0.26226	Bovine
270	REACTOME_BUTYRATE_RESPONSE_FACTOR_1_BRF1_BINDS_AND_DESTABILIZES_MRNA_PTHID_R-HSA-450385	1.49892	0.265812	Bovine
271	REACTOME_G_ALPHA_I_SIGNALLING_EVENTS_PTHID_R-HSA-418594	1.30309	0.276303	Bovine
272	REACTOME_SIGNALLING_TO_RAS_PTHID_R-HSA-167044	1.48737	0.279128	Bovine
273	HALLMARK_HEME_METABOLISM	-1.25736	0.279984	Bovine
274	REACTOME_MHC_CLASS_II_ANTIGEN_PRESENTATION_PTHID_R-HSA-2132295	-1.30018	0.280783	Bovine
275	REACTOME_SEPARATION_OF_SISTER_CHROMATIDS_PTHID_R-HSA-2467813	-1.25016	0.281005	Bovine
276	REACTOME_DDX58_IFIH1_MEDIATED_INDUCTION_OF_INTERFERON_ALPHA_BETA_PTHID_R-HSA-168928	1.3748	0.282516	Bovine
277	REACTOME_CYTOSOLIC_SENSORS_OF_PATHOGEN_ASSOCIATED_DNA_PTHID_R-HSA-1834949	1.38042	0.283429	Bovine
278	REACTOME_G1_S_TRANSITION_PTHID_R-HSA-69206	1.31151	0.286921	Bovine
279	REACTOME_NRIF_SIGNALS_CELL_DEATH_FROM_THE_NUCLEUS_PTHID_R-HSA-205043	1.48254	0.289168	Bovine
280	REACTOME_APOPTOTIC_EXECUTION_PHASE_PTHID_R-HSA-75153	-1.38051	0.289168	Bovine
281	REACTOME_FATTY_ACYL_COA_BIOSYNTHESIS_PTHID_R-HSA-75105	-1.4239	0.290658	Bovine
282	REACTOME_RHO_GTPASES_ACTIVATE_FORMINS_PTHID_R-HSA-5663220	-1.26924	0.294392	Bovine
283	REACTOME_M_DECAY_DEGRADATION_OF_MATERNAL_MRNAS_BY_MATERNALLY_STORED_FACTORS_PTHID_R-HSA-9820841	1.43798	0.295047	Bovine
284	REACTOME_IRON_UPTAKE_AND_TRANSPORT_PTHID_R-HSA-917937	-1.37217	0.295047	Bovine
285	REACTOME_RNA_POLYMERASE_III_TRANSCRIPTION_INITIATION_FROM_TYPE_1_PROMOTER_PTHID_R-HSA-76061	1.43387	0.299202	Bovine
286	REACTOME_TRANSPORT_OF_MATURE_MRNA_DERIVED_FROM_AN_INTRON_CONTAINING_TRANSCRIPT_PTHID_R-HSA-159236	1.35341	0.299202	Bovine
287	REACTOME_PI3K_AKT_SIGNALING_IN_CANCER_PTHID_R-HSA-2219528	1.3395	0.299202	Bovine
288	REACTOME_RNA_POLYMERASE_III_TRANSCRIPTION_INITIATION_FROM_TYPE_2_PROMOTER_PTHID_R-HSA-76066	1.43556	0.300708	Bovine
289	REACTOME_TP53_REGULATES_TRANSCRIPTION_OF_CELL_DEATH_GENES_PTHID_R-HSA-5633008	1.40511	0.300708	Bovine
290	REACTOME_DAG1_GLYCOSYLATIONS_PTHID_R-HSA-8931838	-1.46391	0.300708	Bovine
291	REACTOME_KERATAN_SULFATE_KERATIN_METABOLISM_PTHID_R-HSA-1638074	-1.42149	0.301026	Bovine
292	REACTOME_NFE2L2_REGULATING_ANTI_OXIDANT_DETOXIFICATION_ENZYMES_PTHID_R-HSA-9818027	1.46078	0.302113	Bovine
293	REACTOME_DOWNREGULATION_OF_SMAD2_3_SMAD4_TRANSCRIPTIONAL_ACTIVITY_PTHID_R-HSA-2173795	1.4214	0.304055	Bovine
294	HALLMARK_NOTCH_SIGNALING	1.41576	0.321872	Bovine
295	REACTOME_RHOB_GTPASE_CYCLE_PTHID_R-HSA-9013026	-1.3237	0.321872	Bovine
296	REACTOME_RHOJ_GTPASE_CYCLE_PTHID_R-HSA-9013409	-1.34674	0.321872	Bovine
297	REACTOME_G2_M_DNA_DAMAGE_CHECKPOINT_PTHID_R-HSA-69473	-1.3069	0.322277	Bovine
298	HALLMARK_CHOLESTEROL_HOMEOSTASIS	-1.31538	0.323635	Bovine
299	REACTOME_CONSTITUTIVE_SIGNALING_BY_ABERRANT_PI3K_IN_CANCER_PTHID_R-HSA-2219530	1.35424	0.332107	Bovine
300	REACTOME_GAP_JUNCTION_TRAFFICKING_PTHID_R-HSA-190828	1.39837	0.332756	Bovine
301	REACTOME_INTRINSIC_PATHWAY_FOR_APOPTOSIS_PTHID_R-HSA-109606	1.3543	0.338435	Bovine
302	REACTOME_NUCLEAR_EVENTS_MEDIATED_BY_NFE2L2_PTHID_R-HSA-9759194	1.31404	0.338633	Bovine
303	REACTOME_PROTEIN_UBIQUITINATION_PTHID_R-HSA-8852135	-1.30103	0.345754	Bovine
304	REACTOME_CLASS_A_1_RHODOPSIN_LIKE_RECEPTORS__PTHID_R-HSA-373076	1.29728	0.352027	Bovine
305	REACTOME_PROCESSING_OF_DNA_DOUBLE_STRAND_BREAK_ENDS_PTHID_R-HSA-5693607	-1.28892	0.35271	Bovine
306	REACTOME_ENERGY_DEPENDENT_REGULATION_OF_MTOR_BY_LKB1_AMPK_PTHID_R-HSA-380972	-1.38253	0.35271	Bovine
307	REACTOME_TP53_REGULATES_TRANSCRIPTION_OF_CELL_CYCLE_GENES_PTHID_R-HSA-6791312	1.3497	0.355178	Bovine
308	REACTOME_TCF_DEPENDENT_SIGNALING_IN_RESPONSE_TO_WNT_PTHID_R-HSA-201681	-1.21785	0.355178	Bovine
309	REACTOME_RHOC_GTPASE_CYCLE_PTHID_R-HSA-9013106	-1.29997	0.355178	Bovine
310	REACTOME_MRNA_DECAY_BY_3_TO_5_EXORIBONUCLEASE_PTHID_R-HSA-429958	1.42606	0.357579	Bovine
311	REACTOME_EXTRA_NUCLEAR_ESTROGEN_SIGNALING_PTHID_R-HSA-9009391	1.31407	0.357579	Bovine
312	REACTOME_GASTRULATION_PTHID_R-HSA-9758941	1.29151	0.357579	Bovine
313	REACTOME_SIGNALING_BY_TGF_BETA_RECEPTOR_COMPLEX_PTHID_R-HSA-170834	1.28636	0.357579	Bovine
314	REACTOME_G_ALPHA_Q_SIGNALLING_EVENTS_PTHID_R-HSA-416476	1.2768	0.357579	Bovine
315	REACTOME_CELL_CYCLE_CHECKPOINTS_PTHID_R-HSA-69620	-1.17569	0.357579	Bovine
316	REACTOME_EXTRACELLULAR_MATRIX_ORGANIZATION_PTHID_R-HSA-1474244	-1.19767	0.357579	Bovine
317	REACTOME_PKMTS_METHYLATE_HISTONE_LYSINES_PTHID_R-HSA-3214841	-1.31832	0.357579	Bovine
318	REACTOME_P75_NTR_RECEPTOR_MEDIATED_SIGNALLING_PTHID_R-HSA-193704	1.29567	0.361814	Bovine
319	REACTOME_REGULATION_OF_PD_L1_CD274_TRANSCRIPTION_PTHID_R-HSA-9909649	-1.29051	0.362918	Bovine
320	REACTOME_SIGNALING_BY_NON_RECEPTOR_TYROSINE_KINASES_PTHID_R-HSA-9006927	1.34094	0.363376	Bovine
321	REACTOME_SIGNALING_BY_PTK6_PTHID_R-HSA-8848021	1.34094	0.363376	Bovine
322	REACTOME_MISCELLANEOUS_TRANSPORT_AND_BINDING_EVENTS_PTHID_R-HSA-5223345	-1.3865	0.375759	Bovine
323	REACTOME_GAP_JUNCTION_TRAFFICKING_AND_REGULATION_PTHID_R-HSA-157858	1.35899	0.377731	Bovine
324	REACTOME_ANTIGEN_PRESENTATION_FOLDING_ASSEMBLY_AND_PEPTIDE_LOADING_OF_CLASS_I_MHC_PTHID_R-HSA-983170	-1.36576	0.377731	Bovine
325	REACTOME_RNA_POLYMERASE_III_TRANSCRIPTION_INITIATION_PTHID_R-HSA-76046	1.35035	0.377771	Bovine
326	HALLMARK_PEROXISOME	-1.26098	0.377771	Bovine
327	REACTOME_ECM_PROTEOGLYCANS_PTHID_R-HSA-3000178	-1.31759	0.377771	Bovine
328	REACTOME_MAP3K8_TPL2_DEPENDENT_MAPK1_3_ACTIVATION_PTHID_R-HSA-5684264	1.40612	0.377935	Bovine
329	REACTOME_REGULATION_OF_PTEN_GENE_TRANSCRIPTION_PTHID_R-HSA-8943724	1.30808	0.377935	Bovine
330	REACTOME_MITOTIC_G1_PHASE_AND_G1_S_TRANSITION_PTHID_R-HSA-453279	1.24398	0.377935	Bovine
331	REACTOME_CARDIOGENESIS_PTHID_R-HSA-9733709	1.39765	0.38274	Bovine
332	REACTOME_VEGFR2_MEDIATED_CELL_PROLIFERATION_PTHID_R-HSA-5218921	1.39582	0.384026	Bovine
333	REACTOME_UPTAKE_AND_ACTIONS_OF_BACTERIAL_TOXINS_PTHID_R-HSA-5339562	1.3771	0.384026	Bovine
334	REACTOME_PHOSPHORYLATED_BMAL1_CLOCK_ARNTL_CLOCK_ACTIVATES_EXPRESSION_OF_CORE_CLOCK_GENES_PTHID_R-HSA-9931510	1.38707	0.38431	Bovine
335	REACTOME_ASPARAGINE_N_LINKED_GLYCOSYLATION_PTHID_R-HSA-446203	-1.16208	0.386919	Bovine
336	REACTOME_TNFS_BIND_THEIR_PHYSIOLOGICAL_RECEPTORS_PTHID_R-HSA-5669034	1.39039	0.387103	Bovine
337	HALLMARK_ANGIOGENESIS	1.36683	0.387103	Bovine
338	HALLMARK_REACTIVE_OXYGEN_SPECIES_PATHWAY	1.31947	0.387103	Bovine
339	REACTOME_PYROPTOSIS_PTHID_R-HSA-5620971	-1.3721	0.387103	Bovine
340	REACTOME_DEFECTS_IN_VITAMIN_AND_COFACTOR_METABOLISM_PTHID_R-HSA-3296482	-1.3725	0.387103	Bovine
341	REACTOME_CTNNB1_S33_MUTANTS_AREN_T_PHOSPHORYLATED_PTHID_R-HSA-5358747	-1.38675	0.387103	Bovine
342	REACTOME_CTNNB1_S37_MUTANTS_AREN_T_PHOSPHORYLATED_PTHID_R-HSA-5358749	-1.38675	0.387103	Bovine
343	REACTOME_CTNNB1_S45_MUTANTS_AREN_T_PHOSPHORYLATED_PTHID_R-HSA-5358751	-1.38675	0.387103	Bovine
344	REACTOME_CTNNB1_T41_MUTANTS_AREN_T_PHOSPHORYLATED_PTHID_R-HSA-5358752	-1.38675	0.387103	Bovine
345	REACTOME_SIGNALING_BY_CTNNB1_PHOSPHO_SITE_MUTANTS_PTHID_R-HSA-4839743	-1.38675	0.387103	Bovine
346	REACTOME_SIGNALING_BY_GSK3BETA_MUTANTS_PTHID_R-HSA-5339716	-1.38675	0.387103	Bovine
347	REACTOME_TRANSCRIPTIONAL_REGULATION_OF_BROWN_AND_BEIGE_ADIPOCYTE_DIFFERENTIATION_BY_EBF2_PTHID_R-HSA-9844594	-1.35067	0.391081	Bovine
348	REACTOME_TRANSCRIPTIONAL_REGULATION_OF_BROWN_AND_BEIGE_ADIPOCYTE_DIFFERENTIATION_PTHID_R-HSA-9843743	-1.35067	0.391081	Bovine
349	REACTOME_BETA_CATENIN_INDEPENDENT_WNT_SIGNALING_PTHID_R-HSA-3858494	1.24229	0.392579	Bovine
350	REACTOME_FANCONI_ANEMIA_PATHWAY_PTHID_R-HSA-6783310	-1.3143	0.393215	Bovine
351	REACTOME_TRNA_MODIFICATION_IN_THE_NUCLEUS_AND_CYTOSOL_PTHID_R-HSA-6782315	1.31592	0.39364	Bovine
352	REACTOME_BILE_ACID_AND_BILE_SALT_METABOLISM_PTHID_R-HSA-194068	-1.33953	0.397187	Bovine
353	REACTOME_ENDOGENOUS_STEROLS_PTHID_R-HSA-211976	-1.37318	0.397187	Bovine
354	REACTOME_FORMATION_OF_SENESCENCE_ASSOCIATED_HETEROCHROMATIN_FOCI_SAHF__PTHID_R-HSA-2559584	-1.37091	0.40135	Bovine
355	REACTOME_HIV_ELONGATION_ARREST_AND_RECOVERY_PTHID_R-HSA-167287	1.33243	0.402526	Bovine
356	REACTOME_PAUSING_AND_RECOVERY_OF_HIV_ELONGATION_PTHID_R-HSA-167290	1.33243	0.402526	Bovine
357	REACTOME_INTERLEUKIN_37_SIGNALING_PTHID_R-HSA-9008059	1.37364	0.408557	Bovine
358	REACTOME_DEATH_RECEPTOR_SIGNALING_PTHID_R-HSA-73887	1.22211	0.41046	Bovine
359	REACTOME_DNA_REPLICATION_PTHID_R-HSA-69306	-1.19061	0.41046	Bovine
360	REACTOME_NCAM_SIGNALING_FOR_NEURITE_OUT_GROWTH_PTHID_R-HSA-375165	-1.28991	0.41046	Bovine
361	REACTOME_RNA_POLYMERASE_III_TRANSCRIPTION_TERMINATION_PTHID_R-HSA-73980	1.35375	0.410561	Bovine
362	REACTOME_NEGATIVE_REGULATION_OF_THE_PI3K_AKT_NETWORK_PTHID_R-HSA-199418	1.25314	0.412474	Bovine
363	REACTOME_MITOCHONDRIAL_PROTEIN_DEGRADATION_PTHID_R-HSA-9837999	-1.23453	0.412474	Bovine
364	REACTOME_PCP_CE_PATHWAY_PTHID_R-HSA-4086400	1.2636	0.412966	Bovine
365	REACTOME_CELL_CYCLE_MITOTIC_PTHID_R-HSA-69278	-1.11442	0.415495	Bovine
366	REACTOME_REGULATION_OF_T_CELL_ACTIVATION_BY_CD28_FAMILY_PTHID_R-HSA-388841	-1.1646	0.416558	Bovine
367	REACTOME_TRANSFERRIN_ENDOCYTOSIS_AND_RECYCLING_PTHID_R-HSA-917977	-1.32437	0.416874	Bovine
368	REACTOME_DARPP_32_EVENTS_PTHID_R-HSA-180024	1.35246	0.417381	Bovine
369	REACTOME_EFFECTS_OF_PIP2_HYDROLYSIS_PTHID_R-HSA-114508	1.35234	0.417381	Bovine
370	REACTOME_PEROXISOMAL_PROTEIN_IMPORT_PTHID_R-HSA-9033241	-1.26503	0.417381	Bovine
371	REACTOME_SARS_COV_1_INFECTION_PTHID_R-HSA-9678108	1.21452	0.418791	Bovine
372	REACTOME_TRANSCRIPTION_OF_E2F_TARGETS_UNDER_NEGATIVE_CONTROL_BY_DREAM_COMPLEX_PTHID_R-HSA-1362277	1.35076	0.419518	Bovine
373	REACTOME_METABOLISM_OF_FAT_SOLUBLE_VITAMINS_PTHID_R-HSA-6806667	-1.31144	0.426725	Bovine
374	REACTOME_POST_TRANSLATIONAL_MODIFICATION_SYNTHESIS_OF_GPI_ANCHORED_PROTEINS_PTHID_R-HSA-163125	-1.27555	0.427935	Bovine
375	REACTOME_INTRACELLULAR_SIGNALING_BY_SECOND_MESSENGERS_PTHID_R-HSA-9006925	1.16939	0.428838	Bovine
376	REACTOME_COLLAGEN_BIOSYNTHESIS_AND_MODIFYING_ENZYMES_PTHID_R-HSA-1650814	-1.2744	0.428838	Bovine
377	REACTOME_PLASMA_LIPOPROTEIN_REMODELING_PTHID_R-HSA-8963899	1.34639	0.437083	Bovine
378	REACTOME_FOXO_MEDIATED_TRANSCRIPTION_OF_CELL_CYCLE_GENES_PTHID_R-HSA-9617828	1.34624	0.437083	Bovine
379	REACTOME_PEPTIDE_HORMONE_METABOLISM_PTHID_R-HSA-2980736	1.28427	0.437083	Bovine
380	REACTOME_RAC1_GTPASE_CYCLE_PTHID_R-HSA-9013149	-1.17298	0.437083	Bovine
381	REACTOME_METAL_ION_SLC_TRANSPORTERS_PTHID_R-HSA-425410	-1.29323	0.438078	Bovine
382	REACTOME_REGULATION_OF_CDH1_POSTTRANSLATIONAL_PROCESSING_AND_TRAFFICKING_TO_PLASMA_MEMBRANE_PTHID_R-HSA-9768727	-1.29555	0.438078	Bovine
383	REACTOME_FCERI_MEDIATED_CA_2_MOBILIZATION_PTHID_R-HSA-2871809	1.32193	0.440296	Bovine
384	REACTOME_SIGNALING_BY_NOTCH1_PTHID_R-HSA-1980143	1.25104	0.440543	Bovine
385	REACTOME_INACTIVATION_OF_CSF3_G_CSF_SIGNALING_PTHID_R-HSA-9705462	1.32471	0.446709	Bovine
386	HALLMARK_OXIDATIVE_PHOSPHORYLATION	-1.1574	0.446709	Bovine
387	REACTOME_NEGATIVE_REGULATION_OF_FGFR1_SIGNALING_PTHID_R-HSA-5654726	1.32088	0.44784	Bovine
388	REACTOME_RNA_POLYMERASE_I_TRANSCRIPTION_TERMINATION_PTHID_R-HSA-73863	1.2965	0.44784	Bovine
389	REACTOME_NOTCH1_INTRACELLULAR_DOMAIN_REGULATES_TRANSCRIPTION_PTHID_R-HSA-2122947	1.26985	0.44784	Bovine
390	REACTOME_FC_EPSILON_RECEPTOR_FCERI_SIGNALING_PTHID_R-HSA-2454202	1.21212	0.44784	Bovine
391	REACTOME_RHOA_GTPASE_CYCLE_PTHID_R-HSA-8980692	-1.18425	0.44784	Bovine
392	REACTOME_HDR_THROUGH_HOMOLOGOUS_RECOMBINATION_HRR_OR_SINGLE_STRAND_ANNEALING_SSA__PTHID_R-HSA-5693567	-1.19243	0.44784	Bovine
393	HALLMARK_KRAS_SIGNALING_DN	1.21438	0.448559	Bovine
394	REACTOME_RNA_POLYMERASE_I_TRANSCRIPTION_INITIATION_PTHID_R-HSA-73762	1.26559	0.450587	Bovine
395	REACTOME_REGULATION_OF_CDH1_EXPRESSION_AND_FUNCTION_PTHID_R-HSA-9764265	-1.1633	0.450587	Bovine
396	REACTOME_REGULATION_OF_EXPRESSION_AND_FUNCTION_OF_TYPE_I_CLASSICAL_CADHERINS_PTHID_R-HSA-9764274	-1.1633	0.450587	Bovine
397	REACTOME_BIOSYNTHESIS_OF_THE_N_GLYCAN_PRECURSOR_DOLICHOL_LIPID_LINKED_OLIGOSACCHARIDE_LLO_AND_TRANSFER_TO_A_NASCENT_PROTEIN_PTHID_R-HSA-446193	-1.22433	0.450587	Bovine
398	REACTOME_PI5P_PP2A_AND_IER3_REGULATE_PI3K_AKT_SIGNALING_PTHID_R-HSA-6811558	1.22864	0.456937	Bovine
399	REACTOME_IRE1ALPHA_ACTIVATES_CHAPERONES_PTHID_R-HSA-381070	-1.24545	0.456937	Bovine
400	REACTOME_CYCLIN_E_ASSOCIATED_EVENTS_DURING_G1_S_TRANSITION_PTHID_R-HSA-69202	1.233	0.457261	Bovine
401	REACTOME_BINDING_AND_UPTAKE_OF_LIGANDS_BY_SCAVENGER_RECEPTORS_PTHID_R-HSA-2173782	-1.28724	0.459804	Bovine
402	REACTOME_REGULATION_OF_HOMOTYPIC_CELL_CELL_ADHESION_PTHID_R-HSA-9759476	-1.15689	0.462573	Bovine
403	REACTOME_CELL_DEATH_SIGNALLING_VIA_NRAGE_NRIF_AND_NADE_PTHID_R-HSA-204998	1.23767	0.462909	Bovine
404	REACTOME_SIGNALING_BY_BRAF_AND_RAF1_FUSIONS_PTHID_R-HSA-6802952	1.23881	0.462983	Bovine
405	REACTOME_LOSS_OF_NLP_FROM_MITOTIC_CENTROSOMES_PTHID_R-HSA-380259	-1.21641	0.464756	Bovine
406	REACTOME_LOSS_OF_PROTEINS_REQUIRED_FOR_INTERPHASE_MICROTUBULE_ORGANIZATION_FROM_THE_CENTROSOME_PTHID_R-HSA-380284	-1.21641	0.464756	Bovine
407	REACTOME_OVARIAN_TUMOR_DOMAIN_PROTEASES_PTHID_R-HSA-5689896	1.27016	0.46605	Bovine
408	REACTOME_COLLAGEN_FORMATION_PTHID_R-HSA-1474290	-1.21756	0.466881	Bovine
409	REACTOME_SIGNALING_BY_NOTCH2_PTHID_R-HSA-1980145	1.28216	0.471446	Bovine
410	REACTOME_SIGNALING_BY_CSF3_G_CSF__PTHID_R-HSA-9674555	1.28649	0.471693	Bovine
411	REACTOME_CO_INHIBITION_BY_CTLA4_PTHID_R-HSA-389513	-1.30415	0.474526	Bovine
412	REACTOME_KEAP1_NFE2L2_PATHWAY_PTHID_R-HSA-9755511	1.19338	0.478331	Bovine
413	HALLMARK_ADIPOGENESIS	-1.14716	0.478331	Bovine
414	REACTOME_SYNAPTIC_ADHESION_LIKE_MOLECULES_PTHID_R-HSA-8849932	-1.30574	0.478331	Bovine
415	REACTOME_PEPTIDE_LIGAND_BINDING_RECEPTORS_PTHID_R-HSA-375276	1.23455	0.480501	Bovine
416	REACTOME_FOXO_MEDIATED_TRANSCRIPTION_PTHID_R-HSA-9614085	1.23401	0.480501	Bovine
417	REACTOME_MITOTIC_ANAPHASE_PTHID_R-HSA-68882	-1.13506	0.480501	Bovine
418	REACTOME_ADHERENS_JUNCTIONS_INTERACTIONS_PTHID_R-HSA-418990	-1.14302	0.480589	Bovine
419	REACTOME_TP53_REGULATES_TRANSCRIPTION_OF_ADDITIONAL_CELL_CYCLE_GENES_WHOSE_EXACT_ROLE_IN_THE_P53_PATHWAY_REMAIN_UNCERTAIN_PTHID_R-HSA-6804115	1.29288	0.48515	Bovine
420	REACTOME_GLYCOGEN_BREAKDOWN_GLYCOGENOLYSIS__PTHID_R-HSA-70221	1.30107	0.485855	Bovine
421	REACTOME_PAUSING_AND_RECOVERY_OF_TAT_MEDIATED_HIV_ELONGATION_PTHID_R-HSA-167238	1.26708	0.485855	Bovine
422	REACTOME_TAT_MEDIATED_HIV_ELONGATION_ARREST_AND_RECOVERY_PTHID_R-HSA-167243	1.26708	0.485855	Bovine
423	REACTOME_DISEASES_ASSOCIATED_WITH_N_GLYCOSYLATION_OF_PROTEINS_PTHID_R-HSA-3781860	-1.28094	0.486716	Bovine
424	REACTOME_MRNA_SPLICING_MINOR_PATHWAY_PTHID_R-HSA-72165	1.23314	0.488418	Bovine
425	REACTOME_DEVELOPMENTAL_LINEAGE_OF_PANCREATIC_DUCTAL_CELLS_PTHID_R-HSA-9925563	-1.24652	0.489251	Bovine
426	REACTOME_SYNTHESIS_OF_BILE_ACIDS_AND_BILE_SALTS_PTHID_R-HSA-192105	-1.26918	0.489538	Bovine
427	REACTOME_SHC1_EVENTS_IN_ERBB2_SIGNALING_PTHID_R-HSA-1250196	1.28859	0.492551	Bovine
428	REACTOME_DOWNREGULATION_OF_TGF_BETA_RECEPTOR_SIGNALING_PTHID_R-HSA-2173788	1.26902	0.492551	Bovine
429	HALLMARK_COAGULATION	1.19872	0.500523	Bovine
430	REACTOME_NON_INTEGRIN_MEMBRANE_ECM_INTERACTIONS_PTHID_R-HSA-3000171	-1.19817	0.502418	Bovine
431	REACTOME_PURINE_CATABOLISM_PTHID_R-HSA-74259	1.29054	0.504787	Bovine
432	REACTOME_DIFFERENTIATION_OF_KERATINOCYTES_IN_INTERFOLLICULAR_EPIDERMIS_IN_MAMMALIAN_SKIN_PTHID_R-HSA-9725554	1.28855	0.504787	Bovine
433	REACTOME_ACTIVATION_OF_BAD_AND_TRANSLOCATION_TO_MITOCHONDRIA_PTHID_R-HSA-111447	1.28801	0.504787	Bovine
434	REACTOME_REGULATION_OF_EXPRESSION_AND_FUNCTION_OF_TYPE_II_CLASSICAL_CADHERINS_PTHID_R-HSA-9764260	1.26599	0.504787	Bovine
435	HALLMARK_UV_RESPONSE_DN	1.16707	0.504787	Bovine
436	REACTOME_CENTROSOME_MATURATION_PTHID_R-HSA-380287	-1.18395	0.504787	Bovine
437	REACTOME_RECRUITMENT_OF_MITOTIC_CENTROSOME_PROTEINS_AND_COMPLEXES_PTHID_R-HSA-380270	-1.18395	0.504787	Bovine
438	REACTOME_XBP1_S_ACTIVATES_CHAPERONE_GENES_PTHID_R-HSA-381038	-1.21246	0.504787	Bovine
439	REACTOME_THROMBIN_SIGNALLING_THROUGH_PROTEINASE_ACTIVATED_RECEPTORS_PARS__PTHID_R-HSA-456926	-1.24938	0.504787	Bovine
440	REACTOME_SYNTHESIS_OF_VERY_LONG_CHAIN_FATTY_ACYL_COAS_PTHID_R-HSA-75876	-1.26603	0.504787	Bovine
441	REACTOME_NRAGE_SIGNALS_DEATH_THROUGH_JNK_PTHID_R-HSA-193648	1.22143	0.505364	Bovine
442	REACTOME_ISG15_ANTIVIRAL_MECHANISM_PTHID_R-HSA-1169408	1.20156	0.505364	Bovine
443	REACTOME_CO_INHIBITION_BY_PD_1_PTHID_R-HSA-389948	-1.135	0.505364	Bovine
444	REACTOME_SUMOYLATION_OF_TRANSCRIPTION_FACTORS_PTHID_R-HSA-3232118	-1.27119	0.50698	Bovine
445	REACTOME_REGULATION_OF_RUNX1_EXPRESSION_AND_ACTIVITY_PTHID_R-HSA-8934593	1.27555	0.511568	Bovine
446	REACTOME_EPIGENETIC_REGULATION_OF_GENE_EXPRESSION_PTHID_R-HSA-212165	-1.11399	0.511568	Bovine
447	REACTOME_GLYCOSAMINOGLYCAN_METABOLISM_PTHID_R-HSA-1630316	-1.15981	0.516614	Bovine
448	REACTOME_ASSEMBLY_OF_COLLAGEN_FIBRILS_AND_OTHER_MULTIMERIC_STRUCTURES_PTHID_R-HSA-2022090	-1.20317	0.519845	Bovine
449	REACTOME_SYNTHESIS_OF_SUBSTRATES_IN_N_GLYCAN_BIOSYTHESIS_PTHID_R-HSA-446219	-1.18966	0.520237	Bovine
450	REACTOME_ABERRANT_REGULATION_OF_MITOTIC_G1_S_TRANSITION_IN_CANCER_DUE_TO_RB1_DEFECTS_PTHID_R-HSA-9659787	1.26873	0.521501	Bovine
451	REACTOME_DEFECTIVE_BINDING_OF_RB1_MUTANTS_TO_E2F1_E2F2_E2F3__PTHID_R-HSA-9661069	1.26873	0.521501	Bovine
452	REACTOME_NUCLEOTIDE_SALVAGE_PTHID_R-HSA-8956321	1.25494	0.521501	Bovine
453	REACTOME_MITOTIC_METAPHASE_AND_ANAPHASE_PTHID_R-HSA-2555396	-1.11344	0.527531	Bovine
454	REACTOME_HOMOLOGY_DIRECTED_REPAIR_PTHID_R-HSA-5693538	-1.14454	0.527531	Bovine
455	REACTOME_O_LINKED_GLYCOSYLATION_PTHID_R-HSA-5173105	-1.16593	0.527531	Bovine
456	REACTOME_NEGATIVE_REGULATION_OF_FGFR4_SIGNALING_PTHID_R-HSA-5654733	1.24658	0.528125	Bovine
457	REACTOME_DEACTIVATION_OF_THE_BETA_CATENIN_TRANSACTIVATING_COMPLEX_PTHID_R-HSA-3769402	1.22184	0.528125	Bovine
458	REACTOME_DOWNREGULATION_OF_ERBB2_SIGNALING_PTHID_R-HSA-8863795	1.24207	0.532965	Bovine
459	REACTOME_RNA_POLYMERASE_III_ABORTIVE_AND_RETRACTIVE_INITIATION_PTHID_R-HSA-749476	1.21178	0.532965	Bovine
460	REACTOME_RNA_POLYMERASE_III_TRANSCRIPTION_PTHID_R-HSA-74158	1.21178	0.532965	Bovine
461	REACTOME_NEGATIVE_REGULATION_OF_FGFR3_SIGNALING_PTHID_R-HSA-5654732	1.24185	0.540238	Bovine
462	REACTOME_METABOLISM_OF_WATER_SOLUBLE_VITAMINS_AND_COFACTORS_PTHID_R-HSA-196849	-1.1459	0.543036	Bovine
463	REACTOME_SIGNALLING_TO_ERKS_PTHID_R-HSA-187687	1.21882	0.547261	Bovine
464	REACTOME_FORMATION_OF_ATP_BY_CHEMIOSMOTIC_COUPLING_PTHID_R-HSA-163210	-1.23639	0.54758	Bovine
465	REACTOME_RHOQ_GTPASE_CYCLE_PTHID_R-HSA-9013406	-1.17384	0.5483	Bovine
466	REACTOME_RETINOID_METABOLISM_AND_TRANSPORT_PTHID_R-HSA-975634	-1.21612	0.55364	Bovine
467	REACTOME_PROCESSING_OF_CAPPED_INTRONLESS_PRE_MRNA_PTHID_R-HSA-75067	1.21557	0.557074	Bovine
468	REACTOME_BMAL1_CLOCK_NPAS2_ACTIVATES_CIRCADIAN_EXPRESSION_PTHID_R-HSA-1368108	1.22979	0.559767	Bovine
469	REACTOME_RESPONSE_TO_ELEVATED_PLATELET_CYTOSOLIC_CA2__PTHID_R-HSA-76005	-1.14274	0.559767	Bovine
470	REACTOME_HEME_SIGNALING_PTHID_R-HSA-9707616	-1.17788	0.56177	Bovine
471	REACTOME_CONSTITUTIVE_SIGNALING_BY_NOTCH1_HD_DOMAIN_MUTANTS_PTHID_R-HSA-2691232	1.24227	0.567897	Bovine
472	REACTOME_SIGNALING_BY_NOTCH1_HD_DOMAIN_MUTANTS_IN_CANCER_PTHID_R-HSA-2691230	1.24227	0.567897	Bovine
473	REACTOME_FORMATION_OF_HIV_ELONGATION_COMPLEX_IN_THE_ABSENCE_OF_HIV_TAT_PTHID_R-HSA-167152	1.18616	0.573437	Bovine
474	REACTOME_INOSITOL_PHOSPHATE_METABOLISM_PTHID_R-HSA-1483249	1.16525	0.573437	Bovine
475	REACTOME_METABOLISM_OF_PORPHYRINS_PTHID_R-HSA-189445	-1.22515	0.573437	Bovine
476	REACTOME_INTRA_GOLGI_AND_RETROGRADE_GOLGI_TO_ER_TRAFFIC_PTHID_R-HSA-6811442	-1.10597	0.574147	Bovine
477	REACTOME_SIGNALING_BY_ACTIVIN_PTHID_R-HSA-1502540	1.23166	0.576718	Bovine
478	REACTOME_NOTCH2_ACTIVATION_AND_TRANSMISSION_OF_SIGNAL_TO_THE_NUCLEUS_PTHID_R-HSA-2979096	1.22055	0.576718	Bovine
479	REACTOME_MET_ACTIVATES_PTK2_SIGNALING_PTHID_R-HSA-8874081	-1.1968	0.576718	Bovine
480	REACTOME_TRNA_PROCESSING_PTHID_R-HSA-72306	1.13976	0.577069	Bovine
481	REACTOME_COLLAGEN_CHAIN_TRIMERIZATION_PTHID_R-HSA-8948216	-1.20062	0.577069	Bovine
482	REACTOME_RESOLUTION_OF_ABASIC_SITES_AP_SITES__PTHID_R-HSA-73933	-1.1766	0.578314	Bovine
483	REACTOME_NEGATIVE_REGULATION_OF_FGFR2_SIGNALING_PTHID_R-HSA-5654727	1.20923	0.578375	Bovine
484	REACTOME_TURBULENT_OSCILLATORY_DISTURBED_FLOW_SHEAR_STRESS_ACTIVATES_SIGNALING_BY_PIEZO1_AND_INTEGRINS_IN_ENDOTHELIAL_CELLS_PTHID_R-HSA-9860927	1.19842	0.578375	Bovine
485	REACTOME_COPI_MEDIATED_ANTEROGRADE_TRANSPORT_PTHID_R-HSA-6807878	-1.13244	0.583513	Bovine
486	REACTOME_TRANSLATION_OF_STRUCTURAL_PROTEINS_PTHID_R-HSA-9683701	-1.18753	0.583513	Bovine
487	REACTOME_TP53_REGULATES_TRANSCRIPTION_OF_DNA_REPAIR_GENES_PTHID_R-HSA-6796648	1.16001	0.586001	Bovine
488	REACTOME_TP53_REGULATES_TRANSCRIPTION_OF_GENES_INVOLVED_IN_CYTOCHROME_C_RELEASE_PTHID_R-HSA-6803204	1.21134	0.5931	Bovine
489	REACTOME_DNA_DOUBLE_STRAND_BREAK_REPAIR_PTHID_R-HSA-5693532	-1.10732	0.5931	Bovine
490	REACTOME_ANCHORING_OF_THE_BASAL_BODY_TO_THE_PLASMA_MEMBRANE_PTHID_R-HSA-5620912	-1.12445	0.5931	Bovine
491	REACTOME_FORMATION_OF_NEURONAL_PROGENITOR_AND_NEURONAL_BAF_NPBAF_AND_NBAF__PTHID_R-HSA-9934037	1.19725	0.593568	Bovine
492	REACTOME_NUCLEAR_SIGNALING_BY_ERBB4_PTHID_R-HSA-1251985	1.19524	0.593568	Bovine
493	REACTOME_AMINO_ACIDS_REGULATE_MTORC1_PTHID_R-HSA-9639288	-1.14785	0.597527	Bovine
494	REACTOME_TRANSLESION_SYNTHESIS_BY_POLH_PTHID_R-HSA-110320	1.20379	0.601221	Bovine
495	REACTOME_GLYCOGEN_METABOLISM_PTHID_R-HSA-8982491	1.18814	0.601221	Bovine
496	REACTOME_ATP_DEPENDENT_CHROMATIN_REMODELERS_PTHID_R-HSA-9932444	1.18069	0.601221	Bovine
497	REACTOME_SWI_SNF_CHROMATIN_REMODELERS_PTHID_R-HSA-9932451	1.18069	0.601221	Bovine
498	REACTOME_MATURATION_OF_TCA_ENZYMES_AND_REGULATION_OF_TCA_CYCLE_PTHID_R-HSA-9854311	-1.19487	0.601221	Bovine
499	REACTOME_TRANSCRIPTIONAL_REGULATION_BY_THE_AP_2_TFAP2_FAMILY_OF_TRANSCRIPTION_FACTORS_PTHID_R-HSA-8864260	1.17806	0.609427	Bovine
500	REACTOME_SIGNALING_BY_NOTCH3_PTHID_R-HSA-9012852	1.15898	0.614187	Bovine
501	REACTOME_ATTENUATION_PHASE_PTHID_R-HSA-3371568	-1.17502	0.614187	Bovine
502	REACTOME_ADRENALINE_NORADRENALINE_INHIBITS_INSULIN_SECRETION_PTHID_R-HSA-400042	-1.19006	0.614187	Bovine
503	REACTOME_CLEC7A_DECTIN_1_SIGNALING_PTHID_R-HSA-5607764	1.13278	0.616549	Bovine
504	REACTOME_RNA_POLYMERASE_II_TRANSCRIBES_SNRNA_GENES_PTHID_R-HSA-6807505	1.1356	0.617252	Bovine
505	REACTOME_CYCLIN_A_CDK2_ASSOCIATED_EVENTS_AT_S_PHASE_ENTRY_PTHID_R-HSA-69656	1.13291	0.618958	Bovine
506	REACTOME_SYNTHESIS_OF_ACTIVE_UBIQUITIN_ROLES_OF_E1_AND_E2_ENZYMES_PTHID_R-HSA-8866652	1.16398	0.630848	Bovine
507	REACTOME_DISEASES_ASSOCIATED_WITH_O_GLYCOSYLATION_OF_PROTEINS_PTHID_R-HSA-3906995	-1.14201	0.630848	Bovine
508	REACTOME_DEADENYLATION_OF_MRNA_PTHID_R-HSA-429947	1.17209	0.630875	Bovine
509	REACTOME_C_TYPE_LECTIN_RECEPTORS_CLRS__PTHID_R-HSA-5621481	1.11501	0.634821	Bovine
510	REACTOME_SYNTHESIS_OF_PIPS_AT_THE_PLASMA_MEMBRANE_PTHID_R-HSA-1660499	-1.13529	0.634821	Bovine
511	REACTOME_KSRP_KHSRP_BINDS_AND_DESTABILIZES_MRNA_PTHID_R-HSA-450604	1.18421	0.636556	Bovine
512	REACTOME_GLYCOSAMINOGLYCAN_PROTEIN_LINKAGE_REGION_BIOSYNTHESIS_PTHID_R-HSA-1971475	1.17564	0.636556	Bovine
513	REACTOME_SIGNALING_BY_ERBB2_IN_CANCER_PTHID_R-HSA-1227990	1.17477	0.636556	Bovine
514	REACTOME_CARDIAC_CONDUCTION_PTHID_R-HSA-5576891	1.13392	0.636556	Bovine
515	REACTOME_SIGNALING_BY_ERBB2_TMD_JMD_MUTANTS_PTHID_R-HSA-9665686	1.17715	0.636972	Bovine
516	REACTOME_DEREGULATED_CDK5_TRIGGERS_MULTIPLE_NEURODEGENERATIVE_PATHWAYS_IN_ALZHEIMER_S_DISEASE_MODELS_PTHID_R-HSA-8862803	1.17412	0.636972	Bovine
517	REACTOME_NEURODEGENERATIVE_DISEASES_PTHID_R-HSA-8863678	1.17412	0.636972	Bovine
518	REACTOME_CELL_CELL_JUNCTION_ORGANIZATION_PTHID_R-HSA-421270	-1.07855	0.636972	Bovine
519	REACTOME_RHOU_GTPASE_CYCLE_PTHID_R-HSA-9013420	-1.14003	0.636972	Bovine
520	REACTOME_CYCLIN_D_ASSOCIATED_EVENTS_IN_G1_PTHID_R-HSA-69231	1.14088	0.641235	Bovine
521	REACTOME_G1_PHASE_PTHID_R-HSA-69236	1.14088	0.641235	Bovine
522	REACTOME_DNA_REPAIR_PTHID_R-HSA-73894	-1.06341	0.641557	Bovine
523	REACTOME_NEGATIVE_REGULATORS_OF_DDX58_IFIH1_SIGNALING_PTHID_R-HSA-936440	1.14878	0.642601	Bovine
524	HALLMARK_MITOTIC_SPINDLE	-1.07826	0.642601	Bovine
525	REACTOME_NEF_MEDIATES_DOWN_MODULATION_OF_CELL_SURFACE_RECEPTORS_BY_RECRUITING_THEM_TO_CLATHRIN_ADAPTERS_PTHID_R-HSA-164938	-1.16646	0.642601	Bovine
526	REACTOME_MET_PROMOTES_CELL_MOTILITY_PTHID_R-HSA-8875878	-1.13357	0.642629	Bovine
527	REACTOME_SIGNALING_BY_WNT_IN_CANCER_PTHID_R-HSA-4791275	-1.14596	0.642629	Bovine
528	REACTOME_TRANSLESION_SYNTHESIS_BY_POLI_PTHID_R-HSA-5656121	1.16899	0.648954	Bovine
529	REACTOME_FLT3_SIGNALING_PTHID_R-HSA-9607240	1.14613	0.648954	Bovine
530	REACTOME_DOWNSTREAM_SIGNALING_EVENTS_OF_B_CELL_RECEPTOR_BCR__PTHID_R-HSA-1168372	1.11631	0.648954	Bovine
531	HALLMARK_GLYCOLYSIS	-1.07727	0.648954	Bovine
532	REACTOME_HDMS_DEMETHYLATE_HISTONES_PTHID_R-HSA-3214842	-1.1381	0.648954	Bovine
533	REACTOME_DISEASES_ASSOCIATED_WITH_GLYCOSYLATION_PRECURSOR_BIOSYNTHESIS_PTHID_R-HSA-5609975	-1.16387	0.648954	Bovine
534	REACTOME_SARS_COV_1_TARGETS_HOST_INTRACELLULAR_SIGNALLING_AND_REGULATORY_PATHWAYS_PTHID_R-HSA-9735871	1.16995	0.650671	Bovine
535	REACTOME_REGULATION_OF_PLK1_ACTIVITY_AT_G2_M_TRANSITION_PTHID_R-HSA-2565942	-1.09964	0.651198	Bovine
536	REACTOME_PLATELET_DEGRANULATION_PTHID_R-HSA-114608	-1.0936	0.656616	Bovine
537	REACTOME_RUNX2_REGULATES_OSTEOBLAST_DIFFERENTIATION_PTHID_R-HSA-8940973	1.15508	0.659685	Bovine
538	REACTOME_REGULATION_OF_MRNA_STABILITY_BY_PROTEINS_THAT_BIND_AU_RICH_ELEMENTS_PTHID_R-HSA-450531	1.10727	0.659685	Bovine
539	REACTOME_MITOCHONDRIAL_TRANSLATION_ELONGATION_PTHID_R-HSA-5389840	1.10195	0.659685	Bovine
540	REACTOME_DEVELOPMENTAL_CELL_LINEAGES_PTHID_R-HSA-9734767	-1.09719	0.659685	Bovine
541	REACTOME_ACTIVATED_NOTCH1_TRANSMITS_SIGNAL_TO_THE_NUCLEUS_PTHID_R-HSA-2122948	1.14086	0.660321	Bovine
542	REACTOME_EXPRESSION_OF_BMAL_ARNTL_CLOCK_AND_NPAS2_PTHID_R-HSA-9931509	-1.12723	0.660321	Bovine
543	REACTOME_SIGNALING_BY_NOTCH_PTHID_R-HSA-157118	-1.07114	0.662549	Bovine
544	REACTOME_TIGHT_JUNCTION_INTERACTIONS_PTHID_R-HSA-420029	1.15417	0.663356	Bovine
545	REACTOME_MITOCHONDRIAL_TRANSLATION_TERMINATION_PTHID_R-HSA-5419276	1.09898	0.663356	Bovine
546	REACTOME_CELL_CELL_COMMUNICATION_PTHID_R-HSA-1500931	-1.06093	0.665028	Bovine
547	REACTOME_TRAF6_MEDIATED_NF_KB_ACTIVATION_PTHID_R-HSA-933542	1.13824	0.665767	Bovine
548	REACTOME_FORMATION_OF_HIV_1_ELONGATION_COMPLEX_CONTAINING_HIV_1_TAT_PTHID_R-HSA-167200	1.11548	0.665767	Bovine
549	REACTOME_HIV_TRANSCRIPTION_ELONGATION_PTHID_R-HSA-167169	1.11548	0.665767	Bovine
550	REACTOME_TAT_MEDIATED_ELONGATION_OF_THE_HIV_1_TRANSCRIPT_PTHID_R-HSA-167246	1.11548	0.665767	Bovine
551	REACTOME_FORMATION_OF_RNA_POL_II_ELONGATION_COMPLEX_PTHID_R-HSA-112382	1.10887	0.665767	Bovine
552	REACTOME_RNA_POLYMERASE_II_TRANSCRIPTION_ELONGATION_PTHID_R-HSA-75955	1.10887	0.665767	Bovine
553	REACTOME_G1_S_DNA_DAMAGE_CHECKPOINTS_PTHID_R-HSA-69615	1.10647	0.665767	Bovine
554	REACTOME_CONSTITUTIVE_SIGNALING_BY_NOTCH1_HD_PEST_DOMAIN_MUTANTS_PTHID_R-HSA-2894862	1.10563	0.665767	Bovine
555	REACTOME_CONSTITUTIVE_SIGNALING_BY_NOTCH1_PEST_DOMAIN_MUTANTS_PTHID_R-HSA-2644606	1.10563	0.665767	Bovine
556	REACTOME_SIGNALING_BY_NOTCH1_HD_PEST_DOMAIN_MUTANTS_IN_CANCER_PTHID_R-HSA-2894858	1.10563	0.665767	Bovine
557	REACTOME_SIGNALING_BY_NOTCH1_IN_CANCER_PTHID_R-HSA-2644603	1.10563	0.665767	Bovine
558	REACTOME_SIGNALING_BY_NOTCH1_PEST_DOMAIN_MUTANTS_IN_CANCER_PTHID_R-HSA-2644602	1.10563	0.665767	Bovine
559	REACTOME_TRANSCRIPTION_OF_THE_HIV_GENOME_PTHID_R-HSA-167172	1.10109	0.665767	Bovine
560	REACTOME_SIGNALING_BY_NOTCH4_PTHID_R-HSA-9013694	1.09824	0.665767	Bovine
561	REACTOME_PI_METABOLISM_PTHID_R-HSA-1483255	-1.09084	0.665767	Bovine
562	REACTOME_METALLOPROTEASE_DUBS_PTHID_R-HSA-5689901	-1.12274	0.665767	Bovine
563	REACTOME_NETRIN_1_SIGNALING_PTHID_R-HSA-373752	-1.12555	0.665767	Bovine
564	REACTOME_SMOOTH_MUSCLE_CONTRACTION_PTHID_R-HSA-445355	-1.11106	0.668585	Bovine
565	REACTOME_DISEASES_OF_GLYCOSYLATION_PTHID_R-HSA-3781865	-1.07606	0.67618	Bovine
566	REACTOME_FCERI_MEDIATED_MAPK_ACTIVATION_PTHID_R-HSA-2871796	1.12227	0.677878	Bovine
567	REACTOME_INTRA_GOLGI_TRAFFIC_PTHID_R-HSA-6811438	-1.1023	0.677878	Bovine
568	REACTOME_DEFECTIVE_B3GALTL_CAUSES_PPS_PTHID_R-HSA-5083635	1.12062	0.678691	Bovine
569	REACTOME_RHOF_GTPASE_CYCLE_PTHID_R-HSA-9035034	-1.10111	0.678691	Bovine
570	REACTOME_FOXO_MEDIATED_TRANSCRIPTION_OF_CELL_DEATH_GENES_PTHID_R-HSA-9614657	1.13827	0.680562	Bovine
571	REACTOME_TNFR1_INDUCED_PROAPOPTOTIC_SIGNALING_PTHID_R-HSA-5357786	1.12451	0.681308	Bovine
572	REACTOME_REGULATION_OF_RAS_BY_GAPS_PTHID_R-HSA-5658442	1.09823	0.681308	Bovine
573	REACTOME_TRANSCRIPTIONAL_REGULATION_BY_RUNX1_PTHID_R-HSA-8878171	-1.05895	0.681929	Bovine
574	REACTOME_PROTEIN_LOCALIZATION_PTHID_R-HSA-9609507	-1.06242	0.681929	Bovine
575	REACTOME_REGULATION_OF_PD_L1_CD274_EXPRESSION_PTHID_R-HSA-9909648	-1.06037	0.682312	Bovine
576	REACTOME_SPRY_REGULATION_OF_FGF_SIGNALING_PTHID_R-HSA-1295596	1.13264	0.684781	Bovine
577	REACTOME_CELL_JUNCTION_ORGANIZATION_PTHID_R-HSA-446728	-1.05072	0.684781	Bovine
578	REACTOME_INTRAFLAGELLAR_TRANSPORT_PTHID_R-HSA-5620924	-1.09018	0.684781	Bovine
579	REACTOME_SPHINGOLIPID_DE_NOVO_BIOSYNTHESIS_PTHID_R-HSA-1660661	-1.10293	0.684781	Bovine
580	REACTOME_INSULIN_RECEPTOR_RECYCLING_PTHID_R-HSA-77387	-1.10598	0.692916	Bovine
581	REACTOME_NOTCH4_INTRACELLULAR_DOMAIN_REGULATES_TRANSCRIPTION_PTHID_R-HSA-9013695	1.11994	0.694433	Bovine
582	REACTOME_PTEN_REGULATION_PTHID_R-HSA-6807070	1.06898	0.694433	Bovine
583	REACTOME_S_PHASE_PTHID_R-HSA-69242	1.06431	0.69575	Bovine
584	REACTOME_BASIGIN_INTERACTIONS_PTHID_R-HSA-210991	1.11439	0.696845	Bovine
585	REACTOME_SIGNALING_BY_PDGF_PTHID_R-HSA-186797	-1.08273	0.696845	Bovine
586	REACTOME_ANTIVIRAL_MECHANISM_BY_IFN_STIMULATED_GENES_PTHID_R-HSA-1169410	1.06354	0.698519	Bovine
587	REACTOME_ESTROGEN_DEPENDENT_GENE_EXPRESSION_PTHID_R-HSA-9018519	-1.06187	0.698519	Bovine
588	REACTOME_ACTIVATION_OF_GABAB_RECEPTORS_PTHID_R-HSA-991365	-1.09929	0.698519	Bovine
589	REACTOME_GABA_B_RECEPTOR_ACTIVATION_PTHID_R-HSA-977444	-1.09929	0.698519	Bovine
590	REACTOME_BBSOME_MEDIATED_CARGO_TARGETING_TO_CILIUM_PTHID_R-HSA-5620922	-1.10347	0.698519	Bovine
591	REACTOME_INTERLEUKIN_RECEPTOR_SHC_SIGNALING_PTHID_R-HSA-912526	1.11029	0.702977	Bovine
592	REACTOME_SIGNALING_BY_FGFR4_PTHID_R-HSA-5654743	1.09339	0.702977	Bovine
593	REACTOME_ACTIVATION_OF_ATR_IN_RESPONSE_TO_REPLICATION_STRESS_PTHID_R-HSA-176187	1.08969	0.702977	Bovine
594	REACTOME_ACTIVATION_OF_IRF3_IRF7_MEDIATED_BY_TBK1_IKK_IKBKE__PTHID_R-HSA-936964	1.10708	0.705672	Bovine
595	REACTOME_FORMATION_OF_THE_CANONICAL_BAF_CBAF_COMPLEX_PTHID_R-HSA-9933937	1.10696	0.705672	Bovine
596	REACTOME_NOTCH3_ACTIVATION_AND_TRANSMISSION_OF_SIGNAL_TO_THE_NUCLEUS_PTHID_R-HSA-9013507	1.10251	0.705672	Bovine
597	REACTOME_SIGNALING_BY_FGFR3_PTHID_R-HSA-5654741	1.09123	0.705672	Bovine
598	REACTOME_TNFR1_INDUCED_NF_KAPPA_B_SIGNALING_PATHWAY_PTHID_R-HSA-5357956	1.08957	0.706351	Bovine
599	REACTOME_SIGNALING_BY_FGFR1_PTHID_R-HSA-5654736	1.08395	0.706351	Bovine
600	REACTOME_TRANSCRIPTIONAL_AND_POST_TRANSLATIONAL_REGULATION_OF_MITF_M_EXPRESSION_AND_ACTIVITY_PTHID_R-HSA-9856649	1.08165	0.706351	Bovine
601	REACTOME_TNFR2_NON_CANONICAL_NF_KB_PATHWAY_PTHID_R-HSA-5668541	1.06756	0.706351	Bovine
602	REACTOME_MITOCHONDRIAL_TRANSLATION_INITIATION_PTHID_R-HSA-5368286	1.06619	0.706351	Bovine
603	REACTOME_TRNA_AMINOACYLATION_PTHID_R-HSA-379724	-1.07309	0.706351	Bovine
604	REACTOME_GPER1_SIGNALING_PTHID_R-HSA-9634597	-1.08139	0.706351	Bovine
605	REACTOME_DEVELOPMENTAL_LINEAGES_OF_THE_MAMMARY_GLAND_PTHID_R-HSA-9924644	-1.09012	0.706351	Bovine
606	REACTOME_RORA_B_C_AND_NR1D1_REV_ERBA_REGULATE_GENE_EXPRESSION_PTHID_R-HSA-9933387	-1.09266	0.706351	Bovine
607	REACTOME_PLATELET_SENSITIZATION_BY_LDL_PTHID_R-HSA-432142	-1.10215	0.706351	Bovine
608	REACTOME_RUNX1_INTERACTS_WITH_CO_FACTORS_WHOSE_PRECISE_EFFECT_ON_RUNX1_TARGETS_IS_NOT_KNOWN_PTHID_R-HSA-8939243	1.08163	0.709467	Bovine
609	REACTOME_CIRCADIAN_CLOCK_PTHID_R-HSA-9909396	1.0584	0.709467	Bovine
610	REACTOME_CITRIC_ACID_CYCLE_TCA_CYCLE__PTHID_R-HSA-71403	-1.07847	0.709467	Bovine
611	REACTOME_REGULATION_OF_MITF_M_DEPENDENT_GENES_INVOLVED_IN_CELL_CYCLE_AND_PROLIFERATION_PTHID_R-HSA-9825892	-1.09853	0.709467	Bovine
612	REACTOME_ACTIVATION_OF_SMO_PTHID_R-HSA-5635838	-1.09225	0.713262	Bovine
613	REACTOME_SLC_MEDIATED_TRANSPORT_OF_INORGANIC_ANIONS_PTHID_R-HSA-9958790	1.09186	0.715165	Bovine
614	REACTOME_DISEASES_ASSOCIATED_WITH_GLYCOSAMINOGLYCAN_METABOLISM_PTHID_R-HSA-3560782	1.08443	0.715165	Bovine
615	REACTOME_ROLE_OF_PHOSPHOLIPIDS_IN_PHAGOCYTOSIS_PTHID_R-HSA-2029485	-1.08881	0.715165	Bovine
616	REACTOME_O_GLYCOSYLATION_OF_TSR_DOMAIN_CONTAINING_PROTEINS_PTHID_R-HSA-5173214	1.08368	0.7157	Bovine
617	REACTOME_TRANSCRIPTIONAL_REGULATION_BY_RUNX2_PTHID_R-HSA-8878166	1.05442	0.719499	Bovine
618	REACTOME_MITF_M_REGULATED_MELANOCYTE_DEVELOPMENT_PTHID_R-HSA-9730414	1.04783	0.719499	Bovine
619	REACTOME_NEUTROPHIL_DEGRANULATION_PTHID_R-HSA-6798695	-1.0302	0.719499	Bovine
620	REACTOME_PLATELET_ACTIVATION_SIGNALING_AND_AGGREGATION_PTHID_R-HSA-76002	-1.03814	0.719499	Bovine
621	REACTOME_DEVELOPMENTAL_CELL_LINEAGES_OF_THE_EXOCRINE_PANCREAS_PTHID_R-HSA-9820448	-1.06188	0.719499	Bovine
622	REACTOME_RND1_GTPASE_CYCLE_PTHID_R-HSA-9696273	-1.06632	0.719499	Bovine
623	REACTOME_O_LINKED_GLYCOSYLATION_OF_MUCINS_PTHID_R-HSA-913709	-1.07051	0.719499	Bovine
624	REACTOME_GLUCAGON_SIGNALING_IN_METABOLIC_REGULATION_PTHID_R-HSA-163359	-1.08139	0.719499	Bovine
625	REACTOME_CARGO_RECOGNITION_FOR_CLATHRIN_MEDIATED_ENDOCYTOSIS_PTHID_R-HSA-8856825	1.05466	0.719669	Bovine
626	REACTOME_CA_DEPENDENT_EVENTS_PTHID_R-HSA-111996	-1.07371	0.720083	Bovine
627	REACTOME_REGULATION_OF_CDH11_EXPRESSION_AND_FUNCTION_PTHID_R-HSA-9759475	1.07875	0.729424	Bovine
628	REACTOME_SIGNALING_BY_ERBB2_KD_MUTANTS_PTHID_R-HSA-9664565	1.07476	0.729424	Bovine
629	REACTOME_INTERLEUKIN_1_FAMILY_SIGNALING_PTHID_R-HSA-446652	1.04759	0.729424	Bovine
630	REACTOME_ANTIGEN_PROCESSING_UBIQUITINATION_PROTEASOME_DEGRADATION_PTHID_R-HSA-983168	1.03425	0.729424	Bovine
631	REACTOME_TRANSCRIPTIONAL_ACTIVATION_OF_MITOCHONDRIAL_BIOGENESIS_PTHID_R-HSA-2151201	-1.05395	0.729424	Bovine
632	REACTOME_COBALAMIN_CBL_VITAMIN_B12_TRANSPORT_AND_METABOLISM_PTHID_R-HSA-196741	-1.08156	0.729424	Bovine
633	REACTOME_FORMATION_OF_THE_EMBRYONIC_STEM_CELL_BAF_ESBAF_COMPLEX_PTHID_R-HSA-9933946	1.07526	0.733441	Bovine
634	HALLMARK_PANCREAS_BETA_CELLS	-1.07154	0.734625	Bovine
635	REACTOME_AGGREPHAGY_PTHID_R-HSA-9646399	1.05954	0.736699	Bovine
636	REACTOME_SIGNALING_BY_ERYTHROPOIETIN_PTHID_R-HSA-9006335	-1.06917	0.736699	Bovine
637	REACTOME_SIGNALING_BY_TGFBR3_PTHID_R-HSA-9839373	1.05867	0.736943	Bovine
638	REACTOME_SIGNALING_BY_WNT_PTHID_R-HSA-195721	-1.02812	0.736943	Bovine
639	REACTOME_VITAMIN_B5_PANTOTHENATE_METABOLISM_PTHID_R-HSA-199220	-1.06782	0.739542	Bovine
640	REACTOME_METABOLISM_OF_CARBOHYDRATES_AND_CARBOHYDRATE_DERIVATIVES_PTHID_R-HSA-71387	-1.02646	0.740461	Bovine
641	REACTOME_DISASSEMBLY_OF_THE_DESTRUCTION_COMPLEX_AND_RECRUITMENT_OF_AXIN_TO_THE_MEMBRANE_PTHID_R-HSA-4641262	1.06211	0.741173	Bovine
642	REACTOME_PHOSPHOLIPID_METABOLISM_PTHID_R-HSA-1483257	-1.02964	0.741173	Bovine
643	HALLMARK_SPERMATOGENESIS	-1.03666	0.741173	Bovine
644	REACTOME_COLLAGEN_DEGRADATION_PTHID_R-HSA-1442490	-1.04844	0.741173	Bovine
645	REACTOME_VEGFR2_MEDIATED_VASCULAR_PERMEABILITY_PTHID_R-HSA-5218920	-1.0611	0.741173	Bovine
646	REACTOME_ACTIVATION_OF_NF_KAPPAB_IN_B_CELLS_PTHID_R-HSA-1169091	1.04684	0.744279	Bovine
647	REACTOME_PROTEIN_HYDROXYLATION_PTHID_R-HSA-9629569	1.06312	0.745393	Bovine
648	REACTOME_CELLULAR_RESPONSE_TO_HEAT_STRESS_PTHID_R-HSA-3371556	-1.03454	0.745393	Bovine
649	REACTOME_KINESINS_PTHID_R-HSA-983189	-1.04252	0.745393	Bovine
650	REACTOME_N_GLYCAN_ANTENNAE_ELONGATION_IN_THE_MEDIAL_TRANS_GOLGI_PTHID_R-HSA-975576	-1.0586	0.745393	Bovine
651	REACTOME_NEURONAL_SYSTEM_PTHID_R-HSA-112316	-1.02403	0.745522	Bovine
652	REACTOME_BETA_CATENIN_PHOSPHORYLATION_CASCADE_PTHID_R-HSA-196299	-1.05882	0.745781	Bovine
653	REACTOME_RHOBTB2_GTPASE_CYCLE_PTHID_R-HSA-9013418	1.05603	0.748497	Bovine
654	REACTOME_DEFECTIVE_INTRINSIC_PATHWAY_FOR_APOPTOSIS_PTHID_R-HSA-9734009	1.0549	0.748497	Bovine
655	REACTOME_NUCLEOTIDE_CATABOLISM_PTHID_R-HSA-8956319	1.05369	0.748497	Bovine
656	REACTOME_FCGR3A_MEDIATED_IL10_SYNTHESIS_PTHID_R-HSA-9664323	-1.05297	0.748497	Bovine
657	REACTOME_GENERATION_OF_SECOND_MESSENGER_MOLECULES_PTHID_R-HSA-202433	-1.05726	0.748497	Bovine
658	REACTOME_MECHANICAL_LOAD_ACTIVATES_SIGNALING_BY_PIEZO1_AND_INTEGRINS_IN_OSTEOCYTES_PTHID_R-HSA-9856532	-1.0593	0.748497	Bovine
659	REACTOME_CALMODULIN_INDUCED_EVENTS_PTHID_R-HSA-111933	-1.05119	0.749794	Bovine
660	REACTOME_CAM_PATHWAY_PTHID_R-HSA-111997	-1.05119	0.749794	Bovine
661	REACTOME_ACTIVATION_OF_THE_PRE_REPLICATIVE_COMPLEX_PTHID_R-HSA-68962	1.04539	0.750114	Bovine
662	REACTOME_SIGNALING_BY_NODAL_PTHID_R-HSA-1181150	-1.05567	0.750114	Bovine
663	REACTOME_CHROMATIN_MODIFYING_ENZYMES_PTHID_R-HSA-3247509	-1.02042	0.752998	Bovine
664	REACTOME_MITOCHONDRIAL_BIOGENESIS_PTHID_R-HSA-1592230	-1.02518	0.758854	Bovine
665	REACTOME_CONSTITUTIVE_SIGNALING_BY_AKT1_E17K_IN_CANCER_PTHID_R-HSA-5674400	1.04297	0.759865	Bovine
666	REACTOME_MITOCHONDRIAL_RIBOSOME_ASSOCIATED_QUALITY_CONTROL_PTHID_R-HSA-9937383	1.0282	0.759865	Bovine
667	REACTOME_SARS_COV_2_ACTIVATES_MODULATES_INNATE_AND_ADAPTIVE_IMMUNE_RESPONSES_PTHID_R-HSA-9705671	1.02816	0.759865	Bovine
668	HALLMARK_DNA_REPAIR	1.02327	0.759865	Bovine
669	REACTOME_SYNTHESIS_OF_GLYCOSYLPHOSPHATIDYLINOSITOL_GPI__PTHID_R-HSA-162710	-1.0436	0.761356	Bovine
670	REACTOME_TRANSPORT_OF_VITAMINS_NUCLEOSIDES_AND_RELATED_MOLECULES_PTHID_R-HSA-425397	-1.03969	0.767834	Bovine
671	REACTOME_SIGNALING_BY_ERBB2_PTHID_R-HSA-1227986	1.03203	0.768767	Bovine
672	REACTOME_TRANSPORT_OF_MATURE_MRNAS_DERIVED_FROM_INTRONLESS_TRANSCRIPTS_PTHID_R-HSA-159234	1.03063	0.772131	Bovine
673	REACTOME_MRNA_DECAY_BY_5_TO_3_EXORIBONUCLEASE_PTHID_R-HSA-430039	1.04207	0.774184	Bovine
674	REACTOME_DEVELOPMENTAL_CELL_LINEAGES_OF_THE_INTEGUMENTARY_SYSTEM_PTHID_R-HSA-9734779	1.02924	0.774184	Bovine
675	REACTOME_GABA_RECEPTOR_ACTIVATION_PTHID_R-HSA-977443	-1.03063	0.774184	Bovine
676	REACTOME_FORMATION_OF_THE_DYSTROPHIN_GLYCOPROTEIN_COMPLEX_DGC__PTHID_R-HSA-9913351	-1.03431	0.774184	Bovine
677	REACTOME_SEMAPHORIN_INTERACTIONS_PTHID_R-HSA-373755	-1.01768	0.789031	Bovine
678	REACTOME_POST_TRANSLATIONAL_PROTEIN_PHOSPHORYLATION_PTHID_R-HSA-8957275	-1.01557	0.79044	Bovine
679	REACTOME_CARGO_CONCENTRATION_IN_THE_ER_PTHID_R-HSA-5694530	1.0224	0.795274	Bovine
680	REACTOME_MITOCHONDRIAL_TRANSLATION_PTHID_R-HSA-5368287	1.00937	0.806139	Bovine
681	REACTOME_NS1_MEDIATED_EFFECTS_ON_HOST_PATHWAYS_PTHID_R-HSA-168276	1.01589	0.806163	Bovine
682	REACTOME_TNF_RECEPTOR_SUPERFAMILY_TNFSF_MEMBERS_MEDIATING_NON_CANONICAL_NF_KB_PATHWAY_PTHID_R-HSA-5676594	1.02365	0.81032	Bovine
683	REACTOME_PHASE_I_FUNCTIONALIZATION_OF_COMPOUNDS_PTHID_R-HSA-211945	-1.00679	0.815128	Bovine
684	REACTOME_HIV_LIFE_CYCLE_PTHID_R-HSA-162587	1.00439	0.817945	Bovine
685	REACTOME_IKK_COMPLEX_RECRUITMENT_MEDIATED_BY_RIP1_PTHID_R-HSA-937041	1.01109	0.821859	Bovine
686	REACTOME_METABOLISM_OF_NON_CODING_RNA_PTHID_R-HSA-194441	1.00432	0.821859	Bovine
687	REACTOME_SNRNP_ASSEMBLY_PTHID_R-HSA-191859	1.00432	0.821859	Bovine
688	REACTOME_CA2_PATHWAY_PTHID_R-HSA-4086398	1.0041	0.822557	Bovine
689	REACTOME_RUNX2_REGULATES_BONE_DEVELOPMENT_PTHID_R-HSA-8941326	1.00579	0.823655	Bovine
690	REACTOME_NOD1_2_SIGNALING_PATHWAY_PTHID_R-HSA-168638	1.00238	0.823655	Bovine
691	REACTOME_PYRUVATE_METABOLISM_PTHID_R-HSA-70268	1.00235	0.823655	Bovine
692	REACTOME_P53_INDEPENDENT_G1_S_DNA_DAMAGE_CHECKPOINT_PTHID_R-HSA-69613	1.00112	0.823655	Bovine
693	REACTOME_UBIQUITIN_MEDIATED_DEGRADATION_OF_PHOSPHORYLATED_CDC25A_PTHID_R-HSA-69601	1.00112	0.823655	Bovine
694	REACTOME_HEMOSTASIS_PTHID_R-HSA-109582	-0.999692	0.823655	Bovine
695	REACTOME_MTOR_SIGNALLING_PTHID_R-HSA-165159	-1.00251	0.823655	Bovine
696	REACTOME_PLASMA_LIPOPROTEIN_ASSEMBLY_REMODELING_AND_CLEARANCE_PTHID_R-HSA-174824	1.0003	0.823905	Bovine
697	REACTOME_REGULATION_OF_LIPID_METABOLISM_BY_PPARALPHA_PTHID_R-HSA-400206	-0.998075	0.824761	Bovine
698	REACTOME_RHOH_GTPASE_CYCLE_PTHID_R-HSA-9013407	-1.00074	0.824761	Bovine
699	REACTOME_SIALIC_ACID_METABOLISM_PTHID_R-HSA-4085001	-1.00376	0.824761	Bovine
700	REACTOME_DEVELOPMENTAL_LINEAGE_OF_MAMMARY_GLAND_LUMINAL_EPITHELIAL_CELLS_PTHID_R-HSA-9927418	-1.00187	0.825068	Bovine
701	REACTOME_FCERI_MEDIATED_NF_KB_ACTIVATION_PTHID_R-HSA-2871837	0.997033	0.825136	Bovine
702	REACTOME_KIDNEY_DEVELOPMENT_PTHID_R-HSA-9830369	-0.999681	0.82674	Bovine
703	REACTOME_MICRORNA_MIRNA_BIOGENESIS_PTHID_R-HSA-203927	0.998003	0.832313	Bovine
704	REACTOME_SIGNALING_BY_NUCLEAR_RECEPTORS_PTHID_R-HSA-9006931	0.997046	0.83273	Bovine
705	REACTOME_SIGNALING_BY_ERBB4_PTHID_R-HSA-1236394	0.994872	0.83273	Bovine
706	REACTOME_MODULATION_OF_HOST_RESPONSES_BY_IFN_STIMULATED_GENES_PTHID_R-HSA-9909505	0.998605	0.834733	Bovine
707	REACTOME_RECRUITMENT_OF_NUMA_TO_MITOTIC_CENTROSOMES_PTHID_R-HSA-380320	-0.991172	0.836591	Bovine
708	REACTOME_FORMATION_OF_THE_CORNIFIED_ENVELOPE_PTHID_R-HSA-6809371	-0.989889	0.838823	Bovine
709	REACTOME_KERATINIZATION_PTHID_R-HSA-6805567	-0.989889	0.838823	Bovine
710	REACTOME_PI3K_CASCADE_PTHID_R-HSA-109704	0.991054	0.839291	Bovine
711	REACTOME_TRANSPORT_OF_THE_SLBP_DEPENDANT_MATURE_MRNA_PTHID_R-HSA-159230	0.989843	0.839291	Bovine
712	REACTOME_ACTIVATED_TAK1_MEDIATES_P38_MAPK_ACTIVATION_PTHID_R-HSA-450302	0.989302	0.839291	Bovine
713	REACTOME_VASOPRESSIN_REGULATES_RENAL_WATER_HOMEOSTASIS_VIA_AQUAPORINS_PTHID_R-HSA-432040	-0.989887	0.839369	Bovine
714	REACTOME_SLC_MEDIATED_TRANSPORT_OF_ORGANIC_ANIONS_PTHID_R-HSA-9955298	0.993214	0.841311	Bovine
715	REACTOME_VLDLR_INTERNALISATION_AND_DEGRADATION_PTHID_R-HSA-8866427	0.98906	0.843781	Bovine
716	REACTOME_REGULATION_OF_MITF_M_DEPENDENT_GENES_INVOLVED_IN_PIGMENTATION_PTHID_R-HSA-9824585	0.986274	0.843781	Bovine
717	REACTOME_RECOGNITION_OF_DNA_DAMAGE_BY_PCNA_CONTAINING_REPLICATION_COMPLEX_PTHID_R-HSA-110314	0.986017	0.843781	Bovine
718	REACTOME_SUMOYLATION_OF_INTRACELLULAR_RECEPTORS_PTHID_R-HSA-4090294	0.98586	0.843781	Bovine
719	REACTOME_SUMOYLATION_OF_DNA_DAMAGE_RESPONSE_AND_REPAIR_PROTEINS_PTHID_R-HSA-3108214	0.985507	0.843781	Bovine
720	REACTOME_G_PROTEIN_BETA_GAMMA_SIGNALLING_PTHID_R-HSA-397795	-0.984752	0.843781	Bovine
721	REACTOME_DEGRADATION_OF_THE_EXTRACELLULAR_MATRIX_PTHID_R-HSA-1474228	-0.985268	0.843781	Bovine
722	REACTOME_SYNTHESIS_OF_DNA_PTHID_R-HSA-69239	0.986269	0.844614	Bovine
723	REACTOME_DAG_AND_IP3_SIGNALING_PTHID_R-HSA-1489509	-0.98286	0.848562	Bovine
724	REACTOME_N_GLYCAN_TRIMMING_IN_THE_ER_AND_CALNEXIN_CALRETICULIN_CYCLE_PTHID_R-HSA-532668	-0.975209	0.859541	Bovine
725	HALLMARK_APICAL_SURFACE	-0.977414	0.859541	Bovine
726	REACTOME_LATE_PHASE_OF_HIV_LIFE_CYCLE_PTHID_R-HSA-162599	0.981103	0.862165	Bovine
727	REACTOME_RNA_POLYMERASE_II_PRE_TRANSCRIPTION_EVENTS_PTHID_R-HSA-674695	0.977217	0.862165	Bovine
728	REACTOME_SUMOYLATION_OF_SUMOYLATION_PROTEINS_PTHID_R-HSA-4085377	0.972722	0.862165	Bovine
729	REACTOME_GASTRIN_CREB_SIGNALLING_PATHWAY_VIA_PKC_AND_MAPK_PTHID_R-HSA-881907	0.972218	0.862165	Bovine
730	REACTOME_RHOBTB1_GTPASE_CYCLE_PTHID_R-HSA-9013422	0.970869	0.862165	Bovine
731	REACTOME_CARGO_TRAFFICKING_TO_THE_PERICILIARY_MEMBRANE_PTHID_R-HSA-5620920	-0.976167	0.862165	Bovine
732	REACTOME_GOLGI_TO_ER_RETROGRADE_TRANSPORT_PTHID_R-HSA-8856688	-0.981719	0.862165	Bovine
733	REACTOME_EPH_EPHRIN_MEDIATED_REPULSION_OF_CELLS_PTHID_R-HSA-3928665	0.970329	0.867554	Bovine
734	REACTOME_SIGNALING_BY_ERBB2_ECD_MUTANTS_PTHID_R-HSA-9665348	-0.967931	0.86824	Bovine
735	REACTOME_ANTIGEN_PROCESSING_CROSS_PRESENTATION_PTHID_R-HSA-1236975	-0.974708	0.868589	Bovine
736	REACTOME_RHOD_GTPASE_CYCLE_PTHID_R-HSA-9013405	-0.970178	0.870123	Bovine
737	REACTOME_INTERLEUKIN_3_INTERLEUKIN_5_AND_GM_CSF_SIGNALING_PTHID_R-HSA-512988	0.966912	0.870415	Bovine
738	REACTOME_ASSOCIATION_OF_TRIC_CCT_WITH_TARGET_PROTEINS_DURING_BIOSYNTHESIS_PTHID_R-HSA-390471	0.967387	0.871191	Bovine
739	REACTOME_ORC1_REMOVAL_FROM_CHROMATIN_PTHID_R-HSA-68949	0.963489	0.874652	Bovine
740	REACTOME_FORMATION_OF_THE_POLYBROMO_BAF_PBAF_COMPLEX_PTHID_R-HSA-9933939	0.962741	0.874652	Bovine
741	REACTOME_INTERACTIONS_OF_VPR_WITH_HOST_CELLULAR_PROTEINS_PTHID_R-HSA-176033	0.960817	0.874652	Bovine
742	REACTOME_RHO_GTPASES_ACTIVATE_CIT_PTHID_R-HSA-5625900	0.960472	0.874652	Bovine
743	REACTOME_REGULATION_OF_BETA_CELL_DEVELOPMENT_PTHID_R-HSA-186712	0.958472	0.874652	Bovine
744	REACTOME_GLUTATHIONE_CONJUGATION_PTHID_R-HSA-156590	-0.962944	0.874652	Bovine
745	REACTOME_AQUAPORIN_MEDIATED_TRANSPORT_PTHID_R-HSA-445717	-0.963494	0.874652	Bovine
746	REACTOME_INFECTION_WITH_ENTEROBACTERIA_PTHID_R-HSA-9640148	-0.964086	0.874652	Bovine
747	HALLMARK_MYOGENESIS	-0.976904	0.874652	Bovine
748	REACTOME_ASYMMETRIC_LOCALIZATION_OF_PCP_PROTEINS_PTHID_R-HSA-4608870	0.962016	0.878014	Bovine
749	REACTOME_CD28_DEPENDENT_PI3K_AKT_SIGNALING_PTHID_R-HSA-389357	0.954896	0.878748	Bovine
750	REACTOME_THE_ROLE_OF_NEF_IN_HIV_1_REPLICATION_AND_DISEASE_PATHOGENESIS_PTHID_R-HSA-164952	-0.957434	0.878748	Bovine
751	REACTOME_G_PROTEIN_MEDIATED_EVENTS_PTHID_R-HSA-112040	-0.960278	0.878748	Bovine
752	REACTOME_ESR_MEDIATED_SIGNALING_PTHID_R-HSA-8939211	0.970984	0.879692	Bovine
753	REACTOME_DNA_STRAND_ELONGATION_PTHID_R-HSA-69190	0.95563	0.879692	Bovine
754	REACTOME_CONVERSION_FROM_APC_C_CDC20_TO_APC_C_CDH1_IN_LATE_ANAPHASE_PTHID_R-HSA-176407	-0.953818	0.879692	Bovine
755	REACTOME_SENSORY_PROCESSING_OF_SOUND_BY_OUTER_HAIR_CELLS_OF_THE_COCHLEA_PTHID_R-HSA-9662361	-0.956614	0.879692	Bovine
756	REACTOME_VISUAL_PHOTOTRANSDUCTION_PTHID_R-HSA-2187338	-0.960741	0.879692	Bovine
757	REACTOME_METABOLISM_OF_NUCLEOTIDES_PTHID_R-HSA-15869	0.961413	0.880762	Bovine
758	REACTOME_TRANSPORT_OF_CONNEXONS_TO_THE_PLASMA_MEMBRANE_PTHID_R-HSA-190872	0.950082	0.880762	Bovine
759	REACTOME_ACTIVATION_OF_MATRIX_METALLOPROTEINASES_PTHID_R-HSA-1592389	0.948286	0.880762	Bovine
760	REACTOME_SIGNALING_BY_PDGFR_IN_DISEASE_PTHID_R-HSA-9671555	-0.948741	0.880762	Bovine
761	REACTOME_PHOSPHORYLATION_OF_THE_APC_C_PTHID_R-HSA-176412	-0.950831	0.880762	Bovine
762	REACTOME_CALNEXIN_CALRETICULIN_CYCLE_PTHID_R-HSA-901042	-0.951676	0.880762	Bovine
763	REACTOME_NEUREXINS_AND_NEUROLIGINS_PTHID_R-HSA-6794361	-0.952681	0.880762	Bovine
764	REACTOME_REGULATION_OF_TNFR1_SIGNALING_PTHID_R-HSA-5357905	0.953027	0.88211	Bovine
765	REACTOME_TRANSPORT_OF_MATURE_MRNA_DERIVED_FROM_AN_INTRONLESS_TRANSCRIPT_PTHID_R-HSA-159231	0.951368	0.88211	Bovine
766	REACTOME_INTEGRIN_SIGNALING_PTHID_R-HSA-354192	0.944618	0.88211	Bovine
767	REACTOME_IRS_MEDIATED_SIGNALLING_PTHID_R-HSA-112399	0.947113	0.889371	Bovine
768	REACTOME_DEVELOPMENTAL_LINEAGE_OF_MAMMARY_GLAND_MYOEPITHELIAL_CELLS_PTHID_R-HSA-9927432	0.94155	0.889546	Bovine
769	REACTOME_SIGNALING_BY_HIPPO_PTHID_R-HSA-2028269	-0.942909	0.889546	Bovine
770	REACTOME_EARLY_SARS_COV_2_INFECTION_EVENTS_PTHID_R-HSA-9772572	-0.947141	0.889546	Bovine
771	REACTOME_SWITCHING_OF_ORIGINS_TO_A_POST_REPLICATIVE_STATE_PTHID_R-HSA-69052	0.953413	0.89209	Bovine
772	REACTOME_VPR_MEDIATED_NUCLEAR_IMPORT_OF_PICS_PTHID_R-HSA-180910	0.943228	0.89209	Bovine
773	REACTOME_FOXO_MEDIATED_TRANSCRIPTION_OF_OXIDATIVE_STRESS_METABOLIC_AND_NEURONAL_GENES_PTHID_R-HSA-9615017	-0.936026	0.898183	Bovine
774	REACTOME_TRNA_PROCESSING_IN_THE_NUCLEUS_PTHID_R-HSA-6784531	0.942135	0.903029	Bovine
775	REACTOME_CLATHRIN_MEDIATED_ENDOCYTOSIS_PTHID_R-HSA-8856828	0.954372	0.903259	Bovine
776	HALLMARK_PI3K_AKT_MTOR_SIGNALING	0.95082	0.903259	Bovine
777	REACTOME_PLC_BETA_MEDIATED_EVENTS_PTHID_R-HSA-112043	-0.937977	0.903259	Bovine
778	REACTOME_SARS_COV_2_INFECTION_PTHID_R-HSA-9694516	0.961553	0.904515	Bovine
779	REACTOME_SCF_SKP2_MEDIATED_DEGRADATION_OF_P27_P21_PTHID_R-HSA-187577	0.937953	0.904515	Bovine
780	REACTOME_SUMOYLATION_OF_RNA_BINDING_PROTEINS_PTHID_R-HSA-4570464	0.935681	0.904515	Bovine
781	REACTOME_ASSEMBLY_AND_CELL_SURFACE_PRESENTATION_OF_NMDA_RECEPTORS_PTHID_R-HSA-9609736	0.931038	0.904515	Bovine
782	REACTOME_INTERLEUKIN_2_FAMILY_SIGNALING_PTHID_R-HSA-451927	0.928375	0.904515	Bovine
783	REACTOME_REGULATION_OF_TP53_ACTIVITY_THROUGH_METHYLATION_PTHID_R-HSA-6804760	0.923615	0.904515	Bovine
784	REACTOME_POLO_LIKE_KINASE_MEDIATED_EVENTS_PTHID_R-HSA-156711	-0.924356	0.904515	Bovine
785	REACTOME_CYTOSOLIC_TRNA_AMINOACYLATION_PTHID_R-HSA-379716	-0.932951	0.904515	Bovine
786	HALLMARK_HEDGEHOG_SIGNALING	-0.933706	0.904515	Bovine
787	REACTOME_LATE_ENDOSOMAL_MICROAUTOPHAGY_PTHID_R-HSA-9615710	-0.935425	0.904515	Bovine
788	REACTOME_CRISTAE_FORMATION_PTHID_R-HSA-8949613	-0.936881	0.904515	Bovine
789	REACTOME_SENSORY_PROCESSING_OF_SOUND_BY_INNER_HAIR_CELLS_OF_THE_COCHLEA_PTHID_R-HSA-9662360	-0.939127	0.904515	Bovine
790	REACTOME_REGULATION_OF_INSULIN_LIKE_GROWTH_FACTOR_IGF_TRANSPORT_AND_UPTAKE_BY_INSULIN_LIKE_GROWTH_FACTOR_BINDING_PROTEINS_IGFBPS__PTHID_R-HSA-381426	-0.950768	0.904515	Bovine
791	REACTOME_PPARA_ACTIVATES_GENE_EXPRESSION_PTHID_R-HSA-1989781	-0.951213	0.904515	Bovine
792	REACTOME_SIGNALING_BY_THE_B_CELL_RECEPTOR_BCR__PTHID_R-HSA-983705	0.940625	0.907672	Bovine
793	REACTOME_SIGNALING_BY_RETINOIC_ACID_PTHID_R-HSA-5362517	0.923494	0.907672	Bovine
794	REACTOME_DISORDERS_OF_DEVELOPMENTAL_BIOLOGY_PTHID_R-HSA-9675151	-0.921579	0.907672	Bovine
795	REACTOME_ROS_AND_RNS_PRODUCTION_IN_PHAGOCYTES_PTHID_R-HSA-1222556	-0.92919	0.907672	Bovine
796	REACTOME_DISEASES_OF_MITOTIC_CELL_CYCLE_PTHID_R-HSA-9675126	0.928681	0.908186	Bovine
797	REACTOME_RND2_GTPASE_CYCLE_PTHID_R-HSA-9696270	-0.929663	0.908186	Bovine
798	REACTOME_TCR_SIGNALING_PTHID_R-HSA-202403	0.939227	0.909051	Bovine
799	REACTOME_REGULATION_OF_MITF_M_DEPENDENT_GENES_INVOLVED_IN_LYSOSOME_BIOGENESIS_AND_AUTOPHAGY_PTHID_R-HSA-9857377	-0.917186	0.909051	Bovine
800	REACTOME_TRANS_GOLGI_NETWORK_VESICLE_BUDDING_PTHID_R-HSA-199992	-0.938871	0.909051	Bovine
801	REACTOME_RIP_MEDIATED_NFKB_ACTIVATION_VIA_ZBP1_PTHID_R-HSA-1810476	0.915757	0.910214	Bovine
802	REACTOME_SARS_COV_INFECTIONS_PTHID_R-HSA-9679506	0.959792	0.922475	Bovine
803	REACTOME_TRANSCRIPTIONAL_REGULATION_BY_E2F6_PTHID_R-HSA-8953750	0.914793	0.922475	Bovine
804	REACTOME_TRAF6_MEDIATED_IRF7_ACTIVATION_PTHID_R-HSA-933541	0.906795	0.922475	Bovine
805	REACTOME_PD_L1_CD274_GLYCOSYLATION_AND_TRANSLOCATION_TO_PLASMA_MEMBRANE_PTHID_R-HSA-9931295	-0.90929	0.922475	Bovine
806	REACTOME_INACTIVATION_OF_APC_C_VIA_DIRECT_INHIBITION_OF_THE_APC_C_COMPLEX_PTHID_R-HSA-141430	-0.910607	0.922475	Bovine
807	REACTOME_INHIBITION_OF_THE_PROTEOLYTIC_ACTIVITY_OF_APC_C_REQUIRED_FOR_THE_ONSET_OF_ANAPHASE_BY_MITOTIC_SPINDLE_CHECKPOINT_COMPONENTS_PTHID_R-HSA-141405	-0.910607	0.922475	Bovine
808	REACTOME_G2_M_CHECKPOINTS_PTHID_R-HSA-69481	-0.948957	0.923392	Bovine
809	REACTOME_ABERRANT_REGULATION_OF_MITOTIC_CELL_CYCLE_DUE_TO_RB1_DEFECTS_PTHID_R-HSA-9687139	0.915253	0.923656	Bovine
810	REACTOME_TGF_BETA_RECEPTOR_SIGNALING_IN_EMT_EPITHELIAL_TO_MESENCHYMAL_TRANSITION__PTHID_R-HSA-2173791	0.902837	0.923656	Bovine
811	REACTOME_ADP_SIGNALLING_THROUGH_P2Y_PURINOCEPTOR_1_PTHID_R-HSA-418592	-0.907708	0.923656	Bovine
812	REACTOME_LYSOSOME_VESICLE_BIOGENESIS_PTHID_R-HSA-432720	-0.917276	0.923656	Bovine
813	REACTOME_SEMA4D_IN_SEMAPHORIN_SIGNALING_PTHID_R-HSA-400685	-0.907791	0.924899	Bovine
814	REACTOME_SPOP_MEDIATED_PROTEASOMAL_DEGRADATION_OF_PD_L1_CD274__PTHID_R-HSA-9929491	0.917495	0.926788	Bovine
815	REACTOME_AEROBIC_RESPIRATION_AND_RESPIRATORY_ELECTRON_TRANSPORT_PTHID_R-HSA-1428517	-0.955407	0.930673	Bovine
816	REACTOME_TRANSPORT_TO_THE_GOLGI_AND_SUBSEQUENT_MODIFICATION_PTHID_R-HSA-948021	-0.94619	0.93559	Bovine
817	REACTOME_REGULATION_OF_MECP2_EXPRESSION_AND_ACTIVITY_PTHID_R-HSA-9022692	-0.909312	0.935655	Bovine
818	REACTOME_REGULATION_OF_NECROPTOTIC_CELL_DEATH_PTHID_R-HSA-5675482	0.903731	0.936044	Bovine
819	REACTOME_RIPK1_MEDIATED_REGULATED_NECROSIS_PTHID_R-HSA-5213460	0.903731	0.936044	Bovine
820	REACTOME_ADORA2B_MEDIATED_ANTI_INFLAMMATORY_CYTOKINES_PRODUCTION_PTHID_R-HSA-9660821	-0.908795	0.936286	Bovine
821	REACTOME_RAC3_GTPASE_CYCLE_PTHID_R-HSA-9013423	-0.92846	0.937659	Bovine
822	REACTOME_IRS_RELATED_EVENTS_TRIGGERED_BY_IGF1R_PTHID_R-HSA-2428928	0.904562	0.938576	Bovine
823	REACTOME_SYNTHESIS_OF_PC_PTHID_R-HSA-1483191	0.894782	0.938576	Bovine
824	REACTOME_INFECTION_WITH_MYCOBACTERIUM_TUBERCULOSIS_PTHID_R-HSA-9635486	0.893388	0.938576	Bovine
825	REACTOME_OTHER_INTERLEUKIN_SIGNALING_PTHID_R-HSA-449836	-0.888606	0.938576	Bovine
826	REACTOME_COMPLEX_III_ASSEMBLY_PTHID_R-HSA-9865881	-0.895867	0.938576	Bovine
827	REACTOME_CO_STIMULATION_BY_CD28_PTHID_R-HSA-389356	-0.908392	0.938576	Bovine
828	REACTOME_CYTOPROTECTION_BY_HMOX1_PTHID_R-HSA-9707564	-0.911787	0.938576	Bovine
829	REACTOME_G_ALPHA_S_SIGNALLING_EVENTS_PTHID_R-HSA-418555	0.914666	0.944228	Bovine
830	REACTOME_NR1H2_AND_NR1H3_MEDIATED_SIGNALING_PTHID_R-HSA-9024446	-0.903281	0.9448	Bovine
831	REACTOME_TP53_REGULATES_METABOLIC_GENES_PTHID_R-HSA-5628897	0.914779	0.944868	Bovine
832	REACTOME_SIGNALING_BY_TYPE_1_INSULIN_LIKE_GROWTH_FACTOR_1_RECEPTOR_IGF1R__PTHID_R-HSA-2404192	0.898954	0.944868	Bovine
833	REACTOME_INTEGRIN_CELL_SURFACE_INTERACTIONS_PTHID_R-HSA-216083	-0.91121	0.949919	Bovine
834	REACTOME_IGF1R_SIGNALING_CASCADE_PTHID_R-HSA-2428924	0.895726	0.951511	Bovine
835	REACTOME_INTERLEUKIN_7_SIGNALING_PTHID_R-HSA-1266695	0.878475	0.952847	Bovine
836	REACTOME_FORMATION_OF_TUBULIN_FOLDING_INTERMEDIATES_BY_CCT_TRIC_PTHID_R-HSA-389960	0.877495	0.952847	Bovine
837	REACTOME_MITOCHONDRIAL_TRNA_AMINOACYLATION_PTHID_R-HSA-379726	-0.880875	0.956187	Bovine
838	REACTOME_SARS_COV_1_ACTIVATES_MODULATES_INNATE_IMMUNE_RESPONSES_PTHID_R-HSA-9692916	0.888432	0.96089	Bovine
839	REACTOME_DISEASES_ASSOCIATED_WITH_THE_TLR_SIGNALING_CASCADE_PTHID_R-HSA-5602358	0.8795	0.96089	Bovine
840	REACTOME_DISEASES_OF_IMMUNE_SYSTEM_PTHID_R-HSA-5260271	0.8795	0.96089	Bovine
841	REACTOME_TICAM1_RIP1_MEDIATED_IKK_COMPLEX_RECRUITMENT_PTHID_R-HSA-168927	0.873659	0.961701	Bovine
842	REACTOME_ER_QUALITY_CONTROL_COMPARTMENT_ERQC__PTHID_R-HSA-901032	-0.87464	0.961701	Bovine
843	REACTOME_PROCESSING_OF_INTRONLESS_PRE_MRNAS_PTHID_R-HSA-77595	0.870019	0.96744	Bovine
844	REACTOME_SIGNAL_AMPLIFICATION_PTHID_R-HSA-392518	-0.877712	0.970636	Bovine
845	REACTOME_TRANSPORT_OF_THE_SLBP_INDEPENDENT_MATURE_MRNA_PTHID_R-HSA-159227	0.878769	0.971534	Bovine
846	REACTOME_INSULIN_RECEPTOR_SIGNALLING_CASCADE_PTHID_R-HSA-74751	0.882228	0.974423	Bovine
847	REACTOME_ACTIVATION_OF_AMPK_DOWNSTREAM_OF_NMDARS_PTHID_R-HSA-9619483	0.865881	0.974423	Bovine
848	REACTOME_RHOBTB_GTPASE_CYCLE_PTHID_R-HSA-9706574	0.878345	0.97581	Bovine
849	REACTOME_TRIGLYCERIDE_METABOLISM_PTHID_R-HSA-8979227	-0.865557	0.97647	Bovine
850	REACTOME_CHROMATIN_ORGANIZATION_PTHID_R-HSA-4839726	-0.939855	0.97647	Bovine
851	REACTOME_CELL_RECRUITMENT_PRO_INFLAMMATORY_RESPONSE__PTHID_R-HSA-9664424	-0.859286	0.978	Bovine
852	REACTOME_PURINERGIC_SIGNALING_IN_LEISHMANIASIS_INFECTION_PTHID_R-HSA-9660826	-0.859286	0.978	Bovine
853	REACTOME_FGFR2_ALTERNATIVE_SPLICING_PTHID_R-HSA-6803529	-0.871323	0.978	Bovine
854	REACTOME_BIOLOGICAL_OXIDATIONS_PTHID_R-HSA-211859	-0.915274	0.978	Bovine
855	REACTOME_SLC_TRANSPORTER_DISORDERS_PTHID_R-HSA-5619102	-0.902373	0.978321	Bovine
856	REACTOME_SIGNALING_BY_FGFR2_PTHID_R-HSA-5654738	0.885777	0.981586	Bovine
857	REACTOME_DISORDERS_OF_TRANSMEMBRANE_TRANSPORTERS_PTHID_R-HSA-5619115	-0.919214	0.981586	Bovine
858	REACTOME_ONCOGENE_INDUCED_SENESCENCE_PTHID_R-HSA-2559585	-0.872714	0.983741	Bovine
859	REACTOME_RESPONSE_OF_ENDOTHELIAL_CELLS_TO_SHEAR_STRESS_PTHID_R-HSA-9860931	0.89156	0.983979	Bovine
860	REACTOME_ZBP1_DAI_MEDIATED_INDUCTION_OF_TYPE_I_IFNS_PTHID_R-HSA-1606322	0.853848	0.983979	Bovine
861	REACTOME_G_BETA_GAMMA_SIGNALLING_THROUGH_CDC42_PTHID_R-HSA-8964616	-0.852478	0.983979	Bovine
862	REACTOME_NEDDYLATION_PTHID_R-HSA-8951664	0.919814	0.987978	Bovine
863	REACTOME_G_BETA_GAMMA_SIGNALLING_THROUGH_PI3KGAMMA_PTHID_R-HSA-392451	-0.852631	0.987978	Bovine
864	REACTOME_COPI_DEPENDENT_GOLGI_TO_ER_RETROGRADE_TRAFFIC_PTHID_R-HSA-6811434	-0.901195	0.987978	Bovine
865	REACTOME_SIGNALING_BY_NTRK2_TRKB__PTHID_R-HSA-9006115	0.84838	0.990315	Bovine
866	REACTOME_RAB_REGULATION_OF_TRAFFICKING_PTHID_R-HSA-9007101	-0.908757	0.990333	Bovine
867	REACTOME_SIGNALING_BY_HEDGEHOG_PTHID_R-HSA-5358351	-0.911548	0.993234	Bovine
868	REACTOME_POTASSIUM_CHANNELS_PTHID_R-HSA-1296071	0.865668	0.993953	Bovine
869	REACTOME_INACTIVATION_RECOVERY_AND_REGULATION_OF_THE_PHOTOTRANSDUCTION_CASCADE_PTHID_R-HSA-2514859	0.842734	0.996938	Bovine
870	REACTOME_HS_GAG_BIOSYNTHESIS_PTHID_R-HSA-2022928	0.846254	0.998906	Bovine
871	REACTOME_NR1H3_NR1H2_REGULATE_GENE_EXPRESSION_LINKED_TO_CHOLESTEROL_TRANSPORT_AND_EFFLUX_PTHID_R-HSA-9029569	-0.854375	0.998906	Bovine
872	REACTOME_SYNTHESIS_OF_PA_PTHID_R-HSA-1483166	-0.854901	0.998906	Bovine
873	REACTOME_CYTOCHROME_P450_ARRANGED_BY_SUBSTRATE_TYPE_PTHID_R-HSA-211897	-0.858974	0.998906	Bovine
874	REACTOME_REGULATION_OF_TP53_ACTIVITY_PTHID_R-HSA-5633007	0.901374	1	Bovine
875	HALLMARK_MTORC1_SIGNALING	0.889501	1	Bovine
876	REACTOME_APOPTOSIS_PTHID_R-HSA-109581	0.886359	1	Bovine
877	REACTOME_MITF_M_DEPENDENT_GENE_EXPRESSION_PTHID_R-HSA-9856651	0.883531	1	Bovine
878	REACTOME_CELL_SURFACE_INTERACTIONS_AT_THE_VASCULAR_WALL_PTHID_R-HSA-202733	0.882269	1	Bovine
879	REACTOME_HIV_INFECTION_PTHID_R-HSA-162906	0.865884	1	Bovine
880	REACTOME_P53_DEPENDENT_G1_DNA_DAMAGE_RESPONSE_PTHID_R-HSA-69563	0.862029	1	Bovine
881	REACTOME_P53_DEPENDENT_G1_S_DNA_DAMAGE_CHECKPOINT_PTHID_R-HSA-69580	0.862029	1	Bovine
882	REACTOME_METABOLISM_OF_POLYAMINES_PTHID_R-HSA-351202	0.860913	1	Bovine
883	REACTOME_CELLULAR_RESPONSE_TO_HYPOXIA_PTHID_R-HSA-1234174	0.859228	1	Bovine
884	REACTOME_SIGNALING_BY_FGFR_IN_DISEASE_PTHID_R-HSA-1226099	0.85905	1	Bovine
885	REACTOME_DEUBIQUITINATION_PTHID_R-HSA-5688426	0.856991	1	Bovine
886	REACTOME_CELLULAR_RESPONSE_TO_CHEMICAL_STRESS_PTHID_R-HSA-9711123	0.856877	1	Bovine
887	REACTOME_REGULATION_OF_TP53_ACTIVITY_THROUGH_PHOSPHORYLATION_PTHID_R-HSA-6804756	0.851157	1	Bovine
888	REACTOME_TAK1_DEPENDENT_IKK_AND_NF_KAPPA_B_ACTIVATION_PTHID_R-HSA-445989	0.850593	1	Bovine
889	REACTOME_TNF_SIGNALING_PTHID_R-HSA-75893	0.846806	1	Bovine
890	REACTOME_SIGNALING_BY_FGFR_PTHID_R-HSA-190236	0.842747	1	Bovine
891	REACTOME_BACTERIAL_INFECTION_PATHWAYS_PTHID_R-HSA-9824439	0.842562	1	Bovine
892	REACTOME_CDK_MEDIATED_PHOSPHORYLATION_AND_REMOVAL_OF_CDC6_PTHID_R-HSA-69017	0.841858	1	Bovine
893	REACTOME_SUMOYLATION_OF_UBIQUITINYLATION_PROTEINS_PTHID_R-HSA-3232142	0.841146	1	Bovine
894	REACTOME_DEGRADATION_OF_BETA_CATENIN_BY_THE_DESTRUCTION_COMPLEX_PTHID_R-HSA-195253	0.838895	1	Bovine
895	REACTOME_SOMITOGENESIS_PTHID_R-HSA-9824272	0.833394	1	Bovine
896	REACTOME_IMPAIRED_BRCA2_BINDING_TO_RAD51_PTHID_R-HSA-9709570	0.831204	1	Bovine
897	REACTOME_INTERLEUKIN_1_SIGNALING_PTHID_R-HSA-9020702	0.829675	1	Bovine
898	REACTOME_DEFECTIVE_TPR_MAY_CONFER_SUSCEPTIBILITY_TOWARDS_THYROID_PAPILLARY_CARCINOMA_TPC__PTHID_R-HSA-5619107	0.829433	1	Bovine
899	REACTOME_IP3_AND_IP4_TRANSPORT_BETWEEN_CYTOSOL_AND_NUCLEUS_PTHID_R-HSA-1855196	0.829433	1	Bovine
900	REACTOME_IP6_AND_IP7_TRANSPORT_BETWEEN_CYTOSOL_AND_NUCLEUS_PTHID_R-HSA-1855229	0.829433	1	Bovine
901	REACTOME_IPS_TRANSPORT_BETWEEN_NUCLEUS_AND_CYTOSOL_PTHID_R-HSA-1855170	0.829433	1	Bovine
902	REACTOME_REGULATION_OF_GLUCOKINASE_BY_GLUCOKINASE_REGULATORY_PROTEIN_PTHID_R-HSA-170822	0.829433	1	Bovine
903	REACTOME_FORMATION_OF_FIBRIN_CLOT_CLOTTING_CASCADE__PTHID_R-HSA-140877	0.828545	1	Bovine
904	HALLMARK_APICAL_JUNCTION	0.825146	1	Bovine
905	REACTOME_RSV_HOST_INTERACTIONS_PTHID_R-HSA-9833110	0.823939	1	Bovine
906	REACTOME_TRANSLESION_SYNTHESIS_BY_REV1_PTHID_R-HSA-110312	0.823093	1	Bovine
907	REACTOME_SIGNALING_BY_RAF1_MUTANTS_PTHID_R-HSA-9656223	0.82299	1	Bovine
908	REACTOME_SIGNALING_BY_FGFR1_IN_DISEASE_PTHID_R-HSA-5655302	0.822485	1	Bovine
909	REACTOME_FORMATION_OF_PARAXIAL_MESODERM_PTHID_R-HSA-9793380	0.822211	1	Bovine
910	REACTOME_CHAPERONIN_MEDIATED_PROTEIN_FOLDING_PTHID_R-HSA-390466	0.821509	1	Bovine
911	REACTOME_POTENTIAL_THERAPEUTICS_FOR_SARS_PTHID_R-HSA-9679191	0.820488	1	Bovine
912	REACTOME_MUSCLE_CONTRACTION_PTHID_R-HSA-397014	0.818358	1	Bovine
913	REACTOME_PARADOXICAL_ACTIVATION_OF_RAF_SIGNALING_BY_KINASE_INACTIVE_BRAF_PTHID_R-HSA-6802955	0.818356	1	Bovine
914	REACTOME_SIGNALING_BY_MODERATE_KINASE_ACTIVITY_BRAF_MUTANTS_PTHID_R-HSA-6802946	0.818356	1	Bovine
915	REACTOME_SIGNALING_BY_RAS_MUTANTS_PTHID_R-HSA-6802949	0.818356	1	Bovine
916	REACTOME_SIGNALING_DOWNSTREAM_OF_RAS_MUTANTS_PTHID_R-HSA-9649948	0.818356	1	Bovine
917	REACTOME_HDR_THROUGH_SINGLE_STRAND_ANNEALING_SSA__PTHID_R-HSA-5685938	0.816845	1	Bovine
918	REACTOME_RHO_GTPASES_ACTIVATE_ROCKS_PTHID_R-HSA-5627117	0.816645	1	Bovine
919	REACTOME_TRANSCRIPTION_COUPLED_NUCLEOTIDE_EXCISION_REPAIR_TC_NER__PTHID_R-HSA-6781827	0.81658	1	Bovine
920	REACTOME_UNFOLDED_PROTEIN_RESPONSE_UPR__PTHID_R-HSA-381119	0.816219	1	Bovine
921	REACTOME_PROGRAMMED_CELL_DEATH_PTHID_R-HSA-5357801	0.813382	1	Bovine
922	REACTOME_HEPARAN_SULFATE_HEPARIN_HS_GAG_METABOLISM_PTHID_R-HSA-1638091	0.812544	1	Bovine
923	REACTOME_FGFR1_MUTANT_RECEPTOR_ACTIVATION_PTHID_R-HSA-1839124	0.811912	1	Bovine
924	REACTOME_REGULATION_OF_RUNX2_EXPRESSION_AND_ACTIVITY_PTHID_R-HSA-8939902	0.808066	1	Bovine
925	REACTOME_TGF_BETA_RECEPTOR_SIGNALING_ACTIVATES_SMADS_PTHID_R-HSA-2173789	0.807159	1	Bovine
926	REACTOME_SIGNALING_BY_HIGH_KINASE_ACTIVITY_BRAF_MUTANTS_PTHID_R-HSA-6802948	0.806744	1	Bovine
927	REACTOME_RAB_GERANYLGERANYLATION_PTHID_R-HSA-8873719	0.806235	1	Bovine
928	REACTOME_REGULATION_OF_PYRUVATE_METABOLISM_PTHID_R-HSA-9861718	0.805554	1	Bovine
929	REACTOME_CLASS_I_MHC_MEDIATED_ANTIGEN_PROCESSING_PRESENTATION_PTHID_R-HSA-983169	0.80549	1	Bovine
930	REACTOME_GAP_FILLING_DNA_REPAIR_SYNTHESIS_AND_LIGATION_IN_TC_NER_PTHID_R-HSA-6782210	0.804917	1	Bovine
931	REACTOME_MYOGENESIS_PTHID_R-HSA-525793	0.802965	1	Bovine
932	REACTOME_REGULATION_OF_PTEN_STABILITY_AND_ACTIVITY_PTHID_R-HSA-8948751	0.802932	1	Bovine
933	REACTOME_JNK_C_JUN_KINASES_PHOSPHORYLATION_AND_ACTIVATION_MEDIATED_BY_ACTIVATED_HUMAN_TAK1_PTHID_R-HSA-450321	0.802369	1	Bovine
934	REACTOME_TRANSPORT_OF_RIBONUCLEOPROTEINS_INTO_THE_HOST_NUCLEUS_PTHID_R-HSA-168271	0.801801	1	Bovine
935	REACTOME_NUCLEOTIDE_BINDING_DOMAIN_LEUCINE_RICH_REPEAT_CONTAINING_RECEPTOR_NLR_SIGNALING_PATHWAYS_PTHID_R-HSA-168643	0.801773	1	Bovine
936	REACTOME_REGULATION_OF_FZD_BY_UBIQUITINATION_PTHID_R-HSA-4641263	0.795364	1	Bovine
937	REACTOME_CHONDROITIN_SULFATE_DERMATAN_SULFATE_METABOLISM_PTHID_R-HSA-1793185	0.795019	1	Bovine
938	REACTOME_IRAK2_MEDIATED_ACTIVATION_OF_TAK1_COMPLEX_UPON_TLR7_8_OR_9_STIMULATION_PTHID_R-HSA-975163	0.792037	1	Bovine
939	REACTOME_REGULATION_OF_RUNX3_EXPRESSION_AND_ACTIVITY_PTHID_R-HSA-8941858	0.791135	1	Bovine
940	REACTOME_NIK_NONCANONICAL_NF_KB_SIGNALING_PTHID_R-HSA-5676590	0.789459	1	Bovine
941	REACTOME_SYNTHESIS_OF_IP3_AND_IP4_IN_THE_CYTOSOL_PTHID_R-HSA-1855204	0.789138	1	Bovine
942	REACTOME_FGFR2_MUTANT_RECEPTOR_ACTIVATION_PTHID_R-HSA-1839126	0.788366	1	Bovine
943	REACTOME_FORMATION_OF_TC_NER_PRE_INCISION_COMPLEX_PTHID_R-HSA-6781823	0.787434	1	Bovine
944	REACTOME_DOWNSTREAM_SIGNALING_OF_ACTIVATED_FGFR4_PTHID_R-HSA-5654716	0.787095	1	Bovine
945	REACTOME_DOWNSTREAM_SIGNALING_OF_ACTIVATED_FGFR3_PTHID_R-HSA-5654708	0.786243	1	Bovine
946	REACTOME_PIWI_INTERACTING_RNA_PIRNA_BIOGENESIS_PTHID_R-HSA-5601884	0.786081	1	Bovine
947	REACTOME_DOWNSTREAM_SIGNALING_OF_ACTIVATED_FGFR2_PTHID_R-HSA-5654696	0.785875	1	Bovine
948	REACTOME_TRANSLESION_SYNTHESIS_BY_POLK_PTHID_R-HSA-5655862	0.784033	1	Bovine
949	REACTOME_DUAL_INCISION_IN_TC_NER_PTHID_R-HSA-6782135	0.782975	1	Bovine
950	REACTOME_NUCLEAR_IMPORT_OF_REV_PROTEIN_PTHID_R-HSA-180746	0.781644	1	Bovine
951	REACTOME_NUCLEOTIDE_EXCISION_REPAIR_PTHID_R-HSA-5696398	0.781263	1	Bovine
952	REACTOME_SIGNALING_BY_FGFR3_IN_DISEASE_PTHID_R-HSA-5655332	0.778794	1	Bovine
953	REACTOME_MAPK6_MAPK4_SIGNALING_PTHID_R-HSA-5687128	0.778561	1	Bovine
954	REACTOME_RAS_ACTIVATION_UPON_CA2_INFLUX_THROUGH_NMDA_RECEPTOR_PTHID_R-HSA-442982	0.777342	1	Bovine
955	REACTOME_CELLULAR_RESPONSES_TO_MECHANICAL_STIMULI_PTHID_R-HSA-9855142	0.773907	1	Bovine
956	REACTOME_PROTEIN_FOLDING_PTHID_R-HSA-391251	0.771679	1	Bovine
957	REACTOME_TRAF6_MEDIATED_INDUCTION_OF_TAK1_COMPLEX_WITHIN_TLR4_COMPLEX_PTHID_R-HSA-937072	0.769549	1	Bovine
958	REACTOME_COPII_MEDIATED_VESICLE_TRANSPORT_PTHID_R-HSA-204005	0.769258	1	Bovine
959	REACTOME_PREFOLDIN_MEDIATED_TRANSFER_OF_SUBSTRATE_TO_CCT_TRIC_PTHID_R-HSA-389957	0.762937	1	Bovine
960	REACTOME_DOWNSTREAM_TCR_SIGNALING_PTHID_R-HSA-202424	0.76277	1	Bovine
961	REACTOME_EPHA_MEDIATED_GROWTH_CONE_COLLAPSE_PTHID_R-HSA-3928663	0.760675	1	Bovine
962	REACTOME_FORMATION_OF_WDR5_CONTAINING_HISTONE_MODIFYING_COMPLEXES_PTHID_R-HSA-9772755	0.759408	1	Bovine
963	REACTOME_THE_PHOTOTRANSDUCTION_CASCADE_PTHID_R-HSA-2514856	0.757935	1	Bovine
964	REACTOME_VIRAL_MESSENGER_RNA_SYNTHESIS_PTHID_R-HSA-168325	0.756637	1	Bovine
965	REACTOME_RESPONSE_OF_MTB_TO_PHAGOCYTOSIS_PTHID_R-HSA-9637690	0.751868	1	Bovine
966	REACTOME_PCNA_DEPENDENT_LONG_PATCH_BASE_EXCISION_REPAIR_PTHID_R-HSA-5651801	0.750545	1	Bovine
967	REACTOME_RND3_GTPASE_CYCLE_PTHID_R-HSA-9696264	0.746954	1	Bovine
968	REACTOME_DECTIN_1_MEDIATED_NONCANONICAL_NF_KB_SIGNALING_PTHID_R-HSA-5607761	0.745878	1	Bovine
969	REACTOME_COOPERATION_OF_PREFOLDIN_AND_TRIC_CCT_IN_ACTIN_AND_TUBULIN_FOLDING_PTHID_R-HSA-389958	0.744989	1	Bovine
970	REACTOME_SIGNALING_BY_FGFR2_IN_DISEASE_PTHID_R-HSA-5655253	0.743626	1	Bovine
971	REACTOME_OXYGEN_DEPENDENT_PROLINE_HYDROXYLATION_OF_HYPOXIA_INDUCIBLE_FACTOR_ALPHA_PTHID_R-HSA-1234176	0.742874	1	Bovine
972	REACTOME_ABORTIVE_ELONGATION_OF_HIV_1_TRANSCRIPT_IN_THE_ABSENCE_OF_TAT_PTHID_R-HSA-167242	0.742321	1	Bovine
973	REACTOME_REGULATION_OF_TP53_EXPRESSION_AND_DEGRADATION_PTHID_R-HSA-6806003	0.742183	1	Bovine
974	REACTOME_GLYCOLYSIS_PTHID_R-HSA-70171	0.741016	1	Bovine
975	REACTOME_HOST_INTERACTIONS_OF_HIV_FACTORS_PTHID_R-HSA-162909	0.740275	1	Bovine
976	REACTOME_DEGRADATION_OF_AXIN_PTHID_R-HSA-4641257	0.739748	1	Bovine
977	REACTOME_ION_HOMEOSTASIS_PTHID_R-HSA-5578775	0.739437	1	Bovine
978	REACTOME_PLATELET_CALCIUM_HOMEOSTASIS_PTHID_R-HSA-418360	0.738938	1	Bovine
979	REACTOME_COMPLEMENT_CASCADE_PTHID_R-HSA-166658	0.738172	1	Bovine
980	REACTOME_CONSTITUTIVE_SIGNALING_BY_LIGAND_RESPONSIVE_EGFR_CANCER_VARIANTS_PTHID_R-HSA-1236382	0.738153	1	Bovine
981	REACTOME_SIGNALING_BY_LIGAND_RESPONSIVE_EGFR_VARIANTS_IN_CANCER_PTHID_R-HSA-5637815	0.738153	1	Bovine
982	REACTOME_NOTCH3_INTRACELLULAR_DOMAIN_REGULATES_TRANSCRIPTION_PTHID_R-HSA-9013508	0.737167	1	Bovine
983	REACTOME_HSF1_ACTIVATION_PTHID_R-HSA-3371511	0.736445	1	Bovine
984	REACTOME_RHOV_GTPASE_CYCLE_PTHID_R-HSA-9013424	0.736276	1	Bovine
985	REACTOME_NUCLEAR_PORE_COMPLEX_NPC_DISASSEMBLY_PTHID_R-HSA-3301854	0.735804	1	Bovine
986	REACTOME_VIF_MEDIATED_DEGRADATION_OF_APOBEC3G_PTHID_R-HSA-180585	0.734816	1	Bovine
987	REACTOME_NEP_NS2_INTERACTS_WITH_THE_CELLULAR_EXPORT_MACHINERY_PTHID_R-HSA-168333	0.733447	1	Bovine
988	REACTOME_CASPASE_ACTIVATION_VIA_EXTRINSIC_APOPTOTIC_SIGNALLING_PATHWAY_PTHID_R-HSA-5357769	0.732313	1	Bovine
989	REACTOME_INSERTION_OF_TAIL_ANCHORED_PROTEINS_INTO_THE_ENDOPLASMIC_RETICULUM_MEMBRANE_PTHID_R-HSA-9609523	0.728782	1	Bovine
990	REACTOME_DOWNSTREAM_SIGNALING_OF_ACTIVATED_FGFR1_PTHID_R-HSA-5654687	0.726083	1	Bovine
991	REACTOME_REGULATION_OF_APOPTOSIS_PTHID_R-HSA-169911	0.719105	1	Bovine
992	REACTOME_PROCESSIVE_SYNTHESIS_ON_THE_C_STRAND_OF_THE_TELOMERE_PTHID_R-HSA-174414	0.718182	1	Bovine
993	REACTOME_REGULATION_OF_ACTIVATED_PAK_2P34_BY_PROTEASOME_MEDIATED_DEGRADATION_PTHID_R-HSA-211733	0.716821	1	Bovine
994	REACTOME_ASSEMBLY_OF_THE_HIV_VIRION_PTHID_R-HSA-175474	0.71298	1	Bovine
995	REACTOME_GAP_FILLING_DNA_REPAIR_SYNTHESIS_AND_LIGATION_IN_GG_NER_PTHID_R-HSA-5696397	0.711502	1	Bovine
996	REACTOME_DNA_DAMAGE_RECOGNITION_IN_GG_NER_PTHID_R-HSA-5696394	0.710118	1	Bovine
997	REACTOME_INTERACTIONS_OF_REV_WITH_HOST_CELLULAR_PROTEINS_PTHID_R-HSA-177243	0.709784	1	Bovine
998	REACTOME_LAGGING_STRAND_SYNTHESIS_PTHID_R-HSA-69186	0.709535	1	Bovine
999	REACTOME_INTERLEUKIN_12_FAMILY_SIGNALING_PTHID_R-HSA-447115	0.709443	1	Bovine
1000	REACTOME_PHASE_II_CONJUGATION_OF_COMPOUNDS_PTHID_R-HSA-156580	0.708733	1	Bovine
1001	REACTOME_MITOPHAGY_PTHID_R-HSA-5205647	0.708197	1	Bovine
1002	REACTOME_TRANSLOCATION_OF_SLC2A4_GLUT4_TO_THE_PLASMA_MEMBRANE_PTHID_R-HSA-1445148	0.701565	1	Bovine
1003	REACTOME_NEGATIVE_REGULATION_OF_NOTCH4_SIGNALING_PTHID_R-HSA-9604323	0.700636	1	Bovine
1004	REACTOME_GPVI_MEDIATED_ACTIVATION_CASCADE_PTHID_R-HSA-114604	0.699727	1	Bovine
1005	REACTOME_TGFBR3_EXPRESSION_PTHID_R-HSA-9839394	0.698424	1	Bovine
1006	REACTOME_NCAM1_INTERACTIONS_PTHID_R-HSA-419037	0.697419	1	Bovine
1007	REACTOME_TRANSCRIPTIONAL_REGULATION_BY_VENTX_PTHID_R-HSA-8853884	0.696828	1	Bovine
1008	REACTOME_NEGATIVE_REGULATION_OF_MET_ACTIVITY_PTHID_R-HSA-6807004	0.696109	1	Bovine
1009	REACTOME_STABILIZATION_OF_P53_PTHID_R-HSA-69541	0.695404	1	Bovine
1010	REACTOME_EPHB_MEDIATED_FORWARD_SIGNALING_PTHID_R-HSA-3928662	0.694756	1	Bovine
1011	REACTOME_REGULATION_OF_NF_KAPPA_B_SIGNALING_PTHID_R-HSA-9758274	0.694369	1	Bovine
1012	REACTOME_GLUCOSE_METABOLISM_PTHID_R-HSA-70326	0.692964	1	Bovine
1013	REACTOME_DEFECTIVE_HDR_THROUGH_HOMOLOGOUS_RECOMBINATION_REPAIR_HRR_DUE_TO_PALB2_LOSS_OF_BRCA1_BINDING_FUNCTION_PTHID_R-HSA-9704331	0.691921	1	Bovine
1014	REACTOME_DEFECTIVE_HDR_THROUGH_HOMOLOGOUS_RECOMBINATION_REPAIR_HRR_DUE_TO_PALB2_LOSS_OF_BRCA2_RAD51_RAD51C_BINDING_FUNCTION_PTHID_R-HSA-9704646	0.691921	1	Bovine
1015	REACTOME_DEFECTIVE_HOMOLOGOUS_RECOMBINATION_REPAIR_HRR_DUE_TO_BRCA1_LOSS_OF_FUNCTION_PTHID_R-HSA-9701192	0.691921	1	Bovine
1016	REACTOME_DEFECTIVE_HOMOLOGOUS_RECOMBINATION_REPAIR_HRR_DUE_TO_PALB2_LOSS_OF_FUNCTION_PTHID_R-HSA-9701193	0.691921	1	Bovine
1017	REACTOME_VEGFA_VEGFR2_PATHWAY_PTHID_R-HSA-4420097	0.689432	1	Bovine
1018	REACTOME_FORMATION_OF_THE_NON_CANONICAL_BAF_NCBAF_COMPLEX_PTHID_R-HSA-9933947	0.68752	1	Bovine
1019	REACTOME_POST_CHAPERONIN_TUBULIN_FOLDING_PATHWAY_PTHID_R-HSA-389977	0.687427	1	Bovine
1020	REACTOME_REV_MEDIATED_NUCLEAR_EXPORT_OF_HIV_RNA_PTHID_R-HSA-165054	0.685808	1	Bovine
1021	REACTOME_SIGNALING_BY_SCF_KIT_PTHID_R-HSA-1433557	0.682651	1	Bovine
1022	REACTOME_MISMATCH_REPAIR_PTHID_R-HSA-5358508	0.681794	1	Bovine
1023	REACTOME_SIGNALING_BY_ALK_PTHID_R-HSA-201556	0.681074	1	Bovine
1024	REACTOME_DEGRADATION_OF_CRY_AND_PER_PROTEINS_PTHID_R-HSA-9932298	0.679161	1	Bovine
1025	REACTOME_SELECTIVE_AUTOPHAGY_PTHID_R-HSA-9663891	0.677475	1	Bovine
1026	REACTOME_RAS_PROCESSING_PTHID_R-HSA-9648002	0.6748	1	Bovine
1027	REACTOME_LEISHMANIA_INFECTION_PTHID_R-HSA-9658195	0.67308	1	Bovine
1028	REACTOME_PARASITIC_INFECTION_PATHWAYS_PTHID_R-HSA-9824443	0.67308	1	Bovine
1029	REACTOME_VPU_MEDIATED_DEGRADATION_OF_CD4_PTHID_R-HSA-180534	0.672697	1	Bovine
1030	REACTOME_NUCLEAR_ENVELOPE_BREAKDOWN_PTHID_R-HSA-2980766	0.666301	1	Bovine
1031	REACTOME_EXPORT_OF_VIRAL_RIBONUCLEOPROTEINS_FROM_NUCLEUS_PTHID_R-HSA-168274	0.665387	1	Bovine
1032	REACTOME_PROCESSIVE_SYNTHESIS_ON_THE_LAGGING_STRAND_PTHID_R-HSA-69183	0.663423	1	Bovine
1033	REACTOME_CELL_EXTRACELLULAR_MATRIX_INTERACTIONS_PTHID_R-HSA-446353	0.662124	1	Bovine
1034	REACTOME_ACTIVATION_OF_NMDA_RECEPTORS_AND_POSTSYNAPTIC_EVENTS_PTHID_R-HSA-442755	0.661533	1	Bovine
1035	REACTOME_FLT3_SIGNALING_IN_DISEASE_PTHID_R-HSA-9682385	0.658164	1	Bovine
1036	REACTOME_RET_SIGNALING_PTHID_R-HSA-8853659	0.657658	1	Bovine
1037	REACTOME_MAP2K_AND_MAPK_ACTIVATION_PTHID_R-HSA-5674135	0.65744	1	Bovine
1038	REACTOME_RESOLUTION_OF_D_LOOP_STRUCTURES_THROUGH_SYNTHESIS_DEPENDENT_STRAND_ANNEALING_SDSA__PTHID_R-HSA-5693554	0.655916	1	Bovine
1039	REACTOME_PINK1_PRKN_MEDIATED_MITOPHAGY_PTHID_R-HSA-5205685	0.655753	1	Bovine
1040	REACTOME_PLASMA_LIPOPROTEIN_CLEARANCE_PTHID_R-HSA-8964043	0.655638	1	Bovine
1041	REACTOME_BUDDING_AND_MATURATION_OF_HIV_VIRION_PTHID_R-HSA-162588	0.654678	1	Bovine
1042	REACTOME_THE_ROLE_OF_GTSE1_IN_G2_M_PROGRESSION_AFTER_G2_CHECKPOINT_PTHID_R-HSA-8852276	0.653642	1	Bovine
1043	REACTOME_UBIQUITIN_DEPENDENT_DEGRADATION_OF_CYCLIN_D_PTHID_R-HSA-75815	0.65213	1	Bovine
1044	REACTOME_CARBOXYTERMINAL_POST_TRANSLATIONAL_MODIFICATIONS_OF_TUBULIN_PTHID_R-HSA-8955332	0.650943	1	Bovine
1045	REACTOME_FORMATION_OF_THE_EARLY_ELONGATION_COMPLEX_PTHID_R-HSA-113418	0.645774	1	Bovine
1046	REACTOME_FORMATION_OF_THE_HIV_1_EARLY_ELONGATION_COMPLEX_PTHID_R-HSA-167158	0.645774	1	Bovine
1047	REACTOME_STIMULI_SENSING_CHANNELS_PTHID_R-HSA-2672351	0.63902	1	Bovine
1048	REACTOME_ENDOSOMAL_SORTING_COMPLEX_REQUIRED_FOR_TRANSPORT_ESCRT__PTHID_R-HSA-917729	0.637473	1	Bovine
1049	REACTOME_STRIATED_MUSCLE_CONTRACTION_PTHID_R-HSA-390522	0.636697	1	Bovine
1050	REACTOME_APOPTOTIC_CLEAVAGE_OF_CELLULAR_PROTEINS_PTHID_R-HSA-111465	0.633605	1	Bovine
1051	REACTOME_PROCESSING_OF_SMDT1_PTHID_R-HSA-8949664	0.62888	1	Bovine
1052	REACTOME_IMPAIRED_BRCA2_BINDING_TO_PALB2_PTHID_R-HSA-9709603	0.628494	1	Bovine
1053	REACTOME_EXTENSION_OF_TELOMERES_PTHID_R-HSA-180786	0.624591	1	Bovine
1054	REACTOME_RESPIRATORY_SYNCYTIAL_VIRUS_RSV_GENOME_REPLICATION_TRANSCRIPTION_AND_TRANSLATION_PTHID_R-HSA-9820965	0.623143	1	Bovine
1055	REACTOME_AUTODEGRADATION_OF_THE_E3_UBIQUITIN_LIGASE_COP1_PTHID_R-HSA-349425	0.62208	1	Bovine
1056	REACTOME_SCF_BETA_TRCP_MEDIATED_DEGRADATION_OF_EMI1_PTHID_R-HSA-174113	0.618838	1	Bovine
1057	REACTOME_GLUTAMATE_NEUROTRANSMITTER_RELEASE_CYCLE_PTHID_R-HSA-210500	0.618159	1	Bovine
1058	REACTOME_INITIATION_OF_NUCLEAR_ENVELOPE_NE_REFORMATION_PTHID_R-HSA-2995383	0.617407	1	Bovine
1059	REACTOME_INSULIN_PROCESSING_PTHID_R-HSA-264876	0.613958	1	Bovine
1060	REACTOME_PRESYNAPTIC_PHASE_OF_HOMOLOGOUS_DNA_PAIRING_AND_STRAND_EXCHANGE_PTHID_R-HSA-5693616	0.609731	1	Bovine
1061	REACTOME_REGULATION_OF_TP53_DEGRADATION_PTHID_R-HSA-6804757	0.606748	1	Bovine
1062	REACTOME_RNA_POL_II_CTD_PHOSPHORYLATION_AND_INTERACTION_WITH_CE_DURING_HIV_INFECTION_PTHID_R-HSA-167160	0.602907	1	Bovine
1063	REACTOME_RNA_POL_II_CTD_PHOSPHORYLATION_AND_INTERACTION_WITH_CE_PTHID_R-HSA-77075	0.602907	1	Bovine
1064	REACTOME_MRNA_CAPPING_PTHID_R-HSA-72086	0.602519	1	Bovine
1065	REACTOME_TRANSCRIPTION_OF_E2F_TARGETS_UNDER_NEGATIVE_CONTROL_BY_P107_RBL1_AND_P130_RBL2_IN_COMPLEX_WITH_HDAC1_PTHID_R-HSA-1362300	0.601947	1	Bovine
1066	REACTOME_COMPLEX_IV_ASSEMBLY_PTHID_R-HSA-9864848	0.601558	1	Bovine
1067	REACTOME_GSK3B_MEDIATED_PROTEASOMAL_DEGRADATION_OF_PD_L1_CD274__PTHID_R-HSA-9929356	0.600156	1	Bovine
1068	REACTOME_AUF1_HNRNP_D0_BINDS_AND_DESTABILIZES_MRNA_PTHID_R-HSA-450408	0.598922	1	Bovine
1069	REACTOME_AZATHIOPRINE_ADME_PTHID_R-HSA-9748787	0.596226	1	Bovine
1070	REACTOME_INLB_MEDIATED_ENTRY_OF_LISTERIA_MONOCYTOGENES_INTO_HOST_CELL_PTHID_R-HSA-8875360	0.59588	1	Bovine
1071	REACTOME_DEFECTIVE_HOMOLOGOUS_RECOMBINATION_REPAIR_HRR_DUE_TO_BRCA2_LOSS_OF_FUNCTION_PTHID_R-HSA-9701190	0.59453	1	Bovine
1072	REACTOME_DISEASES_OF_DNA_DOUBLE_STRAND_BREAK_REPAIR_PTHID_R-HSA-9675136	0.59453	1	Bovine
1073	REACTOME_REMOVAL_OF_THE_FLAP_INTERMEDIATE_FROM_THE_C_STRAND_PTHID_R-HSA-174437	0.593563	1	Bovine
1074	REACTOME_SIGNALING_BY_CYTOSOLIC_FGFR1_FUSION_MUTANTS_PTHID_R-HSA-1839117	0.591978	1	Bovine
1075	REACTOME_DEGRADATION_OF_DVL_PTHID_R-HSA-4641258	0.583979	1	Bovine
1076	REACTOME_HDR_THROUGH_HOMOLOGOUS_RECOMBINATION_HRR__PTHID_R-HSA-5685942	0.583461	1	Bovine
1077	REACTOME_HOMOLOGOUS_DNA_PAIRING_AND_STRAND_EXCHANGE_PTHID_R-HSA-5693579	0.578171	1	Bovine
1078	REACTOME_GSK3B_AND_BTRC_CUL1_MEDIATED_DEGRADATION_OF_NFE2L2_PTHID_R-HSA-9762114	0.573957	1	Bovine
1079	REACTOME_FBXL7_DOWN_REGULATES_AURKA_DURING_MITOTIC_ENTRY_AND_IN_EARLY_MITOSIS_PTHID_R-HSA-8854050	0.572746	1	Bovine
1080	REACTOME_PRE_NOTCH_PROCESSING_IN_GOLGI_PTHID_R-HSA-1912420	0.56634	1	Bovine
1081	REACTOME_POST_NMDA_RECEPTOR_ACTIVATION_EVENTS_PTHID_R-HSA-438064	0.565246	1	Bovine
1082	REACTOME_SIGNAL_TRANSDUCTION_BY_L1_PTHID_R-HSA-445144	0.561546	1	Bovine
1083	REACTOME_RHO_GTPASES_ACTIVATE_WASPS_AND_WAVES_PTHID_R-HSA-5663213	0.559756	1	Bovine
1084	REACTOME_SIGNALING_BY_CSF1_M_CSF_IN_MYELOID_CELLS_PTHID_R-HSA-9680350	0.55641	1	Bovine
1085	REACTOME_AUTODEGRADATION_OF_CDH1_BY_CDH1_APC_C_PTHID_R-HSA-174084	0.552414	1	Bovine
1086	REACTOME_MITOCHONDRIAL_PROTEIN_IMPORT_PTHID_R-HSA-1268020	0.550516	1	Bovine
1087	REACTOME_MITOCHONDRIAL_CALCIUM_ION_TRANSPORT_PTHID_R-HSA-8949215	0.550454	1	Bovine
1088	REACTOME_DEGRADATION_OF_GLI2_BY_THE_PROTEASOME_PTHID_R-HSA-5610783	0.548436	1	Bovine
1089	REACTOME_AMPK_INDUCED_ERAD_AND_LYSOSOME_MEDIATED_DEGRADATION_OF_PD_L1_CD274__PTHID_R-HSA-9931269	0.544645	1	Bovine
1090	REACTOME_TELOMERE_EXTENSION_BY_TELOMERASE_PTHID_R-HSA-171319	0.542152	1	Bovine
1091	REACTOME_GLI3_IS_PROCESSED_TO_GLI3R_BY_THE_PROTEASOME_PTHID_R-HSA-5610785	0.530355	1	Bovine
1092	REACTOME_SYNTHESIS_OF_PIPS_AT_THE_GOLGI_MEMBRANE_PTHID_R-HSA-1660514	0.527978	1	Bovine
1093	REACTOME_APOPTOTIC_FACTOR_MEDIATED_RESPONSE_PTHID_R-HSA-111471	0.509319	1	Bovine
1094	REACTOME_SUMOYLATION_OF_DNA_METHYLATION_PROTEINS_PTHID_R-HSA-4655427	0.502828	1	Bovine
1095	REACTOME_LDL_CLEARANCE_PTHID_R-HSA-8964038	0.50149	1	Bovine
1096	REACTOME_NUCLEAR_ENVELOPE_NE_REASSEMBLY_PTHID_R-HSA-2995410	0.499303	1	Bovine
1097	REACTOME_POSTMITOTIC_NUCLEAR_PORE_COMPLEX_NPC_REFORMATION_PTHID_R-HSA-9615933	0.497704	1	Bovine
1098	REACTOME_FCGR3A_MEDIATED_PHAGOCYTOSIS_PTHID_R-HSA-9664422	0.486362	1	Bovine
1099	REACTOME_LEISHMANIA_PHAGOCYTOSIS_PTHID_R-HSA-9664417	0.486362	1	Bovine
1100	REACTOME_PARASITE_INFECTION_PTHID_R-HSA-9664407	0.486362	1	Bovine
1101	REACTOME_TELOMERE_C_STRAND_LAGGING_STRAND_SYNTHESIS_PTHID_R-HSA-174417	0.48203	1	Bovine
1102	REACTOME_COOPERATION_OF_PDCL_PHLP1_AND_TRIC_CCT_IN_G_PROTEIN_BETA_FOLDING_PTHID_R-HSA-6814122	0.439515	1	Bovine
1103	REACTOME_SIGNALING_BY_FLT3_FUSION_PROTEINS_PTHID_R-HSA-9703465	0.303957	1	Bovine
1104	REACTOME_THROMBOXANE_SIGNALLING_THROUGH_TP_RECEPTOR_PTHID_R-HSA-428930	-0.459616	1	Bovine
1105	REACTOME_METABOLISM_OF_STEROID_HORMONES_PTHID_R-HSA-196071	-0.472215	1	Bovine
1106	REACTOME_ATTACHMENT_OF_BACTERIA_TO_EPITHELIAL_CELLS_PTHID_R-HSA-9638630	-0.483274	1	Bovine
1107	REACTOME_BIOFILM_FORMATION_PTHID_R-HSA-9931953	-0.483274	1	Bovine
1108	REACTOME_RESOLUTION_OF_AP_SITES_VIA_THE_MULTIPLE_NUCLEOTIDE_PATCH_REPLACEMENT_PATHWAY_PTHID_R-HSA-110373	-0.486576	1	Bovine
1109	REACTOME_DOPAMINE_NEUROTRANSMITTER_RELEASE_CYCLE_PTHID_R-HSA-212676	-0.488216	1	Bovine
1110	REACTOME_SEALING_OF_THE_NUCLEAR_ENVELOPE_NE_BY_ESCRT_III_PTHID_R-HSA-9668328	-0.509297	1	Bovine
1111	REACTOME_HEDGEHOG_LIGAND_BIOGENESIS_PTHID_R-HSA-5358346	-0.511609	1	Bovine
1112	REACTOME_METABOLISM_OF_NITRIC_OXIDE_NOS3_ACTIVATION_AND_REGULATION_PTHID_R-HSA-202131	-0.517112	1	Bovine
1113	REACTOME_REGULATION_OF_ORNITHINE_DECARBOXYLASE_ODC__PTHID_R-HSA-350562	-0.517673	1	Bovine
1114	REACTOME_RHO_GTPASES_ACTIVATE_NADPH_OXIDASES_PTHID_R-HSA-5668599	-0.531485	1	Bovine
1115	REACTOME_GLOBAL_GENOME_NUCLEOTIDE_EXCISION_REPAIR_GG_NER__PTHID_R-HSA-5696399	-0.531727	1	Bovine
1116	REACTOME_REGULATION_OF_TP53_ACTIVITY_THROUGH_ACETYLATION_PTHID_R-HSA-6804758	-0.542287	1	Bovine
1117	REACTOME_METABOLISM_OF_COFACTORS_PTHID_R-HSA-8978934	-0.545792	1	Bovine
1118	REACTOME_DUAL_INCISION_IN_GG_NER_PTHID_R-HSA-5696400	-0.546331	1	Bovine
1119	REACTOME_RECYCLING_PATHWAY_OF_L1_PTHID_R-HSA-437239	-0.546632	1	Bovine
1120	REACTOME_DEFECTIVE_CFTR_CAUSES_CYSTIC_FIBROSIS_PTHID_R-HSA-5678895	-0.550894	1	Bovine
1121	REACTOME_INWARDLY_RECTIFYING_K_CHANNELS_PTHID_R-HSA-1296065	-0.552285	1	Bovine
1122	REACTOME_ARACHIDONATE_METABOLISM_PTHID_R-HSA-2142753	-0.552745	1	Bovine
1123	REACTOME_HH_MUTANTS_ABROGATE_LIGAND_SECRETION_PTHID_R-HSA-5387390	-0.559493	1	Bovine
1124	REACTOME_LAMININ_INTERACTIONS_PTHID_R-HSA-3000157	-0.566242	1	Bovine
1125	REACTOME_ACTIVATION_OF_G_PROTEIN_GATED_POTASSIUM_CHANNELS_PTHID_R-HSA-1296041	-0.567756	1	Bovine
1126	REACTOME_G_PROTEIN_GATED_POTASSIUM_CHANNELS_PTHID_R-HSA-1296059	-0.567756	1	Bovine
1127	REACTOME_INHIBITION_OF_VOLTAGE_GATED_CA2_CHANNELS_VIA_GBETA_GAMMA_SUBUNITS_PTHID_R-HSA-997272	-0.567756	1	Bovine
1128	REACTOME_PROTEASOME_ASSEMBLY_PTHID_R-HSA-9907900	-0.568115	1	Bovine
1129	REACTOME_E2F_MEDIATED_REGULATION_OF_DNA_REPLICATION_PTHID_R-HSA-113510	-0.572828	1	Bovine
1130	REACTOME_HH_MUTANTS_ARE_DEGRADED_BY_ERAD_PTHID_R-HSA-5362768	-0.573198	1	Bovine
1131	REACTOME_COPI_INDEPENDENT_GOLGI_TO_ER_RETROGRADE_TRAFFIC_PTHID_R-HSA-6811436	-0.582145	1	Bovine
1132	REACTOME_CROSS_PRESENTATION_OF_SOLUBLE_EXOGENOUS_ANTIGENS_ENDOSOMES__PTHID_R-HSA-1236978	-0.585818	1	Bovine
1133	REACTOME_HIV_TRANSCRIPTION_INITIATION_PTHID_R-HSA-167161	-0.586616	1	Bovine
1134	REACTOME_RNA_POLYMERASE_II_HIV_PROMOTER_ESCAPE_PTHID_R-HSA-167162	-0.586616	1	Bovine
1135	REACTOME_RNA_POLYMERASE_II_PROMOTER_ESCAPE_PTHID_R-HSA-73776	-0.586616	1	Bovine
1136	REACTOME_RNA_POLYMERASE_II_TRANSCRIPTION_INITIATION_AND_PROMOTER_CLEARANCE_PTHID_R-HSA-76042	-0.586616	1	Bovine
1137	REACTOME_RNA_POLYMERASE_II_TRANSCRIPTION_INITIATION_PTHID_R-HSA-75953	-0.586616	1	Bovine
1138	REACTOME_RNA_POLYMERASE_II_TRANSCRIPTION_PRE_INITIATION_AND_PROMOTER_OPENING_PTHID_R-HSA-73779	-0.586616	1	Bovine
1139	REACTOME_G_PROTEIN_ACTIVATION_PTHID_R-HSA-202040	-0.587013	1	Bovine
1140	REACTOME_CASPASE_ACTIVATION_VIA_DEATH_RECEPTORS_IN_THE_PRESENCE_OF_LIGAND_PTHID_R-HSA-140534	-0.587437	1	Bovine
1141	REACTOME_TBC_RABGAPS_PTHID_R-HSA-8854214	-0.58745	1	Bovine
1142	REACTOME_APC_C_CDC20_MEDIATED_DEGRADATION_OF_SECURIN_PTHID_R-HSA-174154	-0.591881	1	Bovine
1143	REACTOME_DEGRADATION_OF_GLI1_BY_THE_PROTEASOME_PTHID_R-HSA-5610780	-0.592629	1	Bovine
1144	REACTOME_SIGNALING_BY_KIT_IN_DISEASE_PTHID_R-HSA-9669938	-0.594442	1	Bovine
1145	REACTOME_SIGNALING_BY_PHOSPHORYLATED_JUXTAMEMBRANE_EXTRACELLULAR_AND_KINASE_DOMAIN_KIT_MUTANTS_PTHID_R-HSA-9670439	-0.594442	1	Bovine
1146	REACTOME_CREB1_PHOSPHORYLATION_THROUGH_NMDA_RECEPTOR_MEDIATED_ACTIVATION_OF_RAS_SIGNALING_PTHID_R-HSA-442742	-0.601323	1	Bovine
1147	REACTOME_LISTERIA_MONOCYTOGENES_ENTRY_INTO_HOST_CELLS_PTHID_R-HSA-8876384	-0.610338	1	Bovine
1148	REACTOME_PROSTACYCLIN_SIGNALLING_THROUGH_PROSTACYCLIN_RECEPTOR_PTHID_R-HSA-392851	-0.616456	1	Bovine
1149	REACTOME_GLUTAMATE_BINDING_ACTIVATION_OF_AMPA_RECEPTORS_AND_SYNAPTIC_PLASTICITY_PTHID_R-HSA-399721	-0.619233	1	Bovine
1150	REACTOME_TRAFFICKING_OF_AMPA_RECEPTORS_PTHID_R-HSA-399719	-0.619233	1	Bovine
1151	REACTOME_SULFUR_AMINO_ACID_METABOLISM_PTHID_R-HSA-1614635	-0.631294	1	Bovine
1152	REACTOME_INFLAMMASOMES_PTHID_R-HSA-622312	-0.63138	1	Bovine
1153	REACTOME_RHO_GTPASES_ACTIVATE_PAKS_PTHID_R-HSA-5627123	-0.632766	1	Bovine
1154	REACTOME_ANTIGEN_ACTIVATES_B_CELL_RECEPTOR_BCR_LEADING_TO_GENERATION_OF_SECOND_MESSENGERS_PTHID_R-HSA-983695	-0.633096	1	Bovine
1155	REACTOME_REGULATION_OF_INSULIN_SECRETION_PTHID_R-HSA-422356	-0.63421	1	Bovine
1156	REACTOME_POLYMERASE_SWITCHING_ON_THE_C_STRAND_OF_THE_TELOMERE_PTHID_R-HSA-174411	-0.636508	1	Bovine
1157	REACTOME_UCH_PROTEINASES_PTHID_R-HSA-5689603	-0.641676	1	Bovine
1158	REACTOME_ANTIGEN_PROCESSING_UB_ATP_INDEPENDENT_PROTEASOMAL_DEGRADATION_PTHID_R-HSA-9912633	-0.642489	1	Bovine
1159	REACTOME_CDC20_PHOSPHO_APC_C_MEDIATED_DEGRADATION_OF_CYCLIN_A_PTHID_R-HSA-174184	-0.646835	1	Bovine
1160	REACTOME_REGULATION_OF_CDH1_FUNCTION_PTHID_R-HSA-9764561	-0.649993	1	Bovine
1161	REACTOME_CYCLIN_A_B1_B2_ASSOCIATED_EVENTS_DURING_G2_M_TRANSITION_PTHID_R-HSA-69273	-0.656583	1	Bovine
1162	REACTOME_ABC_FAMILY_PROTEINS_MEDIATED_TRANSPORT_PTHID_R-HSA-382556	-0.658562	1	Bovine
1163	REACTOME_MTORC1_MEDIATED_SIGNALLING_PTHID_R-HSA-166208	-0.658865	1	Bovine
1164	REACTOME_GAMMA_CARBOXYLATION_HYPUSINYLATION_HYDROXYLATION_AND_ARYLSULFATASE_ACTIVATION_PTHID_R-HSA-163841	-0.659849	1	Bovine
1165	REACTOME_DETOXIFICATION_OF_REACTIVE_OXYGEN_SPECIES_PTHID_R-HSA-3299685	-0.660031	1	Bovine
1166	REACTOME_APC_C_CDC20_MEDIATED_DEGRADATION_OF_MITOTIC_PROTEINS_PTHID_R-HSA-176409	-0.668099	1	Bovine
1167	REACTOME_ANTI_INFLAMMATORY_RESPONSE_FAVOURING_LEISHMANIA_PARASITE_INFECTION_PTHID_R-HSA-9662851	-0.670787	1	Bovine
1168	REACTOME_LEISHMANIA_PARASITE_GROWTH_AND_SURVIVAL_PTHID_R-HSA-9664433	-0.670787	1	Bovine
1169	REACTOME_RESOLUTION_OF_D_LOOP_STRUCTURES_PTHID_R-HSA-5693537	-0.672266	1	Bovine
1170	REACTOME_NEUROTRANSMITTER_RECEPTORS_AND_POSTSYNAPTIC_SIGNAL_TRANSMISSION_PTHID_R-HSA-112314	-0.67332	1	Bovine
1171	REACTOME_GLUCAGON_LIKE_PEPTIDE_1_GLP1_REGULATES_INSULIN_SECRETION_PTHID_R-HSA-381676	-0.673798	1	Bovine
1172	REACTOME_NOTCH_HLH_TRANSCRIPTION_PATHWAY_PTHID_R-HSA-350054	-0.675794	1	Bovine
1173	REACTOME_GLUCAGON_TYPE_LIGAND_RECEPTORS_PTHID_R-HSA-420092	-0.676913	1	Bovine
1174	REACTOME_APC_CDC20_MEDIATED_DEGRADATION_OF_CELL_CYCLE_PROTEINS_PRIOR_TO_SATISFATION_OF_THE_CELL_CYCLE_CHECKPOINT_PTHID_R-HSA-179419	-0.679675	1	Bovine
1175	REACTOME_RESOLUTION_OF_D_LOOP_STRUCTURES_THROUGH_HOLLIDAY_JUNCTION_INTERMEDIATES_PTHID_R-HSA-5693568	-0.682587	1	Bovine
1176	REACTOME_REGULATION_OF_APC_C_ACTIVATORS_BETWEEN_G1_S_AND_EARLY_ANAPHASE_PTHID_R-HSA-176408	-0.68299	1	Bovine
1177	REACTOME_PKR_MEDIATED_SIGNALING_PTHID_R-HSA-9833482	-0.685514	1	Bovine
1178	REACTOME_SUMOYLATION_OF_DNA_REPLICATION_PROTEINS_PTHID_R-HSA-4615885	-0.689574	1	Bovine
1179	REACTOME_REGULATION_OF_PD_L1_CD274_POST_TRANSLATIONAL_MODIFICATION_PTHID_R-HSA-9909615	-0.692608	1	Bovine
1180	REACTOME_REGULATION_OF_ACTIN_DYNAMICS_FOR_PHAGOCYTIC_CUP_FORMATION_PTHID_R-HSA-2029482	-0.692918	1	Bovine
1181	REACTOME_RRNA_PROCESSING_IN_THE_MITOCHONDRION_PTHID_R-HSA-8868766	-0.693137	1	Bovine
1182	REACTOME_OPIOID_SIGNALLING_PTHID_R-HSA-111885	-0.693865	1	Bovine
1183	REACTOME_HIGH_LAMINAR_FLOW_SHEAR_STRESS_ACTIVATES_SIGNALING_BY_PIEZO1_AND_PECAM1_CDH5_KDR_IN_ENDOTHELIAL_CELLS_PTHID_R-HSA-9856530	-0.695545	1	Bovine
1184	REACTOME_CD209_DC_SIGN_SIGNALING_PTHID_R-HSA-5621575	-0.703931	1	Bovine
1185	REACTOME_DEGRADATION_OF_CDH1_PTHID_R-HSA-9766229	-0.709066	1	Bovine
1186	REACTOME_DRUG_ADME_PTHID_R-HSA-9748784	-0.714798	1	Bovine
1187	REACTOME_SIGNALING_BY_FLT3_ITD_AND_TKD_MUTANTS_PTHID_R-HSA-9703648	-0.719812	1	Bovine
1188	REACTOME_APC_C_CDC20_MEDIATED_DEGRADATION_OF_CYCLIN_B_PTHID_R-HSA-174048	-0.719975	1	Bovine
1189	REACTOME_SIGNALING_BY_VEGF_PTHID_R-HSA-194138	-0.721128	1	Bovine
1190	REACTOME_NEPHRIN_FAMILY_INTERACTIONS_PTHID_R-HSA-373753	-0.726967	1	Bovine
1191	REACTOME_HS_GAG_DEGRADATION_PTHID_R-HSA-2024096	-0.731086	1	Bovine
1192	REACTOME_RAF_ACTIVATION_PTHID_R-HSA-5673000	-0.731289	1	Bovine
1193	REACTOME_CHAPERONE_MEDIATED_AUTOPHAGY_PTHID_R-HSA-9613829	-0.733839	1	Bovine
1194	REACTOME_G_ALPHA_12_13_SIGNALLING_EVENTS_PTHID_R-HSA-416482	-0.735366	1	Bovine
1195	REACTOME_DOWNSTREAM_SIGNAL_TRANSDUCTION_PTHID_R-HSA-186763	-0.73538	1	Bovine
1196	REACTOME_ABERRANT_REGULATION_OF_MITOTIC_EXIT_IN_CANCER_DUE_TO_RB1_DEFECTS_PTHID_R-HSA-9687136	-0.735957	1	Bovine
1197	REACTOME_NICOTINATE_METABOLISM_PTHID_R-HSA-196807	-0.743526	1	Bovine
1198	REACTOME_MATURATION_OF_NUCLEOPROTEIN_PTHID_R-HSA-9694631	-0.743578	1	Bovine
1199	REACTOME_DISEASES_OF_CARBOHYDRATE_METABOLISM_PTHID_R-HSA-5663084	-0.748136	1	Bovine
1200	REACTOME_INTERCONVERSION_OF_NUCLEOTIDE_DI_AND_TRIPHOSPHATES_PTHID_R-HSA-499943	-0.749446	1	Bovine
1201	REACTOME_REGULATION_OF_SIGNALING_BY_CBL_PTHID_R-HSA-912631	-0.752249	1	Bovine
1202	REACTOME_ACTIVATION_OF_KAINATE_RECEPTORS_UPON_GLUTAMATE_BINDING_PTHID_R-HSA-451326	-0.76114	1	Bovine
1203	REACTOME_G_ALPHA_Z_SIGNALLING_EVENTS_PTHID_R-HSA-418597	-0.762044	1	Bovine
1204	REACTOME_ACTIVATION_OF_APC_C_AND_APC_C_CDC20_MEDIATED_DEGRADATION_OF_MITOTIC_PROTEINS_PTHID_R-HSA-176814	-0.762914	1	Bovine
1205	REACTOME_G_BETA_GAMMA_SIGNALLING_THROUGH_PLC_BETA_PTHID_R-HSA-418217	-0.763047	1	Bovine
1206	REACTOME_PRESYNAPTIC_FUNCTION_OF_KAINATE_RECEPTORS_PTHID_R-HSA-500657	-0.763047	1	Bovine
1207	REACTOME_FCGAMMA_RECEPTOR_FCGR_DEPENDENT_PHAGOCYTOSIS_PTHID_R-HSA-2029480	-0.764569	1	Bovine
1208	REACTOME_SEMA4D_INDUCED_CELL_MIGRATION_AND_GROWTH_CONE_COLLAPSE_PTHID_R-HSA-416572	-0.768922	1	Bovine
1209	REACTOME_HEDGEHOG_OFF_STATE_PTHID_R-HSA-5610787	-0.770715	1	Bovine
1210	REACTOME_ION_TRANSPORT_BY_P_TYPE_ATPASES_PTHID_R-HSA-936837	-0.774011	1	Bovine
1211	REACTOME_DISEASES_OF_DNA_REPAIR_PTHID_R-HSA-9675135	-0.775632	1	Bovine
1212	REACTOME_DAP12_INTERACTIONS_PTHID_R-HSA-2172127	-0.780163	1	Bovine
1213	REACTOME_ABC_TRANSPORTER_DISORDERS_PTHID_R-HSA-5619084	-0.780244	1	Bovine
1214	REACTOME_APC_C_MEDIATED_DEGRADATION_OF_CELL_CYCLE_PROTEINS_PTHID_R-HSA-174143	-0.784351	1	Bovine
1215	REACTOME_REGULATION_OF_MITOTIC_CELL_CYCLE_PTHID_R-HSA-453276	-0.784351	1	Bovine
1216	REACTOME_APC_CDC20_MEDIATED_DEGRADATION_OF_NEK2A_PTHID_R-HSA-179409	-0.786624	1	Bovine
1217	REACTOME_GOLGI_ASSOCIATED_VESICLE_BIOGENESIS_PTHID_R-HSA-432722	-0.786753	1	Bovine
1218	REACTOME_FORMATION_OF_INCISION_COMPLEX_IN_GG_NER_PTHID_R-HSA-5696395	-0.787294	1	Bovine
1219	REACTOME_AUTOPHAGY_PTHID_R-HSA-9612973	-0.788966	1	Bovine
1220	REACTOME_SIGNALING_BY_INSULIN_RECEPTOR_PTHID_R-HSA-74752	-0.790338	1	Bovine
1221	REACTOME_NEUROTRANSMITTER_RELEASE_CYCLE_PTHID_R-HSA-112310	-0.790996	1	Bovine
1222	REACTOME_TP53_REGULATES_TRANSCRIPTION_OF_GENES_INVOLVED_IN_G2_CELL_CYCLE_ARREST_PTHID_R-HSA-6804114	-0.792128	1	Bovine
1223	REACTOME_PLATELET_AGGREGATION_PLUG_FORMATION__PTHID_R-HSA-76009	-0.792252	1	Bovine
1224	REACTOME_RESPIRATORY_ELECTRON_TRANSPORT_PTHID_R-HSA-611105	-0.792627	1	Bovine
1225	REACTOME_ER_TO_GOLGI_ANTEROGRADE_TRANSPORT_PTHID_R-HSA-199977	-0.793082	1	Bovine
1226	REACTOME_APC_C_CDH1_MEDIATED_DEGRADATION_OF_CDC20_AND_OTHER_APC_C_CDH1_TARGETED_PROTEINS_IN_LATE_MITOSIS_EARLY_G1_PTHID_R-HSA-174178	-0.797442	1	Bovine
1227	REACTOME_UB_SPECIFIC_PROCESSING_PROTEASES_PTHID_R-HSA-5689880	-0.798577	1	Bovine
1228	REACTOME_REGULATED_NECROSIS_PTHID_R-HSA-5218859	-0.799554	1	Bovine
1229	REACTOME_ADP_SIGNALLING_THROUGH_P2Y_PURINOCEPTOR_12_PTHID_R-HSA-392170	-0.800017	1	Bovine
1230	REACTOME_RHOG_GTPASE_CYCLE_PTHID_R-HSA-9013408	-0.80307	1	Bovine
1231	REACTOME_RHO_GTPASE_CYCLE_PTHID_R-HSA-9012999	-0.803262	1	Bovine
1232	REACTOME_SYNTHESIS_OF_PIPS_AT_THE_EARLY_ENDOSOME_MEMBRANE_PTHID_R-HSA-1660516	-0.803531	1	Bovine
1233	REACTOME_MITOCHONDRIAL_UNFOLDED_PROTEIN_RESPONSE_UPRMT__PTHID_R-HSA-9841251	-0.803913	1	Bovine
1234	REACTOME_EPH_EPHRIN_SIGNALING_PTHID_R-HSA-2682334	-0.810515	1	Bovine
1235	REACTOME_DAP12_SIGNALING_PTHID_R-HSA-2424491	-0.810709	1	Bovine
1236	REACTOME_RESPIRATORY_SYNCYTIAL_VIRUS_RSV_ATTACHMENT_AND_ENTRY_PTHID_R-HSA-9820960	-0.811301	1	Bovine
1237	REACTOME_RETROGRADE_TRANSPORT_AT_THE_TRANS_GOLGI_NETWORK_PTHID_R-HSA-6811440	-0.812755	1	Bovine
1238	REACTOME_MACROAUTOPHAGY_PTHID_R-HSA-1632852	-0.813155	1	Bovine
1239	REACTOME_PROTEIN_METHYLATION_PTHID_R-HSA-8876725	-0.814245	1	Bovine
1240	REACTOME_SUMOYLATION_OF_TRANSCRIPTION_COFACTORS_PTHID_R-HSA-3899300	-0.814963	1	Bovine
1241	REACTOME_HEDGEHOG_ON_STATE_PTHID_R-HSA-5632684	-0.816689	1	Bovine
1242	REACTOME_HSP90_CHAPERONE_CYCLE_FOR_STEROID_HORMONE_RECEPTORS_SHR_IN_THE_PRESENCE_OF_LIGAND_PTHID_R-HSA-3371497	-0.81757	1	Bovine
1243	REACTOME_VXPX_CARGO_TARGETING_TO_CILIUM_PTHID_R-HSA-5620916	-0.818007	1	Bovine
1244	REACTOME_INTERLEUKIN_12_SIGNALING_PTHID_R-HSA-9020591	-0.818756	1	Bovine
1245	REACTOME_ACYL_CHAIN_REMODELLING_OF_PC_PTHID_R-HSA-1482788	-0.825009	1	Bovine
1246	REACTOME_SIGNALING_BY_FGFR2_IIIA_TM_PTHID_R-HSA-8851708	-0.826223	1	Bovine
1247	REACTOME_ER_PHAGOSOME_PATHWAY_PTHID_R-HSA-1236974	-0.826975	1	Bovine
1248	REACTOME_EPHRIN_SIGNALING_PTHID_R-HSA-3928664	-0.830468	1	Bovine
1249	REACTOME_TRANSMISSION_ACROSS_CHEMICAL_SYNAPSES_PTHID_R-HSA-112315	-0.832946	1	Bovine
1250	REACTOME_SYNDECAN_INTERACTIONS_PTHID_R-HSA-3000170	-0.834172	1	Bovine
1251	REACTOME_EVASION_BY_RSV_OF_HOST_INTERFERON_RESPONSES_PTHID_R-HSA-9833109	-0.835387	1	Bovine
1252	REACTOME_IMMUNOREGULATORY_INTERACTIONS_BETWEEN_A_LYMPHOID_AND_A_NON_LYMPHOID_CELL_PTHID_R-HSA-198933	-0.839355	1	Bovine
1253	REACTOME_SUMOYLATION_OF_CHROMATIN_ORGANIZATION_PROTEINS_PTHID_R-HSA-4551638	-0.840858	1	Bovine
1254	REACTOME_REGULATION_OF_HSF1_MEDIATED_HEAT_SHOCK_RESPONSE_PTHID_R-HSA-3371453	-0.84099	1	Bovine
1255	REACTOME_RHO_GTPASES_ACTIVATE_IQGAPS_PTHID_R-HSA-5626467	-0.843615	1	Bovine
1256	REACTOME_MITOTIC_G2_G2_M_PHASES_PTHID_R-HSA-453274	-0.844988	1	Bovine
1257	REACTOME_INTEGRATION_OF_ENERGY_METABOLISM_PTHID_R-HSA-163685	-0.845151	1	Bovine
1258	REACTOME_SENSORY_PERCEPTION_PTHID_R-HSA-9709957	-0.847517	1	Bovine
1259	REACTOME_GLYCEROPHOSPHOLIPID_BIOSYNTHESIS_PTHID_R-HSA-1483206	-0.84932	1	Bovine
1260	REACTOME_GENE_AND_PROTEIN_EXPRESSION_BY_JAK_STAT_SIGNALING_AFTER_INTERLEUKIN_12_STIMULATION_PTHID_R-HSA-8950505	-0.850506	1	Bovine
1261	HALLMARK_E2F_TARGETS	-0.851612	1	Bovine
1262	REACTOME_SENSORY_PROCESSING_OF_SOUND_PTHID_R-HSA-9659379	-0.852465	1	Bovine
1263	REACTOME_RESPIRATORY_SYNCYTIAL_VIRUS_INFECTION_PATHWAY_PTHID_R-HSA-9820952	-0.853688	1	Bovine
1264	REACTOME_SUMOYLATION_PTHID_R-HSA-2990846	-0.85592	1	Bovine
1265	REACTOME_SUMO_E3_LIGASES_SUMOYLATE_TARGET_PROTEINS_PTHID_R-HSA-3108232	-0.855977	1	Bovine
1266	REACTOME_COMPLEX_I_BIOGENESIS_PTHID_R-HSA-6799198	-0.857143	1	Bovine
1267	REACTOME_PLATELET_HOMEOSTASIS_PTHID_R-HSA-418346	-0.859937	1	Bovine
1268	REACTOME_TRANSCRIPTIONAL_REGULATION_BY_MECP2_PTHID_R-HSA-8986944	-0.860056	1	Bovine
1269	REACTOME_SIGNALING_BY_MET_PTHID_R-HSA-6806834	-0.864898	1	Bovine
1270	REACTOME_RAC2_GTPASE_CYCLE_PTHID_R-HSA-9013404	-0.865613	1	Bovine
1271	HALLMARK_XENOBIOTIC_METABOLISM	-0.86838	1	Bovine
1272	REACTOME_RAB_GEFS_EXCHANGE_GTP_FOR_GDP_ON_RABS_PTHID_R-HSA-8876198	-0.872768	1	Bovine
1273	REACTOME_TRANSPORT_OF_SMALL_MOLECULES_PTHID_R-HSA-382551	-0.873858	1	Bovine
1274	REACTOME_ION_CHANNEL_TRANSPORT_PTHID_R-HSA-983712	-0.881787	1	Bovine
1275	REACTOME_FACTORS_INVOLVED_IN_MEGAKARYOCYTE_DEVELOPMENT_AND_PLATELET_PRODUCTION_PTHID_R-HSA-983231	-0.88329	1	Bovine
1276	HALLMARK_PROTEIN_SECRETION	-0.889867	1	Bovine
1277	REACTOME_G2_M_TRANSITION_PTHID_R-HSA-69275	-0.892013	1	Bovine
1278	REACTOME_L1CAM_INTERACTIONS_PTHID_R-HSA-373760	-0.892471	1	Bovine
1279	REACTOME_DISEASES_OF_METABOLISM_PTHID_R-HSA-5668914	-0.905181	1	Bovine
1280	HALLMARK_G2M_CHECKPOINT	-0.910005	1	Bovine

## Sheet: Cow_6 hpi_Pathways
	term_raw	NES	padj	species
1	REACTOME_GPCR_LIGAND_BINDING_PTHID_R-HSA-500792	1.93606	4.62227e-05	Bovine
2	HALLMARK_TNFA_SIGNALING_VIA_NFKB	1.86328	4.62227e-05	Bovine
3	REACTOME_PEPTIDE_CHAIN_ELONGATION_PTHID_R-HSA-156902	2.00931	0.000222441	Bovine
4	REACTOME_VIRAL_MRNA_TRANSLATION_PTHID_R-HSA-192823	1.99071	0.000222441	Bovine
5	REACTOME_EUKARYOTIC_TRANSLATION_ELONGATION_PTHID_R-HSA-156842	1.98376	0.000222441	Bovine
6	REACTOME_MAJOR_PATHWAY_OF_RRNA_PROCESSING_IN_THE_NUCLEOLUS_AND_CYTOSOL_PTHID_R-HSA-6791226	1.79192	0.000222441	Bovine
7	REACTOME_NONSENSE_MEDIATED_DECAY_NMD_INDEPENDENT_OF_THE_EXON_JUNCTION_COMPLEX_EJC__PTHID_R-HSA-975956	1.96324	0.000230109	Bovine
8	REACTOME_RESPONSE_OF_EIF2AK4_GCN2_TO_AMINO_ACID_DEFICIENCY_PTHID_R-HSA-9633012	1.94688	0.000230109	Bovine
9	REACTOME_SELENOCYSTEINE_SYNTHESIS_PTHID_R-HSA-2408557	1.94683	0.000230109	Bovine
10	REACTOME_FORMATION_OF_A_POOL_OF_FREE_40S_SUBUNITS_PTHID_R-HSA-72689	1.9429	0.000230109	Bovine
11	REACTOME_PELO_HBS1L_AND_ABCE1_DISSOCIATE_A_RIBOSOME_ON_A_NON_STOP_MRNA_PTHID_R-HSA-9954714	1.93216	0.000230109	Bovine
12	REACTOME_ZNF598_AND_THE_RIBOSOME_ASSOCIATED_QUALITY_TRIGGER_RQT_COMPLEX_DISSOCIATE_A_RIBOSOME_STALLED_ON_A_NO_GO_MRNA_PTHID_R-HSA-9954716	1.91719	0.000230109	Bovine
13	REACTOME_ORGANELLE_BIOGENESIS_AND_MAINTENANCE_PTHID_R-HSA-1852241	-1.58506	0.000230109	Bovine
14	REACTOME_AEROBIC_RESPIRATION_AND_RESPIRATORY_ELECTRON_TRANSPORT_PTHID_R-HSA-1428517	-1.68138	0.000230109	Bovine
15	REACTOME_L13A_MEDIATED_TRANSLATIONAL_SILENCING_OF_CERULOPLASMIN_EXPRESSION_PTHID_R-HSA-156827	1.87657	0.000234536	Bovine
16	REACTOME_CLASS_A_1_RHODOPSIN_LIKE_RECEPTORS__PTHID_R-HSA-373076	1.87431	0.000439423	Bovine
17	REACTOME_RRNA_PROCESSING_IN_THE_NUCLEUS_AND_CYTOSOL_PTHID_R-HSA-8868773	1.72283	0.000439423	Bovine
18	REACTOME_CAP_DEPENDENT_TRANSLATION_INITIATION_PTHID_R-HSA-72737	1.836	0.000459677	Bovine
19	REACTOME_EUKARYOTIC_TRANSLATION_INITIATION_PTHID_R-HSA-72613	1.836	0.000459677	Bovine
20	HALLMARK_OXIDATIVE_PHOSPHORYLATION	-1.65339	0.000559078	Bovine
21	REACTOME_GTP_HYDROLYSIS_AND_JOINING_OF_THE_60S_RIBOSOMAL_SUBUNIT_PTHID_R-HSA-72706	1.84838	0.000639088	Bovine
22	REACTOME_EUKARYOTIC_TRANSLATION_TERMINATION_PTHID_R-HSA-72764	1.87316	0.00085604	Bovine
23	REACTOME_SRP_DEPENDENT_COTRANSLATIONAL_PROTEIN_TARGETING_TO_MEMBRANE_PTHID_R-HSA-1799339	1.8067	0.00085604	Bovine
24	HALLMARK_UV_RESPONSE_UP	1.74353	0.00085604	Bovine
25	REACTOME_SIGNALING_BY_GPCR_PTHID_R-HSA-372790	1.56725	0.00085604	Bovine
26	REACTOME_MITOTIC_METAPHASE_AND_ANAPHASE_PTHID_R-HSA-2555396	-1.57985	0.000895673	Bovine
27	REACTOME_ASPARAGINE_N_LINKED_GLYCOSYLATION_PTHID_R-HSA-446203	-1.52891	0.00131105	Bovine
28	REACTOME_NONSENSE_MEDIATED_DECAY_NMD_ENHANCED_BY_THE_EXON_JUNCTION_COMPLEX_EJC__PTHID_R-HSA-975957	1.78455	0.00162137	Bovine
29	REACTOME_NONSENSE_MEDIATED_DECAY_NMD__PTHID_R-HSA-927802	1.78455	0.00162137	Bovine
30	REACTOME_MITOTIC_ANAPHASE_PTHID_R-HSA-68882	-1.58734	0.00178823	Bovine
31	REACTOME_MITOTIC_SPINDLE_CHECKPOINT_PTHID_R-HSA-69618	-1.82212	0.00217044	Bovine
32	REACTOME_RRNA_PROCESSING_PTHID_R-HSA-72312	1.61039	0.00409	Bovine
33	REACTOME_CILIUM_ASSEMBLY_PTHID_R-HSA-5617833	-1.59031	0.00409	Bovine
34	REACTOME_SELENOAMINO_ACID_METABOLISM_PTHID_R-HSA-2408522	1.72316	0.00699745	Bovine
35	REACTOME_SARS_COV_1_MODULATES_HOST_TRANSLATION_MACHINERY_PTHID_R-HSA-9735869	1.86297	0.00765228	Bovine
36	REACTOME_REGULATION_OF_APC_C_ACTIVATORS_BETWEEN_G1_S_AND_EARLY_ANAPHASE_PTHID_R-HSA-176408	-1.81844	0.00765359	Bovine
37	REACTOME_SEPARATION_OF_SISTER_CHROMATIDS_PTHID_R-HSA-2467813	-1.60098	0.00769342	Bovine
38	REACTOME_GPCR_DOWNSTREAM_SIGNALLING_PTHID_R-HSA-388396	1.49354	0.0101905	Bovine
39	REACTOME_CLASS_I_PEROXISOMAL_MEMBRANE_PROTEIN_IMPORT_PTHID_R-HSA-9603798	-2.01421	0.0105018	Bovine
40	REACTOME_AMPLIFICATION_OF_SIGNAL_FROM_THE_KINETOCHORES_PTHID_R-HSA-141424	-1.71666	0.0123845	Bovine
41	REACTOME_AMPLIFICATION_OF_SIGNAL_FROM_UNATTACHED_KINETOCHORES_VIA_A_MAD2_INHIBITORY_SIGNAL_PTHID_R-HSA-141444	-1.71666	0.0123845	Bovine
42	REACTOME_RESPIRATORY_ELECTRON_TRANSPORT_PTHID_R-HSA-611105	-1.60654	0.0142224	Bovine
43	REACTOME_INFLUENZA_VIRAL_RNA_TRANSCRIPTION_AND_REPLICATION_PTHID_R-HSA-168273	1.6353	0.0171187	Bovine
44	REACTOME_PEPTIDE_LIGAND_BINDING_RECEPTORS_PTHID_R-HSA-375276	1.76454	0.0173135	Bovine
45	REACTOME_FORMATION_OF_THE_TERNARY_COMPLEX_AND_SUBSEQUENTLY_THE_43S_COMPLEX_PTHID_R-HSA-72695	1.76266	0.0184142	Bovine
46	REACTOME_APC_C_CDC20_MEDIATED_DEGRADATION_OF_MITOTIC_PROTEINS_PTHID_R-HSA-176409	-1.72474	0.0229906	Bovine
47	REACTOME_CDC20_PHOSPHO_APC_C_MEDIATED_DEGRADATION_OF_CYCLIN_A_PTHID_R-HSA-174184	-1.76305	0.0229906	Bovine
48	REACTOME_ACTIVATION_OF_THE_MRNA_UPON_BINDING_OF_THE_CAP_BINDING_COMPLEX_AND_EIFS_AND_SUBSEQUENT_BINDING_TO_43S_PTHID_R-HSA-72662	1.72005	0.0256995	Bovine
49	REACTOME_INTERFERON_ALPHA_BETA_SIGNALING_PTHID_R-HSA-909733	1.73038	0.0266198	Bovine
50	REACTOME_APC_C_CDH1_MEDIATED_DEGRADATION_OF_CDC20_AND_OTHER_APC_C_CDH1_TARGETED_PROTEINS_IN_LATE_MITOSIS_EARLY_G1_PTHID_R-HSA-174178	-1.73001	0.0266198	Bovine
51	REACTOME_ACTIVATION_OF_APC_C_AND_APC_C_CDC20_MEDIATED_DEGRADATION_OF_MITOTIC_PROTEINS_PTHID_R-HSA-176814	-1.761	0.0266198	Bovine
52	REACTOME_TRANSLATION_INITIATION_COMPLEX_FORMATION_PTHID_R-HSA-72649	1.7045	0.029006	Bovine
53	HALLMARK_KRAS_SIGNALING_DN	1.63379	0.029006	Bovine
54	REACTOME_G_ALPHA_Q_SIGNALLING_EVENTS_PTHID_R-HSA-416476	1.61523	0.0302579	Bovine
55	REACTOME_INFLUENZA_INFECTION_PTHID_R-HSA-168255	1.56503	0.0317827	Bovine
56	REACTOME_CLASS_B_2_SECRETIN_FAMILY_RECEPTORS__PTHID_R-HSA-373080	1.71831	0.0323344	Bovine
57	REACTOME_FORMATION_OF_THE_CORNIFIED_ENVELOPE_PTHID_R-HSA-6809371	1.74527	0.0325172	Bovine
58	REACTOME_KERATINIZATION_PTHID_R-HSA-6805567	1.74527	0.0325172	Bovine
59	REACTOME_APC_C_MEDIATED_DEGRADATION_OF_CELL_CYCLE_PROTEINS_PTHID_R-HSA-174143	-1.68526	0.0325172	Bovine
60	REACTOME_REGULATION_OF_MITOTIC_CELL_CYCLE_PTHID_R-HSA-453276	-1.68526	0.0325172	Bovine
61	REACTOME_BIOSYNTHESIS_OF_THE_N_GLYCAN_PRECURSOR_DOLICHOL_LIPID_LINKED_OLIGOSACCHARIDE_LLO_AND_TRANSFER_TO_A_NASCENT_PROTEIN_PTHID_R-HSA-446193	-1.7012	0.0325172	Bovine
62	REACTOME_MITOCHONDRIAL_FATTY_ACID_BETA_OXIDATION_PTHID_R-HSA-77289	-1.84637	0.0325172	Bovine
63	REACTOME_MATURATION_OF_SPIKE_PROTEIN_PTHID_R-HSA-9694548	-1.80941	0.0357282	Bovine
64	REACTOME_COMPLEX_I_BIOGENESIS_PTHID_R-HSA-6799198	-1.71837	0.0422412	Bovine
65	REACTOME_TRANSLATION_OF_STRUCTURAL_PROTEINS_PTHID_R-HSA-9694635	-1.71927	0.0422412	Bovine
66	REACTOME_RIBOSOMAL_SCANNING_AND_START_CODON_RECOGNITION_PTHID_R-HSA-72702	1.66715	0.0424655	Bovine
67	HALLMARK_HYPOXIA	1.50132	0.0430958	Bovine
68	REACTOME_APC_C_CDC20_MEDIATED_DEGRADATION_OF_SECURIN_PTHID_R-HSA-174154	-1.69642	0.0482716	Bovine
69	REACTOME_APC_CDC20_MEDIATED_DEGRADATION_OF_CELL_CYCLE_PROTEINS_PRIOR_TO_SATISFATION_OF_THE_CELL_CYCLE_CHECKPOINT_PTHID_R-HSA-179419	-1.70202	0.0482716	Bovine
70	REACTOME_AUTODEGRADATION_OF_CDH1_BY_CDH1_APC_C_PTHID_R-HSA-174084	-1.70804	0.0482716	Bovine
71	REACTOME_CROSS_PRESENTATION_OF_SOLUBLE_EXOGENOUS_ANTIGENS_ENDOSOMES__PTHID_R-HSA-1236978	-1.78792	0.0482716	Bovine
72	REACTOME_CARDIOGENESIS_PTHID_R-HSA-9733709	1.74175	0.0539306	Bovine
73	REACTOME_PROTEASOME_ASSEMBLY_PTHID_R-HSA-9907900	-1.68344	0.0661106	Bovine
74	REACTOME_CELL_CYCLE_CHECKPOINTS_PTHID_R-HSA-69620	-1.29436	0.0671793	Bovine
75	REACTOME_DIFFERENTIATION_OF_KERATINOCYTES_IN_INTERFOLLICULAR_EPIDERMIS_IN_MAMMALIAN_SKIN_PTHID_R-HSA-9725554	1.7199	0.0710236	Bovine
76	HALLMARK_KRAS_SIGNALING_UP	1.49908	0.0749011	Bovine
77	REACTOME_INTEGRIN_CELL_SURFACE_INTERACTIONS_PTHID_R-HSA-216083	1.62137	0.0754134	Bovine
78	REACTOME_MUSCLE_CONTRACTION_PTHID_R-HSA-397014	1.54355	0.0756233	Bovine
79	REACTOME_NGF_STIMULATED_TRANSCRIPTION_PTHID_R-HSA-9031628	1.67808	0.0791977	Bovine
80	REACTOME_PROTEIN_LOCALIZATION_PTHID_R-HSA-9609507	-1.36756	0.0806064	Bovine
81	REACTOME_SARS_COV_2_MODULATES_HOST_TRANSLATION_MACHINERY_PTHID_R-HSA-9754678	1.63589	0.0831307	Bovine
82	REACTOME_GSK3B_AND_BTRC_CUL1_MEDIATED_DEGRADATION_OF_NFE2L2_PTHID_R-HSA-9762114	-1.6738	0.0866964	Bovine
83	REACTOME_BBSOME_MEDIATED_CARGO_TARGETING_TO_CILIUM_PTHID_R-HSA-5620922	-1.79022	0.0866964	Bovine
84	REACTOME_IMMUNOREGULATORY_INTERACTIONS_BETWEEN_A_LYMPHOID_AND_A_NON_LYMPHOID_CELL_PTHID_R-HSA-198933	1.6301	0.095783	Bovine
85	REACTOME_DAG1_GLYCOSYLATIONS_PTHID_R-HSA-8931838	-1.76695	0.10023	Bovine
86	REACTOME_SYNTHESIS_OF_GLYCOSYLPHOSPHATIDYLINOSITOL_GPI__PTHID_R-HSA-162710	-1.76209	0.102912	Bovine
87	REACTOME_HH_MUTANTS_ARE_DEGRADED_BY_ERAD_PTHID_R-HSA-5362768	-1.64849	0.103107	Bovine
88	REACTOME_MITOTIC_PROMETAPHASE_PTHID_R-HSA-68877	-1.34295	0.105672	Bovine
89	HALLMARK_PROTEIN_SECRETION	-1.47717	0.107385	Bovine
90	REACTOME_HH_MUTANTS_ABROGATE_LIGAND_SECRETION_PTHID_R-HSA-5387390	-1.62423	0.107385	Bovine
91	REACTOME_TNF_RECEPTOR_SUPERFAMILY_TNFSF_MEMBERS_MEDIATING_NON_CANONICAL_NF_KB_PATHWAY_PTHID_R-HSA-5676594	1.67291	0.111522	Bovine
92	REACTOME_LATE_SARS_COV_2_INFECTION_EVENTS_PTHID_R-HSA-9772573	-1.54875	0.112947	Bovine
93	REACTOME_LATE_ENDOSOMAL_MICROAUTOPHAGY_PTHID_R-HSA-9615710	-1.69542	0.118191	Bovine
94	REACTOME_SCF_BETA_TRCP_MEDIATED_DEGRADATION_OF_EMI1_PTHID_R-HSA-174113	-1.61561	0.118384	Bovine
95	REACTOME_EML4_AND_NUDC_IN_MITOTIC_SPINDLE_FORMATION_PTHID_R-HSA-9648025	-1.40823	0.120915	Bovine
96	REACTOME_MITOCHONDRIAL_PROTEIN_DEGRADATION_PTHID_R-HSA-9837999	-1.45787	0.120915	Bovine
97	REACTOME_DEFECTIVE_CFTR_CAUSES_CYSTIC_FIBROSIS_PTHID_R-HSA-5678895	-1.598	0.120915	Bovine
98	REACTOME_NUCLEAR_EVENTS_MEDIATED_BY_NFE2L2_PTHID_R-HSA-9759194	-1.47349	0.121258	Bovine
99	REACTOME_RESOLUTION_OF_SISTER_CHROMATID_COHESION_PTHID_R-HSA-2500257	-1.38987	0.123836	Bovine
100	REACTOME_DOWNSTREAM_SIGNALING_OF_ACTIVATED_FGFR4_PTHID_R-HSA-5654716	1.64789	0.127212	Bovine
101	REACTOME_RUNX2_REGULATES_OSTEOBLAST_DIFFERENTIATION_PTHID_R-HSA-8940973	1.64512	0.127212	Bovine
102	REACTOME_M_PHASE_PTHID_R-HSA-68886	-1.1656	0.127212	Bovine
103	REACTOME_IGF1R_SIGNALING_CASCADE_PTHID_R-HSA-2428924	1.60887	0.129066	Bovine
104	HALLMARK_INFLAMMATORY_RESPONSE	1.45478	0.129634	Bovine
105	REACTOME_ER_PHAGOSOME_PATHWAY_PTHID_R-HSA-1236974	-1.48254	0.134342	Bovine
106	REACTOME_IRS_RELATED_EVENTS_TRIGGERED_BY_IGF1R_PTHID_R-HSA-2428928	1.60382	0.138547	Bovine
107	REACTOME_SIGNALING_BY_TYPE_1_INSULIN_LIKE_GROWTH_FACTOR_1_RECEPTOR_IGF1R__PTHID_R-HSA-2404192	1.59553	0.138547	Bovine
108	REACTOME_UBIQUITIN_DEPENDENT_DEGRADATION_OF_CYCLIN_D_PTHID_R-HSA-75815	-1.6115	0.138547	Bovine
109	REACTOME_ENDOSOMAL_SORTING_COMPLEX_REQUIRED_FOR_TRANSPORT_ESCRT__PTHID_R-HSA-917729	-1.65162	0.138547	Bovine
110	REACTOME_DISEASES_ASSOCIATED_WITH_N_GLYCOSYLATION_OF_PROTEINS_PTHID_R-HSA-3781860	-1.6994	0.138547	Bovine
111	REACTOME_NUCLEAR_EVENTS_KINASE_AND_TRANSCRIPTION_FACTOR_ACTIVATION__PTHID_R-HSA-198725	1.55091	0.139452	Bovine
112	REACTOME_ENERGY_DEPENDENT_REGULATION_OF_MTOR_BY_LKB1_AMPK_PTHID_R-HSA-380972	-1.63537	0.157244	Bovine
113	REACTOME_CELLULAR_RESPONSE_TO_STARVATION_PTHID_R-HSA-9711097	1.42143	0.163397	Bovine
114	REACTOME_AMINO_ACID_TRANSPORT_ACROSS_THE_PLASMA_MEMBRANE_PTHID_R-HSA-352230	1.6019	0.1662	Bovine
115	REACTOME_FORMATION_OF_ATP_BY_CHEMIOSMOTIC_COUPLING_PTHID_R-HSA-163210	-1.67662	0.167119	Bovine
116	REACTOME_SYNTHESIS_OF_SUBSTRATES_IN_N_GLYCAN_BIOSYTHESIS_PTHID_R-HSA-446219	-1.49898	0.177576	Bovine
117	REACTOME_TRANS_GOLGI_NETWORK_VESICLE_BUDDING_PTHID_R-HSA-199992	-1.45021	0.180155	Bovine
118	REACTOME_SLC_MEDIATED_TRANSPORT_OF_AMINO_ACIDS_PTHID_R-HSA-9958863	1.58308	0.183475	Bovine
119	REACTOME_AUTODEGRADATION_OF_THE_E3_UBIQUITIN_LIGASE_COP1_PTHID_R-HSA-349425	-1.55243	0.184552	Bovine
120	REACTOME_CALNEXIN_CALRETICULIN_CYCLE_PTHID_R-HSA-901042	-1.62586	0.184552	Bovine
121	REACTOME_ANTIGEN_PROCESSING_UB_ATP_INDEPENDENT_PROTEASOMAL_DEGRADATION_PTHID_R-HSA-9912633	-1.6587	0.186861	Bovine
122	REACTOME_DEVELOPMENTAL_CELL_LINEAGES_OF_THE_INTEGUMENTARY_SYSTEM_PTHID_R-HSA-9734779	1.54741	0.189101	Bovine
123	REACTOME_PI3K_CASCADE_PTHID_R-HSA-109704	1.56667	0.19053	Bovine
124	REACTOME_BUDDING_AND_MATURATION_OF_HIV_VIRION_PTHID_R-HSA-162588	-1.59977	0.19053	Bovine
125	REACTOME_INACTIVATION_OF_APC_C_VIA_DIRECT_INHIBITION_OF_THE_APC_C_COMPLEX_PTHID_R-HSA-141430	-1.64556	0.19053	Bovine
126	REACTOME_INHIBITION_OF_THE_PROTEOLYTIC_ACTIVITY_OF_APC_C_REQUIRED_FOR_THE_ONSET_OF_ANAPHASE_BY_MITOTIC_SPINDLE_CHECKPOINT_COMPONENTS_PTHID_R-HSA-141405	-1.64556	0.19053	Bovine
127	REACTOME_PHOSPHORYLATION_OF_THE_APC_C_PTHID_R-HSA-176412	-1.63972	0.201406	Bovine
128	REACTOME_SIGNALLING_TO_RAS_PTHID_R-HSA-167044	1.58427	0.202764	Bovine
129	REACTOME_G_ALPHA_S_SIGNALLING_EVENTS_PTHID_R-HSA-418555	1.47736	0.202764	Bovine
130	REACTOME_APC_C_CDC20_MEDIATED_DEGRADATION_OF_CYCLIN_B_PTHID_R-HSA-174048	-1.60897	0.205838	Bovine
131	REACTOME_TIGHT_JUNCTION_INTERACTIONS_PTHID_R-HSA-420029	1.57704	0.21253	Bovine
132	REACTOME_APC_CDC20_MEDIATED_DEGRADATION_OF_NEK2A_PTHID_R-HSA-179409	-1.58546	0.217119	Bovine
133	REACTOME_COMPLEMENT_CASCADE_PTHID_R-HSA-166658	1.57328	0.217878	Bovine
134	REACTOME_IRS_MEDIATED_SIGNALLING_PTHID_R-HSA-112399	1.53679	0.217878	Bovine
135	REACTOME_REGULATION_OF_EXPRESSION_OF_SLITS_AND_ROBOS_PTHID_R-HSA-9010553	1.38969	0.217878	Bovine
136	REACTOME_HEDGEHOG_LIGAND_BIOGENESIS_PTHID_R-HSA-5358346	-1.48185	0.217878	Bovine
137	REACTOME_REGULATION_OF_ACTIVATED_PAK_2P34_BY_PROTEASOME_MEDIATED_DEGRADATION_PTHID_R-HSA-211733	-1.52414	0.217878	Bovine
138	REACTOME_VPU_MEDIATED_DEGRADATION_OF_CD4_PTHID_R-HSA-180534	-1.51189	0.217985	Bovine
139	REACTOME_PEROXISOMAL_PROTEIN_IMPORT_PTHID_R-HSA-9033241	-1.45068	0.223691	Bovine
140	REACTOME_REGULATION_OF_APOPTOSIS_PTHID_R-HSA-169911	-1.48483	0.233236	Bovine
141	REACTOME_SIGNALING_BY_NTRK1_TRKA__PTHID_R-HSA-187037	1.41472	0.23608	Bovine
142	REACTOME_GLI3_IS_PROCESSED_TO_GLI3R_BY_THE_PROTEASOME_PTHID_R-HSA-5610785	-1.46462	0.238818	Bovine
143	REACTOME_AUF1_HNRNP_D0_BINDS_AND_DESTABILIZES_MRNA_PTHID_R-HSA-450408	-1.47699	0.23915	Bovine
144	REACTOME_REGULATION_OF_PD_L1_CD274_POST_TRANSLATIONAL_MODIFICATION_PTHID_R-HSA-9909615	-1.37897	0.242516	Bovine
145	REACTOME_EXTRACELLULAR_MATRIX_ORGANIZATION_PTHID_R-HSA-1474244	1.33004	0.244554	Bovine
146	REACTOME_TRANSLATION_OF_STRUCTURAL_PROTEINS_PTHID_R-HSA-9683701	-1.54286	0.244554	Bovine
147	REACTOME_ANTIGEN_PRESENTATION_FOLDING_ASSEMBLY_AND_PEPTIDE_LOADING_OF_CLASS_I_MHC_PTHID_R-HSA-983170	-1.55455	0.244554	Bovine
148	REACTOME_SLC_MEDIATED_TRANSMEMBRANE_TRANSPORT_PTHID_R-HSA-425407	1.36205	0.245683	Bovine
149	REACTOME_KEAP1_NFE2L2_PATHWAY_PTHID_R-HSA-9755511	-1.31436	0.247587	Bovine
150	REACTOME_NEGATIVE_REGULATION_OF_NOTCH4_SIGNALING_PTHID_R-HSA-9604323	-1.4491	0.253914	Bovine
151	REACTOME_FBXL7_DOWN_REGULATES_AURKA_DURING_MITOTIC_ENTRY_AND_IN_EARLY_MITOSIS_PTHID_R-HSA-8854050	-1.46159	0.253914	Bovine
152	REACTOME_REGULATION_OF_ORNITHINE_DECARBOXYLASE_ODC__PTHID_R-HSA-350562	-1.48286	0.257502	Bovine
153	REACTOME_STRIATED_MUSCLE_CONTRACTION_PTHID_R-HSA-390522	1.52806	0.259614	Bovine
154	REACTOME_REGULATION_OF_PD_L1_CD274_TRANSCRIPTION_PTHID_R-HSA-9909649	1.44016	0.259883	Bovine
155	REACTOME_MATERNAL_TO_ZYGOTIC_TRANSITION_MZT__PTHID_R-HSA-9816359	1.42534	0.267288	Bovine
156	HALLMARK_P53_PATHWAY	1.33134	0.267288	Bovine
157	REACTOME_VIF_MEDIATED_DEGRADATION_OF_APOBEC3G_PTHID_R-HSA-180585	-1.45447	0.267288	Bovine
158	REACTOME_ABC_FAMILY_PROTEINS_MEDIATED_TRANSPORT_PTHID_R-HSA-382556	-1.36495	0.270538	Bovine
159	REACTOME_INSULIN_RECEPTOR_SIGNALLING_CASCADE_PTHID_R-HSA-74751	1.48246	0.27074	Bovine
160	REACTOME_RIBOSOME_ASSOCIATED_QUALITY_CONTROL_PTHID_R-HSA-9948299	1.36176	0.27074	Bovine
161	REACTOME_DEGRADATION_OF_GLI2_BY_THE_PROTEASOME_PTHID_R-HSA-5610783	-1.43701	0.27074	Bovine
162	REACTOME_ABC_TRANSPORTER_DISORDERS_PTHID_R-HSA-5619084	-1.39733	0.287239	Bovine
163	REACTOME_INTRAFLAGELLAR_TRANSPORT_PTHID_R-HSA-5620924	-1.41662	0.287239	Bovine
164	REACTOME_CRISTAE_FORMATION_PTHID_R-HSA-8949613	-1.48033	0.287239	Bovine
165	REACTOME_STABILIZATION_OF_P53_PTHID_R-HSA-69541	-1.42641	0.289393	Bovine
166	REACTOME_BINDING_AND_UPTAKE_OF_LIGANDS_BY_SCAVENGER_RECEPTORS_PTHID_R-HSA-2173782	1.49635	0.291466	Bovine
167	REACTOME_SIGNALING_BY_ROBO_RECEPTORS_PTHID_R-HSA-376176	1.32219	0.291466	Bovine
168	REACTOME_LYSOSOME_VESICLE_BIOGENESIS_PTHID_R-HSA-432720	-1.4655	0.291805	Bovine
169	REACTOME_RUNX2_REGULATES_BONE_DEVELOPMENT_PTHID_R-HSA-8941326	1.49575	0.298269	Bovine
170	REACTOME_SPHINGOLIPID_DE_NOVO_BIOSYNTHESIS_PTHID_R-HSA-1660661	-1.47852	0.298269	Bovine
171	REACTOME_FOXO_MEDIATED_TRANSCRIPTION_PTHID_R-HSA-9614085	1.43713	0.303341	Bovine
172	REACTOME_DEFECTS_IN_VITAMIN_AND_COFACTOR_METABOLISM_PTHID_R-HSA-3296482	-1.51878	0.323852	Bovine
173	REACTOME_CARDIAC_CONDUCTION_PTHID_R-HSA-5576891	1.41913	0.327866	Bovine
174	REACTOME_SIGNALING_BY_NTRKS_PTHID_R-HSA-166520	1.35126	0.327866	Bovine
175	HALLMARK_IL2_STAT5_SIGNALING	1.316	0.327866	Bovine
176	REACTOME_FANCONI_ANEMIA_PATHWAY_PTHID_R-HSA-6783310	-1.42566	0.327866	Bovine
177	REACTOME_N_GLYCAN_TRIMMING_IN_THE_ER_AND_CALNEXIN_CALRETICULIN_CYCLE_PTHID_R-HSA-532668	-1.43234	0.327866	Bovine
178	REACTOME_CITRIC_ACID_CYCLE_TCA_CYCLE__PTHID_R-HSA-71403	-1.42765	0.339884	Bovine
179	REACTOME_WNT_LIGAND_BIOGENESIS_AND_TRAFFICKING_PTHID_R-HSA-3238698	1.49055	0.346204	Bovine
180	REACTOME_NCAM1_INTERACTIONS_PTHID_R-HSA-419037	1.47032	0.346341	Bovine
181	REACTOME_AMPK_INDUCED_ERAD_AND_LYSOSOME_MEDIATED_DEGRADATION_OF_PD_L1_CD274__PTHID_R-HSA-9931269	-1.36158	0.346341	Bovine
182	HALLMARK_EPITHELIAL_MESENCHYMAL_TRANSITION	1.3144	0.349678	Bovine
183	REACTOME_CHROMATIN_MODIFICATIONS_DURING_THE_MATERNAL_TO_ZYGOTIC_TRANSITION_MZT__PTHID_R-HSA-9821002	1.44034	0.354347	Bovine
184	REACTOME_DEGRADATION_OF_CRY_AND_PER_PROTEINS_PTHID_R-HSA-9932298	-1.37398	0.354347	Bovine
185	REACTOME_DEVELOPMENTAL_LINEAGE_OF_PANCREATIC_DUCTAL_CELLS_PTHID_R-HSA-9925563	-1.41479	0.355561	Bovine
186	REACTOME_CONSTITUTIVE_SIGNALING_BY_ABERRANT_PI3K_IN_CANCER_PTHID_R-HSA-2219530	1.40653	0.369594	Bovine
187	REACTOME_CONVERSION_FROM_APC_C_CDC20_TO_APC_C_CDH1_IN_LATE_ANAPHASE_PTHID_R-HSA-176407	-1.48289	0.371747	Bovine
188	REACTOME_COPI_MEDIATED_ANTEROGRADE_TRANSPORT_PTHID_R-HSA-6807878	-1.28478	0.372395	Bovine
189	REACTOME_REGULATION_OF_RUNX3_EXPRESSION_AND_ACTIVITY_PTHID_R-HSA-8941858	-1.37854	0.372395	Bovine
190	REACTOME_FORMATION_OF_INCISION_COMPLEX_IN_GG_NER_PTHID_R-HSA-5696395	-1.37454	0.374269	Bovine
191	REACTOME_GENERATION_OF_SECOND_MESSENGER_MOLECULES_PTHID_R-HSA-202433	-1.47775	0.381087	Bovine
192	REACTOME_COLLAGEN_CHAIN_TRIMERIZATION_PTHID_R-HSA-8948216	1.44868	0.382887	Bovine
193	REACTOME_GOLGI_ASSOCIATED_VESICLE_BIOGENESIS_PTHID_R-HSA-432722	-1.34177	0.382887	Bovine
194	REACTOME_FATTY_ACID_METABOLISM_PTHID_R-HSA-8978868	-1.21817	0.389847	Bovine
195	REACTOME_INTRA_GOLGI_TRAFFIC_PTHID_R-HSA-6811438	-1.37253	0.394542	Bovine
196	REACTOME_DEGRADATION_OF_GLI1_BY_THE_PROTEASOME_PTHID_R-HSA-5610780	-1.357	0.399971	Bovine
197	REACTOME_SIGNALING_BY_FGFR3_IN_DISEASE_PTHID_R-HSA-5655332	1.45732	0.402011	Bovine
198	REACTOME_METABOLISM_OF_STEROID_HORMONES_PTHID_R-HSA-196071	1.44641	0.402011	Bovine
199	REACTOME_SPHINGOLIPID_METABOLISM_PTHID_R-HSA-428157	-1.27482	0.404344	Bovine
200	REACTOME_TRANSPORT_TO_THE_GOLGI_AND_SUBSEQUENT_MODIFICATION_PTHID_R-HSA-948021	-1.18391	0.413007	Bovine
201	REACTOME_RRNA_MODIFICATION_IN_THE_NUCLEUS_AND_CYTOSOL_PTHID_R-HSA-6790901	1.37299	0.416668	Bovine
202	REACTOME_ER_TO_GOLGI_ANTEROGRADE_TRANSPORT_PTHID_R-HSA-199977	-1.20073	0.416668	Bovine
203	REACTOME_CARGO_TRAFFICKING_TO_THE_PERICILIARY_MEMBRANE_PTHID_R-HSA-5620920	-1.31182	0.416668	Bovine
204	REACTOME_DEVELOPMENTAL_LINEAGE_OF_MAMMARY_GLAND_LUMINAL_EPITHELIAL_CELLS_PTHID_R-HSA-9927418	-1.46183	0.419247	Bovine
205	REACTOME_SARS_COV_1_HOST_INTERACTIONS_PTHID_R-HSA-9692914	1.33427	0.423215	Bovine
206	REACTOME_MITOCHONDRIAL_BIOGENESIS_PTHID_R-HSA-1592230	-1.25466	0.434184	Bovine
207	REACTOME_INTRA_GOLGI_AND_RETROGRADE_GOLGI_TO_ER_TRAFFIC_PTHID_R-HSA-6811442	-1.17748	0.438551	Bovine
208	REACTOME_NIK_NONCANONICAL_NF_KB_SIGNALING_PTHID_R-HSA-5676590	-1.33014	0.447475	Bovine
209	REACTOME_COLLAGEN_DEGRADATION_PTHID_R-HSA-1442490	1.38524	0.457118	Bovine
210	REACTOME_DOWNSTREAM_TCR_SIGNALING_PTHID_R-HSA-202424	-1.27012	0.457118	Bovine
211	REACTOME_NUCLEAR_RECEPTOR_TRANSCRIPTION_PATHWAY_PTHID_R-HSA-383280	1.38571	0.457163	Bovine
212	REACTOME_ANTIGEN_PROCESSING_CROSS_PRESENTATION_PTHID_R-HSA-1236975	-1.2477	0.458151	Bovine
213	REACTOME_CDK_MEDIATED_PHOSPHORYLATION_AND_REMOVAL_OF_CDC6_PTHID_R-HSA-69017	-1.28833	0.458151	Bovine
214	REACTOME_GLUCAGON_SIGNALING_IN_METABOLIC_REGULATION_PTHID_R-HSA-163359	-1.40161	0.458151	Bovine
215	REACTOME_MATURATION_OF_TCA_ENZYMES_AND_REGULATION_OF_TCA_CYCLE_PTHID_R-HSA-9854311	-1.41966	0.458151	Bovine
216	REACTOME_GASTRULATION_PTHID_R-HSA-9758941	1.32054	0.46141	Bovine
217	REACTOME_TNFS_BIND_THEIR_PHYSIOLOGICAL_RECEPTORS_PTHID_R-HSA-5669034	1.41658	0.467618	Bovine
218	REACTOME_RHO_GTPASES_ACTIVATE_FORMINS_PTHID_R-HSA-5663220	-1.19245	0.467618	Bovine
219	HALLMARK_FATTY_ACID_METABOLISM	-1.19435	0.467618	Bovine
220	REACTOME_ABERRANT_REGULATION_OF_MITOTIC_EXIT_IN_CANCER_DUE_TO_RB1_DEFECTS_PTHID_R-HSA-9687136	-1.40782	0.467618	Bovine
221	REACTOME_DEGRADATION_OF_AXIN_PTHID_R-HSA-4641257	-1.30939	0.477128	Bovine
222	REACTOME_DOWNSTREAM_SIGNALING_OF_ACTIVATED_FGFR3_PTHID_R-HSA-5654708	1.41304	0.478033	Bovine
223	REACTOME_MYOGENESIS_PTHID_R-HSA-525793	1.39848	0.479703	Bovine
224	REACTOME_PI3K_AKT_SIGNALING_IN_CANCER_PTHID_R-HSA-2219528	1.31708	0.486123	Bovine
225	REACTOME_REGULATION_OF_CDH1_GENE_TRANSCRIPTION_PTHID_R-HSA-9764560	1.32345	0.487475	Bovine
226	REACTOME_DEVELOPMENTAL_CELL_LINEAGES_PTHID_R-HSA-9734767	1.31554	0.487475	Bovine
227	REACTOME_DEGRADATION_OF_CDH1_PTHID_R-HSA-9766229	-1.28305	0.487475	Bovine
228	REACTOME_DEGRADATION_OF_DVL_PTHID_R-HSA-4641258	-1.30317	0.487475	Bovine
229	REACTOME_TRNA_AMINOACYLATION_PTHID_R-HSA-379724	-1.30826	0.487475	Bovine
230	REACTOME_ER_QUALITY_CONTROL_COMPARTMENT_ERQC__PTHID_R-HSA-901032	-1.39345	0.487475	Bovine
231	REACTOME_BILE_ACID_AND_BILE_SALT_METABOLISM_PTHID_R-HSA-194068	-1.35646	0.490166	Bovine
232	HALLMARK_WNT_BETA_CATENIN_SIGNALING	1.3631	0.491113	Bovine
233	REACTOME_ASSEMBLY_OF_THE_HIV_VIRION_PTHID_R-HSA-175474	-1.40987	0.491113	Bovine
234	REACTOME_DEGRADATION_OF_THE_EXTRACELLULAR_MATRIX_PTHID_R-HSA-1474228	1.30103	0.494687	Bovine
235	REACTOME_RAF_INDEPENDENT_MAPK1_3_ACTIVATION_PTHID_R-HSA-112409	1.38838	0.495499	Bovine
236	REACTOME_NEGATIVE_REGULATION_OF_FGFR4_SIGNALING_PTHID_R-HSA-5654733	1.38508	0.495499	Bovine
237	REACTOME_DOWNSTREAM_SIGNALING_OF_ACTIVATED_FGFR2_PTHID_R-HSA-5654696	1.38992	0.506064	Bovine
238	REACTOME_NUCLEAR_EVENTS_STIMULATED_BY_ALK_SIGNALING_IN_CANCER_PTHID_R-HSA-9725371	1.37168	0.506064	Bovine
239	REACTOME_DECTIN_1_MEDIATED_NONCANONICAL_NF_KB_SIGNALING_PTHID_R-HSA-5607761	-1.27916	0.507716	Bovine
240	REACTOME_DEFECTIVE_B3GALTL_CAUSES_PPS_PTHID_R-HSA-5083635	1.37212	0.513913	Bovine
241	REACTOME_PLASMA_LIPOPROTEIN_REMODELING_PTHID_R-HSA-8963899	1.38909	0.51633	Bovine
242	REACTOME_POTASSIUM_CHANNELS_PTHID_R-HSA-1296071	1.34227	0.51633	Bovine
243	REACTOME_NEGATIVE_REGULATION_OF_CDH1_GENE_TRANSCRIPTION_PTHID_R-HSA-9764725	1.31911	0.51633	Bovine
244	REACTOME_POST_TRANSLATIONAL_PROTEIN_PHOSPHORYLATION_PTHID_R-HSA-8957275	1.30666	0.51633	Bovine
245	REACTOME_MTOR_SIGNALLING_PTHID_R-HSA-165159	-1.29532	0.51633	Bovine
246	REACTOME_BRANCHED_CHAIN_AMINO_ACID_CATABOLISM_PTHID_R-HSA-70895	-1.36547	0.51633	Bovine
247	REACTOME_SIGNALING_BY_FGFR4_PTHID_R-HSA-5654743	1.35568	0.518579	Bovine
248	REACTOME_MISCELLANEOUS_TRANSPORT_AND_BINDING_EVENTS_PTHID_R-HSA-5223345	-1.36122	0.518842	Bovine
249	HALLMARK_APICAL_JUNCTION	1.24414	0.533974	Bovine
250	REACTOME_GSK3B_MEDIATED_PROTEASOMAL_DEGRADATION_OF_PD_L1_CD274__PTHID_R-HSA-9929356	-1.27017	0.53874	Bovine
251	REACTOME_FGFR1_MUTANT_RECEPTOR_ACTIVATION_PTHID_R-HSA-1839124	1.3542	0.551447	Bovine
252	REACTOME_REGULATION_OF_INSULIN_LIKE_GROWTH_FACTOR_IGF_TRANSPORT_AND_UPTAKE_BY_INSULIN_LIKE_GROWTH_FACTOR_BINDING_PROTEINS_IGFBPS__PTHID_R-HSA-381426	1.28714	0.556967	Bovine
253	REACTOME_SUMOYLATION_OF_TRANSCRIPTION_FACTORS_PTHID_R-HSA-3232118	-1.36336	0.560363	Bovine
254	REACTOME_CELL_EXTRACELLULAR_MATRIX_INTERACTIONS_PTHID_R-HSA-446353	-1.36107	0.561739	Bovine
255	REACTOME_SIGNALING_BY_FGFR1_IN_DISEASE_PTHID_R-HSA-5655302	1.33773	0.566102	Bovine
256	REACTOME_RESOLUTION_OF_D_LOOP_STRUCTURES_PTHID_R-HSA-5693537	-1.27974	0.567453	Bovine
257	HALLMARK_PANCREAS_BETA_CELLS	1.35848	0.569776	Bovine
258	REACTOME_M_DECAY_DEGRADATION_OF_MATERNAL_MRNAS_BY_MATERNALLY_STORED_FACTORS_PTHID_R-HSA-9820841	1.33977	0.569776	Bovine
259	HALLMARK_INTERFERON_GAMMA_RESPONSE	1.2305	0.569776	Bovine
260	REACTOME_NEURONAL_SYSTEM_PTHID_R-HSA-112316	1.20247	0.569776	Bovine
261	HALLMARK_E2F_TARGETS	-1.13265	0.569776	Bovine
262	REACTOME_REGULATION_OF_RUNX2_EXPRESSION_AND_ACTIVITY_PTHID_R-HSA-8939902	-1.22627	0.569776	Bovine
263	REACTOME_XBP1_S_ACTIVATES_CHAPERONE_GENES_PTHID_R-HSA-381038	-1.25747	0.569776	Bovine
264	REACTOME_THE_PHOTOTRANSDUCTION_CASCADE_PTHID_R-HSA-2514856	-1.32837	0.569776	Bovine
265	REACTOME_RUNX1_REGULATES_GENES_INVOLVED_IN_MEGAKARYOCYTE_DIFFERENTIATION_AND_PLATELET_FUNCTION_PTHID_R-HSA-8936459	1.28536	0.593875	Bovine
266	REACTOME_DOWNSTREAM_SIGNALING_OF_ACTIVATED_FGFR1_PTHID_R-HSA-5654687	1.34303	0.595179	Bovine
267	REACTOME_DEVELOPMENTAL_CELL_LINEAGES_OF_THE_EXOCRINE_PANCREAS_PTHID_R-HSA-9820448	-1.24873	0.596704	Bovine
268	REACTOME_DNA_DAMAGE_RECOGNITION_IN_GG_NER_PTHID_R-HSA-5696394	-1.25989	0.596704	Bovine
269	REACTOME_NEF_MEDIATES_DOWN_MODULATION_OF_CELL_SURFACE_RECEPTORS_BY_RECRUITING_THEM_TO_CLATHRIN_ADAPTERS_PTHID_R-HSA-164938	-1.33523	0.597797	Bovine
270	REACTOME_NICOTINATE_METABOLISM_PTHID_R-HSA-196807	-1.30415	0.598949	Bovine
271	REACTOME_FOXO_MEDIATED_TRANSCRIPTION_OF_CELL_CYCLE_GENES_PTHID_R-HSA-9617828	1.34352	0.602739	Bovine
272	REACTOME_ECM_PROTEOGLYCANS_PTHID_R-HSA-3000178	1.29398	0.602739	Bovine
273	REACTOME_SWITCHING_OF_ORIGINS_TO_A_POST_REPLICATIVE_STATE_PTHID_R-HSA-69052	-1.1913	0.602739	Bovine
274	REACTOME_GLYCOSPHINGOLIPID_METABOLISM_PTHID_R-HSA-1660662	-1.23836	0.602739	Bovine
275	REACTOME_GENE_AND_PROTEIN_EXPRESSION_BY_JAK_STAT_SIGNALING_AFTER_INTERLEUKIN_12_STIMULATION_PTHID_R-HSA-8950505	-1.26822	0.602739	Bovine
276	REACTOME_REGULATION_OF_CDH1_POSTTRANSLATIONAL_PROCESSING_AND_TRAFFICKING_TO_PLASMA_MEMBRANE_PTHID_R-HSA-9768727	-1.2677	0.605967	Bovine
277	REACTOME_REPRODUCTION_PTHID_R-HSA-1474165	1.24672	0.606264	Bovine
278	REACTOME_AMINO_ACIDS_REGULATE_MTORC1_PTHID_R-HSA-9639288	-1.21598	0.606264	Bovine
279	REACTOME_MHC_CLASS_II_ANTIGEN_PRESENTATION_PTHID_R-HSA-2132295	-1.1669	0.618316	Bovine
280	REACTOME_O_GLYCOSYLATION_OF_TSR_DOMAIN_CONTAINING_PROTEINS_PTHID_R-HSA-5173214	1.31334	0.623288	Bovine
281	REACTOME_COLLAGEN_BIOSYNTHESIS_AND_MODIFYING_ENZYMES_PTHID_R-HSA-1650814	1.28208	0.633815	Bovine
282	REACTOME_RETINOID_METABOLISM_AND_TRANSPORT_PTHID_R-HSA-975634	1.30554	0.641799	Bovine
283	REACTOME_ROS_AND_RNS_PRODUCTION_IN_PHAGOCYTES_PTHID_R-HSA-1222556	1.30184	0.641799	Bovine
284	HALLMARK_SPERMATOGENESIS	1.23959	0.641799	Bovine
285	HALLMARK_MYOGENESIS	1.21091	0.641799	Bovine
286	REACTOME_G2_M_TRANSITION_PTHID_R-HSA-69275	-1.12099	0.641799	Bovine
287	REACTOME_AURKA_ACTIVATION_BY_TPX2_PTHID_R-HSA-8854518	-1.18637	0.641799	Bovine
288	REACTOME_DUAL_INCISION_IN_GG_NER_PTHID_R-HSA-5696400	-1.22295	0.641799	Bovine
289	REACTOME_PINK1_PRKN_MEDIATED_MITOPHAGY_PTHID_R-HSA-5205685	-1.24916	0.641799	Bovine
290	REACTOME_PEROXISOMAL_LIPID_METABOLISM_PTHID_R-HSA-390918	-1.27121	0.641799	Bovine
291	REACTOME_PRC2_METHYLATES_HISTONES_AND_DNA_PTHID_R-HSA-212300	1.27357	0.645213	Bovine
292	REACTOME_IRE1ALPHA_ACTIVATES_CHAPERONES_PTHID_R-HSA-381070	-1.21057	0.645213	Bovine
293	REACTOME_HDMS_DEMETHYLATE_HISTONES_PTHID_R-HSA-3214842	1.28983	0.650523	Bovine
294	REACTOME_MITOTIC_G2_G2_M_PHASES_PTHID_R-HSA-453274	-1.11786	0.652102	Bovine
295	REACTOME_GAB1_SIGNALOSOME_PTHID_R-HSA-180292	1.31349	0.654115	Bovine
296	REACTOME_THE_ROLE_OF_GTSE1_IN_G2_M_PROGRESSION_AFTER_G2_CHECKPOINT_PTHID_R-HSA-8852276	-1.18668	0.655108	Bovine
297	REACTOME_ASSEMBLY_OF_COLLAGEN_FIBRILS_AND_OTHER_MULTIMERIC_STRUCTURES_PTHID_R-HSA-2022090	1.26352	0.655672	Bovine
298	REACTOME_REGULATION_OF_PTEN_STABILITY_AND_ACTIVITY_PTHID_R-HSA-8948751	-1.19091	0.658942	Bovine
299	REACTOME_CELL_CYCLE_MITOTIC_PTHID_R-HSA-69278	-1.06134	0.672195	Bovine
300	REACTOME_DOWNSTREAM_SIGNALING_EVENTS_OF_B_CELL_RECEPTOR_BCR__PTHID_R-HSA-1168372	-1.16999	0.672195	Bovine
301	REACTOME_COPII_MEDIATED_VESICLE_TRANSPORT_PTHID_R-HSA-204005	-1.18038	0.672195	Bovine
302	REACTOME_FOXO_MEDIATED_TRANSCRIPTION_OF_CELL_DEATH_GENES_PTHID_R-HSA-9614657	1.30223	0.672748	Bovine
303	REACTOME_COLLAGEN_FORMATION_PTHID_R-HSA-1474290	1.24248	0.672748	Bovine
304	REACTOME_KIDNEY_DEVELOPMENT_PTHID_R-HSA-9830369	1.27813	0.674139	Bovine
305	REACTOME_NCAM_SIGNALING_FOR_NEURITE_OUT_GROWTH_PTHID_R-HSA-375165	1.25731	0.674139	Bovine
306	REACTOME_SIRT1_NEGATIVELY_REGULATES_RRNA_EXPRESSION_PTHID_R-HSA-427359	1.26607	0.675814	Bovine
307	REACTOME_GLYCOSPHINGOLIPID_CATABOLISM_PTHID_R-HSA-9840310	-1.22169	0.675814	Bovine
308	REACTOME_SYNTHESIS_OF_BILE_ACIDS_AND_BILE_SALTS_PTHID_R-HSA-192105	-1.25191	0.675814	Bovine
309	REACTOME_DISEASES_ASSOCIATED_WITH_GLYCOSYLATION_PRECURSOR_BIOSYNTHESIS_PTHID_R-HSA-5609975	-1.2831	0.675814	Bovine
310	REACTOME_ACTIVATED_PKN1_STIMULATES_TRANSCRIPTION_OF_AR_ANDROGEN_RECEPTOR_REGULATED_GENES_KLK2_AND_KLK3_PTHID_R-HSA-5625886	1.26851	0.683576	Bovine
311	REACTOME_RETROGRADE_TRANSPORT_AT_THE_TRANS_GOLGI_NETWORK_PTHID_R-HSA-6811440	-1.19263	0.683576	Bovine
312	REACTOME_THROMBOXANE_SIGNALLING_THROUGH_TP_RECEPTOR_PTHID_R-HSA-428930	1.28554	0.686502	Bovine
313	REACTOME_RESOLUTION_OF_D_LOOP_STRUCTURES_THROUGH_HOLLIDAY_JUNCTION_INTERMEDIATES_PTHID_R-HSA-5693568	-1.21014	0.686502	Bovine
314	HALLMARK_APOPTOSIS	1.19322	0.688055	Bovine
315	REACTOME_TRANSMISSION_ACROSS_CHEMICAL_SYNAPSES_PTHID_R-HSA-112315	1.18187	0.693243	Bovine
316	REACTOME_ANCHORING_OF_THE_BASAL_BODY_TO_THE_PLASMA_MEMBRANE_PTHID_R-HSA-5620912	-1.14025	0.708094	Bovine
317	REACTOME_REGULATION_OF_NF_KAPPA_B_SIGNALING_PTHID_R-HSA-9758274	-1.25919	0.708094	Bovine
318	REACTOME_RESOLUTION_OF_ABASIC_SITES_AP_SITES__PTHID_R-HSA-73933	-1.19077	0.712149	Bovine
319	REACTOME_DEFECTIVE_PYROPTOSIS_PTHID_R-HSA-9710421	1.24171	0.716732	Bovine
320	REACTOME_SIGNALING_BY_INSULIN_RECEPTOR_PTHID_R-HSA-74752	1.22041	0.723814	Bovine
321	REACTOME_RESPONSE_OF_EIF2AK1_HRI_TO_HEME_DEFICIENCY_PTHID_R-HSA-9648895	1.27634	0.726842	Bovine
322	REACTOME_FGFR2_MUTANT_RECEPTOR_ACTIVATION_PTHID_R-HSA-1839126	1.26112	0.726842	Bovine
323	REACTOME_SIGNALLING_TO_ERKS_PTHID_R-HSA-187687	1.24899	0.726842	Bovine
324	REACTOME_PYROPTOSIS_PTHID_R-HSA-5620971	-1.23439	0.726842	Bovine
325	REACTOME_NFE2L2_REGULATING_ANTI_OXIDANT_DETOXIFICATION_ENZYMES_PTHID_R-HSA-9818027	-1.23875	0.726842	Bovine
326	REACTOME_RNA_POLYMERASE_I_PROMOTER_OPENING_PTHID_R-HSA-73728	1.24702	0.731217	Bovine
327	REACTOME_NEGATIVE_EPIGENETIC_REGULATION_OF_RRNA_EXPRESSION_PTHID_R-HSA-5250941	1.2044	0.738409	Bovine
328	REACTOME_EFFECTS_OF_PIP2_HYDROLYSIS_PTHID_R-HSA-114508	1.25728	0.739807	Bovine
329	REACTOME_PI5P_PP2A_AND_IER3_REGULATE_PI3K_AKT_SIGNALING_PTHID_R-HSA-6811558	1.20312	0.739807	Bovine
330	REACTOME_INTERLEUKIN_4_AND_INTERLEUKIN_13_SIGNALING_PTHID_R-HSA-6785807	1.20482	0.749972	Bovine
331	REACTOME_UPTAKE_AND_ACTIONS_OF_BACTERIAL_TOXINS_PTHID_R-HSA-5339562	1.24315	0.750617	Bovine
332	REACTOME_METABOLISM_OF_FAT_SOLUBLE_VITAMINS_PTHID_R-HSA-6806667	1.23829	0.750617	Bovine
333	REACTOME_SYNTHESIS_OF_DNA_PTHID_R-HSA-69239	-1.11793	0.750617	Bovine
334	REACTOME_P53_INDEPENDENT_G1_S_DNA_DAMAGE_CHECKPOINT_PTHID_R-HSA-69613	-1.1516	0.750617	Bovine
335	REACTOME_UBIQUITIN_MEDIATED_DEGRADATION_OF_PHOSPHORYLATED_CDC25A_PTHID_R-HSA-69601	-1.1516	0.750617	Bovine
336	REACTOME_INTERCONVERSION_OF_NUCLEOTIDE_DI_AND_TRIPHOSPHATES_PTHID_R-HSA-499943	-1.19537	0.750617	Bovine
337	REACTOME_THE_ROLE_OF_NEF_IN_HIV_1_REPLICATION_AND_DISEASE_PATHOGENESIS_PTHID_R-HSA-164952	-1.21127	0.750617	Bovine
338	REACTOME_RHO_GTPASES_ACTIVATE_PAKS_PTHID_R-HSA-5627123	-1.21367	0.750617	Bovine
339	REACTOME_AQUAPORIN_MEDIATED_TRANSPORT_PTHID_R-HSA-445717	1.2293	0.757486	Bovine
340	REACTOME_NORC_NEGATIVELY_REGULATES_RRNA_EXPRESSION_PTHID_R-HSA-427413	1.19521	0.757486	Bovine
341	REACTOME_SIGNALING_BY_FGFR_IN_DISEASE_PTHID_R-HSA-1226099	1.20969	0.757733	Bovine
342	REACTOME_CHOLESTEROL_BIOSYNTHESIS_PTHID_R-HSA-191273	-1.1964	0.757733	Bovine
343	REACTOME_DNA_METHYLATION_PTHID_R-HSA-5334118	1.22352	0.769048	Bovine
344	REACTOME_METABOLISM_OF_AMINO_ACIDS_AND_DERIVATIVES_PTHID_R-HSA-71291	1.12709	0.770847	Bovine
345	REACTOME_TRANSCRIPTIONAL_REGULATION_BY_THE_AP_2_TFAP2_FAMILY_OF_TRANSCRIPTION_FACTORS_PTHID_R-HSA-8864260	1.22438	0.775926	Bovine
346	REACTOME_NEGATIVE_REGULATION_OF_THE_PI3K_AKT_NETWORK_PTHID_R-HSA-199418	1.18061	0.784936	Bovine
347	REACTOME_HSF1_DEPENDENT_TRANSACTIVATION_PTHID_R-HSA-3371571	-1.1654	0.790217	Bovine
348	REACTOME_PLASMA_LIPOPROTEIN_CLEARANCE_PTHID_R-HSA-8964043	1.21486	0.795031	Bovine
349	REACTOME_METABOLISM_OF_WATER_SOLUBLE_VITAMINS_AND_COFACTORS_PTHID_R-HSA-196849	-1.10989	0.804758	Bovine
350	REACTOME_REGULATION_OF_CHOLESTEROL_BIOSYNTHESIS_BY_SREBP_SREBF__PTHID_R-HSA-1655829	-1.1342	0.804758	Bovine
351	REACTOME_SIGNALING_BY_RECEPTOR_TYROSINE_KINASES_PTHID_R-HSA-9006934	1.09849	0.814085	Bovine
352	REACTOME_GLOBAL_GENOME_NUCLEOTIDE_EXCISION_REPAIR_GG_NER__PTHID_R-HSA-5696399	-1.11136	0.821054	Bovine
353	REACTOME_ADORA2B_MEDIATED_ANTI_INFLAMMATORY_CYTOKINES_PRODUCTION_PTHID_R-HSA-9660821	-1.15444	0.821054	Bovine
354	REACTOME_CYTOSOLIC_TRNA_AMINOACYLATION_PTHID_R-HSA-379716	-1.17254	0.821054	Bovine
355	REACTOME_TRANSCRIPTIONAL_REGULATION_BY_NPAS4_PTHID_R-HSA-9634815	1.20525	0.827311	Bovine
356	REACTOME_DEREGULATED_CDK5_TRIGGERS_MULTIPLE_NEURODEGENERATIVE_PATHWAYS_IN_ALZHEIMER_S_DISEASE_MODELS_PTHID_R-HSA-8862803	1.20721	0.832124	Bovine
357	REACTOME_NEURODEGENERATIVE_DISEASES_PTHID_R-HSA-8863678	1.20721	0.832124	Bovine
358	REACTOME_ASSEMBLY_OF_THE_ORC_COMPLEX_AT_THE_ORIGIN_OF_REPLICATION_PTHID_R-HSA-68616	1.18909	0.832124	Bovine
359	REACTOME_HOST_INTERACTIONS_OF_HIV_FACTORS_PTHID_R-HSA-162909	-1.09396	0.832124	Bovine
360	HALLMARK_CHOLESTEROL_HOMEOSTASIS	-1.11187	0.832124	Bovine
361	REACTOME_ORC1_REMOVAL_FROM_CHROMATIN_PTHID_R-HSA-68949	-1.11841	0.832124	Bovine
362	REACTOME_GPER1_SIGNALING_PTHID_R-HSA-9634597	-1.14862	0.832124	Bovine
363	REACTOME_CHAPERONE_MEDIATED_AUTOPHAGY_PTHID_R-HSA-9613829	-1.19561	0.832124	Bovine
364	REACTOME_TRANSPORT_OF_CONNEXONS_TO_THE_PLASMA_MEMBRANE_PTHID_R-HSA-190872	1.21593	0.832151	Bovine
365	REACTOME_SIGNALING_BY_FGFR2_IN_DISEASE_PTHID_R-HSA-5655253	1.19487	0.832151	Bovine
366	REACTOME_TOLL_LIKE_RECEPTOR_7_8_TLR7_8_CASCADE_PTHID_R-HSA-168181	1.15311	0.841689	Bovine
367	REACTOME_NEGATIVE_REGULATION_OF_FGFR3_SIGNALING_PTHID_R-HSA-5654732	1.20036	0.846183	Bovine
368	REACTOME_FCERI_MEDIATED_NF_KB_ACTIVATION_PTHID_R-HSA-2871837	-1.10893	0.848644	Bovine
369	REACTOME_SIGNAL_AMPLIFICATION_PTHID_R-HSA-392518	1.18944	0.848741	Bovine
370	HALLMARK_ALLOGRAFT_REJECTION	1.13989	0.848741	Bovine
371	REACTOME_CALMODULIN_INDUCED_EVENTS_PTHID_R-HSA-111933	-1.15095	0.848741	Bovine
372	REACTOME_CAM_PATHWAY_PTHID_R-HSA-111997	-1.15095	0.848741	Bovine
373	HALLMARK_UV_RESPONSE_DN	-1.08356	0.850469	Bovine
374	REACTOME_B_WICH_COMPLEX_POSITIVELY_REGULATES_RRNA_EXPRESSION_PTHID_R-HSA-5250924	1.16181	0.858274	Bovine
375	REACTOME_OTHER_INTERLEUKIN_SIGNALING_PTHID_R-HSA-449836	1.20143	0.860957	Bovine
376	REACTOME_NEUROTRANSMITTER_RELEASE_CYCLE_PTHID_R-HSA-112310	1.17948	0.861484	Bovine
377	REACTOME_TRANSCRIPTIONAL_REGULATION_OF_GRANULOPOIESIS_PTHID_R-HSA-9616222	1.15957	0.861484	Bovine
378	REACTOME_RNA_POLYMERASE_I_PROMOTER_ESCAPE_PTHID_R-HSA-73772	1.15778	0.861484	Bovine
379	REACTOME_CENTROSOME_MATURATION_PTHID_R-HSA-380287	-1.09463	0.861484	Bovine
380	REACTOME_RECRUITMENT_OF_MITOTIC_CENTROSOME_PROTEINS_AND_COMPLEXES_PTHID_R-HSA-380270	-1.09463	0.861484	Bovine
381	REACTOME_CA_DEPENDENT_EVENTS_PTHID_R-HSA-111996	-1.13656	0.861484	Bovine
382	REACTOME_MITOPHAGY_PTHID_R-HSA-5205647	-1.11418	0.868551	Bovine
383	REACTOME_SYNAPTIC_ADHESION_LIKE_MOLECULES_PTHID_R-HSA-8849932	-1.16662	0.870992	Bovine
384	REACTOME_GABA_RECEPTOR_ACTIVATION_PTHID_R-HSA-977443	1.16767	0.88548	Bovine
385	REACTOME_ESTROGEN_DEPENDENT_GENE_EXPRESSION_PTHID_R-HSA-9018519	1.1297	0.88548	Bovine
386	REACTOME_SIALIC_ACID_METABOLISM_PTHID_R-HSA-4085001	-1.13416	0.88548	Bovine
387	REACTOME_DISEASES_ASSOCIATED_WITH_GLYCOSAMINOGLYCAN_METABOLISM_PTHID_R-HSA-3560782	1.1664	0.887444	Bovine
388	REACTOME_NERVOUS_SYSTEM_DEVELOPMENT_PTHID_R-HSA-9675108	1.07883	0.88948	Bovine
389	REACTOME_SPOP_MEDIATED_PROTEASOMAL_DEGRADATION_OF_PD_L1_CD274__PTHID_R-HSA-9929491	-1.09822	0.893738	Bovine
390	REACTOME_PROTEIN_METHYLATION_PTHID_R-HSA-8876725	-1.14526	0.893738	Bovine
391	REACTOME_NEGATIVE_REGULATION_OF_FGFR1_SIGNALING_PTHID_R-HSA-5654726	1.1694	0.895045	Bovine
392	REACTOME_RNA_POLYMERASE_I_TRANSCRIPTION_PTHID_R-HSA-73864	1.13538	0.895045	Bovine
393	HALLMARK_ESTROGEN_RESPONSE_LATE	1.1148	0.895045	Bovine
394	REACTOME_COMPLEX_III_ASSEMBLY_PTHID_R-HSA-9865881	-1.12603	0.895045	Bovine
395	REACTOME_RHO_GTPASES_ACTIVATE_NADPH_OXIDASES_PTHID_R-HSA-5668599	1.17043	0.898031	Bovine
396	REACTOME_GROWTH_HORMONE_RECEPTOR_SIGNALING_PTHID_R-HSA-982772	1.16994	0.898031	Bovine
397	REACTOME_GAP_JUNCTION_ASSEMBLY_PTHID_R-HSA-190861	1.16359	0.898031	Bovine
398	REACTOME_SIGNALING_BY_FGFR3_PTHID_R-HSA-5654741	1.15408	0.898031	Bovine
399	REACTOME_SMOOTH_MUSCLE_CONTRACTION_PTHID_R-HSA-445355	1.15253	0.898031	Bovine
400	REACTOME_TP53_REGULATES_TRANSCRIPTION_OF_CELL_CYCLE_GENES_PTHID_R-HSA-6791312	1.14396	0.898031	Bovine
401	REACTOME_AXON_GUIDANCE_PTHID_R-HSA-422475	1.07552	0.898031	Bovine
402	REACTOME_THROMBIN_SIGNALLING_THROUGH_PROTEINASE_ACTIVATED_RECEPTORS_PARS__PTHID_R-HSA-456926	-1.1218	0.898031	Bovine
403	REACTOME_E2F_MEDIATED_REGULATION_OF_DNA_REPLICATION_PTHID_R-HSA-113510	-1.12718	0.898031	Bovine
404	REACTOME_INHIBITION_OF_DNA_RECOMBINATION_AT_TELOMERE_PTHID_R-HSA-9670095	1.14259	0.898159	Bovine
405	HALLMARK_ESTROGEN_RESPONSE_EARLY	1.10776	0.900096	Bovine
406	REACTOME_MOLECULES_ASSOCIATED_WITH_ELASTIC_FIBRES_PTHID_R-HSA-2129379	1.15483	0.904328	Bovine
407	REACTOME_INTERLEUKIN_12_SIGNALING_PTHID_R-HSA-9020591	-1.09366	0.904328	Bovine
408	REACTOME_P75NTR_SIGNALS_VIA_NF_KB_PTHID_R-HSA-193639	1.162	0.904358	Bovine
409	REACTOME_GLYCOSAMINOGLYCAN_PROTEIN_LINKAGE_REGION_BIOSYNTHESIS_PTHID_R-HSA-1971475	1.15542	0.904358	Bovine
410	REACTOME_SIGNALING_BY_EGFR_IN_CANCER_PTHID_R-HSA-1643713	1.15499	0.904358	Bovine
411	REACTOME_RAF_MAP_KINASE_CASCADE_PTHID_R-HSA-5673001	1.09644	0.905682	Bovine
412	REACTOME_ACTIVATION_OF_G_PROTEIN_GATED_POTASSIUM_CHANNELS_PTHID_R-HSA-1296041	1.15573	0.911772	Bovine
413	REACTOME_G_PROTEIN_GATED_POTASSIUM_CHANNELS_PTHID_R-HSA-1296059	1.15573	0.911772	Bovine
414	REACTOME_INHIBITION_OF_VOLTAGE_GATED_CA2_CHANNELS_VIA_GBETA_GAMMA_SUBUNITS_PTHID_R-HSA-997272	1.15573	0.911772	Bovine
415	REACTOME_TCR_SIGNALING_PTHID_R-HSA-202403	-1.06919	0.913143	Bovine
416	REACTOME_FORMATION_OF_THE_BETA_CATENIN_TCF_TRANSACTIVATING_COMPLEX_PTHID_R-HSA-201722	1.12625	0.913576	Bovine
417	REACTOME_EPHRIN_SIGNALING_PTHID_R-HSA-3928664	1.15394	0.917031	Bovine
418	REACTOME_NEGATIVE_REGULATION_OF_FGFR2_SIGNALING_PTHID_R-HSA-5654727	1.14494	0.918669	Bovine
419	REACTOME_RNA_POLYMERASE_I_PROMOTER_CLEARANCE_PTHID_R-HSA-73854	1.11725	0.923084	Bovine
420	REACTOME_SIGNALING_BY_FLT3_ITD_AND_TKD_MUTANTS_PTHID_R-HSA-9703648	-1.12524	0.923881	Bovine
421	REACTOME_INWARDLY_RECTIFYING_K_CHANNELS_PTHID_R-HSA-1296065	1.14178	0.930628	Bovine
422	REACTOME_SLC_MEDIATED_TRANSPORT_OF_INORGANIC_ANIONS_PTHID_R-HSA-9958790	1.14029	0.930628	Bovine
423	REACTOME_NEGATIVE_REGULATION_OF_MAPK_PATHWAY_PTHID_R-HSA-5675221	1.12387	0.930628	Bovine
424	REACTOME_SENSORY_PERCEPTION_PTHID_R-HSA-9709957	1.10158	0.930628	Bovine
425	REACTOME_MAPK1_MAPK3_SIGNALING_PTHID_R-HSA-5684996	1.0878	0.930628	Bovine
426	REACTOME_UCH_PROTEINASES_PTHID_R-HSA-5689603	-1.06564	0.930628	Bovine
427	REACTOME_ANTI_INFLAMMATORY_RESPONSE_FAVOURING_LEISHMANIA_PARASITE_INFECTION_PTHID_R-HSA-9662851	-1.07086	0.930628	Bovine
428	REACTOME_LEISHMANIA_PARASITE_GROWTH_AND_SURVIVAL_PTHID_R-HSA-9664433	-1.07086	0.930628	Bovine
429	REACTOME_REGULATION_OF_ACTIN_DYNAMICS_FOR_PHAGOCYTIC_CUP_FORMATION_PTHID_R-HSA-2029482	-1.07439	0.930628	Bovine
430	REACTOME_PACKAGING_OF_TELOMERE_ENDS_PTHID_R-HSA-171306	1.12565	0.935816	Bovine
431	REACTOME_MAPK_FAMILY_SIGNALING_CASCADES_PTHID_R-HSA-5683057	1.07907	0.935816	Bovine
432	REACTOME_COMPLEX_IV_ASSEMBLY_PTHID_R-HSA-9864848	-1.07714	0.935816	Bovine
433	HALLMARK_APICAL_SURFACE	1.12275	0.941383	Bovine
434	REACTOME_MET_ACTIVATES_PTK2_SIGNALING_PTHID_R-HSA-8874081	-1.08413	0.943019	Bovine
435	REACTOME_NOTCH_HLH_TRANSCRIPTION_PATHWAY_PTHID_R-HSA-350054	-1.08385	0.944769	Bovine
436	REACTOME_SYNDECAN_INTERACTIONS_PTHID_R-HSA-3000170	-1.08581	0.944769	Bovine
437	REACTOME_APOPTOTIC_FACTOR_MEDIATED_RESPONSE_PTHID_R-HSA-111471	1.12732	0.95288	Bovine
438	REACTOME_CO_INHIBITION_BY_CTLA4_PTHID_R-HSA-389513	-1.10136	0.95288	Bovine
439	REACTOME_TGFBR3_EXPRESSION_PTHID_R-HSA-9839394	1.11293	0.971718	Bovine
440	REACTOME_RNA_POLYMERASE_III_TRANSCRIPTION_INITIATION_FROM_TYPE_3_PROMOTER_PTHID_R-HSA-76071	1.11019	0.971718	Bovine
441	REACTOME_ASSEMBLY_AND_CELL_SURFACE_PRESENTATION_OF_NMDA_RECEPTORS_PTHID_R-HSA-9609736	1.10902	0.971718	Bovine
442	REACTOME_REGULATION_OF_ENDOGENOUS_RETROELEMENTS_BY_THE_HUMAN_SILENCING_HUB_HUSH_COMPLEX_PTHID_R-HSA-9843970	1.1017	0.971718	Bovine
443	REACTOME_DISEASES_OF_PROGRAMMED_CELL_DEATH_PTHID_R-HSA-9645723	1.09364	0.971718	Bovine
444	REACTOME_SLC_TRANSPORTER_DISORDERS_PTHID_R-HSA-5619102	1.09263	0.971718	Bovine
445	REACTOME_G_ALPHA_I_SIGNALLING_EVENTS_PTHID_R-HSA-418594	1.08339	0.971718	Bovine
446	REACTOME_P53_DEPENDENT_G1_DNA_DAMAGE_RESPONSE_PTHID_R-HSA-69563	-1.05813	0.971718	Bovine
447	REACTOME_P53_DEPENDENT_G1_S_DNA_DAMAGE_CHECKPOINT_PTHID_R-HSA-69580	-1.05813	0.971718	Bovine
448	REACTOME_SARS_COV_1_ACTIVATES_MODULATES_INNATE_IMMUNE_RESPONSES_PTHID_R-HSA-9692916	1.09991	0.973265	Bovine
449	REACTOME_TP53_REGULATES_TRANSCRIPTION_OF_ADDITIONAL_CELL_CYCLE_GENES_WHOSE_EXACT_ROLE_IN_THE_P53_PATHWAY_REMAIN_UNCERTAIN_PTHID_R-HSA-6804115	1.10879	0.979334	Bovine
450	REACTOME_NR1H2_AND_NR1H3_MEDIATED_SIGNALING_PTHID_R-HSA-9024446	1.09871	0.979334	Bovine
451	REACTOME_TOLL_LIKE_RECEPTOR_CASCADES_PTHID_R-HSA-168898	1.07636	0.979334	Bovine
452	REACTOME_VXPX_CARGO_TARGETING_TO_CILIUM_PTHID_R-HSA-5620916	-1.08309	0.979334	Bovine
453	REACTOME_SIGNALING_BY_NOTCH3_PTHID_R-HSA-9012852	1.09367	0.980038	Bovine
454	REACTOME_RHO_GTPASES_ACTIVATE_PKNS_PTHID_R-HSA-5625740	1.08993	0.980038	Bovine
455	REACTOME_POSITIVE_EPIGENETIC_REGULATION_OF_RRNA_EXPRESSION_PTHID_R-HSA-5250913	1.08093	0.998508	Bovine
456	REACTOME_CONDENSATION_OF_PROPHASE_CHROMOSOMES_PTHID_R-HSA-2299718	1.08711	0.998614	Bovine
457	REACTOME_RHO_GTPASES_ACTIVATE_ROCKS_PTHID_R-HSA-5627117	-1.07162	0.998614	Bovine
458	REACTOME_NOTCH3_INTRACELLULAR_DOMAIN_REGULATES_TRANSCRIPTION_PTHID_R-HSA-9013508	1.0906	1	Bovine
459	REACTOME_CASPASE_ACTIVATION_VIA_EXTRINSIC_APOPTOTIC_SIGNALLING_PATHWAY_PTHID_R-HSA-5357769	1.08748	1	Bovine
460	REACTOME_SIGNALING_BY_FGFR_PTHID_R-HSA-190236	1.07653	1	Bovine
461	REACTOME_REGULATION_OF_ENDOGENOUS_RETROELEMENTS_BY_PIWI_INTERACTING_RNAS_PIRNAS__PTHID_R-HSA-9845323	1.07641	1	Bovine
462	REACTOME_G_ALPHA_12_13_SIGNALLING_EVENTS_PTHID_R-HSA-416482	1.07482	1	Bovine
463	REACTOME_NETRIN_1_SIGNALING_PTHID_R-HSA-373752	1.07405	1	Bovine
464	REACTOME_INTERFERON_GAMMA_SIGNALING_PTHID_R-HSA-877300	1.07296	1	Bovine
465	REACTOME_CONSTITUTIVE_SIGNALING_BY_NOTCH1_HD_DOMAIN_MUTANTS_PTHID_R-HSA-2691232	1.07148	1	Bovine
466	REACTOME_SIGNALING_BY_NOTCH1_HD_DOMAIN_MUTANTS_IN_CANCER_PTHID_R-HSA-2691230	1.07148	1	Bovine
467	REACTOME_REGULATION_OF_ENDOGENOUS_RETROELEMENTS_BY_KRAB_ZFP_PROTEINS_PTHID_R-HSA-9843940	1.0694	1	Bovine
468	HALLMARK_INTERFERON_ALPHA_RESPONSE	1.06921	1	Bovine
469	REACTOME_NUCLEOTIDE_SALVAGE_PTHID_R-HSA-8956321	1.06898	1	Bovine
470	REACTOME_REGULATION_OF_BETA_CELL_DEVELOPMENT_PTHID_R-HSA-186712	1.0679	1	Bovine
471	REACTOME_CHONDROITIN_SULFATE_DERMATAN_SULFATE_METABOLISM_PTHID_R-HSA-1793185	1.06762	1	Bovine
472	REACTOME_ERCC6_CSB_AND_EHMT2_G9A_POSITIVELY_REGULATE_RRNA_EXPRESSION_PTHID_R-HSA-427389	1.06684	1	Bovine
473	REACTOME_PEPTIDE_HORMONE_METABOLISM_PTHID_R-HSA-2980736	1.06326	1	Bovine
474	REACTOME_NRAGE_SIGNALS_DEATH_THROUGH_JNK_PTHID_R-HSA-193648	1.06312	1	Bovine
475	REACTOME_RMTS_METHYLATE_HISTONE_ARGININES_PTHID_R-HSA-3214858	1.06171	1	Bovine
476	REACTOME_SIGNALING_BY_ERBB2_IN_CANCER_PTHID_R-HSA-1227990	1.05766	1	Bovine
477	REACTOME_TNFR2_NON_CANONICAL_NF_KB_PATHWAY_PTHID_R-HSA-5668541	1.05155	1	Bovine
478	REACTOME_FORMATION_OF_WDR5_CONTAINING_HISTONE_MODIFYING_COMPLEXES_PTHID_R-HSA-9772755	1.04718	1	Bovine
479	REACTOME_RNA_POLYMERASE_III_TRANSCRIPTION_INITIATION_PTHID_R-HSA-76046	1.04691	1	Bovine
480	REACTOME_SIGNALING_BY_ALK_PTHID_R-HSA-201556	1.04446	1	Bovine
481	REACTOME_SIGNALING_BY_NODAL_PTHID_R-HSA-1181150	1.04348	1	Bovine
482	REACTOME_EPH_EPHRIN_MEDIATED_REPULSION_OF_CELLS_PTHID_R-HSA-3928665	1.04139	1	Bovine
483	REACTOME_ONCOGENIC_MAPK_SIGNALING_PTHID_R-HSA-6802957	1.04089	1	Bovine
484	REACTOME_ACTIVATION_OF_ANTERIOR_HOX_GENES_IN_HINDBRAIN_DEVELOPMENT_DURING_EARLY_EMBRYOGENESIS_PTHID_R-HSA-5617472	1.03808	1	Bovine
485	REACTOME_ACTIVATION_OF_HOX_GENES_DURING_DIFFERENTIATION_PTHID_R-HSA-5619507	1.03808	1	Bovine
486	REACTOME_GLUTAMATE_NEUROTRANSMITTER_RELEASE_CYCLE_PTHID_R-HSA-210500	1.03593	1	Bovine
487	REACTOME_RAC3_GTPASE_CYCLE_PTHID_R-HSA-9013423	1.03518	1	Bovine
488	REACTOME_HS_GAG_DEGRADATION_PTHID_R-HSA-2024096	1.03444	1	Bovine
489	REACTOME_SIGNALING_BY_SCF_KIT_PTHID_R-HSA-1433557	1.03389	1	Bovine
490	REACTOME_PROTEIN_HYDROXYLATION_PTHID_R-HSA-9629569	1.0328	1	Bovine
491	REACTOME_HEPARAN_SULFATE_HEPARIN_HS_GAG_METABOLISM_PTHID_R-HSA-1638091	1.03265	1	Bovine
492	REACTOME_CHROMATIN_ORGANIZATION_PTHID_R-HSA-4839726	1.03172	1	Bovine
493	REACTOME_DEFECTIVE_INTRINSIC_PATHWAY_FOR_APOPTOSIS_PTHID_R-HSA-9734009	1.03024	1	Bovine
494	REACTOME_REGULATION_OF_EXPRESSION_AND_FUNCTION_OF_TYPE_II_CLASSICAL_CADHERINS_PTHID_R-HSA-9764260	1.0298	1	Bovine
495	REACTOME_DISEASES_ASSOCIATED_WITH_O_GLYCOSYLATION_OF_PROTEINS_PTHID_R-HSA-3906995	1.02863	1	Bovine
496	REACTOME_OXIDATIVE_STRESS_INDUCED_SENESCENCE_PTHID_R-HSA-2559580	1.02411	1	Bovine
497	REACTOME_TRANSCRIPTION_OF_THE_HIV_GENOME_PTHID_R-HSA-167172	1.02318	1	Bovine
498	REACTOME_VISUAL_PHOTOTRANSDUCTION_PTHID_R-HSA-2187338	1.02151	1	Bovine
499	REACTOME_CLEAVAGE_OF_THE_DAMAGED_PURINE_PTHID_R-HSA-110331	1.01729	1	Bovine
500	REACTOME_DEPURINATION_PTHID_R-HSA-73927	1.01729	1	Bovine
501	REACTOME_RECOGNITION_AND_ASSOCIATION_OF_DNA_GLYCOSYLASE_WITH_SITE_CONTAINING_AN_AFFECTED_PURINE_PTHID_R-HSA-110330	1.01729	1	Bovine
502	REACTOME_SIGNALING_BY_FGFR1_PTHID_R-HSA-5654736	1.01722	1	Bovine
503	REACTOME_REGULATION_OF_ENDOGENOUS_RETROELEMENTS_PTHID_R-HSA-9842860	1.01611	1	Bovine
504	REACTOME_ACTIVATION_OF_GABAB_RECEPTORS_PTHID_R-HSA-991365	1.0159	1	Bovine
505	REACTOME_GABA_B_RECEPTOR_ACTIVATION_PTHID_R-HSA-977444	1.0159	1	Bovine
506	REACTOME_GASTRIN_CREB_SIGNALLING_PATHWAY_VIA_PKC_AND_MAPK_PTHID_R-HSA-881907	1.01587	1	Bovine
507	REACTOME_SIGNALING_BY_NUCLEAR_RECEPTORS_PTHID_R-HSA-9006931	1.01437	1	Bovine
508	REACTOME_TOLL_LIKE_RECEPTOR_9_TLR9_CASCADE_PTHID_R-HSA-168138	1.01412	1	Bovine
509	REACTOME_SIGNALING_BY_ERBB2_KD_MUTANTS_PTHID_R-HSA-9664565	1.01361	1	Bovine
510	REACTOME_VASOPRESSIN_REGULATES_RENAL_WATER_HOMEOSTASIS_VIA_AQUAPORINS_PTHID_R-HSA-432040	1.01256	1	Bovine
511	REACTOME_EPIGENETIC_REGULATION_BY_WDR5_CONTAINING_HISTONE_MODIFYING_COMPLEXES_PTHID_R-HSA-9917777	1.01228	1	Bovine
512	REACTOME_CHROMATIN_MODIFYING_ENZYMES_PTHID_R-HSA-3247509	1.0114	1	Bovine
513	REACTOME_RIBOSOME_QUALITY_CONTROL_RQC_COMPLEX_EXTRACTS_AND_DEGRADES_NASCENT_PEPTIDE_PTHID_R-HSA-9954709	1.01004	1	Bovine
514	REACTOME_RNA_POLYMERASE_III_CHAIN_ELONGATION_PTHID_R-HSA-73780	1.0089	1	Bovine
515	REACTOME_TRANSCRIPTIONAL_REGULATION_OF_WHITE_ADIPOCYTE_DIFFERENTIATION_PTHID_R-HSA-381340	1.00867	1	Bovine
516	REACTOME_HDACS_DEACETYLATE_HISTONES_PTHID_R-HSA-3214815	1.00842	1	Bovine
517	REACTOME_NOD1_2_SIGNALING_PATHWAY_PTHID_R-HSA-168638	1.00769	1	Bovine
518	REACTOME_ELASTIC_FIBRE_FORMATION_PTHID_R-HSA-1566948	1.00683	1	Bovine
519	HALLMARK_HEDGEHOG_SIGNALING	1.00638	1	Bovine
520	REACTOME_INTERLEUKIN_37_SIGNALING_PTHID_R-HSA-9008059	1.00461	1	Bovine
521	REACTOME_MYD88_DEPENDENT_CASCADE_INITIATED_ON_ENDOSOME_PTHID_R-HSA-975155	1.00456	1	Bovine
522	REACTOME_MODULATION_OF_HOST_RESPONSES_BY_IFN_STIMULATED_GENES_PTHID_R-HSA-9909505	1.00357	1	Bovine
523	REACTOME_ANTIGEN_ACTIVATES_B_CELL_RECEPTOR_BCR_LEADING_TO_GENERATION_OF_SECOND_MESSENGERS_PTHID_R-HSA-983695	1.0011	1	Bovine
524	REACTOME_GENE_SILENCING_BY_RNA_PTHID_R-HSA-211000	0.999067	1	Bovine
525	REACTOME_TRANSCRIPTIONAL_REGULATION_BY_SMALL_RNAS_PTHID_R-HSA-5578749	0.996989	1	Bovine
526	REACTOME_EPIGENETIC_REGULATION_OF_GENE_EXPRESSION_PTHID_R-HSA-212165	0.995161	1	Bovine
527	REACTOME_ARACHIDONATE_METABOLISM_PTHID_R-HSA-2142753	0.994668	1	Bovine
528	REACTOME_INSULIN_PROCESSING_PTHID_R-HSA-264876	0.993105	1	Bovine
529	REACTOME_SARS_COV_1_INFECTION_PTHID_R-HSA-9678108	0.991644	1	Bovine
530	REACTOME_SIGNALING_BY_NON_RECEPTOR_TYROSINE_KINASES_PTHID_R-HSA-9006927	0.990375	1	Bovine
531	REACTOME_SIGNALING_BY_PTK6_PTHID_R-HSA-8848021	0.990375	1	Bovine
532	REACTOME_ESR_MEDIATED_SIGNALING_PTHID_R-HSA-8939211	0.990369	1	Bovine
533	REACTOME_HEME_SIGNALING_PTHID_R-HSA-9707616	0.990261	1	Bovine
534	REACTOME_INTERLEUKIN_17_SIGNALING_PTHID_R-HSA-448424	0.989329	1	Bovine
535	REACTOME_INTERLEUKIN_6_FAMILY_SIGNALING_PTHID_R-HSA-6783589	0.988823	1	Bovine
536	REACTOME_SHC1_EVENTS_IN_ERBB2_SIGNALING_PTHID_R-HSA-1250196	0.987634	1	Bovine
537	REACTOME_RNA_POLYMERASE_II_PRE_TRANSCRIPTION_EVENTS_PTHID_R-HSA-674695	0.987165	1	Bovine
538	REACTOME_PLATELET_AGGREGATION_PLUG_FORMATION__PTHID_R-HSA-76009	0.985491	1	Bovine
539	REACTOME_EGFR_DOWNREGULATION_PTHID_R-HSA-182971	0.985035	1	Bovine
540	REACTOME_CASPASE_ACTIVATION_VIA_DEATH_RECEPTORS_IN_THE_PRESENCE_OF_LIGAND_PTHID_R-HSA-140534	0.984731	1	Bovine
541	REACTOME_HIV_ELONGATION_ARREST_AND_RECOVERY_PTHID_R-HSA-167287	0.984532	1	Bovine
542	REACTOME_PAUSING_AND_RECOVERY_OF_HIV_ELONGATION_PTHID_R-HSA-167290	0.984532	1	Bovine
543	REACTOME_DEVELOPMENTAL_LINEAGES_OF_THE_MAMMARY_GLAND_PTHID_R-HSA-9924644	0.982551	1	Bovine
544	REACTOME_EPIGENETIC_REGULATION_OF_ADIPOGENESIS_GENES_BY_MLL3_AND_MLL4_COMPLEXES_PTHID_R-HSA-9851695	0.982319	1	Bovine
545	REACTOME_EPIGENETIC_REGULATION_OF_GENE_EXPRESSION_BY_MLL3_AND_MLL4_COMPLEXES_PTHID_R-HSA-9818564	0.982319	1	Bovine
546	REACTOME_MLL4_AND_MLL3_COMPLEXES_REGULATE_EXPRESSION_OF_PPARG_TARGET_GENES_IN_ADIPOGENESIS_AND_HEPATIC_STEATOSIS_PTHID_R-HSA-9841922	0.982319	1	Bovine
547	REACTOME_POTENTIAL_THERAPEUTICS_FOR_SARS_PTHID_R-HSA-9679191	0.982194	1	Bovine
548	REACTOME_SIGNALING_BY_FGFR2_PTHID_R-HSA-5654738	0.982188	1	Bovine
549	REACTOME_STIMULI_SENSING_CHANNELS_PTHID_R-HSA-2672351	0.981695	1	Bovine
550	REACTOME_NON_INTEGRIN_MEMBRANE_ECM_INTERACTIONS_PTHID_R-HSA-3000171	0.981583	1	Bovine
551	REACTOME_SARS_COV_2_HOST_INTERACTIONS_PTHID_R-HSA-9705683	0.979799	1	Bovine
552	REACTOME_ABERRANT_REGULATION_OF_MITOTIC_G1_S_TRANSITION_IN_CANCER_DUE_TO_RB1_DEFECTS_PTHID_R-HSA-9659787	0.977047	1	Bovine
553	REACTOME_DEFECTIVE_BINDING_OF_RB1_MUTANTS_TO_E2F1_E2F2_E2F3__PTHID_R-HSA-9661069	0.977047	1	Bovine
554	REACTOME_DETOXIFICATION_OF_REACTIVE_OXYGEN_SPECIES_PTHID_R-HSA-3299685	0.973669	1	Bovine
555	REACTOME_RNA_POLYMERASE_I_TRANSCRIPTION_TERMINATION_PTHID_R-HSA-73863	0.973593	1	Bovine
556	REACTOME_TRANSCRIPTIONAL_REGULATION_BY_RUNX1_PTHID_R-HSA-8878171	0.972735	1	Bovine
557	REACTOME_P75_NTR_RECEPTOR_MEDIATED_SIGNALLING_PTHID_R-HSA-193704	0.970231	1	Bovine
558	REACTOME_DEATH_RECEPTOR_SIGNALING_PTHID_R-HSA-73887	0.96445	1	Bovine
559	REACTOME_GAP_JUNCTION_TRAFFICKING_PTHID_R-HSA-190828	0.964224	1	Bovine
560	REACTOME_RNA_POLYMERASE_II_TRANSCRIBES_SNRNA_GENES_PTHID_R-HSA-6807505	0.964175	1	Bovine
561	REACTOME_RAS_PROCESSING_PTHID_R-HSA-9648002	0.963936	1	Bovine
562	REACTOME_FORMATION_OF_TUBULIN_FOLDING_INTERMEDIATES_BY_CCT_TRIC_PTHID_R-HSA-389960	0.963172	1	Bovine
563	REACTOME_MAP3K8_TPL2_DEPENDENT_MAPK1_3_ACTIVATION_PTHID_R-HSA-5684264	0.962188	1	Bovine
564	REACTOME_NUCLEOTIDE_BINDING_DOMAIN_LEUCINE_RICH_REPEAT_CONTAINING_RECEPTOR_NLR_SIGNALING_PATHWAYS_PTHID_R-HSA-168643	0.962122	1	Bovine
565	REACTOME_CLEAVAGE_OF_THE_DAMAGED_PYRIMIDINE_PTHID_R-HSA-110329	0.960977	1	Bovine
566	REACTOME_DEPYRIMIDINATION_PTHID_R-HSA-73928	0.960977	1	Bovine
567	REACTOME_RECOGNITION_AND_ASSOCIATION_OF_DNA_GLYCOSYLASE_WITH_SITE_CONTAINING_AN_AFFECTED_PYRIMIDINE_PTHID_R-HSA-110328	0.960977	1	Bovine
568	REACTOME_DNA_DAMAGE_TELOMERE_STRESS_INDUCED_SENESCENCE_PTHID_R-HSA-2559586	0.958017	1	Bovine
569	REACTOME_PLATELET_SENSITIZATION_BY_LDL_PTHID_R-HSA-432142	0.957377	1	Bovine
570	REACTOME_MRNA_SPLICING_MINOR_PATHWAY_PTHID_R-HSA-72165	0.957324	1	Bovine
571	REACTOME_SIGNALING_BY_ERBB2_TMD_JMD_MUTANTS_PTHID_R-HSA-9665686	0.956167	1	Bovine
572	REACTOME_TRAF6_MEDIATED_INDUCTION_OF_NFKB_AND_MAP_KINASES_UPON_TLR7_8_OR_9_ACTIVATION_PTHID_R-HSA-975138	0.95489	1	Bovine
573	HALLMARK_MYC_TARGETS_V2	0.951947	1	Bovine
574	REACTOME_DRUG_ADME_PTHID_R-HSA-9748784	0.951914	1	Bovine
575	REACTOME_RNA_POLYMERASE_III_ABORTIVE_AND_RETRACTIVE_INITIATION_PTHID_R-HSA-749476	0.948609	1	Bovine
576	REACTOME_RNA_POLYMERASE_III_TRANSCRIPTION_PTHID_R-HSA-74158	0.948609	1	Bovine
577	REACTOME_SIGNALING_BY_KIT_IN_DISEASE_PTHID_R-HSA-9669938	0.945913	1	Bovine
578	REACTOME_SIGNALING_BY_PHOSPHORYLATED_JUXTAMEMBRANE_EXTRACELLULAR_AND_KINASE_DOMAIN_KIT_MUTANTS_PTHID_R-HSA-9670439	0.945913	1	Bovine
579	REACTOME_UB_SPECIFIC_PROCESSING_PROTEASES_PTHID_R-HSA-5689880	0.944567	1	Bovine
580	REACTOME_GAP_JUNCTION_TRAFFICKING_AND_REGULATION_PTHID_R-HSA-157858	0.94436	1	Bovine
581	REACTOME_CELL_CELL_JUNCTION_ORGANIZATION_PTHID_R-HSA-421270	0.941666	1	Bovine
582	REACTOME_SIGNALING_BY_BRAF_AND_RAF1_FUSIONS_PTHID_R-HSA-6802952	0.941504	1	Bovine
583	REACTOME_TRAF6_MEDIATED_IRF7_ACTIVATION_PTHID_R-HSA-933541	0.938812	1	Bovine
584	REACTOME_ADIPOGENESIS_PTHID_R-HSA-9843745	0.938581	1	Bovine
585	REACTOME_PAUSING_AND_RECOVERY_OF_TAT_MEDIATED_HIV_ELONGATION_PTHID_R-HSA-167238	0.937973	1	Bovine
586	REACTOME_TAT_MEDIATED_HIV_ELONGATION_ARREST_AND_RECOVERY_PTHID_R-HSA-167243	0.937973	1	Bovine
587	REACTOME_RNA_POLYMERASE_III_TRANSCRIPTION_INITIATION_FROM_TYPE_1_PROMOTER_PTHID_R-HSA-76061	0.936809	1	Bovine
588	REACTOME_SYNTHESIS_OF_PC_PTHID_R-HSA-1483191	0.935656	1	Bovine
589	REACTOME_DISASSEMBLY_OF_THE_DESTRUCTION_COMPLEX_AND_RECRUITMENT_OF_AXIN_TO_THE_MEMBRANE_PTHID_R-HSA-4641262	0.934354	1	Bovine
590	REACTOME_INTRINSIC_PATHWAY_FOR_APOPTOSIS_PTHID_R-HSA-109606	0.933533	1	Bovine
591	REACTOME_RNA_POLYMERASE_III_TRANSCRIPTION_INITIATION_FROM_TYPE_2_PROMOTER_PTHID_R-HSA-76066	0.932763	1	Bovine
592	REACTOME_BASE_EXCISION_REPAIR_AP_SITE_FORMATION_PTHID_R-HSA-73929	0.93235	1	Bovine
593	REACTOME_NPAS4_REGULATES_EXPRESSION_OF_TARGET_GENES_PTHID_R-HSA-9768919	0.931578	1	Bovine
594	REACTOME_ACTIVATED_NOTCH1_TRANSMITS_SIGNAL_TO_THE_NUCLEUS_PTHID_R-HSA-2122948	0.931561	1	Bovine
595	REACTOME_NUCLEAR_SIGNALING_BY_ERBB4_PTHID_R-HSA-1251985	0.931557	1	Bovine
596	REACTOME_CYCLIN_D_ASSOCIATED_EVENTS_IN_G1_PTHID_R-HSA-69231	0.930683	1	Bovine
597	REACTOME_G1_PHASE_PTHID_R-HSA-69236	0.930683	1	Bovine
598	REACTOME_FCERI_MEDIATED_CA_2_MOBILIZATION_PTHID_R-HSA-2871809	0.930211	1	Bovine
599	REACTOME_SIGNALING_BY_NOTCH1_PTHID_R-HSA-1980143	0.926029	1	Bovine
600	REACTOME_NR1H3_NR1H2_REGULATE_GENE_EXPRESSION_LINKED_TO_CHOLESTEROL_TRANSPORT_AND_EFFLUX_PTHID_R-HSA-9029569	0.925234	1	Bovine
601	REACTOME_MEIOTIC_RECOMBINATION_PTHID_R-HSA-912446	0.924778	1	Bovine
602	REACTOME_CD28_DEPENDENT_PI3K_AKT_SIGNALING_PTHID_R-HSA-389357	0.924763	1	Bovine
603	REACTOME_REGULATION_OF_RUNX1_EXPRESSION_AND_ACTIVITY_PTHID_R-HSA-8934593	0.924667	1	Bovine
604	REACTOME_RAC1_GTPASE_CYCLE_PTHID_R-HSA-9013149	0.924515	1	Bovine
605	HALLMARK_NOTCH_SIGNALING	0.92422	1	Bovine
606	REACTOME_REGULATION_OF_PTEN_GENE_TRANSCRIPTION_PTHID_R-HSA-8943724	0.92258	1	Bovine
607	REACTOME_TRANSPORT_OF_SMALL_MOLECULES_PTHID_R-HSA-382551	0.922378	1	Bovine
608	REACTOME_PLASMA_LIPOPROTEIN_ASSEMBLY_REMODELING_AND_CLEARANCE_PTHID_R-HSA-174824	0.921413	1	Bovine
609	REACTOME_NOTCH4_INTRACELLULAR_DOMAIN_REGULATES_TRANSCRIPTION_PTHID_R-HSA-9013695	0.921349	1	Bovine
610	REACTOME_CA2_PATHWAY_PTHID_R-HSA-4086398	0.921328	1	Bovine
611	REACTOME_PLATELET_HOMEOSTASIS_PTHID_R-HSA-418346	0.920622	1	Bovine
612	REACTOME_NEUROTRANSMITTER_RECEPTORS_AND_POSTSYNAPTIC_SIGNAL_TRANSMISSION_PTHID_R-HSA-112314	0.919237	1	Bovine
613	REACTOME_CELL_DEATH_SIGNALLING_VIA_NRAGE_NRIF_AND_NADE_PTHID_R-HSA-204998	0.917631	1	Bovine
614	REACTOME_HCMV_EARLY_EVENTS_PTHID_R-HSA-9609690	0.917328	1	Bovine
615	REACTOME_ESTROGEN_DEPENDENT_NUCLEAR_EVENTS_DOWNSTREAM_OF_ESR_MEMBRANE_SIGNALING_PTHID_R-HSA-9634638	0.916783	1	Bovine
616	REACTOME_PLATELET_ACTIVATION_SIGNALING_AND_AGGREGATION_PTHID_R-HSA-76002	0.916303	1	Bovine
617	REACTOME_HS_GAG_BIOSYNTHESIS_PTHID_R-HSA-2022928	0.914299	1	Bovine
618	REACTOME_HIV_TRANSCRIPTION_INITIATION_PTHID_R-HSA-167161	0.914011	1	Bovine
619	REACTOME_RNA_POLYMERASE_II_HIV_PROMOTER_ESCAPE_PTHID_R-HSA-167162	0.914011	1	Bovine
620	REACTOME_RNA_POLYMERASE_II_PROMOTER_ESCAPE_PTHID_R-HSA-73776	0.914011	1	Bovine
621	REACTOME_RNA_POLYMERASE_II_TRANSCRIPTION_INITIATION_AND_PROMOTER_CLEARANCE_PTHID_R-HSA-76042	0.914011	1	Bovine
622	REACTOME_RNA_POLYMERASE_II_TRANSCRIPTION_INITIATION_PTHID_R-HSA-75953	0.914011	1	Bovine
623	REACTOME_RNA_POLYMERASE_II_TRANSCRIPTION_PRE_INITIATION_AND_PROMOTER_OPENING_PTHID_R-HSA-73779	0.914011	1	Bovine
624	REACTOME_GLYCOGEN_BREAKDOWN_GLYCOGENOLYSIS__PTHID_R-HSA-70221	0.911178	1	Bovine
625	REACTOME_MICRORNA_MIRNA_BIOGENESIS_PTHID_R-HSA-203927	0.911176	1	Bovine
626	HALLMARK_UNFOLDED_PROTEIN_RESPONSE	0.910392	1	Bovine
627	REACTOME_INTERLEUKIN_20_FAMILY_SIGNALING_PTHID_R-HSA-8854691	0.910049	1	Bovine
628	REACTOME_CELL_JUNCTION_ORGANIZATION_PTHID_R-HSA-446728	0.909967	1	Bovine
629	REACTOME_EXTRA_NUCLEAR_ESTROGEN_SIGNALING_PTHID_R-HSA-9009391	0.909454	1	Bovine
630	HALLMARK_ANGIOGENESIS	0.906576	1	Bovine
631	REACTOME_ERK_MAPK_TARGETS_PTHID_R-HSA-198753	0.906114	1	Bovine
632	REACTOME_REPLACEMENT_OF_PROTAMINES_BY_NUCLEOSOMES_IN_THE_MALE_PRONUCLEUS_PTHID_R-HSA-9821993	0.905338	1	Bovine
633	REACTOME_GPVI_MEDIATED_ACTIVATION_CASCADE_PTHID_R-HSA-114604	0.902859	1	Bovine
634	REACTOME_TRISTETRAPROLIN_TTP_ZFP36_BINDS_AND_DESTABILIZES_MRNA_PTHID_R-HSA-450513	0.902473	1	Bovine
635	REACTOME_EGR2_AND_SOX10_MEDIATED_INITIATION_OF_SCHWANN_CELL_MYELINATION_PTHID_R-HSA-9619665	0.900935	1	Bovine
636	REACTOME_RNA_POLYMERASE_I_TRANSCRIPTION_INITIATION_PTHID_R-HSA-73762	0.900713	1	Bovine
637	REACTOME_NOTCH3_ACTIVATION_AND_TRANSMISSION_OF_SIGNAL_TO_THE_NUCLEUS_PTHID_R-HSA-9013507	0.899598	1	Bovine
638	REACTOME_ATF4_ACTIVATES_GENES_IN_RESPONSE_TO_ENDOPLASMIC_RETICULUM_STRESS_PTHID_R-HSA-380994	0.899495	1	Bovine
639	REACTOME_RNA_POLYMERASE_III_TRANSCRIPTION_TERMINATION_PTHID_R-HSA-73980	0.898164	1	Bovine
640	REACTOME_INTERLEUKIN_10_SIGNALING_PTHID_R-HSA-6783783	0.898065	1	Bovine
641	REACTOME_CELL_SURFACE_INTERACTIONS_AT_THE_VASCULAR_WALL_PTHID_R-HSA-202733	0.897677	1	Bovine
642	REACTOME_PIP3_ACTIVATES_AKT_SIGNALING_PTHID_R-HSA-1257604	0.89718	1	Bovine
643	REACTOME_DOWNREGULATION_OF_ERBB2_SIGNALING_PTHID_R-HSA-8863795	0.893449	1	Bovine
644	REACTOME_ACTIVATION_OF_BH3_ONLY_PROTEINS_PTHID_R-HSA-114452	0.889726	1	Bovine
645	REACTOME_DISEASES_OF_SIGNAL_TRANSDUCTION_BY_GROWTH_FACTOR_RECEPTORS_AND_SECOND_MESSENGERS_PTHID_R-HSA-5663202	0.885296	1	Bovine
646	REACTOME_INFECTION_WITH_ENTEROBACTERIA_PTHID_R-HSA-9640148	0.882726	1	Bovine
647	REACTOME_IRAK2_MEDIATED_ACTIVATION_OF_TAK1_COMPLEX_UPON_TLR7_8_OR_9_STIMULATION_PTHID_R-HSA-975163	0.882287	1	Bovine
648	REACTOME_NUCLEAR_RNA_DECAY_PTHID_R-HSA-9930044	0.881122	1	Bovine
649	REACTOME_PLATELET_CALCIUM_HOMEOSTASIS_PTHID_R-HSA-418360	0.881001	1	Bovine
650	REACTOME_TRAF6_MEDIATED_INDUCTION_OF_TAK1_COMPLEX_WITHIN_TLR4_COMPLEX_PTHID_R-HSA-937072	0.879121	1	Bovine
651	REACTOME_SIGNALING_BY_BMP_PTHID_R-HSA-201451	0.879021	1	Bovine
652	REACTOME_MAP_KINASE_ACTIVATION_PTHID_R-HSA-450294	0.878757	1	Bovine
653	REACTOME_TRAF6_MEDIATED_NF_KB_ACTIVATION_PTHID_R-HSA-933542	0.874448	1	Bovine
654	REACTOME_RESPIRATORY_SYNCYTIAL_VIRUS_RSV_ATTACHMENT_AND_ENTRY_PTHID_R-HSA-9820960	0.872878	1	Bovine
655	REACTOME_PKMTS_METHYLATE_HISTONE_LYSINES_PTHID_R-HSA-3214841	0.871046	1	Bovine
656	REACTOME_ABORTIVE_ELONGATION_OF_HIV_1_TRANSCRIPT_IN_THE_ABSENCE_OF_TAT_PTHID_R-HSA-167242	0.867391	1	Bovine
657	REACTOME_REGULATION_OF_CDH11_EXPRESSION_AND_FUNCTION_PTHID_R-HSA-9759475	0.866285	1	Bovine
658	REACTOME_RET_SIGNALING_PTHID_R-HSA-8853659	0.865113	1	Bovine
659	REACTOME_SENSORY_PROCESSING_OF_SOUND_PTHID_R-HSA-9659379	0.864781	1	Bovine
660	REACTOME_HEMOSTASIS_PTHID_R-HSA-109582	0.864567	1	Bovine
661	REACTOME_CD209_DC_SIGN_SIGNALING_PTHID_R-HSA-5621575	0.864467	1	Bovine
662	REACTOME_ACTIVATION_OF_AMPK_DOWNSTREAM_OF_NMDARS_PTHID_R-HSA-9619483	0.864198	1	Bovine
663	REACTOME_SIGNALING_BY_ERBB4_PTHID_R-HSA-1236394	0.863199	1	Bovine
664	REACTOME_FORMATION_OF_RNA_POL_II_ELONGATION_COMPLEX_PTHID_R-HSA-112382	0.861634	1	Bovine
665	REACTOME_RNA_POLYMERASE_II_TRANSCRIPTION_ELONGATION_PTHID_R-HSA-75955	0.861634	1	Bovine
666	REACTOME_ATP_DEPENDENT_CHROMATIN_REMODELERS_PTHID_R-HSA-9932444	0.861621	1	Bovine
667	REACTOME_SWI_SNF_CHROMATIN_REMODELERS_PTHID_R-HSA-9932451	0.861621	1	Bovine
668	REACTOME_CONSTITUTIVE_SIGNALING_BY_NOTCH1_HD_PEST_DOMAIN_MUTANTS_PTHID_R-HSA-2894862	0.861439	1	Bovine
669	REACTOME_CONSTITUTIVE_SIGNALING_BY_NOTCH1_PEST_DOMAIN_MUTANTS_PTHID_R-HSA-2644606	0.861439	1	Bovine
670	REACTOME_SIGNALING_BY_NOTCH1_HD_PEST_DOMAIN_MUTANTS_IN_CANCER_PTHID_R-HSA-2894858	0.861439	1	Bovine
671	REACTOME_SIGNALING_BY_NOTCH1_IN_CANCER_PTHID_R-HSA-2644603	0.861439	1	Bovine
672	REACTOME_SIGNALING_BY_NOTCH1_PEST_DOMAIN_MUTANTS_IN_CANCER_PTHID_R-HSA-2644602	0.861439	1	Bovine
673	REACTOME_CARGO_CONCENTRATION_IN_THE_ER_PTHID_R-HSA-5694530	0.860818	1	Bovine
674	REACTOME_SLC_MEDIATED_TRANSPORT_OF_ORGANIC_ANIONS_PTHID_R-HSA-9955298	0.859775	1	Bovine
675	REACTOME_ACTIVATED_TAK1_MEDIATES_P38_MAPK_ACTIVATION_PTHID_R-HSA-450302	0.858669	1	Bovine
676	REACTOME_NOTCH2_ACTIVATION_AND_TRANSMISSION_OF_SIGNAL_TO_THE_NUCLEUS_PTHID_R-HSA-2979096	0.857768	1	Bovine
677	HALLMARK_IL6_JAK_STAT3_SIGNALING	0.857055	1	Bovine
678	REACTOME_MITF_M_DEPENDENT_GENE_EXPRESSION_PTHID_R-HSA-9856651	0.856264	1	Bovine
679	REACTOME_ACTIVATION_OF_MATRIX_METALLOPROTEINASES_PTHID_R-HSA-1592389	0.855925	1	Bovine
680	REACTOME_FORMATION_OF_THE_CANONICAL_BAF_CBAF_COMPLEX_PTHID_R-HSA-9933937	0.854878	1	Bovine
681	REACTOME_COBALAMIN_CBL_VITAMIN_B12_TRANSPORT_AND_METABOLISM_PTHID_R-HSA-196741	0.853303	1	Bovine
682	REACTOME_DISEASES_ASSOCIATED_WITH_THE_TLR_SIGNALING_CASCADE_PTHID_R-HSA-5602358	0.852442	1	Bovine
683	REACTOME_DISEASES_OF_IMMUNE_SYSTEM_PTHID_R-HSA-5260271	0.852442	1	Bovine
684	REACTOME_PRE_NOTCH_TRANSCRIPTION_AND_TRANSLATION_PTHID_R-HSA-1912408	0.851825	1	Bovine
685	REACTOME_LDL_CLEARANCE_PTHID_R-HSA-8964038	0.851045	1	Bovine
686	REACTOME_INACTIVATION_OF_CSF3_G_CSF_SIGNALING_PTHID_R-HSA-9705462	0.850175	1	Bovine
687	REACTOME_INTERFERON_SIGNALING_PTHID_R-HSA-913531	0.849601	1	Bovine
688	REACTOME_SIGNALING_BY_INTERLEUKINS_PTHID_R-HSA-449147	0.847735	1	Bovine
689	REACTOME_SIGNALING_BY_VEGF_PTHID_R-HSA-194138	0.847656	1	Bovine
690	REACTOME_NUCLEOTIDE_CATABOLISM_PTHID_R-HSA-8956319	0.84552	1	Bovine
691	REACTOME_FORMATION_OF_NEURONAL_PROGENITOR_AND_NEURONAL_BAF_NPBAF_AND_NBAF__PTHID_R-HSA-9934037	0.845171	1	Bovine
692	REACTOME_SIGNALING_BY_EGFR_PTHID_R-HSA-177929	0.842325	1	Bovine
693	REACTOME_MEIOTIC_SYNAPSIS_PTHID_R-HSA-1221632	0.839424	1	Bovine
694	REACTOME_SYNTHESIS_OF_IP3_AND_IP4_IN_THE_CYTOSOL_PTHID_R-HSA-1855204	0.838061	1	Bovine
695	REACTOME_CELL_CELL_COMMUNICATION_PTHID_R-HSA-1500931	0.836752	1	Bovine
696	REACTOME_INTRACELLULAR_SIGNALING_BY_SECOND_MESSENGERS_PTHID_R-HSA-9006925	0.835881	1	Bovine
697	REACTOME_PLATELET_DEGRANULATION_PTHID_R-HSA-114608	0.834627	1	Bovine
698	REACTOME_MYD88_INDEPENDENT_TLR4_CASCADE_PTHID_R-HSA-166166	0.833104	1	Bovine
699	REACTOME_TRIF_TICAM1_MEDIATED_TLR4_SIGNALING_PTHID_R-HSA-937061	0.833104	1	Bovine
700	REACTOME_CARGO_RECOGNITION_FOR_CLATHRIN_MEDIATED_ENDOCYTOSIS_PTHID_R-HSA-8856825	0.830875	1	Bovine
701	REACTOME_SUMOYLATION_OF_DNA_METHYLATION_PROTEINS_PTHID_R-HSA-4655427	0.830435	1	Bovine
702	REACTOME_FACTORS_INVOLVED_IN_MEGAKARYOCYTE_DEVELOPMENT_AND_PLATELET_PRODUCTION_PTHID_R-HSA-983231	0.825579	1	Bovine
703	REACTOME_REGULATION_OF_MITF_M_DEPENDENT_GENES_INVOLVED_IN_PIGMENTATION_PTHID_R-HSA-9824585	0.823243	1	Bovine
704	REACTOME_PROSTACYCLIN_SIGNALLING_THROUGH_PROSTACYCLIN_RECEPTOR_PTHID_R-HSA-392851	0.821692	1	Bovine
705	REACTOME_FORMATION_OF_HIV_ELONGATION_COMPLEX_IN_THE_ABSENCE_OF_HIV_TAT_PTHID_R-HSA-167152	0.82159	1	Bovine
706	REACTOME_POST_CHAPERONIN_TUBULIN_FOLDING_PATHWAY_PTHID_R-HSA-389977	0.819353	1	Bovine
707	REACTOME_SUMOYLATION_OF_TRANSCRIPTION_COFACTORS_PTHID_R-HSA-3899300	0.8193	1	Bovine
708	REACTOME_SARS_COV_2_ACTIVATES_MODULATES_INNATE_AND_ADAPTIVE_IMMUNE_RESPONSES_PTHID_R-HSA-9705671	0.817708	1	Bovine
709	REACTOME_DISEASES_OF_GLYCOSYLATION_PTHID_R-HSA-3781865	0.816248	1	Bovine
710	REACTOME_AMYLOID_FIBER_FORMATION_PTHID_R-HSA-977225	0.816195	1	Bovine
711	REACTOME_O_LINKED_GLYCOSYLATION_PTHID_R-HSA-5173105	0.814582	1	Bovine
712	REACTOME_SIGNALING_BY_TGFBR3_PTHID_R-HSA-9839373	0.813603	1	Bovine
713	REACTOME_BACTERIAL_INFECTION_PATHWAYS_PTHID_R-HSA-9824439	0.813508	1	Bovine
714	REACTOME_DEACTIVATION_OF_THE_BETA_CATENIN_TRANSACTIVATING_COMPLEX_PTHID_R-HSA-3769402	0.813152	1	Bovine
715	REACTOME_RESPONSE_TO_ELEVATED_PLATELET_CYTOSOLIC_CA2__PTHID_R-HSA-76005	0.8096	1	Bovine
716	REACTOME_G_BETA_GAMMA_SIGNALLING_THROUGH_PLC_BETA_PTHID_R-HSA-418217	0.809383	1	Bovine
717	REACTOME_PRESYNAPTIC_FUNCTION_OF_KAINATE_RECEPTORS_PTHID_R-HSA-500657	0.809383	1	Bovine
718	REACTOME_RHOBTB2_GTPASE_CYCLE_PTHID_R-HSA-9013418	0.809073	1	Bovine
719	REACTOME_MITF_M_REGULATED_MELANOCYTE_DEVELOPMENT_PTHID_R-HSA-9730414	0.808878	1	Bovine
720	REACTOME_NRIF_SIGNALS_CELL_DEATH_FROM_THE_NUCLEUS_PTHID_R-HSA-205043	0.806261	1	Bovine
721	REACTOME_TP53_REGULATES_TRANSCRIPTION_OF_CELL_DEATH_GENES_PTHID_R-HSA-5633008	0.805788	1	Bovine
722	REACTOME_METABOLIC_DISORDERS_OF_BIOLOGICAL_OXIDATION_ENZYMES_PTHID_R-HSA-5579029	0.805363	1	Bovine
723	REACTOME_G_PROTEIN_ACTIVATION_PTHID_R-HSA-202040	0.804405	1	Bovine
724	REACTOME_REGULATION_OF_INSULIN_SECRETION_PTHID_R-HSA-422356	0.803887	1	Bovine
725	REACTOME_TOLL_LIKE_RECEPTOR_3_TLR3_CASCADE_PTHID_R-HSA-168164	0.80333	1	Bovine
726	REACTOME_GLYCOSAMINOGLYCAN_METABOLISM_PTHID_R-HSA-1630316	0.803298	1	Bovine
727	REACTOME_PURINE_CATABOLISM_PTHID_R-HSA-74259	0.799334	1	Bovine
728	REACTOME_CELLULAR_SENESCENCE_PTHID_R-HSA-2559583	0.798891	1	Bovine
729	REACTOME_TELOMERE_MAINTENANCE_PTHID_R-HSA-157579	0.796885	1	Bovine
730	REACTOME_TOLL_LIKE_RECEPTOR_4_TLR4_CASCADE_PTHID_R-HSA-166016	0.79623	1	Bovine
731	REACTOME_PARADOXICAL_ACTIVATION_OF_RAF_SIGNALING_BY_KINASE_INACTIVE_BRAF_PTHID_R-HSA-6802955	0.794979	1	Bovine
732	REACTOME_SIGNALING_BY_MODERATE_KINASE_ACTIVITY_BRAF_MUTANTS_PTHID_R-HSA-6802946	0.794979	1	Bovine
733	REACTOME_SIGNALING_BY_RAS_MUTANTS_PTHID_R-HSA-6802949	0.794979	1	Bovine
734	REACTOME_SIGNALING_DOWNSTREAM_OF_RAS_MUTANTS_PTHID_R-HSA-9649948	0.794979	1	Bovine
735	REACTOME_TRANSLESION_SYNTHESIS_BY_Y_FAMILY_DNA_POLYMERASES_BYPASSES_LESIONS_ON_DNA_TEMPLATE_PTHID_R-HSA-110313	0.791917	1	Bovine
736	REACTOME_SIGNALING_BY_ALK_FUSIONS_AND_ACTIVATED_POINT_MUTANTS_PTHID_R-HSA-9725370	0.791048	1	Bovine
737	REACTOME_SIGNALING_BY_ALK_IN_CANCER_PTHID_R-HSA-9700206	0.791048	1	Bovine
738	REACTOME_CONSTITUTIVE_SIGNALING_BY_AKT1_E17K_IN_CANCER_PTHID_R-HSA-5674400	0.790344	1	Bovine
739	REACTOME_DISEASES_OF_CARBOHYDRATE_METABOLISM_PTHID_R-HSA-5663084	0.7895	1	Bovine
740	HALLMARK_COMPLEMENT	0.783734	1	Bovine
741	REACTOME_GLUCAGON_TYPE_LIGAND_RECEPTORS_PTHID_R-HSA-420092	0.780921	1	Bovine
742	REACTOME_G_BETA_GAMMA_SIGNALLING_THROUGH_CDC42_PTHID_R-HSA-8964616	0.779687	1	Bovine
743	REACTOME_HATS_ACETYLATE_HISTONES_PTHID_R-HSA-3214847	0.779654	1	Bovine
744	REACTOME_SIGNALING_BY_ERBB2_PTHID_R-HSA-1227986	0.778853	1	Bovine
745	REACTOME_ADP_SIGNALLING_THROUGH_P2Y_PURINOCEPTOR_12_PTHID_R-HSA-392170	0.778516	1	Bovine
746	REACTOME_METALLOPROTEASE_DUBS_PTHID_R-HSA-5689901	0.777195	1	Bovine
747	REACTOME_TRANSCRIPTIONAL_REGULATION_BY_MECP2_PTHID_R-HSA-8986944	0.777143	1	Bovine
748	REACTOME_REGULATION_OF_FZD_BY_UBIQUITINATION_PTHID_R-HSA-4641263	0.776502	1	Bovine
749	REACTOME_FORMATION_OF_HIV_1_ELONGATION_COMPLEX_CONTAINING_HIV_1_TAT_PTHID_R-HSA-167200	0.774662	1	Bovine
750	REACTOME_HIV_TRANSCRIPTION_ELONGATION_PTHID_R-HSA-167169	0.774662	1	Bovine
751	REACTOME_TAT_MEDIATED_ELONGATION_OF_THE_HIV_1_TRANSCRIPT_PTHID_R-HSA-167246	0.774662	1	Bovine
752	REACTOME_SENESCENCE_ASSOCIATED_SECRETORY_PHENOTYPE_SASP__PTHID_R-HSA-2559582	0.773818	1	Bovine
753	REACTOME_FORMATION_OF_FIBRIN_CLOT_CLOTTING_CASCADE__PTHID_R-HSA-140877	0.772494	1	Bovine
754	REACTOME_ADHERENS_JUNCTIONS_INTERACTIONS_PTHID_R-HSA-418990	0.771015	1	Bovine
755	REACTOME_CYTOSOLIC_SENSORS_OF_PATHOGEN_ASSOCIATED_DNA_PTHID_R-HSA-1834949	0.769122	1	Bovine
756	REACTOME_PERK_REGULATES_GENE_EXPRESSION_PTHID_R-HSA-381042	0.768769	1	Bovine
757	REACTOME_AGGREPHAGY_PTHID_R-HSA-9646399	0.768761	1	Bovine
758	REACTOME_CYTOPROTECTION_BY_HMOX1_PTHID_R-HSA-9707564	0.767477	1	Bovine
759	HALLMARK_COAGULATION	0.766649	1	Bovine
760	REACTOME_DOPAMINE_NEUROTRANSMITTER_RELEASE_CYCLE_PTHID_R-HSA-212676	0.766647	1	Bovine
761	REACTOME_ACTIVATION_OF_SMO_PTHID_R-HSA-5635838	0.764098	1	Bovine
762	REACTOME_DEUBIQUITINATION_PTHID_R-HSA-5688426	0.763101	1	Bovine
763	HALLMARK_ANDROGEN_RESPONSE	0.762744	1	Bovine
764	REACTOME_REGULATION_OF_NECROPTOTIC_CELL_DEATH_PTHID_R-HSA-5675482	0.762441	1	Bovine
765	REACTOME_RIPK1_MEDIATED_REGULATED_NECROSIS_PTHID_R-HSA-5213460	0.762441	1	Bovine
766	REACTOME_INTEGRATION_OF_ENERGY_METABOLISM_PTHID_R-HSA-163685	0.760294	1	Bovine
767	REACTOME_MYD88_MAL_TIRAP_CASCADE_INITIATED_ON_PLASMA_MEMBRANE_PTHID_R-HSA-166058	0.759249	1	Bovine
768	REACTOME_TOLL_LIKE_RECEPTOR_2_TLR2_CASCADE_PTHID_R-HSA-181438	0.759249	1	Bovine
769	REACTOME_TOLL_LIKE_RECEPTOR_TLR1_TLR2_CASCADE_PTHID_R-HSA-168179	0.759249	1	Bovine
770	REACTOME_TOLL_LIKE_RECEPTOR_TLR6_TLR2_CASCADE_PTHID_R-HSA-168188	0.759249	1	Bovine
771	REACTOME_APOPTOTIC_CLEAVAGE_OF_CELLULAR_PROTEINS_PTHID_R-HSA-111465	0.75826	1	Bovine
772	REACTOME_RND3_GTPASE_CYCLE_PTHID_R-HSA-9696264	0.758057	1	Bovine
773	REACTOME_RUNX1_INTERACTS_WITH_CO_FACTORS_WHOSE_PRECISE_EFFECT_ON_RUNX1_TARGETS_IS_NOT_KNOWN_PTHID_R-HSA-8939243	0.757818	1	Bovine
774	REACTOME_SIGNALING_BY_RAF1_MUTANTS_PTHID_R-HSA-9656223	0.75706	1	Bovine
775	REACTOME_REGULATION_OF_HOMOTYPIC_CELL_CELL_ADHESION_PTHID_R-HSA-9759476	0.75656	1	Bovine
776	REACTOME_ADP_SIGNALLING_THROUGH_P2Y_PURINOCEPTOR_1_PTHID_R-HSA-418592	0.755201	1	Bovine
777	REACTOME_DISORDERS_OF_TRANSMEMBRANE_TRANSPORTERS_PTHID_R-HSA-5619115	0.754966	1	Bovine
778	REACTOME_DNA_DAMAGE_BYPASS_PTHID_R-HSA-73893	0.753624	1	Bovine
779	REACTOME_RUNX1_REGULATES_TRANSCRIPTION_OF_GENES_INVOLVED_IN_DIFFERENTIATION_OF_HSCS_PTHID_R-HSA-8939236	0.752366	1	Bovine
780	REACTOME_SIGNALING_BY_RETINOIC_ACID_PTHID_R-HSA-5362517	0.748854	1	Bovine
781	REACTOME_REGULATION_OF_PD_L1_CD274_EXPRESSION_PTHID_R-HSA-9909648	0.747998	1	Bovine
782	REACTOME_RSV_HOST_INTERACTIONS_PTHID_R-HSA-9833110	0.744893	1	Bovine
783	REACTOME_SEMA4D_INDUCED_CELL_MIGRATION_AND_GROWTH_CONE_COLLAPSE_PTHID_R-HSA-416572	0.744221	1	Bovine
784	REACTOME_TRANSPORT_OF_MATURE_MRNA_DERIVED_FROM_AN_INTRON_CONTAINING_TRANSCRIPT_PTHID_R-HSA-159236	0.74406	1	Bovine
785	REACTOME_NOTCH1_INTRACELLULAR_DOMAIN_REGULATES_TRANSCRIPTION_PTHID_R-HSA-2122947	0.743491	1	Bovine
786	REACTOME_REGULATION_OF_CDH1_EXPRESSION_AND_FUNCTION_PTHID_R-HSA-9764265	0.742772	1	Bovine
787	REACTOME_REGULATION_OF_EXPRESSION_AND_FUNCTION_OF_TYPE_I_CLASSICAL_CADHERINS_PTHID_R-HSA-9764274	0.742772	1	Bovine
788	HALLMARK_GLYCOLYSIS	0.740833	1	Bovine
789	REACTOME_TRANSPORT_OF_MATURE_TRANSCRIPT_TO_CYTOPLASM_PTHID_R-HSA-72202	0.739357	1	Bovine
790	REACTOME_ENDOGENOUS_STEROLS_PTHID_R-HSA-211976	0.739194	1	Bovine
791	REACTOME_GLYCOGEN_METABOLISM_PTHID_R-HSA-8982491	0.738861	1	Bovine
792	REACTOME_TCF_DEPENDENT_SIGNALING_IN_RESPONSE_TO_WNT_PTHID_R-HSA-201681	0.737749	1	Bovine
793	REACTOME_INFLAMMASOMES_PTHID_R-HSA-622312	0.73734	1	Bovine
794	REACTOME_G_BETA_GAMMA_SIGNALLING_THROUGH_PI3KGAMMA_PTHID_R-HSA-392451	0.736786	1	Bovine
795	REACTOME_MYD88_CASCADE_INITIATED_ON_PLASMA_MEMBRANE_PTHID_R-HSA-975871	0.736042	1	Bovine
796	REACTOME_TOLL_LIKE_RECEPTOR_10_TLR10_CASCADE_PTHID_R-HSA-168142	0.736042	1	Bovine
797	REACTOME_TOLL_LIKE_RECEPTOR_5_TLR5_CASCADE_PTHID_R-HSA-168176	0.736042	1	Bovine
798	REACTOME_OVARIAN_TUMOR_DOMAIN_PROTEASES_PTHID_R-HSA-5689896	0.735079	1	Bovine
799	REACTOME_CONSTITUTIVE_SIGNALING_BY_LIGAND_RESPONSIVE_EGFR_CANCER_VARIANTS_PTHID_R-HSA-1236382	0.734126	1	Bovine
800	REACTOME_SIGNALING_BY_LIGAND_RESPONSIVE_EGFR_VARIANTS_IN_CANCER_PTHID_R-HSA-5637815	0.734126	1	Bovine
801	REACTOME_VEGFR2_MEDIATED_CELL_PROLIFERATION_PTHID_R-HSA-5218921	0.733747	1	Bovine
802	REACTOME_ISG15_ANTIVIRAL_MECHANISM_PTHID_R-HSA-1169408	0.733732	1	Bovine
803	REACTOME_RHO_GTPASE_CYCLE_PTHID_R-HSA-9012999	0.732814	1	Bovine
804	HALLMARK_TGF_BETA_SIGNALING	0.731839	1	Bovine
805	REACTOME_SENSORY_PROCESSING_OF_SOUND_BY_INNER_HAIR_CELLS_OF_THE_COCHLEA_PTHID_R-HSA-9662360	0.72987	1	Bovine
806	REACTOME_INTERLEUKIN_2_FAMILY_SIGNALING_PTHID_R-HSA-451927	0.729701	1	Bovine
807	REACTOME_BUTYRATE_RESPONSE_FACTOR_1_BRF1_BINDS_AND_DESTABILIZES_MRNA_PTHID_R-HSA-450385	0.728788	1	Bovine
808	REACTOME_SIGNALING_BY_HIGH_KINASE_ACTIVITY_BRAF_MUTANTS_PTHID_R-HSA-6802948	0.727927	1	Bovine
809	REACTOME_SARS_COV_INFECTIONS_PTHID_R-HSA-9679506	0.727436	1	Bovine
810	REACTOME_TRANSCRIPTIONAL_REGULATION_BY_TP53_PTHID_R-HSA-3700989	0.723966	1	Bovine
811	REACTOME_G0_AND_EARLY_G1_PTHID_R-HSA-1538133	0.723423	1	Bovine
812	REACTOME_METABOLISM_OF_NITRIC_OXIDE_NOS3_ACTIVATION_AND_REGULATION_PTHID_R-HSA-202131	0.723336	1	Bovine
813	REACTOME_MAPK_TARGETS_NUCLEAR_EVENTS_MEDIATED_BY_MAP_KINASES_PTHID_R-HSA-450282	0.723216	1	Bovine
814	REACTOME_DEVELOPMENTAL_LINEAGE_OF_MAMMARY_GLAND_MYOEPITHELIAL_CELLS_PTHID_R-HSA-9927432	0.722827	1	Bovine
815	REACTOME_RHOBTB1_GTPASE_CYCLE_PTHID_R-HSA-9013422	0.722382	1	Bovine
816	REACTOME_TP53_REGULATES_TRANSCRIPTION_OF_GENES_INVOLVED_IN_CYTOCHROME_C_RELEASE_PTHID_R-HSA-6803204	0.722228	1	Bovine
817	REACTOME_FLT3_SIGNALING_PTHID_R-HSA-9607240	0.721871	1	Bovine
818	REACTOME_TRANSLATION_PTHID_R-HSA-72766	0.721767	1	Bovine
819	REACTOME_PRE_NOTCH_EXPRESSION_AND_PROCESSING_PTHID_R-HSA-1912422	0.720936	1	Bovine
820	REACTOME_PIWI_INTERACTING_RNA_PIRNA_BIOGENESIS_PTHID_R-HSA-5601884	0.720137	1	Bovine
821	REACTOME_DEADENYLATION_OF_MRNA_PTHID_R-HSA-429947	0.718838	1	Bovine
822	HALLMARK_PI3K_AKT_MTOR_SIGNALING	0.718769	1	Bovine
823	REACTOME_TRANSPORT_OF_THE_SLBP_DEPENDANT_MATURE_MRNA_PTHID_R-HSA-159230	0.715145	1	Bovine
824	REACTOME_FORMATION_OF_THE_EARLY_ELONGATION_COMPLEX_PTHID_R-HSA-113418	0.713699	1	Bovine
825	REACTOME_FORMATION_OF_THE_HIV_1_EARLY_ELONGATION_COMPLEX_PTHID_R-HSA-167158	0.713699	1	Bovine
826	REACTOME_DDX58_IFIH1_MEDIATED_INDUCTION_OF_INTERFERON_ALPHA_BETA_PTHID_R-HSA-168928	0.711803	1	Bovine
827	HALLMARK_MTORC1_SIGNALING	0.706706	1	Bovine
828	REACTOME_SIGNALING_BY_WNT_PTHID_R-HSA-195721	0.706603	1	Bovine
829	REACTOME_APOPTOTIC_EXECUTION_PHASE_PTHID_R-HSA-75153	0.706476	1	Bovine
830	REACTOME_APOPTOSIS_PTHID_R-HSA-109581	0.706224	1	Bovine
831	REACTOME_ADRENALINE_NORADRENALINE_INHIBITS_INSULIN_SECRETION_PTHID_R-HSA-400042	0.70384	1	Bovine
832	REACTOME_ACTIVATION_OF_KAINATE_RECEPTORS_UPON_GLUTAMATE_BINDING_PTHID_R-HSA-451326	0.701672	1	Bovine
833	REACTOME_PHOSPHORYLATED_BMAL1_CLOCK_ARNTL_CLOCK_ACTIVATES_EXPRESSION_OF_CORE_CLOCK_GENES_PTHID_R-HSA-9931510	0.700791	1	Bovine
834	REACTOME_TRANSCRIPTIONAL_REGULATION_BY_RUNX2_PTHID_R-HSA-8878166	0.700461	1	Bovine
835	REACTOME_SENSORY_PROCESSING_OF_SOUND_BY_OUTER_HAIR_CELLS_OF_THE_COCHLEA_PTHID_R-HSA-9662361	0.700274	1	Bovine
836	HALLMARK_REACTIVE_OXYGEN_SPECIES_PATHWAY	0.699942	1	Bovine
837	REACTOME_SIGNALING_BY_ERYTHROPOIETIN_PTHID_R-HSA-9006335	0.699265	1	Bovine
838	REACTOME_ACTIVATION_OF_IRF3_IRF7_MEDIATED_BY_TBK1_IKK_IKBKE__PTHID_R-HSA-936964	0.699089	1	Bovine
839	REACTOME_NONHOMOLOGOUS_END_JOINING_NHEJ__PTHID_R-HSA-5693571	0.698977	1	Bovine
840	REACTOME_BASE_EXCISION_REPAIR_PTHID_R-HSA-73884	0.698612	1	Bovine
841	REACTOME_SIGNALING_BY_NOTCH2_PTHID_R-HSA-1980145	0.69695	1	Bovine
842	REACTOME_SIGNALING_BY_NOTCH_PTHID_R-HSA-157118	0.694502	1	Bovine
843	REACTOME_EPHB_MEDIATED_FORWARD_SIGNALING_PTHID_R-HSA-3928662	0.692032	1	Bovine
844	REACTOME_GLYCEROPHOSPHOLIPID_BIOSYNTHESIS_PTHID_R-HSA-1483206	0.691828	1	Bovine
845	REACTOME_SYNTHESIS_OF_PIPS_AT_THE_EARLY_ENDOSOME_MEMBRANE_PTHID_R-HSA-1660516	0.690423	1	Bovine
846	REACTOME_KSRP_KHSRP_BINDS_AND_DESTABILIZES_MRNA_PTHID_R-HSA-450604	0.686743	1	Bovine
847	REACTOME_SARS_COV_2_INFECTION_PTHID_R-HSA-9694516	0.686702	1	Bovine
848	REACTOME_VEGFA_VEGFR2_PATHWAY_PTHID_R-HSA-4420097	0.686216	1	Bovine
849	REACTOME_SIGNALING_BY_TGFB_FAMILY_MEMBERS_PTHID_R-HSA-9006936	0.685053	1	Bovine
850	REACTOME_METABOLISM_OF_STEROIDS_PTHID_R-HSA-8957322	0.684135	1	Bovine
851	REACTOME_IKK_COMPLEX_RECRUITMENT_MEDIATED_BY_RIP1_PTHID_R-HSA-937041	0.683305	1	Bovine
852	REACTOME_MEIOSIS_PTHID_R-HSA-1500620	0.683146	1	Bovine
853	REACTOME_INTERLEUKIN_7_SIGNALING_PTHID_R-HSA-1266695	0.681991	1	Bovine
854	REACTOME_MITOTIC_PROPHASE_PTHID_R-HSA-68875	0.679434	1	Bovine
855	REACTOME_PROGRAMMED_CELL_DEATH_PTHID_R-HSA-5357801	0.679145	1	Bovine
856	REACTOME_SIGNALING_BY_CYTOSOLIC_FGFR1_FUSION_MUTANTS_PTHID_R-HSA-1839117	0.675895	1	Bovine
857	REACTOME_SEMA4D_IN_SEMAPHORIN_SIGNALING_PTHID_R-HSA-400685	0.673439	1	Bovine
858	REACTOME_PHASE_II_CONJUGATION_OF_COMPOUNDS_PTHID_R-HSA-156580	0.670877	1	Bovine
859	REACTOME_REGULATION_OF_TP53_ACTIVITY_THROUGH_METHYLATION_PTHID_R-HSA-6804760	0.670726	1	Bovine
860	REACTOME_KINESINS_PTHID_R-HSA-983189	0.66906	1	Bovine
861	REACTOME_REGULATION_OF_T_CELL_ACTIVATION_BY_CD28_FAMILY_PTHID_R-HSA-388841	0.667462	1	Bovine
862	REACTOME_TERMINATION_OF_TRANSLESION_DNA_SYNTHESIS_PTHID_R-HSA-5656169	0.667152	1	Bovine
863	REACTOME_CO_INHIBITION_BY_PD_1_PTHID_R-HSA-389948	0.664176	1	Bovine
864	REACTOME_CELL_RECRUITMENT_PRO_INFLAMMATORY_RESPONSE__PTHID_R-HSA-9664424	0.664017	1	Bovine
865	REACTOME_PURINERGIC_SIGNALING_IN_LEISHMANIASIS_INFECTION_PTHID_R-HSA-9660826	0.664017	1	Bovine
866	REACTOME_SIGNALING_BY_CSF3_G_CSF__PTHID_R-HSA-9674555	0.663681	1	Bovine
867	REACTOME_EPH_EPHRIN_SIGNALING_PTHID_R-HSA-2682334	0.663256	1	Bovine
868	REACTOME_ION_CHANNEL_TRANSPORT_PTHID_R-HSA-983712	0.660647	1	Bovine
869	REACTOME_HIGH_LAMINAR_FLOW_SHEAR_STRESS_ACTIVATES_SIGNALING_BY_PIEZO1_AND_PECAM1_CDH5_KDR_IN_ENDOTHELIAL_CELLS_PTHID_R-HSA-9856530	0.65899	1	Bovine
870	REACTOME_TRANSCRIPTIONAL_AND_POST_TRANSLATIONAL_REGULATION_OF_MITF_M_EXPRESSION_AND_ACTIVITY_PTHID_R-HSA-9856649	0.658282	1	Bovine
871	REACTOME_BIOLOGICAL_OXIDATIONS_PTHID_R-HSA-211859	0.657428	1	Bovine
872	REACTOME_TRANSPORT_OF_MATURE_MRNAS_DERIVED_FROM_INTRONLESS_TRANSCRIPTS_PTHID_R-HSA-159234	0.652923	1	Bovine
873	REACTOME_TURBULENT_OSCILLATORY_DISTURBED_FLOW_SHEAR_STRESS_ACTIVATES_SIGNALING_BY_PIEZO1_AND_INTEGRINS_IN_ENDOTHELIAL_CELLS_PTHID_R-HSA-9860927	0.651918	1	Bovine
874	REACTOME_BMAL1_CLOCK_NPAS2_ACTIVATES_CIRCADIAN_EXPRESSION_PTHID_R-HSA-1368108	0.650019	1	Bovine
875	REACTOME_LAMININ_INTERACTIONS_PTHID_R-HSA-3000157	0.649887	1	Bovine
876	REACTOME_SYNTHESIS_OF_PA_PTHID_R-HSA-1483166	0.648101	1	Bovine
877	REACTOME_ACTIVATION_OF_ATR_IN_RESPONSE_TO_REPLICATION_STRESS_PTHID_R-HSA-176187	0.64576	1	Bovine
878	REACTOME_METABOLISM_OF_CARBOHYDRATES_AND_CARBOHYDRATE_DERIVATIVES_PTHID_R-HSA-71387	0.644622	1	Bovine
879	REACTOME_ION_HOMEOSTASIS_PTHID_R-HSA-5578775	0.641456	1	Bovine
880	HALLMARK_MYC_TARGETS_V1	0.641147	1	Bovine
881	REACTOME_CYTOCHROME_P450_ARRANGED_BY_SUBSTRATE_TYPE_PTHID_R-HSA-211897	0.640898	1	Bovine
882	REACTOME_RIP_MEDIATED_NFKB_ACTIVATION_VIA_ZBP1_PTHID_R-HSA-1810476	0.639591	1	Bovine
883	REACTOME_FOXO_MEDIATED_TRANSCRIPTION_OF_OXIDATIVE_STRESS_METABOLIC_AND_NEURONAL_GENES_PTHID_R-HSA-9615017	0.63872	1	Bovine
884	REACTOME_O_LINKED_GLYCOSYLATION_OF_MUCINS_PTHID_R-HSA-913709	0.635486	1	Bovine
885	REACTOME_CDC42_GTPASE_CYCLE_PTHID_R-HSA-9013148	0.634763	1	Bovine
886	REACTOME_PROCESSING_OF_DNA_DOUBLE_STRAND_BREAK_ENDS_PTHID_R-HSA-5693607	0.634713	1	Bovine
887	REACTOME_MRNA_SPLICING_PTHID_R-HSA-72172	0.634044	1	Bovine
888	REACTOME_HCMV_INFECTION_PTHID_R-HSA-9609646	0.633038	1	Bovine
889	REACTOME_CO_STIMULATION_BY_CD28_PTHID_R-HSA-389356	0.630303	1	Bovine
890	HALLMARK_XENOBIOTIC_METABOLISM	0.629807	1	Bovine
891	HALLMARK_PEROXISOME	0.629356	1	Bovine
892	REACTOME_TRANSPORT_OF_THE_SLBP_INDEPENDENT_MATURE_MRNA_PTHID_R-HSA-159227	0.625474	1	Bovine
893	REACTOME_MRNA_SPLICING_MAJOR_PATHWAY_PTHID_R-HSA-72163	0.625336	1	Bovine
894	REACTOME_SIGNALING_BY_FGFR2_IIIA_TM_PTHID_R-HSA-8851708	0.624846	1	Bovine
895	REACTOME_ACTIVATION_OF_BAD_AND_TRANSLOCATION_TO_MITOCHONDRIA_PTHID_R-HSA-111447	0.619386	1	Bovine
896	REACTOME_GLUCAGON_LIKE_PEPTIDE_1_GLP1_REGULATES_INSULIN_SECRETION_PTHID_R-HSA-381676	0.617157	1	Bovine
897	REACTOME_SUMOYLATION_OF_INTRACELLULAR_RECEPTORS_PTHID_R-HSA-4090294	0.615869	1	Bovine
898	HALLMARK_DNA_REPAIR	0.614854	1	Bovine
899	REACTOME_RAC2_GTPASE_CYCLE_PTHID_R-HSA-9013404	0.614699	1	Bovine
900	REACTOME_ANTIVIRAL_MECHANISM_BY_IFN_STIMULATED_GENES_PTHID_R-HSA-1169410	0.610125	1	Bovine
901	REACTOME_INTERLEUKIN_RECEPTOR_SHC_SIGNALING_PTHID_R-HSA-912526	0.609676	1	Bovine
902	REACTOME_AZATHIOPRINE_ADME_PTHID_R-HSA-9748787	0.608114	1	Bovine
903	REACTOME_NEUTROPHIL_DEGRANULATION_PTHID_R-HSA-6798695	0.607968	1	Bovine
904	REACTOME_VLDLR_INTERNALISATION_AND_DEGRADATION_PTHID_R-HSA-8866427	0.60134	1	Bovine
905	REACTOME_DEPOSITION_OF_NEW_CENPA_CONTAINING_NUCLEOSOMES_AT_THE_CENTROMERE_PTHID_R-HSA-606279	0.600508	1	Bovine
906	REACTOME_NUCLEOSOME_ASSEMBLY_PTHID_R-HSA-774815	0.600508	1	Bovine
907	REACTOME_METABOLISM_OF_NUCLEOTIDES_PTHID_R-HSA-15869	0.60019	1	Bovine
908	REACTOME_RHOV_GTPASE_CYCLE_PTHID_R-HSA-9013424	0.598658	1	Bovine
909	REACTOME_SIGNALING_BY_WNT_IN_CANCER_PTHID_R-HSA-4791275	0.598583	1	Bovine
910	REACTOME_MAP2K_AND_MAPK_ACTIVATION_PTHID_R-HSA-5674135	0.598278	1	Bovine
911	HALLMARK_ADIPOGENESIS	0.597557	1	Bovine
912	REACTOME_RESPIRATORY_SYNCYTIAL_VIRUS_INFECTION_PATHWAY_PTHID_R-HSA-9820952	0.596583	1	Bovine
913	REACTOME_INTERLEUKIN_1_FAMILY_SIGNALING_PTHID_R-HSA-446652	0.595552	1	Bovine
914	REACTOME_SIGNALING_BY_NTRK2_TRKB__PTHID_R-HSA-9006115	0.59542	1	Bovine
915	REACTOME_RNA_POLYMERASE_II_TRANSCRIPTION_TERMINATION_PTHID_R-HSA-73856	0.593904	1	Bovine
916	REACTOME_PROTEIN_PROTEIN_INTERACTIONS_AT_SYNAPSES_PTHID_R-HSA-6794362	0.593792	1	Bovine
917	REACTOME_CHAPERONIN_MEDIATED_PROTEIN_FOLDING_PTHID_R-HSA-390466	0.592688	1	Bovine
918	REACTOME_NS1_MEDIATED_EFFECTS_ON_HOST_PATHWAYS_PTHID_R-HSA-168276	0.592374	1	Bovine
919	REACTOME_BETA_CATENIN_INDEPENDENT_WNT_SIGNALING_PTHID_R-HSA-3858494	0.590113	1	Bovine
920	REACTOME_PHASE_I_FUNCTIONALIZATION_OF_COMPOUNDS_PTHID_R-HSA-211945	0.588924	1	Bovine
921	REACTOME_REGULATION_OF_TP53_ACTIVITY_PTHID_R-HSA-5633007	0.588292	1	Bovine
922	REACTOME_G1_S_SPECIFIC_TRANSCRIPTION_PTHID_R-HSA-69205	0.58759	1	Bovine
923	REACTOME_NEUREXINS_AND_NEUROLIGINS_PTHID_R-HSA-6794361	0.584884	1	Bovine
924	HALLMARK_HEME_METABOLISM	0.58488	1	Bovine
925	REACTOME_TP53_REGULATES_TRANSCRIPTION_OF_DNA_REPAIR_GENES_PTHID_R-HSA-6796648	0.582981	1	Bovine
926	REACTOME_CLATHRIN_MEDIATED_ENDOCYTOSIS_PTHID_R-HSA-8856828	0.579687	1	Bovine
927	REACTOME_MRNA_DECAY_BY_3_TO_5_EXORIBONUCLEASE_PTHID_R-HSA-429958	0.576108	1	Bovine
928	REACTOME_VIRAL_MESSENGER_RNA_SYNTHESIS_PTHID_R-HSA-168325	0.576061	1	Bovine
929	REACTOME_MRNA_CAPPING_PTHID_R-HSA-72086	0.574622	1	Bovine
930	REACTOME_HCMV_LATE_EVENTS_PTHID_R-HSA-9610379	0.573794	1	Bovine
931	REACTOME_SYNTHESIS_OF_PIPS_AT_THE_GOLGI_MEMBRANE_PTHID_R-HSA-1660514	0.572258	1	Bovine
932	REACTOME_RNA_POL_II_CTD_PHOSPHORYLATION_AND_INTERACTION_WITH_CE_DURING_HIV_INFECTION_PTHID_R-HSA-167160	0.569588	1	Bovine
933	REACTOME_RNA_POL_II_CTD_PHOSPHORYLATION_AND_INTERACTION_WITH_CE_PTHID_R-HSA-77075	0.569588	1	Bovine
934	REACTOME_TNF_SIGNALING_PTHID_R-HSA-75893	0.568188	1	Bovine
935	REACTOME_INTERLEUKIN_3_INTERLEUKIN_5_AND_GM_CSF_SIGNALING_PTHID_R-HSA-512988	0.56735	1	Bovine
936	REACTOME_MRNA_3_END_PROCESSING_PTHID_R-HSA-72187	0.566952	1	Bovine
937	REACTOME_DISEASES_OF_METABOLISM_PTHID_R-HSA-5668914	0.565801	1	Bovine
938	REACTOME_IRON_UPTAKE_AND_TRANSPORT_PTHID_R-HSA-917937	0.562814	1	Bovine
939	REACTOME_DEADENYLATION_DEPENDENT_MRNA_DECAY_PTHID_R-HSA-429914	0.561172	1	Bovine
940	REACTOME_ASSOCIATION_OF_TRIC_CCT_WITH_TARGET_PROTEINS_DURING_BIOSYNTHESIS_PTHID_R-HSA-390471	0.558864	1	Bovine
941	REACTOME_TRANSPORT_OF_MATURE_MRNA_DERIVED_FROM_AN_INTRONLESS_TRANSCRIPT_PTHID_R-HSA-159231	0.558325	1	Bovine
942	REACTOME_COOPERATION_OF_PDCL_PHLP1_AND_TRIC_CCT_IN_G_PROTEIN_BETA_FOLDING_PTHID_R-HSA-6814122	0.555746	1	Bovine
943	REACTOME_EVASION_BY_RSV_OF_HOST_INTERFERON_RESPONSES_PTHID_R-HSA-9833109	0.555589	1	Bovine
944	REACTOME_REGULATION_OF_TP53_ACTIVITY_THROUGH_PHOSPHORYLATION_PTHID_R-HSA-6804756	0.553954	1	Bovine
945	REACTOME_PROCESSING_OF_CAPPED_INTRON_CONTAINING_PRE_MRNA_PTHID_R-HSA-72203	0.553732	1	Bovine
946	REACTOME_FGFR2_ALTERNATIVE_SPLICING_PTHID_R-HSA-6803529	0.550241	1	Bovine
947	REACTOME_DOWNREGULATION_OF_TGF_BETA_RECEPTOR_SIGNALING_PTHID_R-HSA-2173788	0.54955	1	Bovine
948	REACTOME_RHOBTB_GTPASE_CYCLE_PTHID_R-HSA-9706574	0.549323	1	Bovine
949	REACTOME_REMOVAL_OF_THE_FLAP_INTERMEDIATE_FROM_THE_C_STRAND_PTHID_R-HSA-174437	0.546503	1	Bovine
950	REACTOME_HIV_LIFE_CYCLE_PTHID_R-HSA-162587	0.546339	1	Bovine
951	REACTOME_SUMOYLATION_OF_RNA_BINDING_PROTEINS_PTHID_R-HSA-4570464	0.544378	1	Bovine
952	REACTOME_PHOSPHOLIPID_METABOLISM_PTHID_R-HSA-1483257	0.544084	1	Bovine
953	REACTOME_METABOLISM_OF_COFACTORS_PTHID_R-HSA-8978934	0.543286	1	Bovine
954	REACTOME_L1CAM_INTERACTIONS_PTHID_R-HSA-373760	0.541096	1	Bovine
955	REACTOME_POLO_LIKE_KINASE_MEDIATED_EVENTS_PTHID_R-HSA-156711	0.535778	1	Bovine
956	REACTOME_RHOA_GTPASE_CYCLE_PTHID_R-HSA-8980692	0.532117	1	Bovine
957	REACTOME_PROCESSIVE_SYNTHESIS_ON_THE_C_STRAND_OF_THE_TELOMERE_PTHID_R-HSA-174414	0.528991	1	Bovine
958	REACTOME_PTEN_REGULATION_PTHID_R-HSA-6807070	0.525086	1	Bovine
959	REACTOME_TRIGLYCERIDE_METABOLISM_PTHID_R-HSA-8979227	0.525041	1	Bovine
960	REACTOME_VITAMIN_B5_PANTOTHENATE_METABOLISM_PTHID_R-HSA-199220	0.521811	1	Bovine
961	REACTOME_PROTEIN_FOLDING_PTHID_R-HSA-391251	0.520887	1	Bovine
962	REACTOME_SEALING_OF_THE_NUCLEAR_ENVELOPE_NE_BY_ESCRT_III_PTHID_R-HSA-9668328	0.517588	1	Bovine
963	REACTOME_NEGATIVE_REGULATORS_OF_DDX58_IFIH1_SIGNALING_PTHID_R-HSA-936440	0.514373	1	Bovine
964	REACTOME_ZBP1_DAI_MEDIATED_INDUCTION_OF_TYPE_I_IFNS_PTHID_R-HSA-1606322	0.512951	1	Bovine
965	REACTOME_PKR_MEDIATED_SIGNALING_PTHID_R-HSA-9833482	0.510187	1	Bovine
966	REACTOME_INTERACTIONS_OF_VPR_WITH_HOST_CELLULAR_PROTEINS_PTHID_R-HSA-176033	0.507778	1	Bovine
967	REACTOME_SUMOYLATION_OF_CHROMATIN_ORGANIZATION_PROTEINS_PTHID_R-HSA-4551638	0.506243	1	Bovine
968	REACTOME_RESPONSE_OF_ENDOTHELIAL_CELLS_TO_SHEAR_STRESS_PTHID_R-HSA-9860931	0.505249	1	Bovine
969	REACTOME_LATE_PHASE_OF_HIV_LIFE_CYCLE_PTHID_R-HSA-162599	0.503509	1	Bovine
970	REACTOME_INOSITOL_PHOSPHATE_METABOLISM_PTHID_R-HSA-1483249	0.502998	1	Bovine
971	REACTOME_SUMO_E3_LIGASES_SUMOYLATE_TARGET_PROTEINS_PTHID_R-HSA-3108232	0.500986	1	Bovine
972	REACTOME_RECRUITMENT_AND_ATM_MEDIATED_PHOSPHORYLATION_OF_REPAIR_AND_SIGNALING_PROTEINS_AT_DNA_DOUBLE_STRAND_BREAKS_PTHID_R-HSA-5693565	0.498958	1	Bovine
973	REACTOME_HDR_THROUGH_HOMOLOGOUS_RECOMBINATION_HRR_OR_SINGLE_STRAND_ANNEALING_SSA__PTHID_R-HSA-5693567	0.498725	1	Bovine
974	REACTOME_CHROMOSOME_MAINTENANCE_PTHID_R-HSA-73886	0.496548	1	Bovine
975	REACTOME_FORMATION_OF_THE_NON_CANONICAL_BAF_NCBAF_COMPLEX_PTHID_R-HSA-9933947	0.493392	1	Bovine
976	REACTOME_SUMOYLATION_PTHID_R-HSA-2990846	0.486426	1	Bovine
977	REACTOME_HSF1_ACTIVATION_PTHID_R-HSA-3371511	0.484089	1	Bovine
978	REACTOME_ACTIVATION_OF_NMDA_RECEPTORS_AND_POSTSYNAPTIC_EVENTS_PTHID_R-HSA-442755	0.481552	1	Bovine
979	REACTOME_DARPP_32_EVENTS_PTHID_R-HSA-180024	0.476481	1	Bovine
980	REACTOME_TRANSLESION_SYNTHESIS_BY_REV1_PTHID_R-HSA-110312	0.462731	1	Bovine
981	REACTOME_ATTACHMENT_OF_BACTERIA_TO_EPITHELIAL_CELLS_PTHID_R-HSA-9638630	0.460277	1	Bovine
982	REACTOME_BIOFILM_FORMATION_PTHID_R-HSA-9931953	0.460277	1	Bovine
983	REACTOME_TGF_BETA_RECEPTOR_SIGNALING_IN_EMT_EPITHELIAL_TO_MESENCHYMAL_TRANSITION__PTHID_R-HSA-2173791	0.4601	1	Bovine
984	REACTOME_TRANSLESION_SYNTHESIS_BY_POLI_PTHID_R-HSA-5656121	0.458268	1	Bovine
985	REACTOME_RHOC_GTPASE_CYCLE_PTHID_R-HSA-9013106	0.451747	1	Bovine
986	REACTOME_TRANSLESION_SYNTHESIS_BY_POLK_PTHID_R-HSA-5655862	0.451392	1	Bovine
987	REACTOME_DAP12_INTERACTIONS_PTHID_R-HSA-2172127	0.446333	1	Bovine
988	REACTOME_RHOJ_GTPASE_CYCLE_PTHID_R-HSA-9013409	0.441572	1	Bovine
989	REACTOME_TRANSLESION_SYNTHESIS_BY_POLH_PTHID_R-HSA-110320	0.441108	1	Bovine
990	HALLMARK_MITOTIC_SPINDLE	0.44105	1	Bovine
991	REACTOME_RHO_GTPASES_ACTIVATE_IQGAPS_PTHID_R-HSA-5626467	0.435743	1	Bovine
992	REACTOME_RHOG_GTPASE_CYCLE_PTHID_R-HSA-9013408	0.427564	1	Bovine
993	REACTOME_SUMOYLATION_OF_DNA_DAMAGE_RESPONSE_AND_REPAIR_PROTEINS_PTHID_R-HSA-3108214	0.420144	1	Bovine
994	REACTOME_RECYCLING_PATHWAY_OF_L1_PTHID_R-HSA-437239	0.413747	1	Bovine
995	REACTOME_TNFR1_INDUCED_PROAPOPTOTIC_SIGNALING_PTHID_R-HSA-5357786	0.404476	1	Bovine
996	REACTOME_RAF_ACTIVATION_PTHID_R-HSA-5673000	0.385542	1	Bovine
997	REACTOME_INTEGRIN_SIGNALING_PTHID_R-HSA-354192	0.333323	1	Bovine
998	REACTOME_RHOU_GTPASE_CYCLE_PTHID_R-HSA-9013420	0.31906	1	Bovine
999	REACTOME_COPI_INDEPENDENT_GOLGI_TO_ER_RETROGRADE_TRAFFIC_PTHID_R-HSA-6811436	-0.439169	1	Bovine
1000	REACTOME_ACYL_CHAIN_REMODELLING_OF_PC_PTHID_R-HSA-1482788	-0.453484	1	Bovine
1001	REACTOME_ACTIVATION_OF_THE_PRE_REPLICATIVE_COMPLEX_PTHID_R-HSA-68962	-0.455106	1	Bovine
1002	REACTOME_SIGNALING_BY_ERBB2_ECD_MUTANTS_PTHID_R-HSA-9665348	-0.462174	1	Bovine
1003	REACTOME_NUCLEAR_ENVELOPE_BREAKDOWN_PTHID_R-HSA-2980766	-0.483438	1	Bovine
1004	REACTOME_TELOMERE_C_STRAND_LAGGING_STRAND_SYNTHESIS_PTHID_R-HSA-174417	-0.487657	1	Bovine
1005	REACTOME_DAP12_SIGNALING_PTHID_R-HSA-2424491	-0.497576	1	Bovine
1006	REACTOME_RHOD_GTPASE_CYCLE_PTHID_R-HSA-9013405	-0.505174	1	Bovine
1007	REACTOME_RAS_ACTIVATION_UPON_CA2_INFLUX_THROUGH_NMDA_RECEPTOR_PTHID_R-HSA-442982	-0.507	1	Bovine
1008	REACTOME_N_GLYCAN_ANTENNAE_ELONGATION_IN_THE_MEDIAL_TRANS_GOLGI_PTHID_R-HSA-975576	-0.507394	1	Bovine
1009	REACTOME_INTERACTIONS_OF_REV_WITH_HOST_CELLULAR_PROTEINS_PTHID_R-HSA-177243	-0.5162	1	Bovine
1010	REACTOME_VPR_MEDIATED_NUCLEAR_IMPORT_OF_PICS_PTHID_R-HSA-180910	-0.518897	1	Bovine
1011	REACTOME_REV_MEDIATED_NUCLEAR_EXPORT_OF_HIV_RNA_PTHID_R-HSA-165054	-0.52009	1	Bovine
1012	REACTOME_SUMOYLATION_OF_SUMOYLATION_PROTEINS_PTHID_R-HSA-4085377	-0.521556	1	Bovine
1013	REACTOME_EXPORT_OF_VIRAL_RIBONUCLEOPROTEINS_FROM_NUCLEUS_PTHID_R-HSA-168274	-0.525612	1	Bovine
1014	REACTOME_FCERI_MEDIATED_MAPK_ACTIVATION_PTHID_R-HSA-2871796	-0.527545	1	Bovine
1015	REACTOME_GLUTAMATE_BINDING_ACTIVATION_OF_AMPA_RECEPTORS_AND_SYNAPTIC_PLASTICITY_PTHID_R-HSA-399721	-0.532103	1	Bovine
1016	REACTOME_TRAFFICKING_OF_AMPA_RECEPTORS_PTHID_R-HSA-399719	-0.532103	1	Bovine
1017	REACTOME_SUMOYLATION_OF_DNA_REPLICATION_PROTEINS_PTHID_R-HSA-4615885	-0.532833	1	Bovine
1018	REACTOME_NEP_NS2_INTERACTS_WITH_THE_CELLULAR_EXPORT_MACHINERY_PTHID_R-HSA-168333	-0.532881	1	Bovine
1019	REACTOME_NUCLEAR_IMPORT_OF_REV_PROTEIN_PTHID_R-HSA-180746	-0.536159	1	Bovine
1020	REACTOME_SYNTHESIS_OF_PIPS_AT_THE_PLASMA_MEMBRANE_PTHID_R-HSA-1660499	-0.543379	1	Bovine
1021	REACTOME_SIGNAL_TRANSDUCTION_BY_L1_PTHID_R-HSA-445144	-0.557647	1	Bovine
1022	REACTOME_INSERTION_OF_TAIL_ANCHORED_PROTEINS_INTO_THE_ENDOPLASMIC_RETICULUM_MEMBRANE_PTHID_R-HSA-9609523	-0.567979	1	Bovine
1023	REACTOME_COPI_DEPENDENT_GOLGI_TO_ER_RETROGRADE_TRAFFIC_PTHID_R-HSA-6811434	-0.569176	1	Bovine
1024	REACTOME_SPRY_REGULATION_OF_FGF_SIGNALING_PTHID_R-HSA-1295596	-0.571216	1	Bovine
1025	REACTOME_SULFUR_AMINO_ACID_METABOLISM_PTHID_R-HSA-1614635	-0.578091	1	Bovine
1026	REACTOME_TRANSPORT_OF_RIBONUCLEOPROTEINS_INTO_THE_HOST_NUCLEUS_PTHID_R-HSA-168271	-0.593737	1	Bovine
1027	REACTOME_DEFECTIVE_TPR_MAY_CONFER_SUSCEPTIBILITY_TOWARDS_THYROID_PAPILLARY_CARCINOMA_TPC__PTHID_R-HSA-5619107	-0.594619	1	Bovine
1028	REACTOME_IP3_AND_IP4_TRANSPORT_BETWEEN_CYTOSOL_AND_NUCLEUS_PTHID_R-HSA-1855196	-0.594619	1	Bovine
1029	REACTOME_IP6_AND_IP7_TRANSPORT_BETWEEN_CYTOSOL_AND_NUCLEUS_PTHID_R-HSA-1855229	-0.594619	1	Bovine
1030	REACTOME_IPS_TRANSPORT_BETWEEN_NUCLEUS_AND_CYTOSOL_PTHID_R-HSA-1855170	-0.594619	1	Bovine
1031	REACTOME_REGULATION_OF_GLUCOKINASE_BY_GLUCOKINASE_REGULATORY_PROTEIN_PTHID_R-HSA-170822	-0.594619	1	Bovine
1032	REACTOME_PRE_NOTCH_PROCESSING_IN_GOLGI_PTHID_R-HSA-1912420	-0.598023	1	Bovine
1033	REACTOME_BETA_CATENIN_PHOSPHORYLATION_CASCADE_PTHID_R-HSA-196299	-0.602419	1	Bovine
1034	REACTOME_NUCLEAR_PORE_COMPLEX_NPC_DISASSEMBLY_PTHID_R-HSA-3301854	-0.604409	1	Bovine
1035	REACTOME_MITOCHONDRIAL_TRANSLATION_ELONGATION_PTHID_R-HSA-5389840	-0.606171	1	Bovine
1036	REACTOME_PI_METABOLISM_PTHID_R-HSA-1483255	-0.611278	1	Bovine
1037	REACTOME_SUMOYLATION_OF_UBIQUITINYLATION_PROTEINS_PTHID_R-HSA-3232142	-0.615589	1	Bovine
1038	REACTOME_NUCLEAR_ENVELOPE_NE_REASSEMBLY_PTHID_R-HSA-2995410	-0.618392	1	Bovine
1039	REACTOME_CARBOXYTERMINAL_POST_TRANSLATIONAL_MODIFICATIONS_OF_TUBULIN_PTHID_R-HSA-8955332	-0.619176	1	Bovine
1040	REACTOME_EXTENSION_OF_TELOMERES_PTHID_R-HSA-180786	-0.619433	1	Bovine
1041	REACTOME_MITOCHONDRIAL_TRANSLATION_TERMINATION_PTHID_R-HSA-5419276	-0.623569	1	Bovine
1042	REACTOME_FORMATION_OF_THE_POLYBROMO_BAF_PBAF_COMPLEX_PTHID_R-HSA-9933939	-0.624212	1	Bovine
1043	REACTOME_DNA_DOUBLE_STRAND_BREAK_RESPONSE_PTHID_R-HSA-5693606	-0.625805	1	Bovine
1044	REACTOME_TRANSCRIPTIONAL_REGULATION_OF_BROWN_AND_BEIGE_ADIPOCYTE_DIFFERENTIATION_BY_EBF2_PTHID_R-HSA-9844594	-0.625906	1	Bovine
1045	REACTOME_TRANSCRIPTIONAL_REGULATION_OF_BROWN_AND_BEIGE_ADIPOCYTE_DIFFERENTIATION_PTHID_R-HSA-9843743	-0.625906	1	Bovine
1046	REACTOME_RECOGNITION_OF_DNA_DAMAGE_BY_PCNA_CONTAINING_REPLICATION_COMPLEX_PTHID_R-HSA-110314	-0.627458	1	Bovine
1047	REACTOME_TBC_RABGAPS_PTHID_R-HSA-8854214	-0.627586	1	Bovine
1048	REACTOME_MISMATCH_REPAIR_PTHID_R-HSA-5358508	-0.630005	1	Bovine
1049	REACTOME_RHOB_GTPASE_CYCLE_PTHID_R-HSA-9013026	-0.631335	1	Bovine
1050	REACTOME_FORMATION_OF_THE_EMBRYONIC_STEM_CELL_BAF_ESBAF_COMPLEX_PTHID_R-HSA-9933946	-0.634141	1	Bovine
1051	REACTOME_SIGNALING_BY_FLT3_FUSION_PROTEINS_PTHID_R-HSA-9703465	-0.637174	1	Bovine
1052	REACTOME_GLUCOSE_METABOLISM_PTHID_R-HSA-70326	-0.637909	1	Bovine
1053	REACTOME_HSP90_CHAPERONE_CYCLE_FOR_STEROID_HORMONE_RECEPTORS_SHR_IN_THE_PRESENCE_OF_LIGAND_PTHID_R-HSA-3371497	-0.647709	1	Bovine
1054	REACTOME_IMPAIRED_BRCA2_BINDING_TO_RAD51_PTHID_R-HSA-9709570	-0.648705	1	Bovine
1055	REACTOME_REGULATION_OF_TP53_EXPRESSION_AND_DEGRADATION_PTHID_R-HSA-6806003	-0.650205	1	Bovine
1056	REACTOME_METABOLISM_OF_NON_CODING_RNA_PTHID_R-HSA-194441	-0.65411	1	Bovine
1057	REACTOME_SNRNP_ASSEMBLY_PTHID_R-HSA-191859	-0.65411	1	Bovine
1058	REACTOME_MITOCHONDRIAL_RIBOSOME_ASSOCIATED_QUALITY_CONTROL_PTHID_R-HSA-9937383	-0.656739	1	Bovine
1059	REACTOME_GLYCOLYSIS_PTHID_R-HSA-70171	-0.65692	1	Bovine
1060	REACTOME_REGULATION_OF_MITF_M_DEPENDENT_GENES_INVOLVED_IN_CELL_CYCLE_AND_PROLIFERATION_PTHID_R-HSA-9825892	-0.657683	1	Bovine
1061	REACTOME_DOWNSTREAM_SIGNAL_TRANSDUCTION_PTHID_R-HSA-186763	-0.66036	1	Bovine
1062	REACTOME_SELECTIVE_AUTOPHAGY_PTHID_R-HSA-9663891	-0.667882	1	Bovine
1063	REACTOME_G2_M_DNA_DAMAGE_CHECKPOINT_PTHID_R-HSA-69473	-0.668722	1	Bovine
1064	REACTOME_TRNA_PROCESSING_IN_THE_NUCLEUS_PTHID_R-HSA-6784531	-0.672249	1	Bovine
1065	REACTOME_TRANSCRIPTIONAL_ACTIVITY_OF_SMAD2_SMAD3_SMAD4_HETEROTRIMER_PTHID_R-HSA-2173793	-0.673288	1	Bovine
1066	REACTOME_MITOTIC_G1_PHASE_AND_G1_S_TRANSITION_PTHID_R-HSA-453279	-0.681809	1	Bovine
1067	REACTOME_MITOCHONDRIAL_TRANSLATION_INITIATION_PTHID_R-HSA-5368286	-0.68371	1	Bovine
1068	REACTOME_DNA_REPLICATION_PTHID_R-HSA-69306	-0.690537	1	Bovine
1069	REACTOME_INLB_MEDIATED_ENTRY_OF_LISTERIA_MONOCYTOGENES_INTO_HOST_CELL_PTHID_R-HSA-8875360	-0.692317	1	Bovine
1070	REACTOME_DNA_DOUBLE_STRAND_BREAK_REPAIR_PTHID_R-HSA-5693532	-0.693693	1	Bovine
1071	REACTOME_HDR_THROUGH_SINGLE_STRAND_ANNEALING_SSA__PTHID_R-HSA-5685938	-0.6948	1	Bovine
1072	REACTOME_FORMATION_OF_PARAXIAL_MESODERM_PTHID_R-HSA-9793380	-0.697861	1	Bovine
1073	REACTOME_SIGNALING_BY_ACTIVIN_PTHID_R-HSA-1502540	-0.70873	1	Bovine
1074	REACTOME_JNK_C_JUN_KINASES_PHOSPHORYLATION_AND_ACTIVATION_MEDIATED_BY_ACTIVATED_HUMAN_TAK1_PTHID_R-HSA-450321	-0.709334	1	Bovine
1075	REACTOME_CELLULAR_RESPONSE_TO_HYPOXIA_PTHID_R-HSA-1234174	-0.710792	1	Bovine
1076	REACTOME_CYCLIN_A_B1_B2_ASSOCIATED_EVENTS_DURING_G2_M_TRANSITION_PTHID_R-HSA-69273	-0.710851	1	Bovine
1077	REACTOME_TRANSCRIPTION_OF_E2F_TARGETS_UNDER_NEGATIVE_CONTROL_BY_DREAM_COMPLEX_PTHID_R-HSA-1362277	-0.715055	1	Bovine
1078	REACTOME_PCP_CE_PATHWAY_PTHID_R-HSA-4086400	-0.715119	1	Bovine
1079	REACTOME_C_TYPE_LECTIN_RECEPTORS_CLRS__PTHID_R-HSA-5621481	-0.71536	1	Bovine
1080	REACTOME_SIGNALING_BY_TGF_BETA_RECEPTOR_COMPLEX_PTHID_R-HSA-170834	-0.717184	1	Bovine
1081	REACTOME_HOMOLOGY_DIRECTED_REPAIR_PTHID_R-HSA-5693538	-0.718224	1	Bovine
1082	REACTOME_INFECTION_WITH_MYCOBACTERIUM_TUBERCULOSIS_PTHID_R-HSA-9635486	-0.722166	1	Bovine
1083	REACTOME_MITOCHONDRIAL_TRANSLATION_PTHID_R-HSA-5368287	-0.724004	1	Bovine
1084	REACTOME_RHOF_GTPASE_CYCLE_PTHID_R-HSA-9035034	-0.725639	1	Bovine
1085	REACTOME_CELLULAR_RESPONSES_TO_MECHANICAL_STIMULI_PTHID_R-HSA-9855142	-0.72697	1	Bovine
1086	REACTOME_MITOCHONDRIAL_UNFOLDED_PROTEIN_RESPONSE_UPRMT__PTHID_R-HSA-9841251	-0.728149	1	Bovine
1087	REACTOME_POST_NMDA_RECEPTOR_ACTIVATION_EVENTS_PTHID_R-HSA-438064	-0.732917	1	Bovine
1088	REACTOME_REGULATION_OF_SIGNALING_BY_CBL_PTHID_R-HSA-912631	-0.734146	1	Bovine
1089	REACTOME_RRNA_PROCESSING_IN_THE_MITOCHONDRION_PTHID_R-HSA-8868766	-0.73578	1	Bovine
1090	REACTOME_LISTERIA_MONOCYTOGENES_ENTRY_INTO_HOST_CELLS_PTHID_R-HSA-8876384	-0.735936	1	Bovine
1091	REACTOME_REGULATION_OF_TP53_ACTIVITY_THROUGH_ACETYLATION_PTHID_R-HSA-6804758	-0.737513	1	Bovine
1092	REACTOME_EXPRESSION_OF_BMAL_ARNTL_CLOCK_AND_NPAS2_PTHID_R-HSA-9931509	-0.740257	1	Bovine
1093	REACTOME_ANTIGEN_PROCESSING_UBIQUITINATION_PROTEASOME_DEGRADATION_PTHID_R-HSA-983168	-0.740967	1	Bovine
1094	REACTOME_ION_TRANSPORT_BY_P_TYPE_ATPASES_PTHID_R-HSA-936837	-0.741358	1	Bovine
1095	REACTOME_REGULATION_OF_MECP2_EXPRESSION_AND_ACTIVITY_PTHID_R-HSA-9022692	-0.741393	1	Bovine
1096	REACTOME_MRNA_DECAY_BY_5_TO_3_EXORIBONUCLEASE_PTHID_R-HSA-430039	-0.751286	1	Bovine
1097	REACTOME_POLYMERASE_SWITCHING_ON_THE_C_STRAND_OF_THE_TELOMERE_PTHID_R-HSA-174411	-0.751415	1	Bovine
1098	REACTOME_SIGNALING_BY_THE_B_CELL_RECEPTOR_BCR__PTHID_R-HSA-983705	-0.758842	1	Bovine
1099	REACTOME_OPIOID_SIGNALLING_PTHID_R-HSA-111885	-0.761428	1	Bovine
1100	REACTOME_GLUCONEOGENESIS_PTHID_R-HSA-70263	-0.761527	1	Bovine
1101	REACTOME_PROTEIN_UBIQUITINATION_PTHID_R-HSA-8852135	-0.762842	1	Bovine
1102	REACTOME_RND1_GTPASE_CYCLE_PTHID_R-HSA-9696273	-0.763368	1	Bovine
1103	REACTOME_COOPERATION_OF_PREFOLDIN_AND_TRIC_CCT_IN_ACTIN_AND_TUBULIN_FOLDING_PTHID_R-HSA-389958	-0.763754	1	Bovine
1104	REACTOME_SMAD2_SMAD3_SMAD4_HETEROTRIMER_REGULATES_TRANSCRIPTION_PTHID_R-HSA-2173796	-0.764251	1	Bovine
1105	REACTOME_POSTMITOTIC_NUCLEAR_PORE_COMPLEX_NPC_REFORMATION_PTHID_R-HSA-9615933	-0.764435	1	Bovine
1106	REACTOME_ROLE_OF_PHOSPHOLIPIDS_IN_PHAGOCYTOSIS_PTHID_R-HSA-2029485	-0.766006	1	Bovine
1107	REACTOME_REGULATION_OF_LIPID_METABOLISM_BY_PPARALPHA_PTHID_R-HSA-400206	-0.766436	1	Bovine
1108	REACTOME_SIGNALING_BY_HEDGEHOG_PTHID_R-HSA-5358351	-0.768981	1	Bovine
1109	REACTOME_TAK1_DEPENDENT_IKK_AND_NF_KAPPA_B_ACTIVATION_PTHID_R-HSA-445989	-0.769346	1	Bovine
1110	REACTOME_NEPHRIN_FAMILY_INTERACTIONS_PTHID_R-HSA-373753	-0.770207	1	Bovine
1111	REACTOME_G1_S_TRANSITION_PTHID_R-HSA-69206	-0.770261	1	Bovine
1112	REACTOME_G_PROTEIN_MEDIATED_EVENTS_PTHID_R-HSA-112040	-0.77097	1	Bovine
1113	REACTOME_PYRUVATE_METABOLISM_PTHID_R-HSA-70268	-0.77151	1	Bovine
1114	REACTOME_MITOCHONDRIAL_CALCIUM_ION_TRANSPORT_PTHID_R-HSA-8949215	-0.771889	1	Bovine
1115	REACTOME_TELOMERE_EXTENSION_BY_TELOMERASE_PTHID_R-HSA-171319	-0.774508	1	Bovine
1116	REACTOME_PPARA_ACTIVATES_GENE_EXPRESSION_PTHID_R-HSA-1989781	-0.774779	1	Bovine
1117	REACTOME_REGULATION_OF_HSF1_MEDIATED_HEAT_SHOCK_RESPONSE_PTHID_R-HSA-3371453	-0.778448	1	Bovine
1118	REACTOME_GOLGI_TO_ER_RETROGRADE_TRANSPORT_PTHID_R-HSA-8856688	-0.77921	1	Bovine
1119	REACTOME_RND2_GTPASE_CYCLE_PTHID_R-HSA-9696270	-0.786218	1	Bovine
1120	REACTOME_G_ALPHA_Z_SIGNALLING_EVENTS_PTHID_R-HSA-418597	-0.786411	1	Bovine
1121	REACTOME_SIGNALING_BY_PDGFR_IN_DISEASE_PTHID_R-HSA-9671555	-0.790863	1	Bovine
1122	REACTOME_RORA_B_C_AND_NR1D1_REV_ERBA_REGULATE_GENE_EXPRESSION_PTHID_R-HSA-9933387	-0.791976	1	Bovine
1123	REACTOME_LEISHMANIA_INFECTION_PTHID_R-HSA-9658195	-0.792007	1	Bovine
1124	REACTOME_PARASITIC_INFECTION_PATHWAYS_PTHID_R-HSA-9824443	-0.792007	1	Bovine
1125	REACTOME_RESPONSE_OF_MTB_TO_PHAGOCYTOSIS_PTHID_R-HSA-9637690	-0.792214	1	Bovine
1126	REACTOME_GAMMA_CARBOXYLATION_HYPUSINYLATION_HYDROXYLATION_AND_ARYLSULFATASE_ACTIVATION_PTHID_R-HSA-163841	-0.794247	1	Bovine
1127	REACTOME_SIGNALING_BY_NOTCH4_PTHID_R-HSA-9013694	-0.796027	1	Bovine
1128	REACTOME_INITIATION_OF_NUCLEAR_ENVELOPE_NE_REFORMATION_PTHID_R-HSA-2995383	-0.797401	1	Bovine
1129	REACTOME_POST_TRANSLATIONAL_MODIFICATION_SYNTHESIS_OF_GPI_ANCHORED_PROTEINS_PTHID_R-HSA-163125	-0.797552	1	Bovine
1130	REACTOME_GAP_FILLING_DNA_REPAIR_SYNTHESIS_AND_LIGATION_IN_TC_NER_PTHID_R-HSA-6782210	-0.798454	1	Bovine
1131	REACTOME_EPHA_MEDIATED_GROWTH_CONE_COLLAPSE_PTHID_R-HSA-3928663	-0.798947	1	Bovine
1132	REACTOME_REGULATION_OF_PYRUVATE_METABOLISM_PTHID_R-HSA-9861718	-0.8013	1	Bovine
1133	REACTOME_RHOQ_GTPASE_CYCLE_PTHID_R-HSA-9013406	-0.803016	1	Bovine
1134	REACTOME_RHO_GTPASE_EFFECTORS_PTHID_R-HSA-195258	-0.807591	1	Bovine
1135	REACTOME_LAGGING_STRAND_SYNTHESIS_PTHID_R-HSA-69186	-0.807767	1	Bovine
1136	REACTOME_TNFR1_INDUCED_NF_KAPPA_B_SIGNALING_PATHWAY_PTHID_R-HSA-5357956	-0.809029	1	Bovine
1137	REACTOME_HIV_INFECTION_PTHID_R-HSA-162906	-0.810946	1	Bovine
1138	REACTOME_DUAL_INCISION_IN_TC_NER_PTHID_R-HSA-6782135	-0.812622	1	Bovine
1139	REACTOME_FORMATION_OF_SENESCENCE_ASSOCIATED_HETEROCHROMATIN_FOCI_SAHF__PTHID_R-HSA-2559584	-0.815292	1	Bovine
1140	REACTOME_TICAM1_RIP1_MEDIATED_IKK_COMPLEX_RECRUITMENT_PTHID_R-HSA-168927	-0.816255	1	Bovine
1141	REACTOME_PCNA_DEPENDENT_LONG_PATCH_BASE_EXCISION_REPAIR_PTHID_R-HSA-5651801	-0.818191	1	Bovine
1142	REACTOME_DNA_REPAIR_PTHID_R-HSA-73894	-0.820546	1	Bovine
1143	REACTOME_INSULIN_RECEPTOR_RECYCLING_PTHID_R-HSA-77387	-0.821796	1	Bovine
1144	REACTOME_TRNA_MODIFICATION_IN_THE_NUCLEUS_AND_CYTOSOL_PTHID_R-HSA-6782315	-0.826898	1	Bovine
1145	REACTOME_ACTIVATION_OF_GENE_EXPRESSION_BY_SREBF_SREBP__PTHID_R-HSA-2426168	-0.828756	1	Bovine
1146	REACTOME_TRANSLOCATION_OF_SLC2A4_GLUT4_TO_THE_PLASMA_MEMBRANE_PTHID_R-HSA-1445148	-0.828813	1	Bovine
1147	REACTOME_RAB_GERANYLGERANYLATION_PTHID_R-HSA-8873719	-0.830057	1	Bovine
1148	REACTOME_CELLULAR_RESPONSE_TO_CHEMICAL_STRESS_PTHID_R-HSA-9711123	-0.83091	1	Bovine
1149	REACTOME_E3_UBIQUITIN_LIGASES_UBIQUITINATE_TARGET_PROTEINS_PTHID_R-HSA-8866654	-0.834103	1	Bovine
1150	REACTOME_CIRCADIAN_CLOCK_PTHID_R-HSA-9909396	-0.83637	1	Bovine
1151	REACTOME_PREFOLDIN_MEDIATED_TRANSFER_OF_SUBSTRATE_TO_CCT_TRIC_PTHID_R-HSA-389957	-0.838332	1	Bovine
1152	REACTOME_PROCESSIVE_SYNTHESIS_ON_THE_LAGGING_STRAND_PTHID_R-HSA-69183	-0.839885	1	Bovine
1153	REACTOME_SIGNALING_BY_MET_PTHID_R-HSA-6806834	-0.840289	1	Bovine
1154	REACTOME_TP53_REGULATES_METABOLIC_GENES_PTHID_R-HSA-5628897	-0.84428	1	Bovine
1155	REACTOME_FCGR3A_MEDIATED_PHAGOCYTOSIS_PTHID_R-HSA-9664422	-0.844595	1	Bovine
1156	REACTOME_LEISHMANIA_PHAGOCYTOSIS_PTHID_R-HSA-9664417	-0.844595	1	Bovine
1157	REACTOME_PARASITE_INFECTION_PTHID_R-HSA-9664407	-0.844595	1	Bovine
1158	REACTOME_FC_EPSILON_RECEPTOR_FCERI_SIGNALING_PTHID_R-HSA-2454202	-0.844908	1	Bovine
1159	REACTOME_RECRUITMENT_OF_NUMA_TO_MITOTIC_CENTROSOMES_PTHID_R-HSA-380320	-0.84699	1	Bovine
1160	REACTOME_MAPK6_MAPK4_SIGNALING_PTHID_R-HSA-5687128	-0.847247	1	Bovine
1161	REACTOME_HOMOLOGOUS_DNA_PAIRING_AND_STRAND_EXCHANGE_PTHID_R-HSA-5693579	-0.847959	1	Bovine
1162	REACTOME_G_PROTEIN_BETA_GAMMA_SIGNALLING_PTHID_R-HSA-397795	-0.854338	1	Bovine
1163	REACTOME_CYCLIN_E_ASSOCIATED_EVENTS_DURING_G1_S_TRANSITION_PTHID_R-HSA-69202	-0.85585	1	Bovine
1164	REACTOME_TRANSCRIPTION_COUPLED_NUCLEOTIDE_EXCISION_REPAIR_TC_NER__PTHID_R-HSA-6781827	-0.856	1	Bovine
1165	REACTOME_CLASS_I_MHC_MEDIATED_ANTIGEN_PROCESSING_PRESENTATION_PTHID_R-HSA-983169	-0.856455	1	Bovine
1166	REACTOME_MITOCHONDRIAL_TRNA_AMINOACYLATION_PTHID_R-HSA-379726	-0.856873	1	Bovine
1167	REACTOME_DNA_REPLICATION_PRE_INITIATION_PTHID_R-HSA-69002	-0.868027	1	Bovine
1168	REACTOME_PLC_BETA_MEDIATED_EVENTS_PTHID_R-HSA-112043	-0.868937	1	Bovine
1169	REACTOME_HEDGEHOG_ON_STATE_PTHID_R-HSA-5632684	-0.877672	1	Bovine
1170	REACTOME_TRANSCRIPTIONAL_REGULATION_BY_E2F6_PTHID_R-HSA-8953750	-0.880008	1	Bovine
1171	REACTOME_ASSEMBLY_OF_THE_PRE_REPLICATIVE_COMPLEX_PTHID_R-HSA-68867	-0.880399	1	Bovine
1172	REACTOME_INTERLEUKIN_1_SIGNALING_PTHID_R-HSA-9020702	-0.880663	1	Bovine
1173	REACTOME_RHOH_GTPASE_CYCLE_PTHID_R-HSA-9013407	-0.882584	1	Bovine
1174	REACTOME_G2_M_CHECKPOINTS_PTHID_R-HSA-69481	-0.882837	1	Bovine
1175	REACTOME_BASIGIN_INTERACTIONS_PTHID_R-HSA-210991	-0.883421	1	Bovine
1176	REACTOME_SYNTHESIS_OF_VERY_LONG_CHAIN_FATTY_ACYL_COAS_PTHID_R-HSA-75876	-0.884306	1	Bovine
1177	REACTOME_MITOCHONDRIAL_PROTEIN_IMPORT_PTHID_R-HSA-1268020	-0.887134	1	Bovine
1178	REACTOME_FLT3_SIGNALING_IN_DISEASE_PTHID_R-HSA-9682385	-0.887189	1	Bovine
1179	REACTOME_DEFECTIVE_HOMOLOGOUS_RECOMBINATION_REPAIR_HRR_DUE_TO_BRCA2_LOSS_OF_FUNCTION_PTHID_R-HSA-9701190	-0.88998	1	Bovine
1180	REACTOME_DISEASES_OF_DNA_DOUBLE_STRAND_BREAK_REPAIR_PTHID_R-HSA-9675136	-0.88998	1	Bovine
1181	REACTOME_NEGATIVE_REGULATION_OF_MET_ACTIVITY_PTHID_R-HSA-6807004	-0.902326	1	Bovine
1182	REACTOME_TRANSCRIPTIONAL_REGULATION_BY_RUNX3_PTHID_R-HSA-8878159	-0.902682	1	Bovine
1183	REACTOME_SIGNALING_BY_PDGF_PTHID_R-HSA-186797	-0.9059	1	Bovine
1184	REACTOME_REGULATED_NECROSIS_PTHID_R-HSA-5218859	-0.91088	1	Bovine
1185	REACTOME_REGULATION_OF_RAS_BY_GAPS_PTHID_R-HSA-5658442	-0.910932	1	Bovine
1186	REACTOME_PROCESSING_OF_CAPPED_INTRONLESS_PRE_MRNA_PTHID_R-HSA-75067	-0.911334	1	Bovine
1187	REACTOME_DNA_STRAND_ELONGATION_PTHID_R-HSA-69190	-0.914666	1	Bovine
1188	REACTOME_DAG_AND_IP3_SIGNALING_PTHID_R-HSA-1489509	-0.914947	1	Bovine
1189	REACTOME_FCGR3A_MEDIATED_IL10_SYNTHESIS_PTHID_R-HSA-9664323	-0.915029	1	Bovine
1190	REACTOME_PROCESSING_OF_SMDT1_PTHID_R-HSA-8949664	-0.915434	1	Bovine
1191	REACTOME_TP53_REGULATES_TRANSCRIPTION_OF_GENES_INVOLVED_IN_G2_CELL_CYCLE_ARREST_PTHID_R-HSA-6804114	-0.915982	1	Bovine
1192	REACTOME_FORMATION_OF_THE_DYSTROPHIN_GLYCOPROTEIN_COMPLEX_DGC__PTHID_R-HSA-9913351	-0.916094	1	Bovine
1193	REACTOME_CYCLIN_A_CDK2_ASSOCIATED_EVENTS_AT_S_PHASE_ENTRY_PTHID_R-HSA-69656	-0.92063	1	Bovine
1194	REACTOME_SOMITOGENESIS_PTHID_R-HSA-9824272	-0.920859	1	Bovine
1195	REACTOME_SEMAPHORIN_INTERACTIONS_PTHID_R-HSA-373755	-0.924788	1	Bovine
1196	REACTOME_DEGRADATION_OF_BETA_CATENIN_BY_THE_DESTRUCTION_COMPLEX_PTHID_R-HSA-195253	-0.924953	1	Bovine
1197	REACTOME_SYNTHESIS_OF_ACTIVE_UBIQUITIN_ROLES_OF_E1_AND_E2_ENZYMES_PTHID_R-HSA-8866652	-0.925604	1	Bovine
1198	REACTOME_RESPIRATORY_SYNCYTIAL_VIRUS_RSV_GENOME_REPLICATION_TRANSCRIPTION_AND_TRANSLATION_PTHID_R-HSA-9820965	-0.926327	1	Bovine
1199	REACTOME_FORMATION_OF_TC_NER_PRE_INCISION_COMPLEX_PTHID_R-HSA-6781823	-0.931695	1	Bovine
1200	REACTOME_PD_L1_CD274_GLYCOSYLATION_AND_TRANSLOCATION_TO_PLASMA_MEMBRANE_PTHID_R-HSA-9931295	-0.934912	1	Bovine
1201	REACTOME_CELLULAR_RESPONSE_TO_HEAT_STRESS_PTHID_R-HSA-3371556	-0.935732	1	Bovine
1202	REACTOME_VEGFR2_MEDIATED_VASCULAR_PERMEABILITY_PTHID_R-HSA-5218920	-0.937125	1	Bovine
1203	REACTOME_GLUTATHIONE_CONJUGATION_PTHID_R-HSA-156590	-0.940276	1	Bovine
1204	REACTOME_TRANSCRIPTION_OF_E2F_TARGETS_UNDER_NEGATIVE_CONTROL_BY_P107_RBL1_AND_P130_RBL2_IN_COMPLEX_WITH_HDAC1_PTHID_R-HSA-1362300	-0.941647	1	Bovine
1205	REACTOME_TRANSPORT_OF_VITAMINS_NUCLEOSIDES_AND_RELATED_MOLECULES_PTHID_R-HSA-425397	-0.946303	1	Bovine
1206	REACTOME_SIGNALING_BY_CSF1_M_CSF_IN_MYELOID_CELLS_PTHID_R-HSA-9680350	-0.946339	1	Bovine
1207	REACTOME_INACTIVATION_RECOVERY_AND_REGULATION_OF_THE_PHOTOTRANSDUCTION_CASCADE_PTHID_R-HSA-2514859	-0.948349	1	Bovine
1208	REACTOME_REGULATION_OF_TNFR1_SIGNALING_PTHID_R-HSA-5357905	-0.948466	1	Bovine
1209	REACTOME_DISEASES_OF_DNA_REPAIR_PTHID_R-HSA-9675135	-0.950156	1	Bovine
1210	REACTOME_SIGNALING_BY_HIPPO_PTHID_R-HSA-2028269	-0.951427	1	Bovine
1211	REACTOME_METABOLISM_OF_VITAMINS_AND_COFACTORS_PTHID_R-HSA-196854	-0.955363	1	Bovine
1212	REACTOME_METAL_ION_SLC_TRANSPORTERS_PTHID_R-HSA-425410	-0.959188	1	Bovine
1213	REACTOME_MACROAUTOPHAGY_PTHID_R-HSA-1632852	-0.960636	1	Bovine
1214	REACTOME_ATTENUATION_PHASE_PTHID_R-HSA-3371568	-0.960638	1	Bovine
1215	REACTOME_G1_S_DNA_DAMAGE_CHECKPOINTS_PTHID_R-HSA-69615	-0.9631	1	Bovine
1216	REACTOME_GAP_FILLING_DNA_REPAIR_SYNTHESIS_AND_LIGATION_IN_GG_NER_PTHID_R-HSA-5696397	-0.964878	1	Bovine
1217	REACTOME_OXYGEN_DEPENDENT_PROLINE_HYDROXYLATION_OF_HYPOXIA_INDUCIBLE_FACTOR_ALPHA_PTHID_R-HSA-1234176	-0.97012	1	Bovine
1218	HALLMARK_G2M_CHECKPOINT	-0.970437	1	Bovine
1219	REACTOME_HEDGEHOG_OFF_STATE_PTHID_R-HSA-5610787	-0.972533	1	Bovine
1220	REACTOME_UNFOLDED_PROTEIN_RESPONSE_UPR__PTHID_R-HSA-381119	-0.975438	1	Bovine
1221	REACTOME_TRNA_PROCESSING_PTHID_R-HSA-72306	-0.975673	1	Bovine
1222	REACTOME_NEDDYLATION_PTHID_R-HSA-8951664	-0.976111	1	Bovine
1223	REACTOME_IMPAIRED_BRCA2_BINDING_TO_PALB2_PTHID_R-HSA-9709603	-0.977394	1	Bovine
1224	REACTOME_PRESYNAPTIC_PHASE_OF_HOMOLOGOUS_DNA_PAIRING_AND_STRAND_EXCHANGE_PTHID_R-HSA-5693616	-0.978164	1	Bovine
1225	REACTOME_DISEASES_OF_MITOTIC_CELL_CYCLE_PTHID_R-HSA-9675126	-0.97855	1	Bovine
1226	HALLMARK_BILE_ACID_METABOLISM	-0.97912	1	Bovine
1227	REACTOME_DEFECTIVE_HDR_THROUGH_HOMOLOGOUS_RECOMBINATION_REPAIR_HRR_DUE_TO_PALB2_LOSS_OF_BRCA1_BINDING_FUNCTION_PTHID_R-HSA-9704331	-0.980137	1	Bovine
1228	REACTOME_DEFECTIVE_HDR_THROUGH_HOMOLOGOUS_RECOMBINATION_REPAIR_HRR_DUE_TO_PALB2_LOSS_OF_BRCA2_RAD51_RAD51C_BINDING_FUNCTION_PTHID_R-HSA-9704646	-0.980137	1	Bovine
1229	REACTOME_DEFECTIVE_HOMOLOGOUS_RECOMBINATION_REPAIR_HRR_DUE_TO_BRCA1_LOSS_OF_FUNCTION_PTHID_R-HSA-9701192	-0.980137	1	Bovine
1230	REACTOME_DEFECTIVE_HOMOLOGOUS_RECOMBINATION_REPAIR_HRR_DUE_TO_PALB2_LOSS_OF_FUNCTION_PTHID_R-HSA-9701193	-0.980137	1	Bovine
1231	REACTOME_AUTOPHAGY_PTHID_R-HSA-9612973	-0.980851	1	Bovine
1232	REACTOME_RHO_GTPASES_ACTIVATE_WASPS_AND_WAVES_PTHID_R-HSA-5663213	-0.982442	1	Bovine
1233	REACTOME_DISORDERS_OF_DEVELOPMENTAL_BIOLOGY_PTHID_R-HSA-9675151	-0.984915	1	Bovine
1234	REACTOME_INTERLEUKIN_12_FAMILY_SIGNALING_PTHID_R-HSA-447115	-0.988364	1	Bovine
1235	REACTOME_RESOLUTION_OF_AP_SITES_VIA_THE_MULTIPLE_NUCLEOTIDE_PATCH_REPLACEMENT_PATHWAY_PTHID_R-HSA-110373	-0.989539	1	Bovine
1236	REACTOME_TGF_BETA_RECEPTOR_SIGNALING_ACTIVATES_SMADS_PTHID_R-HSA-2173789	-0.993735	1	Bovine
1237	REACTOME_ASYMMETRIC_LOCALIZATION_OF_PCP_PROTEINS_PTHID_R-HSA-4608870	-0.99502	1	Bovine
1238	REACTOME_FATTY_ACYL_COA_BIOSYNTHESIS_PTHID_R-HSA-75105	-0.996064	1	Bovine
1239	REACTOME_ONCOGENE_INDUCED_SENESCENCE_PTHID_R-HSA-2559585	-0.997755	1	Bovine
1240	REACTOME_S_PHASE_PTHID_R-HSA-69242	-0.99843	1	Bovine
1241	REACTOME_REGULATION_OF_MITF_M_DEPENDENT_GENES_INVOLVED_IN_LYSOSOME_BIOGENESIS_AND_AUTOPHAGY_PTHID_R-HSA-9857377	-0.998644	1	Bovine
1242	REACTOME_MET_PROMOTES_CELL_MOTILITY_PTHID_R-HSA-8875878	-0.998689	1	Bovine
1243	REACTOME_FCGAMMA_RECEPTOR_FCGR_DEPENDENT_PHAGOCYTOSIS_PTHID_R-HSA-2029480	-1.00096	1	Bovine
1244	REACTOME_SCF_SKP2_MEDIATED_DEGRADATION_OF_P27_P21_PTHID_R-HSA-187577	-1.00109	1	Bovine
1245	REACTOME_MECHANICAL_LOAD_ACTIVATES_SIGNALING_BY_PIEZO1_AND_INTEGRINS_IN_OSTEOCYTES_PTHID_R-HSA-9856532	-1.00419	1	Bovine
1246	REACTOME_REGULATION_OF_TP53_DEGRADATION_PTHID_R-HSA-6804757	-1.01087	1	Bovine
1247	REACTOME_RHO_GTPASES_ACTIVATE_CIT_PTHID_R-HSA-5625900	-1.01162	1	Bovine
1248	REACTOME_ABERRANT_REGULATION_OF_MITOTIC_CELL_CYCLE_DUE_TO_RB1_DEFECTS_PTHID_R-HSA-9687139	-1.0121	1	Bovine
1249	REACTOME_REGULATION_OF_MRNA_STABILITY_BY_PROTEINS_THAT_BIND_AU_RICH_ELEMENTS_PTHID_R-HSA-450531	-1.01268	1	Bovine
1250	REACTOME_NUCLEOTIDE_EXCISION_REPAIR_PTHID_R-HSA-5696398	-1.01314	1	Bovine
1251	REACTOME_REGULATION_OF_CDH1_FUNCTION_PTHID_R-HSA-9764561	-1.01516	1	Bovine
1252	REACTOME_RAB_REGULATION_OF_TRAFFICKING_PTHID_R-HSA-9007101	-1.01873	1	Bovine
1253	REACTOME_DOWNREGULATION_OF_SMAD2_3_SMAD4_TRANSCRIPTIONAL_ACTIVITY_PTHID_R-HSA-2173795	-1.02047	1	Bovine
1254	REACTOME_ACTIVATION_OF_NF_KAPPAB_IN_B_CELLS_PTHID_R-HSA-1169091	-1.02092	1	Bovine
1255	REACTOME_MATURATION_OF_NUCLEOPROTEIN_PTHID_R-HSA-9694631	-1.02302	1	Bovine
1256	REACTOME_PROCESSING_OF_INTRONLESS_PRE_MRNAS_PTHID_R-HSA-77595	-1.02354	1	Bovine
1257	REACTOME_SARS_COV_1_TARGETS_HOST_INTRACELLULAR_SIGNALLING_AND_REGULATORY_PATHWAYS_PTHID_R-HSA-9735871	-1.02373	1	Bovine
1258	REACTOME_TRANSCRIPTIONAL_ACTIVATION_OF_MITOCHONDRIAL_BIOGENESIS_PTHID_R-HSA-2151201	-1.02616	1	Bovine
1259	REACTOME_LOSS_OF_NLP_FROM_MITOTIC_CENTROSOMES_PTHID_R-HSA-380259	-1.02803	1	Bovine
1260	REACTOME_LOSS_OF_PROTEINS_REQUIRED_FOR_INTERPHASE_MICROTUBULE_ORGANIZATION_FROM_THE_CENTROSOME_PTHID_R-HSA-380284	-1.02803	1	Bovine
1261	REACTOME_HDR_THROUGH_HOMOLOGOUS_RECOMBINATION_HRR__PTHID_R-HSA-5685942	-1.02978	1	Bovine
1262	REACTOME_CLEC7A_DECTIN_1_SIGNALING_PTHID_R-HSA-5607764	-1.03096	1	Bovine
1263	REACTOME_RESOLUTION_OF_D_LOOP_STRUCTURES_THROUGH_SYNTHESIS_DEPENDENT_STRAND_ANNEALING_SDSA__PTHID_R-HSA-5693554	-1.03144	1	Bovine
1264	REACTOME_REGULATION_OF_PLK1_ACTIVITY_AT_G2_M_TRANSITION_PTHID_R-HSA-2565942	-1.03409	1	Bovine
1265	REACTOME_RAB_GEFS_EXCHANGE_GTP_FOR_GDP_ON_RABS_PTHID_R-HSA-8876198	-1.03507	1	Bovine
1266	REACTOME_CTNNB1_S33_MUTANTS_AREN_T_PHOSPHORYLATED_PTHID_R-HSA-5358747	-1.03623	1	Bovine
1267	REACTOME_CTNNB1_S37_MUTANTS_AREN_T_PHOSPHORYLATED_PTHID_R-HSA-5358749	-1.03623	1	Bovine
1268	REACTOME_CTNNB1_S45_MUTANTS_AREN_T_PHOSPHORYLATED_PTHID_R-HSA-5358751	-1.03623	1	Bovine
1269	REACTOME_CTNNB1_T41_MUTANTS_AREN_T_PHOSPHORYLATED_PTHID_R-HSA-5358752	-1.03623	1	Bovine
1270	REACTOME_SIGNALING_BY_CTNNB1_PHOSPHO_SITE_MUTANTS_PTHID_R-HSA-4839743	-1.03623	1	Bovine
1271	REACTOME_SIGNALING_BY_GSK3BETA_MUTANTS_PTHID_R-HSA-5339716	-1.03623	1	Bovine
1272	REACTOME_MTORC1_MEDIATED_SIGNALLING_PTHID_R-HSA-166208	-1.03724	1	Bovine
1273	REACTOME_METABOLISM_OF_POLYAMINES_PTHID_R-HSA-351202	-1.04051	1	Bovine
1274	REACTOME_KERATAN_SULFATE_BIOSYNTHESIS_PTHID_R-HSA-2022854	-1.04103	1	Bovine
1275	REACTOME_TRANSFERRIN_ENDOCYTOSIS_AND_RECYCLING_PTHID_R-HSA-917977	-1.04556	1	Bovine
1276	REACTOME_CREB1_PHOSPHORYLATION_THROUGH_NMDA_RECEPTOR_MEDIATED_ACTIVATION_OF_RAS_SIGNALING_PTHID_R-HSA-442742	-1.04629	1	Bovine
1277	REACTOME_TRANSCRIPTIONAL_REGULATION_BY_VENTX_PTHID_R-HSA-8853884	-1.04802	1	Bovine
1278	REACTOME_METABOLISM_OF_PORPHYRINS_PTHID_R-HSA-189445	-1.05101	1	Bovine
1279	REACTOME_EARLY_SARS_COV_2_INFECTION_EVENTS_PTHID_R-HSA-9772572	-1.05427	1	Bovine
1280	REACTOME_KERATAN_SULFATE_KERATIN_METABOLISM_PTHID_R-HSA-1638074	-1.05628	1	Bovine

## Sheet: Cow_9 hpi_Pathways
	term_raw	NES	padj	species
1	REACTOME_ASPARAGINE_N_LINKED_GLYCOSYLATION_PTHID_R-HSA-446203	-1.92258	1.28e-07	Bovine
2	REACTOME_PEPTIDE_CHAIN_ELONGATION_PTHID_R-HSA-156902	2.13063	2.13016e-07	Bovine
3	REACTOME_VIRAL_MRNA_TRANSLATION_PTHID_R-HSA-192823	2.11867	2.29402e-07	Bovine
4	REACTOME_EUKARYOTIC_TRANSLATION_ELONGATION_PTHID_R-HSA-156842	2.11709	2.29402e-07	Bovine
5	REACTOME_NONSENSE_MEDIATED_DECAY_NMD_INDEPENDENT_OF_THE_EXON_JUNCTION_COMPLEX_EJC__PTHID_R-HSA-975956	2.07516	4.69048e-07	Bovine
6	REACTOME_RESPONSE_OF_EIF2AK4_GCN2_TO_AMINO_ACID_DEFICIENCY_PTHID_R-HSA-9633012	2.0543	4.69048e-07	Bovine
7	REACTOME_FORMATION_OF_A_POOL_OF_FREE_40S_SUBUNITS_PTHID_R-HSA-72689	2.05202	4.69048e-07	Bovine
8	REACTOME_PELO_HBS1L_AND_ABCE1_DISSOCIATE_A_RIBOSOME_ON_A_NON_STOP_MRNA_PTHID_R-HSA-9954714	2.06089	9.02186e-07	Bovine
9	REACTOME_AEROBIC_RESPIRATION_AND_RESPIRATORY_ELECTRON_TRANSPORT_PTHID_R-HSA-1428517	-1.85685	9.02186e-07	Bovine
10	REACTOME_SELENOCYSTEINE_SYNTHESIS_PTHID_R-HSA-2408557	2.06101	1.01894e-06	Bovine
11	REACTOME_EUKARYOTIC_TRANSLATION_TERMINATION_PTHID_R-HSA-72764	2.05566	1.0874e-06	Bovine
12	REACTOME_L13A_MEDIATED_TRANSLATIONAL_SILENCING_OF_CERULOPLASMIN_EXPRESSION_PTHID_R-HSA-156827	2.0012	1.34279e-06	Bovine
13	REACTOME_GTP_HYDROLYSIS_AND_JOINING_OF_THE_60S_RIBOSOMAL_SUBUNIT_PTHID_R-HSA-72706	1.97134	1.34279e-06	Bovine
14	REACTOME_ZNF598_AND_THE_RIBOSOME_ASSOCIATED_QUALITY_TRIGGER_RQT_COMPLEX_DISSOCIATE_A_RIBOSOME_STALLED_ON_A_NO_GO_MRNA_PTHID_R-HSA-9954716	2.04951	1.5582e-06	Bovine
15	REACTOME_MITOTIC_METAPHASE_AND_ANAPHASE_PTHID_R-HSA-2555396	-1.87371	3.41536e-06	Bovine
16	REACTOME_MITOTIC_ANAPHASE_PTHID_R-HSA-68882	-1.87301	8.2045e-06	Bovine
17	REACTOME_CAP_DEPENDENT_TRANSLATION_INITIATION_PTHID_R-HSA-72737	1.91242	9.00432e-06	Bovine
18	REACTOME_EUKARYOTIC_TRANSLATION_INITIATION_PTHID_R-HSA-72613	1.91242	9.00432e-06	Bovine
19	REACTOME_SELENOAMINO_ACID_METABOLISM_PTHID_R-HSA-2408522	1.9076	1.18598e-05	Bovine
20	REACTOME_SRP_DEPENDENT_COTRANSLATIONAL_PROTEIN_TARGETING_TO_MEMBRANE_PTHID_R-HSA-1799339	1.91551	1.64019e-05	Bovine
21	REACTOME_RESPIRATORY_ELECTRON_TRANSPORT_PTHID_R-HSA-611105	-1.8573	0.000102378	Bovine
22	HALLMARK_OXIDATIVE_PHOSPHORYLATION	-1.75694	0.000102736	Bovine
23	REACTOME_SEPARATION_OF_SISTER_CHROMATIDS_PTHID_R-HSA-2467813	-1.80958	0.00011916	Bovine
24	REACTOME_NONSENSE_MEDIATED_DECAY_NMD_ENHANCED_BY_THE_EXON_JUNCTION_COMPLEX_EJC__PTHID_R-HSA-975957	1.8307	0.00015034	Bovine
25	REACTOME_NONSENSE_MEDIATED_DECAY_NMD__PTHID_R-HSA-927802	1.8307	0.00015034	Bovine
26	REACTOME_GPCR_LIGAND_BINDING_PTHID_R-HSA-500792	1.75157	0.000173023	Bovine
27	REACTOME_REGULATION_OF_APC_C_ACTIVATORS_BETWEEN_G1_S_AND_EARLY_ANAPHASE_PTHID_R-HSA-176408	-2.12896	0.000173023	Bovine
28	REACTOME_MAJOR_PATHWAY_OF_RRNA_PROCESSING_IN_THE_NUCLEOLUS_AND_CYTOSOL_PTHID_R-HSA-6791226	1.70807	0.000178372	Bovine
29	REACTOME_MATURATION_OF_SPIKE_PROTEIN_PTHID_R-HSA-9694548	-2.25654	0.000251226	Bovine
30	REACTOME_SARS_COV_1_MODULATES_HOST_TRANSLATION_MACHINERY_PTHID_R-HSA-9735869	1.99005	0.000455449	Bovine
31	REACTOME_ORGANELLE_BIOGENESIS_AND_MAINTENANCE_PTHID_R-HSA-1852241	-1.54969	0.000455449	Bovine
32	REACTOME_INFLUENZA_VIRAL_RNA_TRANSCRIPTION_AND_REPLICATION_PTHID_R-HSA-168273	1.75767	0.000531596	Bovine
33	REACTOME_ACTIVATION_OF_APC_C_AND_APC_C_CDC20_MEDIATED_DEGRADATION_OF_MITOTIC_PROTEINS_PTHID_R-HSA-176814	-2.01584	0.000696243	Bovine
34	REACTOME_APC_C_CDH1_MEDIATED_DEGRADATION_OF_CDC20_AND_OTHER_APC_C_CDH1_TARGETED_PROTEINS_IN_LATE_MITOSIS_EARLY_G1_PTHID_R-HSA-174178	-2.04992	0.000696243	Bovine
35	REACTOME_INFLUENZA_INFECTION_PTHID_R-HSA-168255	1.68903	0.000853267	Bovine
36	REACTOME_RRNA_PROCESSING_IN_THE_NUCLEUS_AND_CYTOSOL_PTHID_R-HSA-8868773	1.63919	0.00101198	Bovine
37	REACTOME_NUCLEAR_EVENTS_MEDIATED_BY_NFE2L2_PTHID_R-HSA-9759194	-1.86826	0.00147611	Bovine
38	REACTOME_CDC20_PHOSPHO_APC_C_MEDIATED_DEGRADATION_OF_CYCLIN_A_PTHID_R-HSA-174184	-2.02421	0.00147611	Bovine
39	REACTOME_TRANSLATION_INITIATION_COMPLEX_FORMATION_PTHID_R-HSA-72649	1.83828	0.00148642	Bovine
40	REACTOME_APC_C_MEDIATED_DEGRADATION_OF_CELL_CYCLE_PROTEINS_PTHID_R-HSA-174143	-1.92191	0.00157601	Bovine
41	REACTOME_REGULATION_OF_MITOTIC_CELL_CYCLE_PTHID_R-HSA-453276	-1.92191	0.00157601	Bovine
42	REACTOME_INTRA_GOLGI_AND_RETROGRADE_GOLGI_TO_ER_TRAFFIC_PTHID_R-HSA-6811442	-1.5945	0.00178421	Bovine
43	REACTOME_MITOTIC_SPINDLE_CHECKPOINT_PTHID_R-HSA-69618	-1.81051	0.00181364	Bovine
44	REACTOME_COPI_MEDIATED_ANTEROGRADE_TRANSPORT_PTHID_R-HSA-6807878	-1.87292	0.00182033	Bovine
45	REACTOME_CLASS_A_1_RHODOPSIN_LIKE_RECEPTORS__PTHID_R-HSA-373076	1.76589	0.00196781	Bovine
46	REACTOME_FORMATION_OF_THE_TERNARY_COMPLEX_AND_SUBSEQUENTLY_THE_43S_COMPLEX_PTHID_R-HSA-72695	1.85787	0.00199806	Bovine
47	REACTOME_APC_C_CDC20_MEDIATED_DEGRADATION_OF_MITOTIC_PROTEINS_PTHID_R-HSA-176409	-1.96952	0.00199806	Bovine
48	HALLMARK_PROTEIN_SECRETION	-1.77856	0.00264379	Bovine
49	REACTOME_APC_CDC20_MEDIATED_DEGRADATION_OF_CELL_CYCLE_PROTEINS_PRIOR_TO_SATISFATION_OF_THE_CELL_CYCLE_CHECKPOINT_PTHID_R-HSA-179419	-1.93651	0.00292923	Bovine
50	REACTOME_RIBOSOMAL_SCANNING_AND_START_CODON_RECOGNITION_PTHID_R-HSA-72702	1.79263	0.00321022	Bovine
51	REACTOME_APC_C_CDC20_MEDIATED_DEGRADATION_OF_SECURIN_PTHID_R-HSA-174154	-1.97792	0.00378661	Bovine
52	REACTOME_HH_MUTANTS_ARE_DEGRADED_BY_ERAD_PTHID_R-HSA-5362768	-1.98955	0.00378661	Bovine
53	REACTOME_DEFECTIVE_CFTR_CAUSES_CYSTIC_FIBROSIS_PTHID_R-HSA-5678895	-1.97502	0.00386773	Bovine
54	REACTOME_AUTODEGRADATION_OF_CDH1_BY_CDH1_APC_C_PTHID_R-HSA-174084	-1.99496	0.00396896	Bovine
55	REACTOME_ACTIVATION_OF_THE_MRNA_UPON_BINDING_OF_THE_CAP_BINDING_COMPLEX_AND_EIFS_AND_SUBSEQUENT_BINDING_TO_43S_PTHID_R-HSA-72662	1.81369	0.00401017	Bovine
56	REACTOME_SCF_BETA_TRCP_MEDIATED_DEGRADATION_OF_EMI1_PTHID_R-HSA-174113	-1.95535	0.00436983	Bovine
57	REACTOME_GSK3B_AND_BTRC_CUL1_MEDIATED_DEGRADATION_OF_NFE2L2_PTHID_R-HSA-9762114	-1.93725	0.00545202	Bovine
58	REACTOME_CROSS_PRESENTATION_OF_SOLUBLE_EXOGENOUS_ANTIGENS_ENDOSOMES__PTHID_R-HSA-1236978	-2.00324	0.0059876	Bovine
59	REACTOME_REGULATION_OF_PD_L1_CD274_POST_TRANSLATIONAL_MODIFICATION_PTHID_R-HSA-9909615	-1.72708	0.00599722	Bovine
60	REACTOME_CELLULAR_RESPONSE_TO_STARVATION_PTHID_R-HSA-9711097	1.60008	0.00612586	Bovine
61	REACTOME_CILIUM_ASSEMBLY_PTHID_R-HSA-5617833	-1.52284	0.00691099	Bovine
62	REACTOME_ER_TO_GOLGI_ANTEROGRADE_TRANSPORT_PTHID_R-HSA-199977	-1.56917	0.00691099	Bovine
63	REACTOME_MITOTIC_PROMETAPHASE_PTHID_R-HSA-68877	-1.46565	0.00723845	Bovine
64	REACTOME_HH_MUTANTS_ABROGATE_LIGAND_SECRETION_PTHID_R-HSA-5387390	-1.91987	0.00723845	Bovine
65	REACTOME_COMPLEX_I_BIOGENESIS_PTHID_R-HSA-6799198	-1.8202	0.00725096	Bovine
66	REACTOME_RRNA_PROCESSING_PTHID_R-HSA-72312	1.52265	0.0079943	Bovine
67	REACTOME_AMPLIFICATION_OF_SIGNAL_FROM_THE_KINETOCHORES_PTHID_R-HSA-141424	-1.73598	0.0079943	Bovine
68	REACTOME_AMPLIFICATION_OF_SIGNAL_FROM_UNATTACHED_KINETOCHORES_VIA_A_MAD2_INHIBITORY_SIGNAL_PTHID_R-HSA-141444	-1.73598	0.0079943	Bovine
69	REACTOME_TRANSPORT_TO_THE_GOLGI_AND_SUBSEQUENT_MODIFICATION_PTHID_R-HSA-948021	-1.57142	0.00808809	Bovine
70	HALLMARK_KRAS_SIGNALING_DN	1.66163	0.00848919	Bovine
71	REACTOME_BIOSYNTHESIS_OF_THE_N_GLYCAN_PRECURSOR_DOLICHOL_LIPID_LINKED_OLIGOSACCHARIDE_LLO_AND_TRANSFER_TO_A_NASCENT_PROTEIN_PTHID_R-HSA-446193	-1.78804	0.00901229	Bovine
72	REACTOME_FBXL7_DOWN_REGULATES_AURKA_DURING_MITOTIC_ENTRY_AND_IN_EARLY_MITOSIS_PTHID_R-HSA-8854050	-1.8735	0.00935805	Bovine
73	REACTOME_CELL_CYCLE_MITOTIC_PTHID_R-HSA-69278	-1.26139	0.00979381	Bovine
74	REACTOME_RIBOSOME_ASSOCIATED_QUALITY_CONTROL_PTHID_R-HSA-9948299	1.59014	0.00992474	Bovine
75	REACTOME_KEAP1_NFE2L2_PATHWAY_PTHID_R-HSA-9755511	-1.60992	0.00992474	Bovine
76	REACTOME_UBIQUITIN_DEPENDENT_DEGRADATION_OF_CYCLIN_D_PTHID_R-HSA-75815	-1.9403	0.0110209	Bovine
77	REACTOME_RNA_POLYMERASE_I_PROMOTER_OPENING_PTHID_R-HSA-73728	1.81211	0.0112929	Bovine
78	REACTOME_PROTEIN_LOCALIZATION_PTHID_R-HSA-9609507	-1.52622	0.0112929	Bovine
79	REACTOME_CHROMATIN_MODIFICATIONS_DURING_THE_MATERNAL_TO_ZYGOTIC_TRANSITION_MZT__PTHID_R-HSA-9821002	1.78834	0.0127887	Bovine
80	REACTOME_G2_M_TRANSITION_PTHID_R-HSA-69275	-1.42437	0.0133032	Bovine
81	REACTOME_DISEASES_ASSOCIATED_WITH_N_GLYCOSYLATION_OF_PROTEINS_PTHID_R-HSA-3781860	-1.99423	0.0133032	Bovine
82	REACTOME_REGULATION_OF_EXPRESSION_OF_SLITS_AND_ROBOS_PTHID_R-HSA-9010553	1.56391	0.0134597	Bovine
83	REACTOME_ASSEMBLY_OF_THE_ORC_COMPLEX_AT_THE_ORIGIN_OF_REPLICATION_PTHID_R-HSA-68616	1.77807	0.0134724	Bovine
84	REACTOME_M_PHASE_PTHID_R-HSA-68886	-1.30702	0.0134724	Bovine
85	REACTOME_TRANS_GOLGI_NETWORK_VESICLE_BUDDING_PTHID_R-HSA-199992	-1.74419	0.0134724	Bovine
86	REACTOME_DOWNSTREAM_SIGNALING_EVENTS_OF_B_CELL_RECEPTOR_BCR__PTHID_R-HSA-1168372	-1.74428	0.0134724	Bovine
87	REACTOME_N_GLYCAN_TRIMMING_IN_THE_ER_AND_CALNEXIN_CALRETICULIN_CYCLE_PTHID_R-HSA-532668	-1.90004	0.0136037	Bovine
88	REACTOME_FORMATION_OF_THE_CORNIFIED_ENVELOPE_PTHID_R-HSA-6809371	1.76791	0.0142872	Bovine
89	REACTOME_KERATINIZATION_PTHID_R-HSA-6805567	1.76791	0.0142872	Bovine
90	HALLMARK_E2F_TARGETS	-1.4083	0.0142872	Bovine
91	REACTOME_REGULATION_OF_RUNX2_EXPRESSION_AND_ACTIVITY_PTHID_R-HSA-8939902	-1.76981	0.0149043	Bovine
92	REACTOME_PROTEASOME_ASSEMBLY_PTHID_R-HSA-9907900	-1.81203	0.0160135	Bovine
93	REACTOME_HEDGEHOG_LIGAND_BIOGENESIS_PTHID_R-HSA-5358346	-1.78402	0.0161305	Bovine
94	REACTOME_ACTIVATED_PKN1_STIMULATES_TRANSCRIPTION_OF_AR_ANDROGEN_RECEPTOR_REGULATED_GENES_KLK2_AND_KLK3_PTHID_R-HSA-5625886	1.75238	0.0176095	Bovine
95	REACTOME_MITOTIC_G2_G2_M_PHASES_PTHID_R-HSA-453274	-1.41693	0.0176095	Bovine
96	REACTOME_RESOLUTION_OF_SISTER_CHROMATID_COHESION_PTHID_R-HSA-2500257	-1.59027	0.0176095	Bovine
97	REACTOME_CALNEXIN_CALRETICULIN_CYCLE_PTHID_R-HSA-901042	-1.9469	0.0180173	Bovine
98	REACTOME_THE_ROLE_OF_GTSE1_IN_G2_M_PROGRESSION_AFTER_G2_CHECKPOINT_PTHID_R-HSA-8852276	-1.68571	0.0183096	Bovine
99	REACTOME_ABC_TRANSPORTER_DISORDERS_PTHID_R-HSA-5619084	-1.80152	0.0189283	Bovine
100	REACTOME_DNA_METHYLATION_PTHID_R-HSA-5334118	1.7468	0.0189916	Bovine
101	REACTOME_ER_PHAGOSOME_PATHWAY_PTHID_R-HSA-1236974	-1.69147	0.0212247	Bovine
102	REACTOME_SYNTHESIS_OF_DNA_PTHID_R-HSA-69239	-1.57292	0.0227394	Bovine
103	REACTOME_SIGNALING_BY_GPCR_PTHID_R-HSA-372790	1.38274	0.0229068	Bovine
104	REACTOME_BUDDING_AND_MATURATION_OF_HIV_VIRION_PTHID_R-HSA-162588	-1.88443	0.0241873	Bovine
105	REACTOME_ENDOSOMAL_SORTING_COMPLEX_REQUIRED_FOR_TRANSPORT_ESCRT__PTHID_R-HSA-917729	-1.85611	0.0243068	Bovine
106	REACTOME_TRANSLATION_OF_STRUCTURAL_PROTEINS_PTHID_R-HSA-9694635	-1.69372	0.0248431	Bovine
107	REACTOME_CLEC7A_DECTIN_1_SIGNALING_PTHID_R-HSA-5607764	-1.58124	0.0249447	Bovine
108	REACTOME_HOST_INTERACTIONS_OF_HIV_FACTORS_PTHID_R-HSA-162909	-1.51905	0.0261888	Bovine
109	REACTOME_CDK_MEDIATED_PHOSPHORYLATION_AND_REMOVAL_OF_CDC6_PTHID_R-HSA-69017	-1.69557	0.0263275	Bovine
110	REACTOME_GOLGI_ASSOCIATED_VESICLE_BIOGENESIS_PTHID_R-HSA-432722	-1.76187	0.0263275	Bovine
111	REACTOME_NEGATIVE_REGULATION_OF_NOTCH4_SIGNALING_PTHID_R-HSA-9604323	-1.80593	0.0263275	Bovine
112	REACTOME_REGULATION_OF_APOPTOSIS_PTHID_R-HSA-169911	-1.80915	0.0263275	Bovine
113	REACTOME_REGULATION_OF_ACTIVATED_PAK_2P34_BY_PROTEASOME_MEDIATED_DEGRADATION_PTHID_R-HSA-211733	-1.82202	0.0263275	Bovine
114	REACTOME_DAG1_GLYCOSYLATIONS_PTHID_R-HSA-8931838	-1.92893	0.0263275	Bovine
115	REACTOME_REGULATION_OF_ORNITHINE_DECARBOXYLASE_ODC__PTHID_R-HSA-350562	-1.80701	0.0271706	Bovine
116	REACTOME_RAB_REGULATION_OF_TRAFFICKING_PTHID_R-HSA-9007101	-1.51712	0.0271947	Bovine
117	REACTOME_MUSCLE_CONTRACTION_PTHID_R-HSA-397014	1.55679	0.0279472	Bovine
118	REACTOME_LATE_ENDOSOMAL_MICROAUTOPHAGY_PTHID_R-HSA-9615710	-1.84544	0.0287731	Bovine
119	REACTOME_VPU_MEDIATED_DEGRADATION_OF_CD4_PTHID_R-HSA-180534	-1.81571	0.0293124	Bovine
120	REACTOME_REGULATION_OF_RUNX3_EXPRESSION_AND_ACTIVITY_PTHID_R-HSA-8941858	-1.7791	0.0310421	Bovine
121	REACTOME_DEFECTIVE_PYROPTOSIS_PTHID_R-HSA-9710421	1.68694	0.031266	Bovine
122	REACTOME_EML4_AND_NUDC_IN_MITOTIC_SPINDLE_FORMATION_PTHID_R-HSA-9648025	-1.53475	0.031266	Bovine
123	REACTOME_AUF1_HNRNP_D0_BINDS_AND_DESTABILIZES_MRNA_PTHID_R-HSA-450408	-1.7731	0.031266	Bovine
124	REACTOME_ANTIGEN_PROCESSING_UB_ATP_INDEPENDENT_PROTEASOMAL_DEGRADATION_PTHID_R-HSA-9912633	-1.89043	0.031266	Bovine
125	REACTOME_DOWNSTREAM_TCR_SIGNALING_PTHID_R-HSA-202424	-1.59383	0.035781	Bovine
126	REACTOME_DEGRADATION_OF_AXIN_PTHID_R-HSA-4641257	-1.75497	0.035781	Bovine
127	REACTOME_AUTODEGRADATION_OF_THE_E3_UBIQUITIN_LIGASE_COP1_PTHID_R-HSA-349425	-1.8036	0.035781	Bovine
128	REACTOME_PEPTIDE_LIGAND_BINDING_RECEPTORS_PTHID_R-HSA-375276	1.63695	0.0368607	Bovine
129	REACTOME_RHO_GTPASES_ACTIVATE_FORMINS_PTHID_R-HSA-5663220	-1.45785	0.0368607	Bovine
130	REACTOME_LATE_SARS_COV_2_INFECTION_EVENTS_PTHID_R-HSA-9772573	-1.60217	0.0368607	Bovine
131	REACTOME_GLI3_IS_PROCESSED_TO_GLI3R_BY_THE_PROTEASOME_PTHID_R-HSA-5610785	-1.71349	0.0368607	Bovine
132	REACTOME_RETROGRADE_TRANSPORT_AT_THE_TRANS_GOLGI_NETWORK_PTHID_R-HSA-6811440	-1.71803	0.0368607	Bovine
133	REACTOME_AMPK_INDUCED_ERAD_AND_LYSOSOME_MEDIATED_DEGRADATION_OF_PD_L1_CD274__PTHID_R-HSA-9931269	-1.723	0.0368607	Bovine
134	REACTOME_DEGRADATION_OF_GLI2_BY_THE_PROTEASOME_PTHID_R-HSA-5610783	-1.73156	0.0368607	Bovine
135	REACTOME_XBP1_S_ACTIVATES_CHAPERONE_GENES_PTHID_R-HSA-381038	-1.74147	0.0368607	Bovine
136	REACTOME_MISCELLANEOUS_TRANSPORT_AND_BINDING_EVENTS_PTHID_R-HSA-5223345	-1.83466	0.0368607	Bovine
137	REACTOME_MATERNAL_TO_ZYGOTIC_TRANSITION_MZT__PTHID_R-HSA-9816359	1.58741	0.0383278	Bovine
138	REACTOME_PACKAGING_OF_TELOMERE_ENDS_PTHID_R-HSA-171306	1.68667	0.0392242	Bovine
139	REACTOME_CRISTAE_FORMATION_PTHID_R-HSA-8949613	-1.7792	0.0395475	Bovine
140	REACTOME_PRC2_METHYLATES_HISTONES_AND_DNA_PTHID_R-HSA-212300	1.65897	0.0400417	Bovine
141	REACTOME_INACTIVATION_OF_APC_C_VIA_DIRECT_INHIBITION_OF_THE_APC_C_COMPLEX_PTHID_R-HSA-141430	-1.82349	0.0404417	Bovine
142	REACTOME_INHIBITION_OF_THE_PROTEOLYTIC_ACTIVITY_OF_APC_C_REQUIRED_FOR_THE_ONSET_OF_ANAPHASE_BY_MITOTIC_SPINDLE_CHECKPOINT_COMPONENTS_PTHID_R-HSA-141405	-1.82349	0.0404417	Bovine
143	REACTOME_SARS_COV_2_MODULATES_HOST_TRANSLATION_MACHINERY_PTHID_R-HSA-9754678	1.63737	0.0413969	Bovine
144	REACTOME_SIGNALING_BY_ROBO_RECEPTORS_PTHID_R-HSA-376176	1.4398	0.0414863	Bovine
145	REACTOME_SWITCHING_OF_ORIGINS_TO_A_POST_REPLICATIVE_STATE_PTHID_R-HSA-69052	-1.51739	0.0415342	Bovine
146	REACTOME_CLASS_I_PEROXISOMAL_MEMBRANE_PROTEIN_IMPORT_PTHID_R-HSA-9603798	-1.83345	0.0415342	Bovine
147	REACTOME_SIRT1_NEGATIVELY_REGULATES_RRNA_EXPRESSION_PTHID_R-HSA-427359	1.65297	0.0448931	Bovine
148	REACTOME_VIF_MEDIATED_DEGRADATION_OF_APOBEC3G_PTHID_R-HSA-180585	-1.7302	0.0448931	Bovine
149	REACTOME_CELLULAR_RESPONSE_TO_HEAT_STRESS_PTHID_R-HSA-3371556	-1.51248	0.0472838	Bovine
150	REACTOME_ABC_FAMILY_PROTEINS_MEDIATED_TRANSPORT_PTHID_R-HSA-382556	-1.53397	0.0472838	Bovine
151	REACTOME_INTERFERON_ALPHA_BETA_SIGNALING_PTHID_R-HSA-909733	1.60785	0.0482581	Bovine
152	REACTOME_DEGRADATION_OF_GLI1_BY_THE_PROTEASOME_PTHID_R-HSA-5610780	-1.66306	0.0500817	Bovine
153	REACTOME_REGULATION_OF_ENDOGENOUS_RETROELEMENTS_BY_THE_HUMAN_SILENCING_HUB_HUSH_COMPLEX_PTHID_R-HSA-9843970	1.64038	0.0508536	Bovine
154	REACTOME_GPCR_DOWNSTREAM_SIGNALLING_PTHID_R-HSA-388396	1.34958	0.051353	Bovine
155	REACTOME_REGULATION_OF_PD_L1_CD274_TRANSCRIPTION_PTHID_R-HSA-9909649	1.56858	0.051682	Bovine
156	REACTOME_ORC1_REMOVAL_FROM_CHROMATIN_PTHID_R-HSA-68949	-1.57803	0.0528133	Bovine
157	REACTOME_MITOCHONDRIAL_PROTEIN_DEGRADATION_PTHID_R-HSA-9837999	-1.4929	0.0542374	Bovine
158	REACTOME_IRE1ALPHA_ACTIVATES_CHAPERONES_PTHID_R-HSA-381070	-1.65682	0.0563504	Bovine
159	REACTOME_UNFOLDED_PROTEIN_RESPONSE_UPR__PTHID_R-HSA-381119	-1.47932	0.0604778	Bovine
160	REACTOME_NIK_NONCANONICAL_NF_KB_SIGNALING_PTHID_R-HSA-5676590	-1.63443	0.0604778	Bovine
161	REACTOME_REGULATION_OF_PTEN_STABILITY_AND_ACTIVITY_PTHID_R-HSA-8948751	-1.56199	0.0620149	Bovine
162	REACTOME_FCERI_MEDIATED_NF_KB_ACTIVATION_PTHID_R-HSA-2871837	-1.52355	0.0657634	Bovine
163	REACTOME_REGULATION_OF_ACTIN_DYNAMICS_FOR_PHAGOCYTIC_CUP_FORMATION_PTHID_R-HSA-2029482	-1.58875	0.0683634	Bovine
164	REACTOME_LYSOSOME_VESICLE_BIOGENESIS_PTHID_R-HSA-432720	-1.67993	0.0685014	Bovine
165	REACTOME_INTRAFLAGELLAR_TRANSPORT_PTHID_R-HSA-5620924	-1.60465	0.0697797	Bovine
166	REACTOME_TRANSCRIPTIONAL_REGULATION_BY_RUNX3_PTHID_R-HSA-8878159	-1.46504	0.0731814	Bovine
167	REACTOME_PHOSPHORYLATION_OF_THE_APC_C_PTHID_R-HSA-176412	-1.73538	0.0731814	Bovine
168	REACTOME_CELL_CYCLE_CHECKPOINTS_PTHID_R-HSA-69620	-1.27193	0.0735761	Bovine
169	REACTOME_HSF1_DEPENDENT_TRANSACTIVATION_PTHID_R-HSA-3371571	-1.68156	0.0735761	Bovine
170	REACTOME_REPRODUCTION_PTHID_R-HSA-1474165	1.48854	0.0756989	Bovine
171	REACTOME_ASYMMETRIC_LOCALIZATION_OF_PCP_PROTEINS_PTHID_R-HSA-4608870	-1.5882	0.0765858	Bovine
172	REACTOME_SLC_MEDIATED_TRANSPORT_OF_AMINO_ACIDS_PTHID_R-HSA-9958863	1.62132	0.0778435	Bovine
173	REACTOME_RUNX1_REGULATES_GENES_INVOLVED_IN_MEGAKARYOCYTE_DIFFERENTIATION_AND_PLATELET_FUNCTION_PTHID_R-HSA-8936459	1.53892	0.0778435	Bovine
174	REACTOME_IMMUNOREGULATORY_INTERACTIONS_BETWEEN_A_LYMPHOID_AND_A_NON_LYMPHOID_CELL_PTHID_R-HSA-198933	1.58269	0.0781244	Bovine
175	REACTOME_DEGRADATION_OF_CDH1_PTHID_R-HSA-9766229	-1.56476	0.0781244	Bovine
176	REACTOME_ACTIVATION_OF_NF_KAPPAB_IN_B_CELLS_PTHID_R-HSA-1169091	-1.55495	0.0789721	Bovine
177	REACTOME_G_ALPHA_Q_SIGNALLING_EVENTS_PTHID_R-HSA-416476	1.46569	0.079084	Bovine
178	REACTOME_INTRA_GOLGI_TRAFFIC_PTHID_R-HSA-6811438	-1.62887	0.0802344	Bovine
179	REACTOME_INTEGRIN_CELL_SURFACE_INTERACTIONS_PTHID_R-HSA-216083	1.53578	0.0872236	Bovine
180	REACTOME_MITOCHONDRIAL_RIBOSOME_ASSOCIATED_QUALITY_CONTROL_PTHID_R-HSA-9937383	-1.42593	0.0872236	Bovine
181	REACTOME_REGULATION_OF_MRNA_STABILITY_BY_PROTEINS_THAT_BIND_AU_RICH_ELEMENTS_PTHID_R-HSA-450531	-1.45211	0.0872236	Bovine
182	REACTOME_REGULATION_OF_ENDOGENOUS_RETROELEMENTS_BY_KRAB_ZFP_PROTEINS_PTHID_R-HSA-9843940	1.54738	0.0882158	Bovine
183	REACTOME_GSK3B_MEDIATED_PROTEASOMAL_DEGRADATION_OF_PD_L1_CD274__PTHID_R-HSA-9929356	-1.57761	0.0882158	Bovine
184	REACTOME_CONVERSION_FROM_APC_C_CDC20_TO_APC_C_CDH1_IN_LATE_ANAPHASE_PTHID_R-HSA-176407	-1.69866	0.0883999	Bovine
185	REACTOME_DECTIN_1_MEDIATED_NONCANONICAL_NF_KB_SIGNALING_PTHID_R-HSA-5607761	-1.57377	0.0887576	Bovine
186	REACTOME_COMPLEMENT_CASCADE_PTHID_R-HSA-166658	1.62016	0.0917128	Bovine
187	REACTOME_S_PHASE_PTHID_R-HSA-69242	-1.31903	0.0926554	Bovine
188	REACTOME_ENERGY_DEPENDENT_REGULATION_OF_MTOR_BY_LKB1_AMPK_PTHID_R-HSA-380972	-1.65915	0.0928371	Bovine
189	REACTOME_CLEAVAGE_OF_THE_DAMAGED_PURINE_PTHID_R-HSA-110331	1.57178	0.0975614	Bovine
190	REACTOME_DEPURINATION_PTHID_R-HSA-73927	1.57178	0.0975614	Bovine
191	REACTOME_RECOGNITION_AND_ASSOCIATION_OF_DNA_GLYCOSYLASE_WITH_SITE_CONTAINING_AN_AFFECTED_PURINE_PTHID_R-HSA-110330	1.57178	0.0975614	Bovine
192	REACTOME_G_ALPHA_S_SIGNALLING_EVENTS_PTHID_R-HSA-418555	1.4951	0.0975614	Bovine
193	REACTOME_AUTOPHAGY_PTHID_R-HSA-9612973	-1.30483	0.0975614	Bovine
194	REACTOME_FCGR3A_MEDIATED_PHAGOCYTOSIS_PTHID_R-HSA-9664422	-1.54702	0.0975614	Bovine
195	REACTOME_LEISHMANIA_PHAGOCYTOSIS_PTHID_R-HSA-9664417	-1.54702	0.0975614	Bovine
196	REACTOME_PARASITE_INFECTION_PTHID_R-HSA-9664407	-1.54702	0.0975614	Bovine
197	REACTOME_DEGRADATION_OF_CRY_AND_PER_PROTEINS_PTHID_R-HSA-9932298	-1.55855	0.0975614	Bovine
198	REACTOME_APC_C_CDC20_MEDIATED_DEGRADATION_OF_CYCLIN_B_PTHID_R-HSA-174048	-1.65597	0.0975614	Bovine
199	REACTOME_GLUCAGON_SIGNALING_IN_METABOLIC_REGULATION_PTHID_R-HSA-163359	-1.66131	0.0975614	Bovine
200	REACTOME_COPII_MEDIATED_VESICLE_TRANSPORT_PTHID_R-HSA-204005	-1.46026	0.0984315	Bovine
201	REACTOME_SOMITOGENESIS_PTHID_R-HSA-9824272	-1.56385	0.0984315	Bovine
202	REACTOME_FORMATION_OF_ATP_BY_CHEMIOSMOTIC_COUPLING_PTHID_R-HSA-163210	-1.67562	0.0984315	Bovine
203	REACTOME_ER_QUALITY_CONTROL_COMPARTMENT_ERQC__PTHID_R-HSA-901032	-1.66533	0.0996568	Bovine
204	REACTOME_NEGATIVE_REGULATION_OF_CDH1_GENE_TRANSCRIPTION_PTHID_R-HSA-9764725	1.50722	0.100486	Bovine
205	REACTOME_REGULATION_OF_CDH1_GENE_TRANSCRIPTION_PTHID_R-HSA-9764560	1.49356	0.100486	Bovine
206	REACTOME_METABOLISM_OF_AMINO_ACIDS_AND_DERIVATIVES_PTHID_R-HSA-71291	1.29528	0.107816	Bovine
207	REACTOME_CLEAVAGE_OF_THE_DAMAGED_PYRIMIDINE_PTHID_R-HSA-110329	1.54458	0.107943	Bovine
208	REACTOME_DEPYRIMIDINATION_PTHID_R-HSA-73928	1.54458	0.107943	Bovine
209	REACTOME_RECOGNITION_AND_ASSOCIATION_OF_DNA_GLYCOSYLASE_WITH_SITE_CONTAINING_AN_AFFECTED_PYRIMIDINE_PTHID_R-HSA-110328	1.54458	0.107943	Bovine
210	REACTOME_STABILIZATION_OF_P53_PTHID_R-HSA-69541	-1.54177	0.10812	Bovine
211	REACTOME_AMINO_ACID_TRANSPORT_ACROSS_THE_PLASMA_MEMBRANE_PTHID_R-HSA-352230	1.57798	0.109752	Bovine
212	REACTOME_MITOCHONDRIAL_BIOGENESIS_PTHID_R-HSA-1592230	-1.37481	0.109752	Bovine
213	REACTOME_REGULATION_OF_CDH1_POSTTRANSLATIONAL_PROCESSING_AND_TRAFFICKING_TO_PLASMA_MEMBRANE_PTHID_R-HSA-9768727	-1.59946	0.109752	Bovine
214	REACTOME_CONDENSATION_OF_PROPHASE_CHROMOSOMES_PTHID_R-HSA-2299718	1.53104	0.112387	Bovine
215	HALLMARK_UV_RESPONSE_DN	-1.30007	0.112495	Bovine
216	REACTOME_NUCLEOTIDE_EXCISION_REPAIR_PTHID_R-HSA-5696398	-1.34688	0.112495	Bovine
217	REACTOME_NCAM1_INTERACTIONS_PTHID_R-HSA-419037	1.57345	0.11466	Bovine
218	HALLMARK_UV_RESPONSE_UP	1.38506	0.117146	Bovine
219	REACTOME_THE_ROLE_OF_NEF_IN_HIV_1_REPLICATION_AND_DISEASE_PATHOGENESIS_PTHID_R-HSA-164952	-1.61865	0.117146	Bovine
220	HALLMARK_TNFA_SIGNALING_VIA_NFKB	1.35503	0.122245	Bovine
221	REACTOME_SPOP_MEDIATED_PROTEASOMAL_DEGRADATION_OF_PD_L1_CD274__PTHID_R-HSA-9929491	-1.50742	0.122659	Bovine
222	REACTOME_COLLAGEN_CHAIN_TRIMERIZATION_PTHID_R-HSA-8948216	1.56148	0.125486	Bovine
223	REACTOME_MITOCHONDRIAL_TRANSLATION_PTHID_R-HSA-5368287	-1.35146	0.125486	Bovine
224	REACTOME_INHIBITION_OF_DNA_RECOMBINATION_AT_TELOMERE_PTHID_R-HSA-9670095	1.50804	0.129313	Bovine
225	REACTOME_RAB_GEFS_EXCHANGE_GTP_FOR_GDP_ON_RABS_PTHID_R-HSA-8876198	-1.37058	0.129313	Bovine
226	REACTOME_SEMAPHORIN_INTERACTIONS_PTHID_R-HSA-373755	-1.45958	0.129313	Bovine
227	REACTOME_COLLAGEN_DEGRADATION_PTHID_R-HSA-1442490	1.51593	0.13081	Bovine
228	REACTOME_FCGAMMA_RECEPTOR_FCGR_DEPENDENT_PHAGOCYTOSIS_PTHID_R-HSA-2029480	-1.38758	0.13081	Bovine
229	REACTOME_GLOBAL_GENOME_NUCLEOTIDE_EXCISION_REPAIR_GG_NER__PTHID_R-HSA-5696399	-1.36844	0.133614	Bovine
230	REACTOME_WNT_LIGAND_BIOGENESIS_AND_TRAFFICKING_PTHID_R-HSA-3238698	1.56534	0.134086	Bovine
231	REACTOME_MEIOTIC_RECOMBINATION_PTHID_R-HSA-912446	1.48902	0.134086	Bovine
232	REACTOME_PYROPTOSIS_PTHID_R-HSA-5620971	-1.60787	0.134086	Bovine
233	REACTOME_ERCC6_CSB_AND_EHMT2_G9A_POSITIVELY_REGULATE_RRNA_EXPRESSION_PTHID_R-HSA-427389	1.5013	0.135718	Bovine
234	REACTOME_TNF_RECEPTOR_SUPERFAMILY_TNFSF_MEMBERS_MEDIATING_NON_CANONICAL_NF_KB_PATHWAY_PTHID_R-HSA-5676594	1.55853	0.136858	Bovine
235	REACTOME_DEGRADATION_OF_DVL_PTHID_R-HSA-4641258	-1.48864	0.136858	Bovine
236	REACTOME_RHO_GTPASES_ACTIVATE_WASPS_AND_WAVES_PTHID_R-HSA-5663213	-1.54118	0.136858	Bovine
237	REACTOME_SCF_SKP2_MEDIATED_DEGRADATION_OF_P27_P21_PTHID_R-HSA-187577	-1.46709	0.136937	Bovine
238	REACTOME_INTERLEUKIN_1_SIGNALING_PTHID_R-HSA-9020702	-1.3649	0.137997	Bovine
239	REACTOME_CO_INHIBITION_BY_CTLA4_PTHID_R-HSA-389513	-1.62086	0.139382	Bovine
240	REACTOME_MITOCHONDRIAL_TRANSLATION_INITIATION_PTHID_R-HSA-5368286	-1.35325	0.139726	Bovine
241	REACTOME_DNA_DAMAGE_RECOGNITION_IN_GG_NER_PTHID_R-HSA-5696394	-1.51529	0.139726	Bovine
242	REACTOME_CLASS_B_2_SECRETIN_FAMILY_RECEPTORS__PTHID_R-HSA-373080	1.48241	0.140946	Bovine
243	REACTOME_SLC_MEDIATED_TRANSMEMBRANE_TRANSPORT_PTHID_R-HSA-425407	1.3522	0.140946	Bovine
244	REACTOME_SYNTHESIS_OF_SUBSTRATES_IN_N_GLYCAN_BIOSYTHESIS_PTHID_R-HSA-446219	-1.43553	0.140946	Bovine
245	REACTOME_SARS_COV_1_HOST_INTERACTIONS_PTHID_R-HSA-9692914	1.41258	0.141976	Bovine
246	REACTOME_HIV_INFECTION_PTHID_R-HSA-162906	-1.21675	0.142034	Bovine
247	REACTOME_REPLACEMENT_OF_PROTAMINES_BY_NUCLEOSOMES_IN_THE_MALE_PRONUCLEUS_PTHID_R-HSA-9821993	1.5387	0.144958	Bovine
248	REACTOME_CARDIOGENESIS_PTHID_R-HSA-9733709	1.54973	0.146037	Bovine
249	REACTOME_RNA_POLYMERASE_I_PROMOTER_ESCAPE_PTHID_R-HSA-73772	1.45955	0.146037	Bovine
250	REACTOME_FORMATION_OF_THE_BETA_CATENIN_TCF_TRANSACTIVATING_COMPLEX_PTHID_R-HSA-201722	1.45942	0.146332	Bovine
251	REACTOME_UCH_PROTEINASES_PTHID_R-HSA-5689603	-1.35015	0.148934	Bovine
252	REACTOME_B_WICH_COMPLEX_POSITIVELY_REGULATES_RRNA_EXPRESSION_PTHID_R-HSA-5250924	1.45522	0.149627	Bovine
253	REACTOME_RESOLUTION_OF_AP_SITES_VIA_THE_MULTIPLE_NUCLEOTIDE_PATCH_REPLACEMENT_PATHWAY_PTHID_R-HSA-110373	-1.55089	0.149627	Bovine
254	HALLMARK_INTERFERON_ALPHA_RESPONSE	1.42358	0.153188	Bovine
255	REACTOME_REGULATION_OF_CDH1_FUNCTION_PTHID_R-HSA-9764561	-1.41582	0.153469	Bovine
256	HALLMARK_KRAS_SIGNALING_UP	1.352	0.155571	Bovine
257	REACTOME_ANTIGEN_PROCESSING_CROSS_PRESENTATION_PTHID_R-HSA-1236975	-1.33509	0.155571	Bovine
258	REACTOME_APC_CDC20_MEDIATED_DEGRADATION_OF_NEK2A_PTHID_R-HSA-179409	-1.53558	0.155571	Bovine
259	REACTOME_BASE_EXCISION_REPAIR_AP_SITE_FORMATION_PTHID_R-HSA-73929	1.48242	0.157741	Bovine
260	REACTOME_CITRIC_ACID_CYCLE_TCA_CYCLE__PTHID_R-HSA-71403	-1.50205	0.157844	Bovine
261	REACTOME_MTOR_SIGNALLING_PTHID_R-HSA-165159	-1.46589	0.158467	Bovine
262	REACTOME_HDACS_DEACETYLATE_HISTONES_PTHID_R-HSA-3214815	1.44219	0.159553	Bovine
263	REACTOME_TRANSCRIPTIONAL_REGULATION_OF_GRANULOPOIESIS_PTHID_R-HSA-9616222	1.45224	0.160243	Bovine
264	REACTOME_MACROAUTOPHAGY_PTHID_R-HSA-1632852	-1.25503	0.160243	Bovine
265	REACTOME_RHOQ_GTPASE_CYCLE_PTHID_R-HSA-9013406	-1.41139	0.160243	Bovine
266	REACTOME_CIRCADIAN_CLOCK_PTHID_R-HSA-9909396	-1.29479	0.161732	Bovine
267	REACTOME_ABERRANT_REGULATION_OF_MITOTIC_EXIT_IN_CANCER_DUE_TO_RB1_DEFECTS_PTHID_R-HSA-9687136	-1.55056	0.162199	Bovine
268	REACTOME_MITOCHONDRIAL_TRANSLATION_TERMINATION_PTHID_R-HSA-5419276	-1.31824	0.163638	Bovine
269	REACTOME_DEFECTS_IN_VITAMIN_AND_COFACTOR_METABOLISM_PTHID_R-HSA-3296482	-1.54786	0.163638	Bovine
270	REACTOME_COMPLEX_IV_ASSEMBLY_PTHID_R-HSA-9864848	-1.46012	0.164096	Bovine
271	REACTOME_MITOCHONDRIAL_TRANSLATION_ELONGATION_PTHID_R-HSA-5389840	-1.31769	0.165678	Bovine
272	REACTOME_DISEASES_OF_PROGRAMMED_CELL_DEATH_PTHID_R-HSA-9645723	1.41257	0.169148	Bovine
273	REACTOME_NEF_MEDIATES_DOWN_MODULATION_OF_CELL_SURFACE_RECEPTORS_BY_RECRUITING_THEM_TO_CLATHRIN_ADAPTERS_PTHID_R-HSA-164938	-1.55778	0.169148	Bovine
274	REACTOME_DEGRADATION_OF_BETA_CATENIN_BY_THE_DESTRUCTION_COMPLEX_PTHID_R-HSA-195253	-1.34104	0.171594	Bovine
275	REACTOME_SIGNALING_BY_NOTCH4_PTHID_R-HSA-9013694	-1.33206	0.176501	Bovine
276	REACTOME_RHO_GTPASES_ACTIVATE_PKNS_PTHID_R-HSA-5625740	1.42382	0.188148	Bovine
277	REACTOME_AMINO_ACIDS_REGULATE_MTORC1_PTHID_R-HSA-9639288	-1.3876	0.190674	Bovine
278	REACTOME_P53_INDEPENDENT_G1_S_DNA_DAMAGE_CHECKPOINT_PTHID_R-HSA-69613	-1.38568	0.191802	Bovine
279	REACTOME_UBIQUITIN_MEDIATED_DEGRADATION_OF_PHOSPHORYLATED_CDC25A_PTHID_R-HSA-69601	-1.38568	0.191802	Bovine
280	REACTOME_REGULATION_OF_RAS_BY_GAPS_PTHID_R-HSA-5658442	-1.38654	0.194397	Bovine
281	REACTOME_MATURATION_OF_TCA_ENZYMES_AND_REGULATION_OF_TCA_CYCLE_PTHID_R-HSA-9854311	-1.51556	0.195722	Bovine
282	HALLMARK_SPERMATOGENESIS	1.37387	0.196691	Bovine
283	REACTOME_ACTIVATION_OF_ANTERIOR_HOX_GENES_IN_HINDBRAIN_DEVELOPMENT_DURING_EARLY_EMBRYOGENESIS_PTHID_R-HSA-5617472	1.37083	0.196691	Bovine
284	REACTOME_ACTIVATION_OF_HOX_GENES_DURING_DIFFERENTIATION_PTHID_R-HSA-5619507	1.37083	0.196691	Bovine
285	REACTOME_RESOLUTION_OF_ABASIC_SITES_AP_SITES__PTHID_R-HSA-73933	-1.43924	0.196691	Bovine
286	REACTOME_DIFFERENTIATION_OF_KERATINOCYTES_IN_INTERFOLLICULAR_EPIDERMIS_IN_MAMMALIAN_SKIN_PTHID_R-HSA-9725554	1.49949	0.197835	Bovine
287	REACTOME_GOLGI_TO_ER_RETROGRADE_TRANSPORT_PTHID_R-HSA-8856688	-1.24677	0.197835	Bovine
288	REACTOME_ADORA2B_MEDIATED_ANTI_INFLAMMATORY_CYTOKINES_PRODUCTION_PTHID_R-HSA-9660821	-1.45113	0.198029	Bovine
289	HALLMARK_G2M_CHECKPOINT	-1.18363	0.198136	Bovine
290	REACTOME_SIGNALING_BY_THE_B_CELL_RECEPTOR_BCR__PTHID_R-HSA-983705	-1.2875	0.198136	Bovine
291	REACTOME_MTORC1_MEDIATED_SIGNALLING_PTHID_R-HSA-166208	-1.48472	0.198136	Bovine
292	REACTOME_CTNNB1_S33_MUTANTS_AREN_T_PHOSPHORYLATED_PTHID_R-HSA-5358747	-1.54273	0.201355	Bovine
293	REACTOME_CTNNB1_S37_MUTANTS_AREN_T_PHOSPHORYLATED_PTHID_R-HSA-5358749	-1.54273	0.201355	Bovine
294	REACTOME_CTNNB1_S45_MUTANTS_AREN_T_PHOSPHORYLATED_PTHID_R-HSA-5358751	-1.54273	0.201355	Bovine
295	REACTOME_CTNNB1_T41_MUTANTS_AREN_T_PHOSPHORYLATED_PTHID_R-HSA-5358752	-1.54273	0.201355	Bovine
296	REACTOME_SIGNALING_BY_CTNNB1_PHOSPHO_SITE_MUTANTS_PTHID_R-HSA-4839743	-1.54273	0.201355	Bovine
297	REACTOME_SIGNALING_BY_GSK3BETA_MUTANTS_PTHID_R-HSA-5339716	-1.54273	0.201355	Bovine
298	REACTOME_DEGRADATION_OF_THE_EXTRACELLULAR_MATRIX_PTHID_R-HSA-1474228	1.36278	0.20173	Bovine
299	REACTOME_G1_S_TRANSITION_PTHID_R-HSA-69206	-1.24908	0.20173	Bovine
300	REACTOME_CARGO_TRAFFICKING_TO_THE_PERICILIARY_MEMBRANE_PTHID_R-HSA-5620920	-1.34237	0.20173	Bovine
301	REACTOME_PEROXISOMAL_PROTEIN_IMPORT_PTHID_R-HSA-9033241	-1.36663	0.203981	Bovine
302	REACTOME_PLASMA_LIPOPROTEIN_REMODELING_PTHID_R-HSA-8963899	1.48741	0.205289	Bovine
303	HALLMARK_INTERFERON_GAMMA_RESPONSE	1.30186	0.205289	Bovine
304	REACTOME_MITOTIC_G1_PHASE_AND_G1_S_TRANSITION_PTHID_R-HSA-453279	-1.23779	0.205289	Bovine
305	REACTOME_CALMODULIN_INDUCED_EVENTS_PTHID_R-HSA-111933	-1.46131	0.205289	Bovine
306	REACTOME_CAM_PATHWAY_PTHID_R-HSA-111997	-1.46131	0.205289	Bovine
307	REACTOME_CELL_EXTRACELLULAR_MATRIX_INTERACTIONS_PTHID_R-HSA-446353	-1.51931	0.206351	Bovine
308	REACTOME_FC_EPSILON_RECEPTOR_FCERI_SIGNALING_PTHID_R-HSA-2454202	-1.25527	0.207882	Bovine
309	HALLMARK_CHOLESTEROL_HOMEOSTASIS	-1.31449	0.210452	Bovine
310	REACTOME_RIBOSOME_QUALITY_CONTROL_RQC_COMPLEX_EXTRACTS_AND_DEGRADES_NASCENT_PEPTIDE_PTHID_R-HSA-9954709	1.34245	0.216966	Bovine
311	REACTOME_NEDDYLATION_PTHID_R-HSA-8951664	-1.21528	0.216966	Bovine
312	REACTOME_THROMBIN_SIGNALLING_THROUGH_PROTEINASE_ACTIVATED_RECEPTORS_PARS__PTHID_R-HSA-456926	-1.45847	0.216966	Bovine
313	REACTOME_DOWNSTREAM_SIGNALING_OF_ACTIVATED_FGFR4_PTHID_R-HSA-5654716	1.47203	0.217548	Bovine
314	REACTOME_SARS_COV_1_TARGETS_HOST_INTRACELLULAR_SIGNALLING_AND_REGULATORY_PATHWAYS_PTHID_R-HSA-9735871	-1.51255	0.219467	Bovine
315	REACTOME_CARDIAC_CONDUCTION_PTHID_R-HSA-5576891	1.38954	0.224609	Bovine
316	REACTOME_STRIATED_MUSCLE_CONTRACTION_PTHID_R-HSA-390522	1.45722	0.224937	Bovine
317	REACTOME_REGULATION_OF_ENDOGENOUS_RETROELEMENTS_PTHID_R-HSA-9842860	1.34883	0.226177	Bovine
318	REACTOME_SIGNALING_BY_TYPE_1_INSULIN_LIKE_GROWTH_FACTOR_1_RECEPTOR_IGF1R__PTHID_R-HSA-2404192	1.41684	0.233566	Bovine
319	REACTOME_DEVELOPMENTAL_CELL_LINEAGES_OF_THE_INTEGUMENTARY_SYSTEM_PTHID_R-HSA-9734779	1.41488	0.235808	Bovine
320	REACTOME_PI3K_CASCADE_PTHID_R-HSA-109704	1.42995	0.238282	Bovine
321	REACTOME_SIGNALING_BY_FLT3_ITD_AND_TKD_MUTANTS_PTHID_R-HSA-9703648	-1.48744	0.238942	Bovine
322	REACTOME_OPIOID_SIGNALLING_PTHID_R-HSA-111885	-1.28861	0.254127	Bovine
323	REACTOME_REGULATION_OF_ENDOGENOUS_RETROELEMENTS_BY_PIWI_INTERACTING_RNAS_PIRNAS__PTHID_R-HSA-9845323	1.36143	0.255717	Bovine
324	REACTOME_GENE_AND_PROTEIN_EXPRESSION_BY_JAK_STAT_SIGNALING_AFTER_INTERLEUKIN_12_STIMULATION_PTHID_R-HSA-8950505	-1.39965	0.255717	Bovine
325	REACTOME_REGULATION_OF_CHOLESTEROL_BIOSYNTHESIS_BY_SREBP_SREBF__PTHID_R-HSA-1655829	-1.32574	0.258573	Bovine
326	REACTOME_HEDGEHOG_OFF_STATE_PTHID_R-HSA-5610787	-1.23947	0.260456	Bovine
327	REACTOME_ANTIGEN_PRESENTATION_FOLDING_ASSEMBLY_AND_PEPTIDE_LOADING_OF_CLASS_I_MHC_PTHID_R-HSA-983170	-1.40713	0.269093	Bovine
328	REACTOME_MEIOTIC_SYNAPSIS_PTHID_R-HSA-1221632	1.3697	0.270151	Bovine
329	REACTOME_FORMATION_OF_PARAXIAL_MESODERM_PTHID_R-HSA-9793380	-1.31515	0.272977	Bovine
330	REACTOME_GPER1_SIGNALING_PTHID_R-HSA-9634597	-1.3765	0.278833	Bovine
331	REACTOME_IGF1R_SIGNALING_CASCADE_PTHID_R-HSA-2428924	1.39401	0.279331	Bovine
332	REACTOME_BBSOME_MEDIATED_CARGO_TARGETING_TO_CILIUM_PTHID_R-HSA-5620922	-1.40678	0.286877	Bovine
333	REACTOME_ATTENUATION_PHASE_PTHID_R-HSA-3371568	-1.39406	0.287954	Bovine
334	REACTOME_CA_DEPENDENT_EVENTS_PTHID_R-HSA-111996	-1.38447	0.288075	Bovine
335	REACTOME_IRS_RELATED_EVENTS_TRIGGERED_BY_IGF1R_PTHID_R-HSA-2428928	1.38848	0.288352	Bovine
336	REACTOME_ASSEMBLY_OF_THE_HIV_VIRION_PTHID_R-HSA-175474	-1.44761	0.288352	Bovine
337	REACTOME_TRNA_PROCESSING_PTHID_R-HSA-72306	-1.21142	0.296293	Bovine
338	REACTOME_TNFS_BIND_THEIR_PHYSIOLOGICAL_RECEPTORS_PTHID_R-HSA-5669034	1.42177	0.296928	Bovine
339	REACTOME_HDMS_DEMETHYLATE_HISTONES_PTHID_R-HSA-3214842	1.39292	0.299059	Bovine
340	REACTOME_RNA_POLYMERASE_I_TRANSCRIPTION_PTHID_R-HSA-73864	1.31839	0.299389	Bovine
341	HALLMARK_INFLAMMATORY_RESPONSE	1.27444	0.299389	Bovine
342	REACTOME_HEDGEHOG_ON_STATE_PTHID_R-HSA-5632684	-1.25188	0.299389	Bovine
343	REACTOME_ASSEMBLY_OF_COLLAGEN_FIBRILS_AND_OTHER_MULTIMERIC_STRUCTURES_PTHID_R-HSA-2022090	1.35963	0.304797	Bovine
344	REACTOME_RNA_POLYMERASE_I_PROMOTER_CLEARANCE_PTHID_R-HSA-73854	1.31624	0.304797	Bovine
345	REACTOME_CYCLIN_A_CDK2_ASSOCIATED_EVENTS_AT_S_PHASE_ENTRY_PTHID_R-HSA-69656	-1.24702	0.304797	Bovine
346	REACTOME_NORC_NEGATIVELY_REGULATES_RRNA_EXPRESSION_PTHID_R-HSA-427413	1.32052	0.305213	Bovine
347	REACTOME_OXIDATIVE_STRESS_INDUCED_SENESCENCE_PTHID_R-HSA-2559580	1.30125	0.305213	Bovine
348	REACTOME_RAB_GERANYLGERANYLATION_PTHID_R-HSA-8873719	-1.29182	0.305657	Bovine
349	REACTOME_TRNA_AMINOACYLATION_PTHID_R-HSA-379724	-1.31812	0.305657	Bovine
350	REACTOME_NFE2L2_REGULATING_ANTI_OXIDANT_DETOXIFICATION_ENZYMES_PTHID_R-HSA-9818027	-1.40394	0.305657	Bovine
351	REACTOME_RHO_GTPASES_ACTIVATE_ROCKS_PTHID_R-HSA-5627117	-1.40868	0.305657	Bovine
352	REACTOME_P53_DEPENDENT_G1_DNA_DAMAGE_RESPONSE_PTHID_R-HSA-69563	-1.28674	0.312178	Bovine
353	REACTOME_P53_DEPENDENT_G1_S_DNA_DAMAGE_CHECKPOINT_PTHID_R-HSA-69580	-1.28674	0.312178	Bovine
354	REACTOME_SYNTHESIS_OF_GLYCOSYLPHOSPHATIDYLINOSITOL_GPI__PTHID_R-HSA-162710	-1.41439	0.312178	Bovine
355	REACTOME_EXTRACELLULAR_MATRIX_ORGANIZATION_PTHID_R-HSA-1474244	1.22358	0.314167	Bovine
356	REACTOME_MITOCHONDRIAL_PROTEIN_IMPORT_PTHID_R-HSA-1268020	-1.26227	0.314412	Bovine
357	REACTOME_NEGATIVE_EPIGENETIC_REGULATION_OF_RRNA_EXPRESSION_PTHID_R-HSA-5250941	1.30882	0.315715	Bovine
358	REACTOME_RUNX2_REGULATES_OSTEOBLAST_DIFFERENTIATION_PTHID_R-HSA-8940973	1.39253	0.317062	Bovine
359	REACTOME_NOTCH_HLH_TRANSCRIPTION_PATHWAY_PTHID_R-HSA-350054	-1.34865	0.317062	Bovine
360	REACTOME_DEVELOPMENTAL_LINEAGE_OF_PANCREATIC_DUCTAL_CELLS_PTHID_R-HSA-9925563	-1.32548	0.322272	Bovine
361	REACTOME_METABOLISM_OF_POLYAMINES_PTHID_R-HSA-351202	-1.2919	0.322886	Bovine
362	REACTOME_NCAM_SIGNALING_FOR_NEURITE_OUT_GROWTH_PTHID_R-HSA-375165	1.35093	0.326472	Bovine
363	REACTOME_PRE_NOTCH_TRANSCRIPTION_AND_TRANSLATION_PTHID_R-HSA-1912408	1.3164	0.335842	Bovine
364	REACTOME_ABERRANT_REGULATION_OF_MITOTIC_CELL_CYCLE_DUE_TO_RB1_DEFECTS_PTHID_R-HSA-9687139	-1.31392	0.335842	Bovine
365	REACTOME_SIGNALING_BY_HEDGEHOG_PTHID_R-HSA-5358351	-1.17324	0.336465	Bovine
366	REACTOME_TRANSCRIPTIONAL_REGULATION_BY_RUNX2_PTHID_R-HSA-8878166	-1.19786	0.339278	Bovine
367	REACTOME_REGULATION_OF_HSF1_MEDIATED_HEAT_SHOCK_RESPONSE_PTHID_R-HSA-3371453	-1.22181	0.344151	Bovine
368	REACTOME_DOWNREGULATION_OF_SMAD2_3_SMAD4_TRANSCRIPTIONAL_ACTIVITY_PTHID_R-HSA-2173795	-1.32242	0.346459	Bovine
369	REACTOME_RHO_GTPASES_ACTIVATE_PAKS_PTHID_R-HSA-5627123	-1.36093	0.346459	Bovine
370	REACTOME_INSULIN_RECEPTOR_SIGNALLING_CASCADE_PTHID_R-HSA-74751	1.34334	0.347712	Bovine
371	REACTOME_GLYCOLYSIS_PTHID_R-HSA-70171	-1.23875	0.348134	Bovine
372	REACTOME_IRS_MEDIATED_SIGNALLING_PTHID_R-HSA-112399	1.3503	0.349316	Bovine
373	REACTOME_ARACHIDONATE_METABOLISM_PTHID_R-HSA-2142753	1.35641	0.350334	Bovine
374	REACTOME_COLLAGEN_FORMATION_PTHID_R-HSA-1474290	1.30417	0.350334	Bovine
375	REACTOME_SUMOYLATION_PTHID_R-HSA-2990846	-1.13476	0.350334	Bovine
376	REACTOME_MHC_CLASS_II_ANTIGEN_PRESENTATION_PTHID_R-HSA-2132295	-1.18371	0.358952	Bovine
377	REACTOME_BILE_ACID_AND_BILE_SALT_METABOLISM_PTHID_R-HSA-194068	-1.31822	0.359135	Bovine
378	REACTOME_CONSTITUTIVE_SIGNALING_BY_ABERRANT_PI3K_IN_CANCER_PTHID_R-HSA-2219530	1.31151	0.359799	Bovine
379	REACTOME_METABOLISM_OF_STEROID_HORMONES_PTHID_R-HSA-196071	1.36119	0.360274	Bovine
380	REACTOME_COLLAGEN_BIOSYNTHESIS_AND_MODIFYING_ENZYMES_PTHID_R-HSA-1650814	1.32892	0.360274	Bovine
381	REACTOME_SYNAPTIC_ADHESION_LIKE_MOLECULES_PTHID_R-HSA-8849932	-1.3755	0.364261	Bovine
382	REACTOME_DNA_DAMAGE_TELOMERE_STRESS_INDUCED_SENESCENCE_PTHID_R-HSA-2559586	1.30437	0.368539	Bovine
383	REACTOME_REGULATION_OF_LIPID_METABOLISM_BY_PPARALPHA_PTHID_R-HSA-400206	-1.1816	0.369539	Bovine
384	REACTOME_SPHINGOLIPID_DE_NOVO_BIOSYNTHESIS_PTHID_R-HSA-1660661	-1.29791	0.373247	Bovine
385	REACTOME_POTASSIUM_CHANNELS_PTHID_R-HSA-1296071	1.32269	0.377225	Bovine
386	REACTOME_SUMO_E3_LIGASES_SUMOYLATE_TARGET_PROTEINS_PTHID_R-HSA-3108232	-1.13981	0.378056	Bovine
387	REACTOME_SUMOYLATION_OF_DNA_DAMAGE_RESPONSE_AND_REPAIR_PROTEINS_PTHID_R-HSA-3108214	-1.20716	0.378056	Bovine
388	REACTOME_METABOLISM_OF_NON_CODING_RNA_PTHID_R-HSA-194441	-1.24506	0.378056	Bovine
389	REACTOME_SNRNP_ASSEMBLY_PTHID_R-HSA-191859	-1.24506	0.378056	Bovine
390	REACTOME_RMTS_METHYLATE_HISTONE_ARGININES_PTHID_R-HSA-3214858	1.29852	0.38184	Bovine
391	REACTOME_POSITIVE_EPIGENETIC_REGULATION_OF_RRNA_EXPRESSION_PTHID_R-HSA-5250913	1.27192	0.387539	Bovine
392	REACTOME_KERATAN_SULFATE_BIOSYNTHESIS_PTHID_R-HSA-2022854	-1.3255	0.389685	Bovine
393	REACTOME_MEIOSIS_PTHID_R-HSA-1500620	1.26681	0.390735	Bovine
394	REACTOME_ESTROGEN_DEPENDENT_GENE_EXPRESSION_PTHID_R-HSA-9018519	1.24158	0.390741	Bovine
395	REACTOME_NUCLEAR_EVENTS_STIMULATED_BY_ALK_SIGNALING_IN_CANCER_PTHID_R-HSA-9725371	1.32952	0.39628	Bovine
396	REACTOME_EARLY_SARS_COV_2_INFECTION_EVENTS_PTHID_R-HSA-9772572	-1.27898	0.398748	Bovine
397	REACTOME_CHAPERONE_MEDIATED_AUTOPHAGY_PTHID_R-HSA-9613829	-1.33406	0.405409	Bovine
398	REACTOME_NUCLEAR_PORE_COMPLEX_NPC_DISASSEMBLY_PTHID_R-HSA-3301854	-1.26638	0.405649	Bovine
399	REACTOME_REGULATION_OF_NF_KAPPA_B_SIGNALING_PTHID_R-HSA-9758274	-1.32666	0.405649	Bovine
400	REACTOME_TIGHT_JUNCTION_INTERACTIONS_PTHID_R-HSA-420029	1.3407	0.407414	Bovine
401	REACTOME_FOXO_MEDIATED_TRANSCRIPTION_PTHID_R-HSA-9614085	1.2822	0.407414	Bovine
402	REACTOME_STIMULI_SENSING_CHANNELS_PTHID_R-HSA-2672351	1.27378	0.407414	Bovine
403	REACTOME_CYCLIN_E_ASSOCIATED_EVENTS_DURING_G1_S_TRANSITION_PTHID_R-HSA-69202	-1.1918	0.409931	Bovine
404	HALLMARK_TGF_BETA_SIGNALING	-1.22562	0.409931	Bovine
405	REACTOME_TRANSCRIPTIONAL_REGULATION_BY_SMALL_RNAS_PTHID_R-HSA-5578749	1.25986	0.416306	Bovine
406	REACTOME_GENE_SILENCING_BY_RNA_PTHID_R-HSA-211000	1.24111	0.419206	Bovine
407	REACTOME_OXYGEN_DEPENDENT_PROLINE_HYDROXYLATION_OF_HYPOXIA_INDUCIBLE_FACTOR_ALPHA_PTHID_R-HSA-1234176	-1.22102	0.419206	Bovine
408	REACTOME_DISEASES_OF_MITOTIC_CELL_CYCLE_PTHID_R-HSA-9675126	-1.24546	0.419206	Bovine
409	REACTOME_PREFOLDIN_MEDIATED_TRANSFER_OF_SUBSTRATE_TO_CCT_TRIC_PTHID_R-HSA-389957	-1.27314	0.419206	Bovine
410	REACTOME_DISORDERS_OF_DEVELOPMENTAL_BIOLOGY_PTHID_R-HSA-9675151	-1.30676	0.419206	Bovine
411	REACTOME_TRNA_PROCESSING_IN_THE_NUCLEUS_PTHID_R-HSA-6784531	-1.21834	0.424023	Bovine
412	REACTOME_TRANSLOCATION_OF_SLC2A4_GLUT4_TO_THE_PLASMA_MEMBRANE_PTHID_R-HSA-1445148	-1.18981	0.426067	Bovine
413	REACTOME_PPARA_ACTIVATES_GENE_EXPRESSION_PTHID_R-HSA-1989781	-1.15909	0.428714	Bovine
414	REACTOME_C_TYPE_LECTIN_RECEPTORS_CLRS__PTHID_R-HSA-5621481	-1.15521	0.430512	Bovine
415	REACTOME_TBC_RABGAPS_PTHID_R-HSA-8854214	-1.2273	0.430512	Bovine
416	REACTOME_KERATAN_SULFATE_KERATIN_METABOLISM_PTHID_R-HSA-1638074	-1.26497	0.430512	Bovine
417	REACTOME_SUMOYLATION_OF_INTRACELLULAR_RECEPTORS_PTHID_R-HSA-4090294	-1.27131	0.430512	Bovine
418	REACTOME_METABOLISM_OF_PORPHYRINS_PTHID_R-HSA-189445	-1.31204	0.430512	Bovine
419	REACTOME_ECM_PROTEOGLYCANS_PTHID_R-HSA-3000178	1.28018	0.432585	Bovine
420	REACTOME_G_BETA_GAMMA_SIGNALLING_THROUGH_CDC42_PTHID_R-HSA-8964616	-1.30792	0.433114	Bovine
421	REACTOME_DEVELOPMENTAL_LINEAGE_OF_MAMMARY_GLAND_LUMINAL_EPITHELIAL_CELLS_PTHID_R-HSA-9927418	-1.30488	0.437198	Bovine
422	HALLMARK_EPITHELIAL_MESENCHYMAL_TRANSITION	1.19503	0.44551	Bovine
423	REACTOME_NUCLEAR_ENVELOPE_NE_REASSEMBLY_PTHID_R-HSA-2995410	-1.17579	0.44551	Bovine
424	REACTOME_TRANSCRIPTIONAL_REGULATION_BY_VENTX_PTHID_R-HSA-8853884	-1.23249	0.445517	Bovine
425	REACTOME_ROS_AND_RNS_PRODUCTION_IN_PHAGOCYTES_PTHID_R-HSA-1222556	1.30018	0.446137	Bovine
426	REACTOME_PEROXISOMAL_LIPID_METABOLISM_PTHID_R-HSA-390918	-1.25669	0.447997	Bovine
427	REACTOME_RHOF_GTPASE_CYCLE_PTHID_R-HSA-9035034	-1.22639	0.448935	Bovine
428	REACTOME_SYNTHESIS_OF_BILE_ACIDS_AND_BILE_SALTS_PTHID_R-HSA-192105	-1.26797	0.456123	Bovine
429	REACTOME_FGFR2_MUTANT_RECEPTOR_ACTIVATION_PTHID_R-HSA-1839126	1.29826	0.459269	Bovine
430	HALLMARK_MYOGENESIS	1.19673	0.461746	Bovine
431	REACTOME_TP53_REGULATES_TRANSCRIPTION_OF_GENES_INVOLVED_IN_G2_CELL_CYCLE_ARREST_PTHID_R-HSA-6804114	-1.27874	0.46382	Bovine
432	REACTOME_REGULATION_OF_INSULIN_LIKE_GROWTH_FACTOR_IGF_TRANSPORT_AND_UPTAKE_BY_INSULIN_LIKE_GROWTH_FACTOR_BINDING_PROTEINS_IGFBPS__PTHID_R-HSA-381426	1.22983	0.46839	Bovine
433	REACTOME_ADP_SIGNALLING_THROUGH_P2Y_PURINOCEPTOR_12_PTHID_R-HSA-392170	-1.28518	0.46839	Bovine
434	HALLMARK_HYPOXIA	1.17718	0.471988	Bovine
435	REACTOME_RHOB_GTPASE_CYCLE_PTHID_R-HSA-9013026	-1.17411	0.471988	Bovine
436	REACTOME_CREB1_PHOSPHORYLATION_THROUGH_NMDA_RECEPTOR_MEDIATED_ACTIVATION_OF_RAS_SIGNALING_PTHID_R-HSA-442742	-1.25415	0.477301	Bovine
437	REACTOME_FGFR1_MUTANT_RECEPTOR_ACTIVATION_PTHID_R-HSA-1839124	1.28534	0.479355	Bovine
438	REACTOME_RHO_GTPASES_ACTIVATE_IQGAPS_PTHID_R-HSA-5626467	-1.23328	0.484543	Bovine
439	REACTOME_REGULATION_OF_MITF_M_DEPENDENT_GENES_INVOLVED_IN_CELL_CYCLE_AND_PROLIFERATION_PTHID_R-HSA-9825892	-1.27404	0.484543	Bovine
440	REACTOME_DEVELOPMENTAL_CELL_LINEAGES_PTHID_R-HSA-9734767	1.21704	0.492806	Bovine
441	REACTOME_INTERLEUKIN_12_SIGNALING_PTHID_R-HSA-9020591	-1.20075	0.495434	Bovine
442	REACTOME_GABA_RECEPTOR_ACTIVATION_PTHID_R-HSA-977443	1.26423	0.503906	Bovine
443	REACTOME_VXPX_CARGO_TARGETING_TO_CILIUM_PTHID_R-HSA-5620916	-1.26148	0.504835	Bovine
444	REACTOME_EFFECTS_OF_PIP2_HYDROLYSIS_PTHID_R-HSA-114508	1.27601	0.504896	Bovine
445	REACTOME_SIGNALING_BY_FGFR3_IN_DISEASE_PTHID_R-HSA-5655332	1.28541	0.507782	Bovine
446	REACTOME_PD_L1_CD274_GLYCOSYLATION_AND_TRANSLOCATION_TO_PLASMA_MEMBRANE_PTHID_R-HSA-9931295	-1.25344	0.507782	Bovine
447	REACTOME_POST_TRANSLATIONAL_PROTEIN_PHOSPHORYLATION_PTHID_R-HSA-8957275	1.21554	0.517887	Bovine
448	REACTOME_COMPLEX_III_ASSEMBLY_PTHID_R-HSA-9865881	-1.22171	0.51955	Bovine
449	REACTOME_RHOG_GTPASE_CYCLE_PTHID_R-HSA-9013408	-1.14648	0.520792	Bovine
450	REACTOME_AMYLOID_FIBER_FORMATION_PTHID_R-HSA-977225	1.21794	0.521076	Bovine
451	REACTOME_PINK1_PRKN_MEDIATED_MITOPHAGY_PTHID_R-HSA-5205685	-1.19825	0.521076	Bovine
452	REACTOME_HSF1_ACTIVATION_PTHID_R-HSA-3371511	-1.21422	0.523075	Bovine
453	REACTOME_RHO_GTPASES_ACTIVATE_CIT_PTHID_R-HSA-5625900	-1.24003	0.524144	Bovine
454	REACTOME_BINDING_AND_UPTAKE_OF_LIGANDS_BY_SCAVENGER_RECEPTORS_PTHID_R-HSA-2173782	1.25347	0.528612	Bovine
455	REACTOME_COPI_INDEPENDENT_GOLGI_TO_ER_RETROGRADE_TRAFFIC_PTHID_R-HSA-6811436	-1.17318	0.528612	Bovine
456	REACTOME_PRE_NOTCH_PROCESSING_IN_GOLGI_PTHID_R-HSA-1912420	-1.24359	0.528612	Bovine
457	REACTOME_DISEASES_OF_GLYCOSYLATION_PTHID_R-HSA-3781865	-1.11945	0.528979	Bovine
458	REACTOME_SUMOYLATION_OF_TRANSCRIPTION_FACTORS_PTHID_R-HSA-3232118	-1.24142	0.530185	Bovine
459	REACTOME_DOWNSTREAM_SIGNAL_TRANSDUCTION_PTHID_R-HSA-186763	-1.19973	0.530771	Bovine
460	REACTOME_NGF_STIMULATED_TRANSCRIPTION_PTHID_R-HSA-9031628	1.23723	0.530782	Bovine
461	REACTOME_G_ALPHA_Z_SIGNALLING_EVENTS_PTHID_R-HSA-418597	-1.18198	0.532528	Bovine
462	REACTOME_SLC_MEDIATED_TRANSPORT_OF_INORGANIC_ANIONS_PTHID_R-HSA-9958790	1.25089	0.53748	Bovine
463	REACTOME_PCP_CE_PATHWAY_PTHID_R-HSA-4086400	-1.13279	0.53748	Bovine
464	REACTOME_SUMOYLATION_OF_DNA_REPLICATION_PROTEINS_PTHID_R-HSA-4615885	-1.16479	0.53748	Bovine
465	REACTOME_MITOPHAGY_PTHID_R-HSA-5205647	-1.17354	0.53748	Bovine
466	REACTOME_GASTRIN_CREB_SIGNALLING_PATHWAY_VIA_PKC_AND_MAPK_PTHID_R-HSA-881907	-1.23348	0.53748	Bovine
467	REACTOME_REGULATION_OF_TP53_DEGRADATION_PTHID_R-HSA-6804757	-1.17937	0.539447	Bovine
468	REACTOME_CHOLESTEROL_BIOSYNTHESIS_PTHID_R-HSA-191273	-1.20092	0.539447	Bovine
469	REACTOME_DEFECTIVE_B3GALTL_CAUSES_PPS_PTHID_R-HSA-5083635	1.24102	0.545264	Bovine
470	REACTOME_GLYCOSAMINOGLYCAN_METABOLISM_PTHID_R-HSA-1630316	-1.10604	0.545264	Bovine
471	REACTOME_RHOV_GTPASE_CYCLE_PTHID_R-HSA-9013424	-1.17081	0.548533	Bovine
472	REACTOME_MITOCHONDRIAL_FATTY_ACID_BETA_OXIDATION_PTHID_R-HSA-77289	-1.1764	0.548533	Bovine
473	REACTOME_DAG_AND_IP3_SIGNALING_PTHID_R-HSA-1489509	-1.17659	0.548533	Bovine
474	REACTOME_GENERATION_OF_SECOND_MESSENGER_MOLECULES_PTHID_R-HSA-202433	-1.21121	0.548533	Bovine
475	REACTOME_MECHANICAL_LOAD_ACTIVATES_SIGNALING_BY_PIEZO1_AND_INTEGRINS_IN_OSTEOCYTES_PTHID_R-HSA-9856532	-1.2306	0.548533	Bovine
476	REACTOME_NEGATIVE_REGULATION_OF_FGFR4_SIGNALING_PTHID_R-HSA-5654733	1.23953	0.548864	Bovine
477	REACTOME_M_DECAY_DEGRADATION_OF_MATERNAL_MRNAS_BY_MATERNALLY_STORED_FACTORS_PTHID_R-HSA-9820841	1.23528	0.548864	Bovine
478	REACTOME_CHAPERONIN_MEDIATED_PROTEIN_FOLDING_PTHID_R-HSA-390466	-1.12187	0.548864	Bovine
479	REACTOME_PCNA_DEPENDENT_LONG_PATCH_BASE_EXCISION_REPAIR_PTHID_R-HSA-5651801	-1.20503	0.549749	Bovine
480	REACTOME_PHOSPHORYLATED_BMAL1_CLOCK_ARNTL_CLOCK_ACTIVATES_EXPRESSION_OF_CORE_CLOCK_GENES_PTHID_R-HSA-9931510	-1.20263	0.556435	Bovine
481	REACTOME_SMOOTH_MUSCLE_CONTRACTION_PTHID_R-HSA-445355	1.21924	0.561766	Bovine
482	REACTOME_INTERLEUKIN_1_FAMILY_SIGNALING_PTHID_R-HSA-446652	-1.09382	0.567517	Bovine
483	REACTOME_COOPERATION_OF_PREFOLDIN_AND_TRIC_CCT_IN_ACTIN_AND_TUBULIN_FOLDING_PTHID_R-HSA-389958	-1.17109	0.569132	Bovine
484	REACTOME_MAPK6_MAPK4_SIGNALING_PTHID_R-HSA-5687128	-1.11981	0.569496	Bovine
485	REACTOME_AURKA_ACTIVATION_BY_TPX2_PTHID_R-HSA-8854518	-1.12167	0.569496	Bovine
486	REACTOME_ANTI_INFLAMMATORY_RESPONSE_FAVOURING_LEISHMANIA_PARASITE_INFECTION_PTHID_R-HSA-9662851	-1.13228	0.569496	Bovine
487	REACTOME_LEISHMANIA_PARASITE_GROWTH_AND_SURVIVAL_PTHID_R-HSA-9664433	-1.13228	0.569496	Bovine
488	REACTOME_EXPRESSION_OF_BMAL_ARNTL_CLOCK_AND_NPAS2_PTHID_R-HSA-9931509	-1.16133	0.571958	Bovine
489	REACTOME_PROTEIN_FOLDING_PTHID_R-HSA-391251	-1.10448	0.573012	Bovine
490	REACTOME_FANCONI_ANEMIA_PATHWAY_PTHID_R-HSA-6783310	-1.15296	0.574866	Bovine
491	REACTOME_PLC_BETA_MEDIATED_EVENTS_PTHID_R-HSA-112043	-1.14863	0.583172	Bovine
492	REACTOME_DEPOSITION_OF_NEW_CENPA_CONTAINING_NUCLEOSOMES_AT_THE_CENTROMERE_PTHID_R-HSA-606279	1.18924	0.584667	Bovine
493	REACTOME_NUCLEOSOME_ASSEMBLY_PTHID_R-HSA-774815	1.18924	0.584667	Bovine
494	REACTOME_SPHINGOLIPID_METABOLISM_PTHID_R-HSA-428157	-1.09512	0.598896	Bovine
495	REACTOME_THROMBOXANE_SIGNALLING_THROUGH_TP_RECEPTOR_PTHID_R-HSA-428930	1.21727	0.603037	Bovine
496	REACTOME_CASPASE_ACTIVATION_VIA_DEATH_RECEPTORS_IN_THE_PRESENCE_OF_LIGAND_PTHID_R-HSA-140534	1.22136	0.603127	Bovine
497	HALLMARK_ALLOGRAFT_REJECTION	1.14661	0.603127	Bovine
498	REACTOME_RESPIRATORY_SYNCYTIAL_VIRUS_RSV_GENOME_REPLICATION_TRANSCRIPTION_AND_TRANSLATION_PTHID_R-HSA-9820965	-1.18572	0.603127	Bovine
499	HALLMARK_IL2_STAT5_SIGNALING	1.13158	0.603763	Bovine
500	REACTOME_G_PROTEIN_BETA_GAMMA_SIGNALLING_PTHID_R-HSA-397795	-1.16446	0.603763	Bovine
501	REACTOME_GLUCOSE_METABOLISM_PTHID_R-HSA-70326	-1.10625	0.603825	Bovine
502	REACTOME_FLT3_SIGNALING_IN_DISEASE_PTHID_R-HSA-9682385	-1.15467	0.603825	Bovine
503	REACTOME_VEGFR2_MEDIATED_VASCULAR_PERMEABILITY_PTHID_R-HSA-5218920	-1.16361	0.603825	Bovine
504	REACTOME_TCR_SIGNALING_PTHID_R-HSA-202403	-1.09302	0.605435	Bovine
505	REACTOME_NONHOMOLOGOUS_END_JOINING_NHEJ__PTHID_R-HSA-5693571	1.17819	0.605448	Bovine
506	REACTOME_O_LINKED_GLYCOSYLATION_PTHID_R-HSA-5173105	-1.09943	0.605448	Bovine
507	REACTOME_CELLULAR_RESPONSES_TO_MECHANICAL_STIMULI_PTHID_R-HSA-9855142	-1.09287	0.605569	Bovine
508	REACTOME_LEISHMANIA_INFECTION_PTHID_R-HSA-9658195	-1.08299	0.606852	Bovine
509	REACTOME_PARASITIC_INFECTION_PATHWAYS_PTHID_R-HSA-9824443	-1.08299	0.606852	Bovine
510	REACTOME_DOWNSTREAM_SIGNALING_OF_ACTIVATED_FGFR2_PTHID_R-HSA-5654696	1.20676	0.609029	Bovine
511	REACTOME_DOWNSTREAM_SIGNALING_OF_ACTIVATED_FGFR3_PTHID_R-HSA-5654708	1.20793	0.609943	Bovine
512	HALLMARK_APICAL_JUNCTION	1.1309	0.614562	Bovine
513	REACTOME_GLUTAMATE_NEUROTRANSMITTER_RELEASE_CYCLE_PTHID_R-HSA-210500	1.20704	0.615281	Bovine
514	REACTOME_SIGNALING_BY_FGFR2_IN_DISEASE_PTHID_R-HSA-5655253	1.18752	0.615671	Bovine
515	REACTOME_NUCLEAR_RECEPTOR_TRANSCRIPTION_PATHWAY_PTHID_R-HSA-383280	1.18113	0.615671	Bovine
516	REACTOME_G_PROTEIN_ACTIVATION_PTHID_R-HSA-202040	-1.17043	0.615671	Bovine
517	REACTOME_REGULATION_OF_MITF_M_DEPENDENT_GENES_INVOLVED_IN_LYSOSOME_BIOGENESIS_AND_AUTOPHAGY_PTHID_R-HSA-9857377	-1.17162	0.615671	Bovine
518	REACTOME_RHOJ_GTPASE_CYCLE_PTHID_R-HSA-9013409	-1.11201	0.620718	Bovine
519	REACTOME_INTERLEUKIN_12_FAMILY_SIGNALING_PTHID_R-HSA-447115	-1.11683	0.620718	Bovine
520	REACTOME_SIGNALING_BY_HIPPO_PTHID_R-HSA-2028269	-1.15377	0.6299	Bovine
521	REACTOME_HCMV_EARLY_EVENTS_PTHID_R-HSA-9609690	1.1415	0.635077	Bovine
522	REACTOME_BRANCHED_CHAIN_AMINO_ACID_CATABOLISM_PTHID_R-HSA-70895	-1.15155	0.635077	Bovine
523	REACTOME_EXTRA_NUCLEAR_ESTROGEN_SIGNALING_PTHID_R-HSA-9009391	-1.09317	0.635163	Bovine
524	REACTOME_FORMATION_OF_INCISION_COMPLEX_IN_GG_NER_PTHID_R-HSA-5696395	-1.11245	0.638309	Bovine
525	REACTOME_CASPASE_ACTIVATION_VIA_EXTRINSIC_APOPTOTIC_SIGNALLING_PATHWAY_PTHID_R-HSA-5357769	1.18381	0.638745	Bovine
526	REACTOME_PLASMA_LIPOPROTEIN_CLEARANCE_PTHID_R-HSA-8964043	1.17337	0.640362	Bovine
527	REACTOME_RETINOID_METABOLISM_AND_TRANSPORT_PTHID_R-HSA-975634	1.17773	0.641718	Bovine
528	REACTOME_DNA_STRAND_ELONGATION_PTHID_R-HSA-69190	-1.11651	0.643671	Bovine
529	REACTOME_SUMOYLATION_OF_SUMOYLATION_PROTEINS_PTHID_R-HSA-4085377	-1.11626	0.644008	Bovine
530	REACTOME_EXPORT_OF_VIRAL_RIBONUCLEOPROTEINS_FROM_NUCLEUS_PTHID_R-HSA-168274	-1.12292	0.644008	Bovine
531	REACTOME_O_GLYCOSYLATION_OF_TSR_DOMAIN_CONTAINING_PROTEINS_PTHID_R-HSA-5173214	1.17187	0.64959	Bovine
532	REACTOME_METALLOPROTEASE_DUBS_PTHID_R-HSA-5689901	1.16951	0.64959	Bovine
533	REACTOME_SARS_COV_1_INFECTION_PTHID_R-HSA-9678108	1.12111	0.653219	Bovine
534	REACTOME_DUAL_INCISION_IN_GG_NER_PTHID_R-HSA-5696400	-1.10891	0.653219	Bovine
535	REACTOME_PROSTACYCLIN_SIGNALLING_THROUGH_PROSTACYCLIN_RECEPTOR_PTHID_R-HSA-392851	-1.14872	0.653247	Bovine
536	REACTOME_SIGNALING_BY_FGFR_IN_DISEASE_PTHID_R-HSA-1226099	1.1467	0.656436	Bovine
537	REACTOME_PI5P_PP2A_AND_IER3_REGULATE_PI3K_AKT_SIGNALING_PTHID_R-HSA-6811558	1.13568	0.656436	Bovine
538	REACTOME_CELLULAR_RESPONSE_TO_CHEMICAL_STRESS_PTHID_R-HSA-9711123	-1.05668	0.656436	Bovine
539	REACTOME_TGF_BETA_RECEPTOR_SIGNALING_ACTIVATES_SMADS_PTHID_R-HSA-2173789	-1.09833	0.656436	Bovine
540	REACTOME_O_LINKED_GLYCOSYLATION_OF_MUCINS_PTHID_R-HSA-913709	-1.10789	0.656436	Bovine
541	REACTOME_DISEASES_ASSOCIATED_WITH_GLYCOSYLATION_PRECURSOR_BIOSYNTHESIS_PTHID_R-HSA-5609975	-1.13992	0.656436	Bovine
542	REACTOME_NUCLEAR_IMPORT_OF_REV_PROTEIN_PTHID_R-HSA-180746	-1.10641	0.656738	Bovine
543	REACTOME_SIGNALING_BY_ERYTHROPOIETIN_PTHID_R-HSA-9006335	-1.12707	0.656738	Bovine
544	REACTOME_INSERTION_OF_TAIL_ANCHORED_PROTEINS_INTO_THE_ENDOPLASMIC_RETICULUM_MEMBRANE_PTHID_R-HSA-9609523	-1.12912	0.656738	Bovine
545	REACTOME_RRNA_PROCESSING_IN_THE_MITOCHONDRION_PTHID_R-HSA-8868766	-1.13393	0.656738	Bovine
546	REACTOME_G_BETA_GAMMA_SIGNALLING_THROUGH_PLC_BETA_PTHID_R-HSA-418217	-1.14439	0.656738	Bovine
547	REACTOME_PRESYNAPTIC_FUNCTION_OF_KAINATE_RECEPTORS_PTHID_R-HSA-500657	-1.14439	0.656738	Bovine
548	REACTOME_RUNX2_REGULATES_BONE_DEVELOPMENT_PTHID_R-HSA-8941326	1.16081	0.661238	Bovine
549	REACTOME_GLUCAGON_TYPE_LIGAND_RECEPTORS_PTHID_R-HSA-420092	-1.13054	0.661238	Bovine
550	REACTOME_TRANSCRIPTIONAL_REGULATION_BY_NPAS4_PTHID_R-HSA-9634815	1.15825	0.661569	Bovine
551	REACTOME_SIGNALING_BY_FGFR4_PTHID_R-HSA-5654743	1.15287	0.661569	Bovine
552	HALLMARK_PANCREAS_BETA_CELLS	1.17019	0.66176	Bovine
553	REACTOME_METABOLISM_OF_WATER_SOLUBLE_VITAMINS_AND_COFACTORS_PTHID_R-HSA-196849	-1.06382	0.666046	Bovine
554	REACTOME_VISUAL_PHOTOTRANSDUCTION_PTHID_R-HSA-2187338	1.13386	0.669004	Bovine
555	REACTOME_GLYCOGEN_BREAKDOWN_GLYCOGENOLYSIS__PTHID_R-HSA-70221	1.16362	0.670329	Bovine
556	REACTOME_AQUAPORIN_MEDIATED_TRANSPORT_PTHID_R-HSA-445717	1.1466	0.670329	Bovine
557	REACTOME_NUCLEAR_EVENTS_KINASE_AND_TRANSCRIPTION_FACTOR_ACTIVATION__PTHID_R-HSA-198725	1.1318	0.670329	Bovine
558	REACTOME_TRANSCRIPTIONAL_ACTIVATION_OF_MITOCHONDRIAL_BIOGENESIS_PTHID_R-HSA-2151201	-1.08498	0.670329	Bovine
559	REACTOME_NUCLEAR_ENVELOPE_BREAKDOWN_PTHID_R-HSA-2980766	-1.08589	0.670329	Bovine
560	REACTOME_CELLULAR_RESPONSE_TO_HYPOXIA_PTHID_R-HSA-1234174	-1.07748	0.675315	Bovine
561	REACTOME_RHO_GTPASES_ACTIVATE_NADPH_OXIDASES_PTHID_R-HSA-5668599	1.15933	0.675319	Bovine
562	REACTOME_FOXO_MEDIATED_TRANSCRIPTION_OF_CELL_CYCLE_GENES_PTHID_R-HSA-9617828	1.15818	0.675319	Bovine
563	REACTOME_DRUG_ADME_PTHID_R-HSA-9748784	1.13134	0.675319	Bovine
564	REACTOME_PRE_NOTCH_EXPRESSION_AND_PROCESSING_PTHID_R-HSA-1912422	1.12173	0.675319	Bovine
565	REACTOME_SUMOYLATION_OF_UBIQUITINYLATION_PROTEINS_PTHID_R-HSA-3232142	-1.08775	0.675319	Bovine
566	REACTOME_NEP_NS2_INTERACTS_WITH_THE_CELLULAR_EXPORT_MACHINERY_PTHID_R-HSA-168333	-1.09938	0.675319	Bovine
567	REACTOME_PI3K_AKT_SIGNALING_IN_CANCER_PTHID_R-HSA-2219528	1.11829	0.679289	Bovine
568	REACTOME_BASIGIN_INTERACTIONS_PTHID_R-HSA-210991	-1.11044	0.67942	Bovine
569	REACTOME_EPIGENETIC_REGULATION_OF_ADIPOGENESIS_GENES_BY_MLL3_AND_MLL4_COMPLEXES_PTHID_R-HSA-9851695	1.11208	0.680095	Bovine
570	REACTOME_EPIGENETIC_REGULATION_OF_GENE_EXPRESSION_BY_MLL3_AND_MLL4_COMPLEXES_PTHID_R-HSA-9818564	1.11208	0.680095	Bovine
571	REACTOME_MLL4_AND_MLL3_COMPLEXES_REGULATE_EXPRESSION_OF_PPARG_TARGET_GENES_IN_ADIPOGENESIS_AND_HEPATIC_STEATOSIS_PTHID_R-HSA-9841922	1.11208	0.680095	Bovine
572	REACTOME_REGULATION_OF_TP53_ACTIVITY_THROUGH_ACETYLATION_PTHID_R-HSA-6804758	-1.09522	0.680095	Bovine
573	REACTOME_RAF_ACTIVATION_PTHID_R-HSA-5673000	-1.08395	0.684557	Bovine
574	REACTOME_INSULIN_PROCESSING_PTHID_R-HSA-264876	1.14209	0.694572	Bovine
575	REACTOME_NEGATIVE_REGULATION_OF_THE_PI3K_AKT_NETWORK_PTHID_R-HSA-199418	1.10999	0.694572	Bovine
576	REACTOME_METABOLISM_OF_NITRIC_OXIDE_NOS3_ACTIVATION_AND_REGULATION_PTHID_R-HSA-202131	-1.10564	0.694572	Bovine
577	REACTOME_RHOH_GTPASE_CYCLE_PTHID_R-HSA-9013407	-1.07864	0.698732	Bovine
578	REACTOME_VPR_MEDIATED_NUCLEAR_IMPORT_OF_PICS_PTHID_R-HSA-180910	-1.08005	0.700928	Bovine
579	REACTOME_G1_S_DNA_DAMAGE_CHECKPOINTS_PTHID_R-HSA-69615	-1.06208	0.704035	Bovine
580	REACTOME_KIDNEY_DEVELOPMENT_PTHID_R-HSA-9830369	1.1273	0.704467	Bovine
581	REACTOME_SIGNALING_BY_FGFR1_IN_DISEASE_PTHID_R-HSA-5655302	1.12527	0.704467	Bovine
582	REACTOME_CYCLIN_A_B1_B2_ASSOCIATED_EVENTS_DURING_G2_M_TRANSITION_PTHID_R-HSA-69273	-1.08239	0.704467	Bovine
583	REACTOME_TELOMERE_MAINTENANCE_PTHID_R-HSA-157579	1.10345	0.704543	Bovine
584	REACTOME_SIGNALING_BY_PDGF_PTHID_R-HSA-186797	-1.06694	0.708339	Bovine
585	REACTOME_DOWNSTREAM_SIGNALING_OF_ACTIVATED_FGFR1_PTHID_R-HSA-5654687	1.13392	0.708724	Bovine
586	REACTOME_GAP_FILLING_DNA_REPAIR_SYNTHESIS_AND_LIGATION_IN_GG_NER_PTHID_R-HSA-5696397	-1.08398	0.708724	Bovine
587	REACTOME_REGULATION_OF_PLK1_ACTIVITY_AT_G2_M_TRANSITION_PTHID_R-HSA-2565942	-1.05049	0.718172	Bovine
588	REACTOME_HSP90_CHAPERONE_CYCLE_FOR_STEROID_HORMONE_RECEPTORS_SHR_IN_THE_PRESENCE_OF_LIGAND_PTHID_R-HSA-3371497	-1.06176	0.718172	Bovine
589	REACTOME_SIGNALING_BY_WNT_IN_CANCER_PTHID_R-HSA-4791275	-1.0752	0.718172	Bovine
590	REACTOME_ADP_SIGNALLING_THROUGH_P2Y_PURINOCEPTOR_1_PTHID_R-HSA-418592	-1.08744	0.718172	Bovine
591	REACTOME_OTHER_INTERLEUKIN_SIGNALING_PTHID_R-HSA-449836	1.12806	0.718456	Bovine
592	REACTOME_COOPERATION_OF_PDCL_PHLP1_AND_TRIC_CCT_IN_G_PROTEIN_BETA_FOLDING_PTHID_R-HSA-6814122	-1.06757	0.718456	Bovine
593	REACTOME_GAB1_SIGNALOSOME_PTHID_R-HSA-180292	1.12603	0.718743	Bovine
594	REACTOME_SIGNALING_BY_NUCLEAR_RECEPTORS_PTHID_R-HSA-9006931	1.07122	0.721263	Bovine
595	REACTOME_ESR_MEDIATED_SIGNALING_PTHID_R-HSA-8939211	1.07701	0.723483	Bovine
596	REACTOME_SIGNALLING_TO_RAS_PTHID_R-HSA-167044	1.12213	0.725872	Bovine
597	REACTOME_ACTIVATION_OF_G_PROTEIN_GATED_POTASSIUM_CHANNELS_PTHID_R-HSA-1296041	1.11773	0.728774	Bovine
598	REACTOME_G_PROTEIN_GATED_POTASSIUM_CHANNELS_PTHID_R-HSA-1296059	1.11773	0.728774	Bovine
599	REACTOME_INHIBITION_OF_VOLTAGE_GATED_CA2_CHANNELS_VIA_GBETA_GAMMA_SUBUNITS_PTHID_R-HSA-997272	1.11773	0.728774	Bovine
600	REACTOME_INWARDLY_RECTIFYING_K_CHANNELS_PTHID_R-HSA-1296065	1.11585	0.728774	Bovine
601	REACTOME_RRNA_MODIFICATION_IN_THE_NUCLEUS_AND_CYTOSOL_PTHID_R-HSA-6790901	1.09562	0.728774	Bovine
602	REACTOME_CENTROSOME_MATURATION_PTHID_R-HSA-380287	-1.04765	0.728774	Bovine
603	REACTOME_RECRUITMENT_OF_MITOTIC_CENTROSOME_PROTEINS_AND_COMPLEXES_PTHID_R-HSA-380270	-1.04765	0.728774	Bovine
604	REACTOME_INITIATION_OF_NUCLEAR_ENVELOPE_NE_REFORMATION_PTHID_R-HSA-2995383	-1.078	0.728774	Bovine
605	REACTOME_METABOLISM_OF_FAT_SOLUBLE_VITAMINS_PTHID_R-HSA-6806667	1.10602	0.731151	Bovine
606	REACTOME_RUNX1_REGULATES_TRANSCRIPTION_OF_GENES_INVOLVED_IN_DIFFERENTIATION_OF_HSCS_PTHID_R-HSA-8939236	1.08743	0.73274	Bovine
607	REACTOME_GAP_FILLING_DNA_REPAIR_SYNTHESIS_AND_LIGATION_IN_TC_NER_PTHID_R-HSA-6782210	-1.04509	0.735604	Bovine
608	REACTOME_ACTIVATION_OF_GABAB_RECEPTORS_PTHID_R-HSA-991365	1.10171	0.736989	Bovine
609	REACTOME_GABA_B_RECEPTOR_ACTIVATION_PTHID_R-HSA-977444	1.10171	0.736989	Bovine
610	REACTOME_HATS_ACETYLATE_HISTONES_PTHID_R-HSA-3214847	1.08169	0.736989	Bovine
611	REACTOME_TNFR1_INDUCED_NF_KAPPA_B_SIGNALING_PATHWAY_PTHID_R-HSA-5357956	-1.05654	0.736989	Bovine
612	REACTOME_TRANSPORT_OF_VITAMINS_NUCLEOSIDES_AND_RELATED_MOLECULES_PTHID_R-HSA-425397	-1.06344	0.736989	Bovine
613	REACTOME_REGULATION_OF_PYRUVATE_METABOLISM_PTHID_R-HSA-9861718	-1.05562	0.74066	Bovine
614	REACTOME_SIGNAL_AMPLIFICATION_PTHID_R-HSA-392518	1.10055	0.740694	Bovine
615	REACTOME_MYOGENESIS_PTHID_R-HSA-525793	1.09994	0.742598	Bovine
616	REACTOME_CYTOSOLIC_TRNA_AMINOACYLATION_PTHID_R-HSA-379716	-1.05928	0.742598	Bovine
617	REACTOME_TGFBR3_EXPRESSION_PTHID_R-HSA-9839394	1.09972	0.745989	Bovine
618	REACTOME_RNA_POLYMERASE_II_TRANSCRIBES_SNRNA_GENES_PTHID_R-HSA-6807505	1.08076	0.745989	Bovine
619	REACTOME_SEALING_OF_THE_NUCLEAR_ENVELOPE_NE_BY_ESCRT_III_PTHID_R-HSA-9668328	-1.05424	0.745989	Bovine
620	REACTOME_SUMOYLATION_OF_RNA_BINDING_PROTEINS_PTHID_R-HSA-4570464	-1.04359	0.74642	Bovine
621	REACTOME_NEUROTRANSMITTER_RELEASE_CYCLE_PTHID_R-HSA-112310	1.08986	0.74667	Bovine
622	REACTOME_TAK1_DEPENDENT_IKK_AND_NF_KAPPA_B_ACTIVATION_PTHID_R-HSA-445989	-1.04725	0.74667	Bovine
623	REACTOME_REV_MEDIATED_NUCLEAR_EXPORT_OF_HIV_RNA_PTHID_R-HSA-165054	-1.04731	0.74667	Bovine
624	REACTOME_TRANSPORT_OF_RIBONUCLEOPROTEINS_INTO_THE_HOST_NUCLEUS_PTHID_R-HSA-168271	-1.0489	0.74667	Bovine
625	REACTOME_DEFECTIVE_TPR_MAY_CONFER_SUSCEPTIBILITY_TOWARDS_THYROID_PAPILLARY_CARCINOMA_TPC__PTHID_R-HSA-5619107	-1.04947	0.74667	Bovine
626	REACTOME_IP3_AND_IP4_TRANSPORT_BETWEEN_CYTOSOL_AND_NUCLEUS_PTHID_R-HSA-1855196	-1.04947	0.74667	Bovine
627	REACTOME_IP6_AND_IP7_TRANSPORT_BETWEEN_CYTOSOL_AND_NUCLEUS_PTHID_R-HSA-1855229	-1.04947	0.74667	Bovine
628	REACTOME_IPS_TRANSPORT_BETWEEN_NUCLEUS_AND_CYTOSOL_PTHID_R-HSA-1855170	-1.04947	0.74667	Bovine
629	REACTOME_REGULATION_OF_GLUCOKINASE_BY_GLUCOKINASE_REGULATORY_PROTEIN_PTHID_R-HSA-170822	-1.04947	0.74667	Bovine
630	REACTOME_POSTMITOTIC_NUCLEAR_PORE_COMPLEX_NPC_REFORMATION_PTHID_R-HSA-9615933	-1.04954	0.74667	Bovine
631	REACTOME_ADRENALINE_NORADRENALINE_INHIBITS_INSULIN_SECRETION_PTHID_R-HSA-400042	-1.06062	0.74667	Bovine
632	REACTOME_SIGNALING_BY_INSULIN_RECEPTOR_PTHID_R-HSA-74752	1.07661	0.74715	Bovine
633	REACTOME_MITOCHONDRIAL_TRNA_AMINOACYLATION_PTHID_R-HSA-379726	-1.05073	0.747716	Bovine
634	REACTOME_PLATELET_AGGREGATION_PLUG_FORMATION__PTHID_R-HSA-76009	1.08567	0.749079	Bovine
635	REACTOME_BASE_EXCISION_REPAIR_PTHID_R-HSA-73884	1.07425	0.749079	Bovine
636	REACTOME_NEURONAL_SYSTEM_PTHID_R-HSA-112316	1.05573	0.749079	Bovine
637	REACTOME_INTERFERON_GAMMA_SIGNALING_PTHID_R-HSA-877300	1.07214	0.752769	Bovine
638	REACTOME_METABOLIC_DISORDERS_OF_BIOLOGICAL_OXIDATION_ENZYMES_PTHID_R-HSA-5579029	1.08593	0.757818	Bovine
639	REACTOME_BETA_CATENIN_PHOSPHORYLATION_CASCADE_PTHID_R-HSA-196299	-1.0477	0.757818	Bovine
640	REACTOME_INFECTION_WITH_ENTEROBACTERIA_PTHID_R-HSA-9640148	1.07726	0.761974	Bovine
641	REACTOME_SEMA4D_IN_SEMAPHORIN_SIGNALING_PTHID_R-HSA-400685	-1.04099	0.761974	Bovine
642	REACTOME_G_BETA_GAMMA_SIGNALLING_THROUGH_PI3KGAMMA_PTHID_R-HSA-392451	-1.0459	0.761974	Bovine
643	REACTOME_PEPTIDE_HORMONE_METABOLISM_PTHID_R-HSA-2980736	1.07015	0.764547	Bovine
644	REACTOME_RAF_INDEPENDENT_MAPK1_3_ACTIVATION_PTHID_R-HSA-112409	1.07645	0.764958	Bovine
645	REACTOME_SARS_COV_1_ACTIVATES_MODULATES_INNATE_IMMUNE_RESPONSES_PTHID_R-HSA-9692916	1.07116	0.765349	Bovine
646	REACTOME_AXON_GUIDANCE_PTHID_R-HSA-422475	1.03778	0.765349	Bovine
647	REACTOME_DISEASES_ASSOCIATED_WITH_THE_TLR_SIGNALING_CASCADE_PTHID_R-HSA-5602358	1.07212	0.769323	Bovine
648	REACTOME_DISEASES_OF_IMMUNE_SYSTEM_PTHID_R-HSA-5260271	1.07212	0.769323	Bovine
649	REACTOME_INTERACTIONS_OF_VPR_WITH_HOST_CELLULAR_PROTEINS_PTHID_R-HSA-176033	-1.02829	0.769323	Bovine
650	REACTOME_ASSEMBLY_AND_CELL_SURFACE_PRESENTATION_OF_NMDA_RECEPTORS_PTHID_R-HSA-9609736	1.06998	0.770119	Bovine
651	REACTOME_UB_SPECIFIC_PROCESSING_PROTEASES_PTHID_R-HSA-5689880	1.05087	0.772598	Bovine
652	REACTOME_DETOXIFICATION_OF_REACTIVE_OXYGEN_SPECIES_PTHID_R-HSA-3299685	1.06475	0.779332	Bovine
653	REACTOME_G_ALPHA_12_13_SIGNALLING_EVENTS_PTHID_R-HSA-416482	1.05715	0.782311	Bovine
654	REACTOME_LDL_CLEARANCE_PTHID_R-HSA-8964038	1.06874	0.782448	Bovine
655	REACTOME_DOWNREGULATION_OF_ERBB2_SIGNALING_PTHID_R-HSA-8863795	1.06371	0.782808	Bovine
656	REACTOME_NEGATIVE_REGULATION_OF_FGFR1_SIGNALING_PTHID_R-HSA-5654726	1.0616	0.786495	Bovine
657	REACTOME_ONCOGENE_INDUCED_SENESCENCE_PTHID_R-HSA-2559585	-1.02373	0.786495	Bovine
658	REACTOME_SENSORY_PERCEPTION_PTHID_R-HSA-9709957	1.04818	0.79153	Bovine
659	REACTOME_PLASMA_LIPOPROTEIN_ASSEMBLY_REMODELING_AND_CLEARANCE_PTHID_R-HSA-174824	1.05263	0.792082	Bovine
660	REACTOME_TRANSCRIPTION_COUPLED_NUCLEOTIDE_EXCISION_REPAIR_TC_NER__PTHID_R-HSA-6781827	-1.01896	0.793652	Bovine
661	REACTOME_GLYCOGEN_METABOLISM_PTHID_R-HSA-8982491	1.05143	0.800351	Bovine
662	HALLMARK_HEME_METABOLISM	-1.01307	0.800351	Bovine
663	REACTOME_SIGNALING_BY_FLT3_FUSION_PROTEINS_PTHID_R-HSA-9703465	-1.02206	0.800351	Bovine
664	REACTOME_NERVOUS_SYSTEM_DEVELOPMENT_PTHID_R-HSA-9675108	1.02751	0.80204	Bovine
665	REACTOME_PI_METABOLISM_PTHID_R-HSA-1483255	-1.01782	0.80204	Bovine
666	REACTOME_SIGNALING_BY_FGFR_PTHID_R-HSA-190236	1.04436	0.802754	Bovine
667	REACTOME_ANCHORING_OF_THE_BASAL_BODY_TO_THE_PLASMA_MEMBRANE_PTHID_R-HSA-5620912	-1.01131	0.80448	Bovine
668	REACTOME_NEGATIVE_REGULATION_OF_FGFR2_SIGNALING_PTHID_R-HSA-5654727	1.04731	0.804923	Bovine
669	REACTOME_INTERACTIONS_OF_REV_WITH_HOST_CELLULAR_PROTEINS_PTHID_R-HSA-177243	-1.00918	0.809031	Bovine
670	REACTOME_FCERI_MEDIATED_MAPK_ACTIVATION_PTHID_R-HSA-2871796	-1.01431	0.809031	Bovine
671	REACTOME_EPIGENETIC_REGULATION_BY_WDR5_CONTAINING_HISTONE_MODIFYING_COMPLEXES_PTHID_R-HSA-9917777	1.03973	0.809585	Bovine
672	REACTOME_E2F_MEDIATED_REGULATION_OF_DNA_REPLICATION_PTHID_R-HSA-113510	-1.01047	0.811221	Bovine
673	REACTOME_THE_PHOTOTRANSDUCTION_CASCADE_PTHID_R-HSA-2514856	-1.0098	0.812033	Bovine
674	REACTOME_CELL_CELL_JUNCTION_ORGANIZATION_PTHID_R-HSA-421270	1.03357	0.812922	Bovine
675	REACTOME_NEGATIVE_REGULATION_OF_FGFR3_SIGNALING_PTHID_R-HSA-5654732	1.04179	0.812926	Bovine
676	REACTOME_TRANSLATION_OF_STRUCTURAL_PROTEINS_PTHID_R-HSA-9683701	-1.00896	0.814235	Bovine
677	REACTOME_TRANSCRIPTIONAL_REGULATION_BY_MECP2_PTHID_R-HSA-8986944	-1.0027	0.815762	Bovine
678	REACTOME_G_PROTEIN_MEDIATED_EVENTS_PTHID_R-HSA-112040	-1.00549	0.815762	Bovine
679	REACTOME_FORMATION_OF_THE_DYSTROPHIN_GLYCOPROTEIN_COMPLEX_DGC__PTHID_R-HSA-9913351	-1.00885	0.815762	Bovine
680	REACTOME_FOXO_MEDIATED_TRANSCRIPTION_OF_CELL_DEATH_GENES_PTHID_R-HSA-9614657	1.04041	0.819183	Bovine
681	REACTOME_PROCESSING_OF_SMDT1_PTHID_R-HSA-8949664	-1.00426	0.823907	Bovine
682	REACTOME_FORMATION_OF_THE_POLYBROMO_BAF_PBAF_COMPLEX_PTHID_R-HSA-9933939	-1.00113	0.824235	Bovine
683	REACTOME_PROCESSING_OF_CAPPED_INTRONLESS_PRE_MRNA_PTHID_R-HSA-75067	-1.00192	0.824235	Bovine
684	REACTOME_INACTIVATION_RECOVERY_AND_REGULATION_OF_THE_PHOTOTRANSDUCTION_CASCADE_PTHID_R-HSA-2514859	-1.00291	0.824235	Bovine
685	REACTOME_SUMOYLATION_OF_CHROMATIN_ORGANIZATION_PROTEINS_PTHID_R-HSA-4551638	-1.00624	0.824235	Bovine
686	REACTOME_SENESCENCE_ASSOCIATED_SECRETORY_PHENOTYPE_SASP__PTHID_R-HSA-2559582	1.02987	0.825107	Bovine
687	REACTOME_SLC_TRANSPORTER_DISORDERS_PTHID_R-HSA-5619102	1.02884	0.825107	Bovine
688	REACTOME_SIGNALING_BY_TGF_BETA_RECEPTOR_COMPLEX_PTHID_R-HSA-170834	-1.00404	0.82593	Bovine
689	REACTOME_SIALIC_ACID_METABOLISM_PTHID_R-HSA-4085001	-0.99751	0.832207	Bovine
690	REACTOME_ACTIVATION_OF_GENE_EXPRESSION_BY_SREBF_SREBP__PTHID_R-HSA-2426168	-0.998215	0.832207	Bovine
691	REACTOME_SIGNALING_BY_ERBB2_IN_CANCER_PTHID_R-HSA-1227990	1.02335	0.837558	Bovine
692	REACTOME_COBALAMIN_CBL_VITAMIN_B12_TRANSPORT_AND_METABOLISM_PTHID_R-HSA-196741	1.02424	0.839459	Bovine
693	REACTOME_MODULATION_OF_HOST_RESPONSES_BY_IFN_STIMULATED_GENES_PTHID_R-HSA-9909505	1.02336	0.839459	Bovine
694	REACTOME_FCGR3A_MEDIATED_IL10_SYNTHESIS_PTHID_R-HSA-9664323	-0.994211	0.839459	Bovine
695	REACTOME_CHONDROITIN_SULFATE_DERMATAN_SULFATE_METABOLISM_PTHID_R-HSA-1793185	1.0197	0.839654	Bovine
696	REACTOME_REGULATION_OF_NECROPTOTIC_CELL_DEATH_PTHID_R-HSA-5675482	1.01744	0.844692	Bovine
697	REACTOME_RIPK1_MEDIATED_REGULATED_NECROSIS_PTHID_R-HSA-5213460	1.01744	0.844692	Bovine
698	REACTOME_REGULATION_OF_EXPRESSION_AND_FUNCTION_OF_TYPE_II_CLASSICAL_CADHERINS_PTHID_R-HSA-9764260	1.01458	0.846668	Bovine
699	REACTOME_RHOC_GTPASE_CYCLE_PTHID_R-HSA-9013106	-0.997448	0.846668	Bovine
700	REACTOME_EPHB_MEDIATED_FORWARD_SIGNALING_PTHID_R-HSA-3928662	-0.990267	0.846772	Bovine
701	REACTOME_NETRIN_1_SIGNALING_PTHID_R-HSA-373752	1.01181	0.852721	Bovine
702	REACTOME_INTERLEUKIN_4_AND_INTERLEUKIN_13_SIGNALING_PTHID_R-HSA-6785807	1.01246	0.853374	Bovine
703	REACTOME_DOWNREGULATION_OF_TGF_BETA_RECEPTOR_SIGNALING_PTHID_R-HSA-2173788	-0.986805	0.853374	Bovine
704	REACTOME_GASTRULATION_PTHID_R-HSA-9758941	1.01324	0.854504	Bovine
705	REACTOME_RHOD_GTPASE_CYCLE_PTHID_R-HSA-9013405	-0.985858	0.854504	Bovine
706	REACTOME_TRANSMISSION_ACROSS_CHEMICAL_SYNAPSES_PTHID_R-HSA-112315	1.01422	0.8591	Bovine
707	REACTOME_ACTIVATION_OF_KAINATE_RECEPTORS_UPON_GLUTAMATE_BINDING_PTHID_R-HSA-451326	-0.978463	0.862533	Bovine
708	HALLMARK_WNT_BETA_CATENIN_SIGNALING	1.00352	0.868022	Bovine
709	REACTOME_MOLECULES_ASSOCIATED_WITH_ELASTIC_FIBRES_PTHID_R-HSA-2129379	0.999387	0.868022	Bovine
710	REACTOME_FATTY_ACYL_COA_BIOSYNTHESIS_PTHID_R-HSA-75105	-0.977224	0.870693	Bovine
711	REACTOME_RND1_GTPASE_CYCLE_PTHID_R-HSA-9696273	-0.979377	0.871465	Bovine
712	REACTOME_REGULATION_OF_MECP2_EXPRESSION_AND_ACTIVITY_PTHID_R-HSA-9022692	-0.974379	0.877051	Bovine
713	REACTOME_SIGNALING_BY_CSF1_M_CSF_IN_MYELOID_CELLS_PTHID_R-HSA-9680350	-0.974337	0.878879	Bovine
714	REACTOME_TRANSCRIPTIONAL_REGULATION_BY_RUNX1_PTHID_R-HSA-8878171	1.0049	0.88033	Bovine
715	REACTOME_RESPONSE_OF_EIF2AK1_HRI_TO_HEME_DEFICIENCY_PTHID_R-HSA-9648895	0.993508	0.88033	Bovine
716	REACTOME_CELL_JUNCTION_ORGANIZATION_PTHID_R-HSA-446728	1.00375	0.887947	Bovine
717	REACTOME_RESPONSE_OF_ENDOTHELIAL_CELLS_TO_SHEAR_STRESS_PTHID_R-HSA-9860931	-0.982173	0.887947	Bovine
718	REACTOME_NOTCH3_INTRACELLULAR_DOMAIN_REGULATES_TRANSCRIPTION_PTHID_R-HSA-9013508	0.986634	0.888318	Bovine
719	REACTOME_APOPTOTIC_FACTOR_MEDIATED_RESPONSE_PTHID_R-HSA-111471	0.985051	0.893286	Bovine
720	REACTOME_CELLULAR_SENESCENCE_PTHID_R-HSA-2559583	0.998483	0.902167	Bovine
721	REACTOME_ATTACHMENT_OF_BACTERIA_TO_EPITHELIAL_CELLS_PTHID_R-HSA-9638630	0.975714	0.902167	Bovine
722	REACTOME_BIOFILM_FORMATION_PTHID_R-HSA-9931953	0.975714	0.902167	Bovine
723	REACTOME_CYCLIN_D_ASSOCIATED_EVENTS_IN_G1_PTHID_R-HSA-69231	-0.967777	0.902167	Bovine
724	REACTOME_G1_PHASE_PTHID_R-HSA-69236	-0.967777	0.902167	Bovine
725	REACTOME_LOSS_OF_NLP_FROM_MITOTIC_CENTROSOMES_PTHID_R-HSA-380259	-0.974684	0.902167	Bovine
726	REACTOME_LOSS_OF_PROTEINS_REQUIRED_FOR_INTERPHASE_MICROTUBULE_ORGANIZATION_FROM_THE_CENTROSOME_PTHID_R-HSA-380284	-0.974684	0.902167	Bovine
727	REACTOME_BETA_CATENIN_INDEPENDENT_WNT_SIGNALING_PTHID_R-HSA-3858494	-0.982443	0.902167	Bovine
728	REACTOME_SIGNALING_BY_FGFR2_PTHID_R-HSA-5654738	0.984536	0.903378	Bovine
729	REACTOME_VASOPRESSIN_REGULATES_RENAL_WATER_HOMEOSTASIS_VIA_AQUAPORINS_PTHID_R-HSA-432040	0.976717	0.903379	Bovine
730	REACTOME_LISTERIA_MONOCYTOGENES_ENTRY_INTO_HOST_CELLS_PTHID_R-HSA-8876384	-0.953568	0.903659	Bovine
731	REACTOME_P75NTR_SIGNALS_VIA_NF_KB_PTHID_R-HSA-193639	0.973261	0.905122	Bovine
732	REACTOME_NUCLEOTIDE_SALVAGE_PTHID_R-HSA-8956321	0.970526	0.90626	Bovine
733	HALLMARK_ANDROGEN_RESPONSE	-0.978083	0.90626	Bovine
734	REACTOME_NR1H2_AND_NR1H3_MEDIATED_SIGNALING_PTHID_R-HSA-9024446	0.974621	0.906366	Bovine
735	REACTOME_NUCLEAR_SIGNALING_BY_ERBB4_PTHID_R-HSA-1251985	0.968901	0.906805	Bovine
736	REACTOME_JNK_C_JUN_KINASES_PHOSPHORYLATION_AND_ACTIVATION_MEDIATED_BY_ACTIVATED_HUMAN_TAK1_PTHID_R-HSA-450321	-0.94911	0.906805	Bovine
737	REACTOME_MICRORNA_MIRNA_BIOGENESIS_PTHID_R-HSA-203927	0.965256	0.909862	Bovine
738	REACTOME_UPTAKE_AND_ACTIONS_OF_BACTERIAL_TOXINS_PTHID_R-HSA-5339562	0.96452	0.909862	Bovine
739	REACTOME_NUCLEOTIDE_CATABOLISM_PTHID_R-HSA-8956319	0.964137	0.909862	Bovine
740	REACTOME_INTERLEUKIN_6_FAMILY_SIGNALING_PTHID_R-HSA-6783589	0.963506	0.909862	Bovine
741	REACTOME_SEMA4D_INDUCED_CELL_MIGRATION_AND_GROWTH_CONE_COLLAPSE_PTHID_R-HSA-416572	-0.946018	0.909862	Bovine
742	REACTOME_ESTROGEN_DEPENDENT_NUCLEAR_EVENTS_DOWNSTREAM_OF_ESR_MEMBRANE_SIGNALING_PTHID_R-HSA-9634638	-0.94751	0.909862	Bovine
743	REACTOME_VIRAL_MESSENGER_RNA_SYNTHESIS_PTHID_R-HSA-168325	-0.958601	0.909862	Bovine
744	REACTOME_TRANSPORT_OF_CONNEXONS_TO_THE_PLASMA_MEMBRANE_PTHID_R-HSA-190872	0.964569	0.913188	Bovine
745	REACTOME_TP53_REGULATES_METABOLIC_GENES_PTHID_R-HSA-5628897	-0.968817	0.914955	Bovine
746	REACTOME_LATE_PHASE_OF_HIV_LIFE_CYCLE_PTHID_R-HSA-162599	-0.976748	0.914955	Bovine
747	REACTOME_DEVELOPMENTAL_CELL_LINEAGES_OF_THE_EXOCRINE_PANCREAS_PTHID_R-HSA-9820448	0.96467	0.919378	Bovine
748	HALLMARK_MTORC1_SIGNALING	-0.978253	0.919378	Bovine
749	REACTOME_SIGNALING_BY_NODAL_PTHID_R-HSA-1181150	0.955999	0.92092	Bovine
750	REACTOME_SYNTHESIS_OF_PC_PTHID_R-HSA-1483191	0.953139	0.92092	Bovine
751	REACTOME_TURBULENT_OSCILLATORY_DISTURBED_FLOW_SHEAR_STRESS_ACTIVATES_SIGNALING_BY_PIEZO1_AND_INTEGRINS_IN_ENDOTHELIAL_CELLS_PTHID_R-HSA-9860927	-0.946949	0.92092	Bovine
752	REACTOME_DISORDERS_OF_TRANSMEMBRANE_TRANSPORTERS_PTHID_R-HSA-5619115	-0.975356	0.92092	Bovine
753	REACTOME_MET_ACTIVATES_PTK2_SIGNALING_PTHID_R-HSA-8874081	0.953825	0.921202	Bovine
754	REACTOME_SELECTIVE_AUTOPHAGY_PTHID_R-HSA-9663891	-0.967998	0.922256	Bovine
755	REACTOME_METAL_ION_SLC_TRANSPORTERS_PTHID_R-HSA-425410	0.951887	0.92336	Bovine
756	REACTOME_REGULATION_OF_BETA_CELL_DEVELOPMENT_PTHID_R-HSA-186712	0.947907	0.92336	Bovine
757	REACTOME_SHC1_EVENTS_IN_ERBB2_SIGNALING_PTHID_R-HSA-1250196	0.947438	0.92336	Bovine
758	REACTOME_SIGNALING_BY_NOTCH2_PTHID_R-HSA-1980145	-0.943392	0.92336	Bovine
759	REACTOME_RESOLUTION_OF_D_LOOP_STRUCTURES_THROUGH_HOLLIDAY_JUNCTION_INTERMEDIATES_PTHID_R-HSA-5693568	-0.943953	0.92336	Bovine
760	REACTOME_POST_NMDA_RECEPTOR_ACTIVATION_EVENTS_PTHID_R-HSA-438064	-0.959162	0.92336	Bovine
761	REACTOME_CD28_DEPENDENT_PI3K_AKT_SIGNALING_PTHID_R-HSA-389357	0.946856	0.924223	Bovine
762	REACTOME_IRAK2_MEDIATED_ACTIVATION_OF_TAK1_COMPLEX_UPON_TLR7_8_OR_9_STIMULATION_PTHID_R-HSA-975163	0.946556	0.927716	Bovine
763	REACTOME_SARS_COV_2_HOST_INTERACTIONS_PTHID_R-HSA-9705683	0.975841	0.931256	Bovine
764	REACTOME_SIGNALING_BY_FGFR3_PTHID_R-HSA-5654741	0.944341	0.931256	Bovine
765	REACTOME_HEPARAN_SULFATE_HEPARIN_HS_GAG_METABOLISM_PTHID_R-HSA-1638091	0.943907	0.931256	Bovine
766	REACTOME_SYNDECAN_INTERACTIONS_PTHID_R-HSA-3000170	-0.931724	0.931256	Bovine
767	REACTOME_TRANSCRIPTIONAL_ACTIVITY_OF_SMAD2_SMAD3_SMAD4_HETEROTRIMER_PTHID_R-HSA-2173793	-0.948038	0.931256	Bovine
768	REACTOME_REGULATION_OF_CDH11_EXPRESSION_AND_FUNCTION_PTHID_R-HSA-9759475	0.938327	0.932326	Bovine
769	REACTOME_RNA_POLYMERASE_III_TRANSCRIPTION_INITIATION_FROM_TYPE_3_PROMOTER_PTHID_R-HSA-76071	0.941452	0.932538	Bovine
770	REACTOME_RNA_POLYMERASE_III_CHAIN_ELONGATION_PTHID_R-HSA-73780	0.933708	0.939616	Bovine
771	REACTOME_SIGNALING_BY_NTRK1_TRKA__PTHID_R-HSA-187037	0.961775	0.939642	Bovine
772	REACTOME_INTERLEUKIN_2_FAMILY_SIGNALING_PTHID_R-HSA-451927	0.936766	0.94248	Bovine
773	REACTOME_SYNTHESIS_OF_ACTIVE_UBIQUITIN_ROLES_OF_E1_AND_E2_ENZYMES_PTHID_R-HSA-8866652	-0.933344	0.94248	Bovine
774	HALLMARK_P53_PATHWAY	0.970468	0.944926	Bovine
775	REACTOME_TRAF6_MEDIATED_INDUCTION_OF_TAK1_COMPLEX_WITHIN_TLR4_COMPLEX_PTHID_R-HSA-937072	0.929532	0.945106	Bovine
776	REACTOME_GLUTATHIONE_CONJUGATION_PTHID_R-HSA-156590	-0.922566	0.945106	Bovine
777	REACTOME_INFECTION_WITH_MYCOBACTERIUM_TUBERCULOSIS_PTHID_R-HSA-9635486	-0.923076	0.945106	Bovine
778	REACTOME_NON_INTEGRIN_MEMBRANE_ECM_INTERACTIONS_PTHID_R-HSA-3000171	0.944874	0.945169	Bovine
779	REACTOME_DEVELOPMENTAL_LINEAGES_OF_THE_MAMMARY_GLAND_PTHID_R-HSA-9924644	0.927635	0.945169	Bovine
780	REACTOME_RESOLUTION_OF_D_LOOP_STRUCTURES_PTHID_R-HSA-5693537	-0.931668	0.945169	Bovine
781	REACTOME_DISEASES_OF_METABOLISM_PTHID_R-HSA-5668914	-0.971412	0.949708	Bovine
782	REACTOME_ABORTIVE_ELONGATION_OF_HIV_1_TRANSCRIPT_IN_THE_ABSENCE_OF_TAT_PTHID_R-HSA-167242	0.922708	0.950655	Bovine
783	REACTOME_SIGNALING_BY_ERBB4_PTHID_R-HSA-1236394	0.929767	0.952331	Bovine
784	REACTOME_HIV_ELONGATION_ARREST_AND_RECOVERY_PTHID_R-HSA-167287	0.921142	0.952331	Bovine
785	REACTOME_PAUSING_AND_RECOVERY_OF_HIV_ELONGATION_PTHID_R-HSA-167290	0.921142	0.952331	Bovine
786	REACTOME_SIGNALING_BY_ERBB2_TMD_JMD_MUTANTS_PTHID_R-HSA-9665686	0.914873	0.952331	Bovine
787	REACTOME_PIWI_INTERACTING_RNA_PIRNA_BIOGENESIS_PTHID_R-HSA-5601884	0.913858	0.952331	Bovine
788	REACTOME_CONSTITUTIVE_SIGNALING_BY_LIGAND_RESPONSIVE_EGFR_CANCER_VARIANTS_PTHID_R-HSA-1236382	-0.910728	0.952331	Bovine
789	REACTOME_SIGNALING_BY_LIGAND_RESPONSIVE_EGFR_VARIANTS_IN_CANCER_PTHID_R-HSA-5637815	-0.910728	0.952331	Bovine
790	REACTOME_RORA_B_C_AND_NR1D1_REV_ERBA_REGULATE_GENE_EXPRESSION_PTHID_R-HSA-9933387	-0.912752	0.952331	Bovine
791	REACTOME_GAMMA_CARBOXYLATION_HYPUSINYLATION_HYDROXYLATION_AND_ARYLSULFATASE_ACTIVATION_PTHID_R-HSA-163841	-0.934889	0.952331	Bovine
792	REACTOME_RECRUITMENT_OF_NUMA_TO_MITOTIC_CENTROSOMES_PTHID_R-HSA-380320	-0.953486	0.952331	Bovine
793	REACTOME_HIV_LIFE_CYCLE_PTHID_R-HSA-162587	-0.962334	0.952331	Bovine
794	REACTOME_NEUTROPHIL_DEGRANULATION_PTHID_R-HSA-6798695	-0.988248	0.952331	Bovine
795	REACTOME_SIGNALING_BY_NOTCH3_PTHID_R-HSA-9012852	0.926779	0.954312	Bovine
796	REACTOME_CARBOXYTERMINAL_POST_TRANSLATIONAL_MODIFICATIONS_OF_TUBULIN_PTHID_R-HSA-8955332	-0.918454	0.95462	Bovine
797	REACTOME_EGFR_DOWNREGULATION_PTHID_R-HSA-182971	0.916797	0.955743	Bovine
798	REACTOME_SIGNALING_BY_EGFR_IN_CANCER_PTHID_R-HSA-1643713	0.910256	0.958792	Bovine
799	REACTOME_FORMATION_OF_THE_EMBRYONIC_STEM_CELL_BAF_ESBAF_COMPLEX_PTHID_R-HSA-9933946	-0.901724	0.959385	Bovine
800	REACTOME_CHROMATIN_ORGANIZATION_PTHID_R-HSA-4839726	0.962712	0.96318	Bovine
801	REACTOME_CHROMATIN_MODIFYING_ENZYMES_PTHID_R-HSA-3247509	0.960514	0.963386	Bovine
802	REACTOME_FLT3_SIGNALING_PTHID_R-HSA-9607240	-0.914487	0.96566	Bovine
803	REACTOME_PKMTS_METHYLATE_HISTONE_LYSINES_PTHID_R-HSA-3214841	0.916403	0.970645	Bovine
804	REACTOME_ACTIVATION_OF_MATRIX_METALLOPROTEINASES_PTHID_R-HSA-1592389	0.89913	0.970645	Bovine
805	REACTOME_CONSTITUTIVE_SIGNALING_BY_NOTCH1_HD_DOMAIN_MUTANTS_PTHID_R-HSA-2691232	0.897137	0.970645	Bovine
806	REACTOME_SIGNALING_BY_NOTCH1_HD_DOMAIN_MUTANTS_IN_CANCER_PTHID_R-HSA-2691230	0.897137	0.970645	Bovine
807	REACTOME_PROTEIN_HYDROXYLATION_PTHID_R-HSA-9629569	0.896291	0.970645	Bovine
808	REACTOME_ABERRANT_REGULATION_OF_MITOTIC_G1_S_TRANSITION_IN_CANCER_DUE_TO_RB1_DEFECTS_PTHID_R-HSA-9659787	-0.889231	0.970645	Bovine
809	REACTOME_DEFECTIVE_BINDING_OF_RB1_MUTANTS_TO_E2F1_E2F2_E2F3__PTHID_R-HSA-9661069	-0.889231	0.970645	Bovine
810	REACTOME_BMAL1_CLOCK_NPAS2_ACTIVATES_CIRCADIAN_EXPRESSION_PTHID_R-HSA-1368108	-0.893542	0.970645	Bovine
811	REACTOME_RND2_GTPASE_CYCLE_PTHID_R-HSA-9696270	-0.913889	0.970645	Bovine
812	REACTOME_GLYCOSPHINGOLIPID_CATABOLISM_PTHID_R-HSA-9840310	0.901439	0.970738	Bovine
813	REACTOME_FORMATION_OF_SENESCENCE_ASSOCIATED_HETEROCHROMATIN_FOCI_SAHF__PTHID_R-HSA-2559584	-0.883444	0.970738	Bovine
814	REACTOME_INTERCONVERSION_OF_NUCLEOTIDE_DI_AND_TRIPHOSPHATES_PTHID_R-HSA-499943	-0.902561	0.972661	Bovine
815	REACTOME_RNA_POLYMERASE_III_TRANSCRIPTION_TERMINATION_PTHID_R-HSA-73980	0.89242	0.973426	Bovine
816	REACTOME_HIGH_LAMINAR_FLOW_SHEAR_STRESS_ACTIVATES_SIGNALING_BY_PIEZO1_AND_PECAM1_CDH5_KDR_IN_ENDOTHELIAL_CELLS_PTHID_R-HSA-9856530	-0.919745	0.975086	Bovine
817	REACTOME_SIGNALING_BY_ERBB2_KD_MUTANTS_PTHID_R-HSA-9664565	0.88854	0.975399	Bovine
818	REACTOME_DUAL_INCISION_IN_TC_NER_PTHID_R-HSA-6782135	-0.928838	0.977918	Bovine
819	REACTOME_HCMV_LATE_EVENTS_PTHID_R-HSA-9610379	0.917311	0.977998	Bovine
820	HALLMARK_APICAL_SURFACE	0.892779	0.977998	Bovine
821	REACTOME_INTERLEUKIN_7_SIGNALING_PTHID_R-HSA-1266695	0.884058	0.977998	Bovine
822	REACTOME_DEVELOPMENTAL_LINEAGE_OF_MAMMARY_GLAND_MYOEPITHELIAL_CELLS_PTHID_R-HSA-9927432	-0.873075	0.977998	Bovine
823	REACTOME_CLASS_I_MHC_MEDIATED_ANTIGEN_PROCESSING_PRESENTATION_PTHID_R-HSA-983169	-0.972465	0.977998	Bovine
824	REACTOME_EPH_EPHRIN_SIGNALING_PTHID_R-HSA-2682334	-0.933696	0.978125	Bovine
825	REACTOME_HS_GAG_BIOSYNTHESIS_PTHID_R-HSA-2022928	0.884691	0.978565	Bovine
826	REACTOME_NPAS4_REGULATES_EXPRESSION_OF_TARGET_GENES_PTHID_R-HSA-9768919	0.883854	0.978854	Bovine
827	HALLMARK_ESTROGEN_RESPONSE_EARLY	0.935242	0.979142	Bovine
828	REACTOME_SIGNALING_BY_NTRKS_PTHID_R-HSA-166520	0.925818	0.979142	Bovine
829	REACTOME_CYTOCHROME_P450_ARRANGED_BY_SUBSTRATE_TYPE_PTHID_R-HSA-211897	0.884291	0.979142	Bovine
830	REACTOME_TRANSCRIPTIONAL_REGULATION_BY_THE_AP_2_TFAP2_FAMILY_OF_TRANSCRIPTION_FACTORS_PTHID_R-HSA-8864260	0.88214	0.979142	Bovine
831	REACTOME_MRNA_DECAY_BY_5_TO_3_EXORIBONUCLEASE_PTHID_R-HSA-430039	-0.869261	0.979142	Bovine
832	REACTOME_FORMATION_OF_THE_NON_CANONICAL_BAF_NCBAF_COMPLEX_PTHID_R-HSA-9933947	-0.873027	0.979142	Bovine
833	REACTOME_PROCESSING_OF_INTRONLESS_PRE_MRNAS_PTHID_R-HSA-77595	-0.877453	0.979142	Bovine
834	REACTOME_RESPONSE_OF_MTB_TO_PHAGOCYTOSIS_PTHID_R-HSA-9637690	-0.87933	0.979142	Bovine
835	REACTOME_EPHA_MEDIATED_GROWTH_CONE_COLLAPSE_PTHID_R-HSA-3928663	-0.879593	0.979142	Bovine
836	REACTOME_GLUCAGON_LIKE_PEPTIDE_1_GLP1_REGULATES_INSULIN_SECRETION_PTHID_R-HSA-381676	-0.89414	0.979142	Bovine
837	REACTOME_POTENTIAL_THERAPEUTICS_FOR_SARS_PTHID_R-HSA-9679191	0.905892	0.981749	Bovine
838	REACTOME_TRANSCRIPTION_OF_THE_HIV_GENOME_PTHID_R-HSA-167172	0.899944	0.981749	Bovine
839	REACTOME_NRAGE_SIGNALS_DEATH_THROUGH_JNK_PTHID_R-HSA-193648	0.892663	0.981749	Bovine
840	REACTOME_MRNA_SPLICING_MINOR_PATHWAY_PTHID_R-HSA-72165	0.89042	0.981749	Bovine
841	REACTOME_DISEASES_ASSOCIATED_WITH_O_GLYCOSYLATION_OF_PROTEINS_PTHID_R-HSA-3906995	0.880466	0.981749	Bovine
842	REACTOME_PAUSING_AND_RECOVERY_OF_TAT_MEDIATED_HIV_ELONGATION_PTHID_R-HSA-167238	0.872974	0.981749	Bovine
843	REACTOME_TAT_MEDIATED_HIV_ELONGATION_ARREST_AND_RECOVERY_PTHID_R-HSA-167243	0.872974	0.981749	Bovine
844	REACTOME_ACTIVATION_OF_AMPK_DOWNSTREAM_OF_NMDARS_PTHID_R-HSA-9619483	0.86884	0.981749	Bovine
845	REACTOME_GAP_JUNCTION_ASSEMBLY_PTHID_R-HSA-190861	0.868308	0.981749	Bovine
846	REACTOME_PURINE_CATABOLISM_PTHID_R-HSA-74259	0.867808	0.981749	Bovine
847	REACTOME_DEREGULATED_CDK5_TRIGGERS_MULTIPLE_NEURODEGENERATIVE_PATHWAYS_IN_ALZHEIMER_S_DISEASE_MODELS_PTHID_R-HSA-8862803	0.867719	0.981749	Bovine
848	REACTOME_NEURODEGENERATIVE_DISEASES_PTHID_R-HSA-8863678	0.867719	0.981749	Bovine
849	REACTOME_SIGNAL_TRANSDUCTION_BY_L1_PTHID_R-HSA-445144	-0.870911	0.981749	Bovine
850	REACTOME_REGULATION_OF_TP53_EXPRESSION_AND_DEGRADATION_PTHID_R-HSA-6806003	-0.891317	0.981749	Bovine
851	REACTOME_SIGNALING_BY_MET_PTHID_R-HSA-6806834	-0.925647	0.981749	Bovine
852	REACTOME_SIGNALING_BY_NON_RECEPTOR_TYROSINE_KINASES_PTHID_R-HSA-9006927	0.883259	0.983902	Bovine
853	REACTOME_SIGNALING_BY_PTK6_PTHID_R-HSA-8848021	0.883259	0.983902	Bovine
854	REACTOME_TNFR2_NON_CANONICAL_NF_KB_PATHWAY_PTHID_R-HSA-5668541	0.896543	0.98561	Bovine
855	REACTOME_INTERLEUKIN_20_FAMILY_SIGNALING_PTHID_R-HSA-8854691	0.861774	0.98561	Bovine
856	REACTOME_NS1_MEDIATED_EFFECTS_ON_HOST_PATHWAYS_PTHID_R-HSA-168276	-0.89058	0.990132	Bovine
857	REACTOME_REGULATION_OF_HOMOTYPIC_CELL_CELL_ADHESION_PTHID_R-HSA-9759476	0.921817	0.996015	Bovine
858	REACTOME_CELL_CELL_COMMUNICATION_PTHID_R-HSA-1500931	0.933223	0.999044	Bovine
859	REACTOME_PROCESSING_OF_DNA_DOUBLE_STRAND_BREAK_ENDS_PTHID_R-HSA-5693607	0.887858	0.999044	Bovine
860	REACTOME_SIGNALING_BY_BRAF_AND_RAF1_FUSIONS_PTHID_R-HSA-6802952	0.880633	0.999044	Bovine
861	REACTOME_RECRUITMENT_AND_ATM_MEDIATED_PHOSPHORYLATION_OF_REPAIR_AND_SIGNALING_PROTEINS_AT_DNA_DOUBLE_STRAND_BREAKS_PTHID_R-HSA-5693565	0.879471	0.999044	Bovine
862	REACTOME_PLATELET_HOMEOSTASIS_PTHID_R-HSA-418346	0.878102	0.999044	Bovine
863	REACTOME_TRANSCRIPTIONAL_AND_POST_TRANSLATIONAL_REGULATION_OF_MITF_M_EXPRESSION_AND_ACTIVITY_PTHID_R-HSA-9856649	-0.893651	0.999044	Bovine
864	REACTOME_REGULATION_OF_TNFR1_SIGNALING_PTHID_R-HSA-5357905	-0.894299	0.999044	Bovine
865	REACTOME_RNA_POLYMERASE_II_PRE_TRANSCRIPTION_EVENTS_PTHID_R-HSA-674695	0.886475	0.999989	Bovine
866	REACTOME_EPIGENETIC_REGULATION_OF_GENE_EXPRESSION_PTHID_R-HSA-212165	0.927439	1	Bovine
867	REACTOME_SIGNALING_BY_RECEPTOR_TYROSINE_KINASES_PTHID_R-HSA-9006934	0.920896	1	Bovine
868	REACTOME_ADHERENS_JUNCTIONS_INTERACTIONS_PTHID_R-HSA-418990	0.914528	1	Bovine
869	REACTOME_REGULATION_OF_CDH1_EXPRESSION_AND_FUNCTION_PTHID_R-HSA-9764265	0.907647	1	Bovine
870	REACTOME_REGULATION_OF_EXPRESSION_AND_FUNCTION_OF_TYPE_I_CLASSICAL_CADHERINS_PTHID_R-HSA-9764274	0.907647	1	Bovine
871	HALLMARK_APOPTOSIS	0.902656	1	Bovine
872	REACTOME_TCF_DEPENDENT_SIGNALING_IN_RESPONSE_TO_WNT_PTHID_R-HSA-201681	0.901019	1	Bovine
873	REACTOME_ION_CHANNEL_TRANSPORT_PTHID_R-HSA-983712	0.892762	1	Bovine
874	HALLMARK_ESTROGEN_RESPONSE_LATE	0.883846	1	Bovine
875	REACTOME_TOLL_LIKE_RECEPTOR_7_8_TLR7_8_CASCADE_PTHID_R-HSA-168181	0.883316	1	Bovine
876	REACTOME_TRANSPORT_OF_SMALL_MOLECULES_PTHID_R-HSA-382551	0.875743	1	Bovine
877	REACTOME_NEUROTRANSMITTER_RECEPTORS_AND_POSTSYNAPTIC_SIGNAL_TRANSMISSION_PTHID_R-HSA-112314	0.870528	1	Bovine
878	REACTOME_HIV_TRANSCRIPTION_INITIATION_PTHID_R-HSA-167161	0.863973	1	Bovine
879	REACTOME_RNA_POLYMERASE_II_HIV_PROMOTER_ESCAPE_PTHID_R-HSA-167162	0.863973	1	Bovine
880	REACTOME_RNA_POLYMERASE_II_PROMOTER_ESCAPE_PTHID_R-HSA-73776	0.863973	1	Bovine
881	REACTOME_RNA_POLYMERASE_II_TRANSCRIPTION_INITIATION_AND_PROMOTER_CLEARANCE_PTHID_R-HSA-76042	0.863973	1	Bovine
882	REACTOME_RNA_POLYMERASE_II_TRANSCRIPTION_INITIATION_PTHID_R-HSA-75953	0.863973	1	Bovine
883	REACTOME_RNA_POLYMERASE_II_TRANSCRIPTION_PRE_INITIATION_AND_PROMOTER_OPENING_PTHID_R-HSA-73779	0.863973	1	Bovine
884	REACTOME_CHROMOSOME_MAINTENANCE_PTHID_R-HSA-73886	0.852824	1	Bovine
885	REACTOME_SIGNALING_BY_SCF_KIT_PTHID_R-HSA-1433557	0.85281	1	Bovine
886	REACTOME_DISEASES_ASSOCIATED_WITH_GLYCOSAMINOGLYCAN_METABOLISM_PTHID_R-HSA-3560782	0.851733	1	Bovine
887	REACTOME_SIGNALING_BY_ERBB2_PTHID_R-HSA-1227986	0.84895	1	Bovine
888	REACTOME_POST_TRANSLATIONAL_MODIFICATION_SYNTHESIS_OF_GPI_ANCHORED_PROTEINS_PTHID_R-HSA-163125	0.847026	1	Bovine
889	REACTOME_SIGNALING_BY_WNT_PTHID_R-HSA-195721	0.846157	1	Bovine
890	REACTOME_TOLL_LIKE_RECEPTOR_CASCADES_PTHID_R-HSA-168898	0.843457	1	Bovine
891	REACTOME_PLATELET_CALCIUM_HOMEOSTASIS_PTHID_R-HSA-418360	0.839014	1	Bovine
892	REACTOME_SIGNALLING_TO_ERKS_PTHID_R-HSA-187687	0.837689	1	Bovine
893	REACTOME_TRANSLATION_PTHID_R-HSA-72766	0.837521	1	Bovine
894	REACTOME_G_ALPHA_I_SIGNALLING_EVENTS_PTHID_R-HSA-418594	0.837148	1	Bovine
895	REACTOME_CELL_SURFACE_INTERACTIONS_AT_THE_VASCULAR_WALL_PTHID_R-HSA-202733	0.836855	1	Bovine
896	REACTOME_MITOTIC_PROPHASE_PTHID_R-HSA-68875	0.836847	1	Bovine
897	REACTOME_PHASE_I_FUNCTIONALIZATION_OF_COMPOUNDS_PTHID_R-HSA-211945	0.836172	1	Bovine
898	REACTOME_HCMV_INFECTION_PTHID_R-HSA-9609646	0.83484	1	Bovine
899	REACTOME_INTERFERON_SIGNALING_PTHID_R-HSA-913531	0.833083	1	Bovine
900	REACTOME_REGULATION_OF_RUNX1_EXPRESSION_AND_ACTIVITY_PTHID_R-HSA-8934593	0.83173	1	Bovine
901	REACTOME_ACTIVATION_OF_IRF3_IRF7_MEDIATED_BY_TBK1_IKK_IKBKE__PTHID_R-HSA-936964	0.831322	1	Bovine
902	REACTOME_REGULATION_OF_TP53_ACTIVITY_THROUGH_METHYLATION_PTHID_R-HSA-6804760	0.825527	1	Bovine
903	REACTOME_DNA_DOUBLE_STRAND_BREAK_RESPONSE_PTHID_R-HSA-5693606	0.82412	1	Bovine
904	REACTOME_G2_M_DNA_DAMAGE_CHECKPOINT_PTHID_R-HSA-69473	0.823194	1	Bovine
905	REACTOME_PLATELET_SENSITIZATION_BY_LDL_PTHID_R-HSA-432142	0.822364	1	Bovine
906	REACTOME_FOXO_MEDIATED_TRANSCRIPTION_OF_OXIDATIVE_STRESS_METABOLIC_AND_NEURONAL_GENES_PTHID_R-HSA-9615017	0.822079	1	Bovine
907	REACTOME_PLATELET_ACTIVATION_SIGNALING_AND_AGGREGATION_PTHID_R-HSA-76002	0.818005	1	Bovine
908	REACTOME_DEUBIQUITINATION_PTHID_R-HSA-5688426	0.815851	1	Bovine
909	REACTOME_MET_PROMOTES_CELL_MOTILITY_PTHID_R-HSA-8875878	0.81282	1	Bovine
910	REACTOME_GLYCOSAMINOGLYCAN_PROTEIN_LINKAGE_REGION_BIOSYNTHESIS_PTHID_R-HSA-1971475	0.812581	1	Bovine
911	REACTOME_MAPK_FAMILY_SIGNALING_CASCADES_PTHID_R-HSA-5683057	0.811604	1	Bovine
912	REACTOME_RAF_MAP_KINASE_CASCADE_PTHID_R-HSA-5673001	0.811056	1	Bovine
913	REACTOME_REGULATION_OF_PD_L1_CD274_EXPRESSION_PTHID_R-HSA-9909648	0.810669	1	Bovine
914	REACTOME_MAPK1_MAPK3_SIGNALING_PTHID_R-HSA-5684996	0.810382	1	Bovine
915	REACTOME_APOPTOTIC_EXECUTION_PHASE_PTHID_R-HSA-75153	0.807983	1	Bovine
916	REACTOME_ANTIGEN_ACTIVATES_B_CELL_RECEPTOR_BCR_LEADING_TO_GENERATION_OF_SECOND_MESSENGERS_PTHID_R-HSA-983695	0.80599	1	Bovine
917	REACTOME_RAS_PROCESSING_PTHID_R-HSA-9648002	0.804109	1	Bovine
918	REACTOME_FGFR2_ALTERNATIVE_SPLICING_PTHID_R-HSA-6803529	0.801369	1	Bovine
919	REACTOME_ELASTIC_FIBRE_FORMATION_PTHID_R-HSA-1566948	0.800632	1	Bovine
920	REACTOME_SIGNALING_BY_FGFR2_IIIA_TM_PTHID_R-HSA-8851708	0.800613	1	Bovine
921	REACTOME_IKK_COMPLEX_RECRUITMENT_MEDIATED_BY_RIP1_PTHID_R-HSA-937041	0.799575	1	Bovine
922	REACTOME_TP53_REGULATES_TRANSCRIPTION_OF_ADDITIONAL_CELL_CYCLE_GENES_WHOSE_EXACT_ROLE_IN_THE_P53_PATHWAY_REMAIN_UNCERTAIN_PTHID_R-HSA-6804115	0.798931	1	Bovine
923	REACTOME_ISG15_ANTIVIRAL_MECHANISM_PTHID_R-HSA-1169408	0.798837	1	Bovine
924	REACTOME_SYNTHESIS_OF_PIPS_AT_THE_EARLY_ENDOSOME_MEMBRANE_PTHID_R-HSA-1660516	0.79593	1	Bovine
925	REACTOME_DOPAMINE_NEUROTRANSMITTER_RELEASE_CYCLE_PTHID_R-HSA-212676	0.795329	1	Bovine
926	REACTOME_ASSEMBLY_OF_THE_PRE_REPLICATIVE_COMPLEX_PTHID_R-HSA-68867	0.794696	1	Bovine
927	REACTOME_EPH_EPHRIN_MEDIATED_REPULSION_OF_CELLS_PTHID_R-HSA-3928665	0.793708	1	Bovine
928	REACTOME_CARGO_CONCENTRATION_IN_THE_ER_PTHID_R-HSA-5694530	0.78837	1	Bovine
929	REACTOME_SIGNALING_BY_FGFR1_PTHID_R-HSA-5654736	0.786252	1	Bovine
930	REACTOME_CA2_PATHWAY_PTHID_R-HSA-4086398	0.78376	1	Bovine
931	REACTOME_DISASSEMBLY_OF_THE_DESTRUCTION_COMPLEX_AND_RECRUITMENT_OF_AXIN_TO_THE_MEMBRANE_PTHID_R-HSA-4641262	0.782416	1	Bovine
932	REACTOME_CARGO_RECOGNITION_FOR_CLATHRIN_MEDIATED_ENDOCYTOSIS_PTHID_R-HSA-8856825	0.779289	1	Bovine
933	REACTOME_BACTERIAL_INFECTION_PATHWAYS_PTHID_R-HSA-9824439	0.778056	1	Bovine
934	REACTOME_CD209_DC_SIGN_SIGNALING_PTHID_R-HSA-5621575	0.775676	1	Bovine
935	REACTOME_EPHRIN_SIGNALING_PTHID_R-HSA-3928664	0.773631	1	Bovine
936	REACTOME_REGULATION_OF_INSULIN_SECRETION_PTHID_R-HSA-422356	0.77236	1	Bovine
937	REACTOME_GPVI_MEDIATED_ACTIVATION_CASCADE_PTHID_R-HSA-114604	0.770945	1	Bovine
938	REACTOME_RNA_POLYMERASE_I_TRANSCRIPTION_INITIATION_PTHID_R-HSA-73762	0.770387	1	Bovine
939	REACTOME_SIGNALING_BY_NOTCH_PTHID_R-HSA-157118	0.768936	1	Bovine
940	REACTOME_TRISTETRAPROLIN_TTP_ZFP36_BINDS_AND_DESTABILIZES_MRNA_PTHID_R-HSA-450513	0.765722	1	Bovine
941	REACTOME_SARS_COV_2_ACTIVATES_MODULATES_INNATE_AND_ADAPTIVE_IMMUNE_RESPONSES_PTHID_R-HSA-9705671	0.764282	1	Bovine
942	REACTOME_TRANSCRIPTIONAL_REGULATION_OF_WHITE_ADIPOCYTE_DIFFERENTIATION_PTHID_R-HSA-381340	0.76389	1	Bovine
943	REACTOME_MYD88_DEPENDENT_CASCADE_INITIATED_ON_ENDOSOME_PTHID_R-HSA-975155	0.763321	1	Bovine
944	REACTOME_TP53_REGULATES_TRANSCRIPTION_OF_CELL_DEATH_GENES_PTHID_R-HSA-5633008	0.763224	1	Bovine
945	REACTOME_FORMATION_OF_HIV_ELONGATION_COMPLEX_IN_THE_ABSENCE_OF_HIV_TAT_PTHID_R-HSA-167152	0.759048	1	Bovine
946	REACTOME_PLATELET_DEGRANULATION_PTHID_R-HSA-114608	0.758429	1	Bovine
947	HALLMARK_BILE_ACID_METABOLISM	0.757021	1	Bovine
948	REACTOME_CO_INHIBITION_BY_PD_1_PTHID_R-HSA-389948	0.755231	1	Bovine
949	REACTOME_RESPONSE_TO_ELEVATED_PLATELET_CYTOSOLIC_CA2__PTHID_R-HSA-76005	0.754361	1	Bovine
950	REACTOME_INTRINSIC_PATHWAY_FOR_APOPTOSIS_PTHID_R-HSA-109606	0.754017	1	Bovine
951	REACTOME_TRAF6_MEDIATED_INDUCTION_OF_NFKB_AND_MAP_KINASES_UPON_TLR7_8_OR_9_ACTIVATION_PTHID_R-HSA-975138	0.753527	1	Bovine
952	REACTOME_INTERLEUKIN_RECEPTOR_SHC_SIGNALING_PTHID_R-HSA-912526	0.750827	1	Bovine
953	REACTOME_PIP3_ACTIVATES_AKT_SIGNALING_PTHID_R-HSA-1257604	0.750701	1	Bovine
954	REACTOME_ACTIVATED_TAK1_MEDIATES_P38_MAPK_ACTIVATION_PTHID_R-HSA-450302	0.750674	1	Bovine
955	REACTOME_NEGATIVE_REGULATION_OF_MAPK_PATHWAY_PTHID_R-HSA-5675221	0.750194	1	Bovine
956	REACTOME_SIGNALING_BY_RAF1_MUTANTS_PTHID_R-HSA-9656223	0.749616	1	Bovine
957	REACTOME_SIGNALING_BY_TGFBR3_PTHID_R-HSA-9839373	0.748345	1	Bovine
958	REACTOME_SENSORY_PROCESSING_OF_SOUND_PTHID_R-HSA-9659379	0.748341	1	Bovine
959	REACTOME_RHOBTB1_GTPASE_CYCLE_PTHID_R-HSA-9013422	0.747285	1	Bovine
960	REACTOME_NOTCH3_ACTIVATION_AND_TRANSMISSION_OF_SIGNAL_TO_THE_NUCLEUS_PTHID_R-HSA-9013507	0.746987	1	Bovine
961	HALLMARK_MYC_TARGETS_V2	0.746423	1	Bovine
962	REACTOME_VITAMIN_B5_PANTOTHENATE_METABOLISM_PTHID_R-HSA-199220	0.742957	1	Bovine
963	REACTOME_NOD1_2_SIGNALING_PATHWAY_PTHID_R-HSA-168638	0.742765	1	Bovine
964	REACTOME_RNA_POLYMERASE_I_TRANSCRIPTION_TERMINATION_PTHID_R-HSA-73863	0.742487	1	Bovine
965	REACTOME_BIOLOGICAL_OXIDATIONS_PTHID_R-HSA-211859	0.739388	1	Bovine
966	REACTOME_LAMININ_INTERACTIONS_PTHID_R-HSA-3000157	0.738007	1	Bovine
967	REACTOME_DNA_DAMAGE_BYPASS_PTHID_R-HSA-73893	0.73656	1	Bovine
968	HALLMARK_ANGIOGENESIS	0.735688	1	Bovine
969	REACTOME_SENSORY_PROCESSING_OF_SOUND_BY_INNER_HAIR_CELLS_OF_THE_COCHLEA_PTHID_R-HSA-9662360	0.73565	1	Bovine
970	REACTOME_ENDOGENOUS_STEROLS_PTHID_R-HSA-211976	0.73331	1	Bovine
971	REACTOME_SENSORY_PROCESSING_OF_SOUND_BY_OUTER_HAIR_CELLS_OF_THE_COCHLEA_PTHID_R-HSA-9662361	0.732686	1	Bovine
972	REACTOME_FORMATION_OF_FIBRIN_CLOT_CLOTTING_CASCADE__PTHID_R-HSA-140877	0.732311	1	Bovine
973	REACTOME_RAC1_GTPASE_CYCLE_PTHID_R-HSA-9013149	0.732282	1	Bovine
974	REACTOME_HEMOSTASIS_PTHID_R-HSA-109582	0.73202	1	Bovine
975	REACTOME_INACTIVATION_OF_CSF3_G_CSF_SIGNALING_PTHID_R-HSA-9705462	0.732009	1	Bovine
976	REACTOME_APOPTOTIC_CLEAVAGE_OF_CELLULAR_PROTEINS_PTHID_R-HSA-111465	0.731657	1	Bovine
977	REACTOME_INTERLEUKIN_10_SIGNALING_PTHID_R-HSA-6783783	0.729566	1	Bovine
978	REACTOME_REGULATION_OF_FZD_BY_UBIQUITINATION_PTHID_R-HSA-4641263	0.729438	1	Bovine
979	HALLMARK_PEROXISOME	0.728816	1	Bovine
980	REACTOME_TOLL_LIKE_RECEPTOR_9_TLR9_CASCADE_PTHID_R-HSA-168138	0.727805	1	Bovine
981	REACTOME_FORMATION_OF_RNA_POL_II_ELONGATION_COMPLEX_PTHID_R-HSA-112382	0.727619	1	Bovine
982	REACTOME_RNA_POLYMERASE_II_TRANSCRIPTION_ELONGATION_PTHID_R-HSA-75955	0.727619	1	Bovine
983	REACTOME_SIGNALING_BY_ALK_FUSIONS_AND_ACTIVATED_POINT_MUTANTS_PTHID_R-HSA-9725370	0.727304	1	Bovine
984	REACTOME_SIGNALING_BY_ALK_IN_CANCER_PTHID_R-HSA-9700206	0.727304	1	Bovine
985	REACTOME_INTERLEUKIN_37_SIGNALING_PTHID_R-HSA-9008059	0.725644	1	Bovine
986	REACTOME_RESPIRATORY_SYNCYTIAL_VIRUS_RSV_ATTACHMENT_AND_ENTRY_PTHID_R-HSA-9820960	0.725621	1	Bovine
987	REACTOME_TRAF6_MEDIATED_IRF7_ACTIVATION_PTHID_R-HSA-933541	0.725328	1	Bovine
988	REACTOME_DNA_REPLICATION_PRE_INITIATION_PTHID_R-HSA-69002	0.724383	1	Bovine
989	REACTOME_NRIF_SIGNALS_CELL_DEATH_FROM_THE_NUCLEUS_PTHID_R-HSA-205043	0.722301	1	Bovine
990	REACTOME_RNA_POLYMERASE_III_TRANSCRIPTION_INITIATION_PTHID_R-HSA-76046	0.722092	1	Bovine
991	HALLMARK_HEDGEHOG_SIGNALING	0.721269	1	Bovine
992	REACTOME_FORMATION_OF_THE_EARLY_ELONGATION_COMPLEX_PTHID_R-HSA-113418	0.719411	1	Bovine
993	REACTOME_FORMATION_OF_THE_HIV_1_EARLY_ELONGATION_COMPLEX_PTHID_R-HSA-167158	0.719411	1	Bovine
994	REACTOME_SIGNALING_BY_EGFR_PTHID_R-HSA-177929	0.718553	1	Bovine
995	REACTOME_SLC_MEDIATED_TRANSPORT_OF_ORGANIC_ANIONS_PTHID_R-HSA-9955298	0.716002	1	Bovine
996	REACTOME_NR1H3_NR1H2_REGULATE_GENE_EXPRESSION_LINKED_TO_CHOLESTEROL_TRANSPORT_AND_EFFLUX_PTHID_R-HSA-9029569	0.715827	1	Bovine
997	REACTOME_FORMATION_OF_HIV_1_ELONGATION_COMPLEX_CONTAINING_HIV_1_TAT_PTHID_R-HSA-167200	0.715446	1	Bovine
998	REACTOME_HIV_TRANSCRIPTION_ELONGATION_PTHID_R-HSA-167169	0.715446	1	Bovine
999	REACTOME_TAT_MEDIATED_ELONGATION_OF_THE_HIV_1_TRANSCRIPT_PTHID_R-HSA-167246	0.715446	1	Bovine
1000	REACTOME_DISEASES_OF_CARBOHYDRATE_METABOLISM_PTHID_R-HSA-5663084	0.715175	1	Bovine
1001	REACTOME_GLUCONEOGENESIS_PTHID_R-HSA-70263	0.714162	1	Bovine
1002	REACTOME_ANTIVIRAL_MECHANISM_BY_IFN_STIMULATED_GENES_PTHID_R-HSA-1169410	0.713446	1	Bovine
1003	REACTOME_SIGNALING_BY_RETINOIC_ACID_PTHID_R-HSA-5362517	0.712963	1	Bovine
1004	REACTOME_NOTCH2_ACTIVATION_AND_TRANSMISSION_OF_SIGNAL_TO_THE_NUCLEUS_PTHID_R-HSA-2979096	0.711411	1	Bovine
1005	REACTOME_SIGNALING_BY_BMP_PTHID_R-HSA-201451	0.711402	1	Bovine
1006	REACTOME_RNA_POLYMERASE_III_ABORTIVE_AND_RETRACTIVE_INITIATION_PTHID_R-HSA-749476	0.711031	1	Bovine
1007	REACTOME_RNA_POLYMERASE_III_TRANSCRIPTION_PTHID_R-HSA-74158	0.711031	1	Bovine
1008	REACTOME_DEFECTIVE_INTRINSIC_PATHWAY_FOR_APOPTOSIS_PTHID_R-HSA-9734009	0.710657	1	Bovine
1009	REACTOME_GLYCOSPHINGOLIPID_METABOLISM_PTHID_R-HSA-1660662	0.708261	1	Bovine
1010	REACTOME_RNA_POLYMERASE_III_TRANSCRIPTION_INITIATION_FROM_TYPE_2_PROMOTER_PTHID_R-HSA-76066	0.707798	1	Bovine
1011	REACTOME_CELL_RECRUITMENT_PRO_INFLAMMATORY_RESPONSE__PTHID_R-HSA-9664424	0.7076	1	Bovine
1012	REACTOME_PURINERGIC_SIGNALING_IN_LEISHMANIASIS_INFECTION_PTHID_R-HSA-9660826	0.7076	1	Bovine
1013	HALLMARK_UNFOLDED_PROTEIN_RESPONSE	0.707234	1	Bovine
1014	REACTOME_REGULATION_OF_T_CELL_ACTIVATION_BY_CD28_FAMILY_PTHID_R-HSA-388841	0.707169	1	Bovine
1015	REACTOME_TRANSLESION_SYNTHESIS_BY_Y_FAMILY_DNA_POLYMERASES_BYPASSES_LESIONS_ON_DNA_TEMPLATE_PTHID_R-HSA-110313	0.706345	1	Bovine
1016	REACTOME_RSV_HOST_INTERACTIONS_PTHID_R-HSA-9833110	0.706057	1	Bovine
1017	REACTOME_NUCLEOTIDE_BINDING_DOMAIN_LEUCINE_RICH_REPEAT_CONTAINING_RECEPTOR_NLR_SIGNALING_PATHWAYS_PTHID_R-HSA-168643	0.705301	1	Bovine
1018	HALLMARK_COAGULATION	0.703423	1	Bovine
1019	REACTOME_GLYCEROPHOSPHOLIPID_BIOSYNTHESIS_PTHID_R-HSA-1483206	0.70152	1	Bovine
1020	REACTOME_SIGNALING_BY_ALK_PTHID_R-HSA-201556	0.700872	1	Bovine
1021	REACTOME_SARS_COV_2_INFECTION_PTHID_R-HSA-9694516	0.700667	1	Bovine
1022	REACTOME_ACTIVATION_OF_BH3_ONLY_PROTEINS_PTHID_R-HSA-114452	0.700092	1	Bovine
1023	REACTOME_RNA_POLYMERASE_III_TRANSCRIPTION_INITIATION_FROM_TYPE_1_PROMOTER_PTHID_R-HSA-76061	0.699442	1	Bovine
1024	REACTOME_SIGNALING_BY_HIGH_KINASE_ACTIVITY_BRAF_MUTANTS_PTHID_R-HSA-6802948	0.698953	1	Bovine
1025	REACTOME_CYTOSOLIC_SENSORS_OF_PATHOGEN_ASSOCIATED_DNA_PTHID_R-HSA-1834949	0.69724	1	Bovine
1026	REACTOME_RHOBTB2_GTPASE_CYCLE_PTHID_R-HSA-9013418	0.697113	1	Bovine
1027	REACTOME_ONCOGENIC_MAPK_SIGNALING_PTHID_R-HSA-6802957	0.696818	1	Bovine
1028	REACTOME_SARS_COV_INFECTIONS_PTHID_R-HSA-9679506	0.696348	1	Bovine
1029	REACTOME_DEATH_RECEPTOR_SIGNALING_PTHID_R-HSA-73887	0.696112	1	Bovine
1030	REACTOME_TP53_REGULATES_TRANSCRIPTION_OF_CELL_CYCLE_GENES_PTHID_R-HSA-6791312	0.695475	1	Bovine
1031	REACTOME_RET_SIGNALING_PTHID_R-HSA-8853659	0.694824	1	Bovine
1032	REACTOME_ACTIVATED_NOTCH1_TRANSMITS_SIGNAL_TO_THE_NUCLEUS_PTHID_R-HSA-2122948	0.692094	1	Bovine
1033	REACTOME_DISEASES_OF_SIGNAL_TRANSDUCTION_BY_GROWTH_FACTOR_RECEPTORS_AND_SECOND_MESSENGERS_PTHID_R-HSA-5663202	0.690347	1	Bovine
1034	REACTOME_INTRACELLULAR_SIGNALING_BY_SECOND_MESSENGERS_PTHID_R-HSA-9006925	0.690205	1	Bovine
1035	REACTOME_METABOLISM_OF_COFACTORS_PTHID_R-HSA-8978934	0.689323	1	Bovine
1036	REACTOME_DEADENYLATION_OF_MRNA_PTHID_R-HSA-429947	0.689032	1	Bovine
1037	REACTOME_AGGREPHAGY_PTHID_R-HSA-9646399	0.687462	1	Bovine
1038	REACTOME_INTERLEUKIN_17_SIGNALING_PTHID_R-HSA-448424	0.686241	1	Bovine
1039	REACTOME_APOPTOSIS_PTHID_R-HSA-109581	0.685976	1	Bovine
1040	REACTOME_SIGNALING_BY_INTERLEUKINS_PTHID_R-HSA-449147	0.685921	1	Bovine
1041	REACTOME_HS_GAG_DEGRADATION_PTHID_R-HSA-2024096	0.685895	1	Bovine
1042	REACTOME_NUCLEAR_RNA_DECAY_PTHID_R-HSA-9930044	0.684511	1	Bovine
1043	REACTOME_REGULATION_OF_PTEN_GENE_TRANSCRIPTION_PTHID_R-HSA-8943724	0.679387	1	Bovine
1044	REACTOME_GLUTAMATE_BINDING_ACTIVATION_OF_AMPA_RECEPTORS_AND_SYNAPTIC_PLASTICITY_PTHID_R-HSA-399721	0.678186	1	Bovine
1045	REACTOME_TRAFFICKING_OF_AMPA_RECEPTORS_PTHID_R-HSA-399719	0.678186	1	Bovine
1046	REACTOME_NEUREXINS_AND_NEUROLIGINS_PTHID_R-HSA-6794361	0.677801	1	Bovine
1047	REACTOME_MAP3K8_TPL2_DEPENDENT_MAPK1_3_ACTIVATION_PTHID_R-HSA-5684264	0.676593	1	Bovine
1048	REACTOME_FORMATION_OF_NEURONAL_PROGENITOR_AND_NEURONAL_BAF_NPBAF_AND_NBAF__PTHID_R-HSA-9934037	0.674845	1	Bovine
1049	REACTOME_HDR_THROUGH_HOMOLOGOUS_RECOMBINATION_HRR_OR_SINGLE_STRAND_ANNEALING_SSA__PTHID_R-HSA-5693567	0.672669	1	Bovine
1050	REACTOME_IRON_UPTAKE_AND_TRANSPORT_PTHID_R-HSA-917937	0.670463	1	Bovine
1051	REACTOME_ADIPOGENESIS_PTHID_R-HSA-9843745	0.66783	1	Bovine
1052	REACTOME_IMPAIRED_BRCA2_BINDING_TO_PALB2_PTHID_R-HSA-9709603	0.666677	1	Bovine
1053	REACTOME_SUMOYLATION_OF_TRANSCRIPTION_COFACTORS_PTHID_R-HSA-3899300	0.665911	1	Bovine
1054	REACTOME_PARADOXICAL_ACTIVATION_OF_RAF_SIGNALING_BY_KINASE_INACTIVE_BRAF_PTHID_R-HSA-6802955	0.665582	1	Bovine
1055	REACTOME_SIGNALING_BY_MODERATE_KINASE_ACTIVITY_BRAF_MUTANTS_PTHID_R-HSA-6802946	0.665582	1	Bovine
1056	REACTOME_SIGNALING_BY_RAS_MUTANTS_PTHID_R-HSA-6802949	0.665582	1	Bovine
1057	REACTOME_SIGNALING_DOWNSTREAM_OF_RAS_MUTANTS_PTHID_R-HSA-9649948	0.665582	1	Bovine
1058	HALLMARK_COMPLEMENT	0.663399	1	Bovine
1059	REACTOME_INTEGRATION_OF_ENERGY_METABOLISM_PTHID_R-HSA-163685	0.662228	1	Bovine
1060	REACTOME_METABOLISM_OF_VITAMINS_AND_COFACTORS_PTHID_R-HSA-196854	0.661361	1	Bovine
1061	REACTOME_CELL_DEATH_SIGNALLING_VIA_NRAGE_NRIF_AND_NADE_PTHID_R-HSA-204998	0.661357	1	Bovine
1062	REACTOME_E3_UBIQUITIN_LIGASES_UBIQUITINATE_TARGET_PROTEINS_PTHID_R-HSA-8866654	0.659029	1	Bovine
1063	REACTOME_GAP_JUNCTION_TRAFFICKING_PTHID_R-HSA-190828	0.65899	1	Bovine
1064	REACTOME_REGULATION_OF_TP53_ACTIVITY_THROUGH_PHOSPHORYLATION_PTHID_R-HSA-6804756	0.654225	1	Bovine
1065	REACTOME_MITF_M_DEPENDENT_GENE_EXPRESSION_PTHID_R-HSA-9856651	0.652605	1	Bovine
1066	REACTOME_PHASE_II_CONJUGATION_OF_COMPOUNDS_PTHID_R-HSA-156580	0.651063	1	Bovine
1067	REACTOME_INTERLEUKIN_3_INTERLEUKIN_5_AND_GM_CSF_SIGNALING_PTHID_R-HSA-512988	0.649464	1	Bovine
1068	REACTOME_DNA_REPLICATION_PTHID_R-HSA-69306	0.646204	1	Bovine
1069	REACTOME_SIGNALING_BY_KIT_IN_DISEASE_PTHID_R-HSA-9669938	0.64619	1	Bovine
1070	REACTOME_SIGNALING_BY_PHOSPHORYLATED_JUXTAMEMBRANE_EXTRACELLULAR_AND_KINASE_DOMAIN_KIT_MUTANTS_PTHID_R-HSA-9670439	0.64619	1	Bovine
1071	REACTOME_KINESINS_PTHID_R-HSA-983189	0.643874	1	Bovine
1072	REACTOME_METABOLISM_OF_NUCLEOTIDES_PTHID_R-HSA-15869	0.643581	1	Bovine
1073	REACTOME_TRANSLESION_SYNTHESIS_BY_POLK_PTHID_R-HSA-5655862	0.642124	1	Bovine
1074	HALLMARK_GLYCOLYSIS	0.641711	1	Bovine
1075	REACTOME_METABOLISM_OF_STEROIDS_PTHID_R-HSA-8957322	0.640508	1	Bovine
1076	REACTOME_PROGRAMMED_CELL_DEATH_PTHID_R-HSA-5357801	0.640396	1	Bovine
1077	REACTOME_POST_CHAPERONIN_TUBULIN_FOLDING_PATHWAY_PTHID_R-HSA-389977	0.639891	1	Bovine
1078	REACTOME_HEME_SIGNALING_PTHID_R-HSA-9707616	0.635967	1	Bovine
1079	REACTOME_FORMATION_OF_TUBULIN_FOLDING_INTERMEDIATES_BY_CCT_TRIC_PTHID_R-HSA-389960	0.632474	1	Bovine
1080	REACTOME_EVASION_BY_RSV_OF_HOST_INTERFERON_RESPONSES_PTHID_R-HSA-9833109	0.631042	1	Bovine
1081	REACTOME_FORMATION_OF_WDR5_CONTAINING_HISTONE_MODIFYING_COMPLEXES_PTHID_R-HSA-9772755	0.630605	1	Bovine
1082	REACTOME_RHO_GTPASE_CYCLE_PTHID_R-HSA-9012999	0.629268	1	Bovine
1083	REACTOME_MITF_M_REGULATED_MELANOCYTE_DEVELOPMENT_PTHID_R-HSA-9730414	0.624075	1	Bovine
1084	REACTOME_GAP_JUNCTION_TRAFFICKING_AND_REGULATION_PTHID_R-HSA-157858	0.623622	1	Bovine
1085	REACTOME_MRNA_3_END_PROCESSING_PTHID_R-HSA-72187	0.623331	1	Bovine
1086	REACTOME_SIGNALING_BY_ACTIVIN_PTHID_R-HSA-1502540	0.623019	1	Bovine
1087	REACTOME_ATP_DEPENDENT_CHROMATIN_REMODELERS_PTHID_R-HSA-9932444	0.617984	1	Bovine
1088	REACTOME_SWI_SNF_CHROMATIN_REMODELERS_PTHID_R-HSA-9932451	0.617984	1	Bovine
1089	REACTOME_ACTIVATION_OF_ATR_IN_RESPONSE_TO_REPLICATION_STRESS_PTHID_R-HSA-176187	0.617229	1	Bovine
1090	REACTOME_SYNTHESIS_OF_PIPS_AT_THE_GOLGI_MEMBRANE_PTHID_R-HSA-1660514	0.615761	1	Bovine
1091	REACTOME_DEFECTIVE_HDR_THROUGH_HOMOLOGOUS_RECOMBINATION_REPAIR_HRR_DUE_TO_PALB2_LOSS_OF_BRCA1_BINDING_FUNCTION_PTHID_R-HSA-9704331	0.61551	1	Bovine
1092	REACTOME_DEFECTIVE_HDR_THROUGH_HOMOLOGOUS_RECOMBINATION_REPAIR_HRR_DUE_TO_PALB2_LOSS_OF_BRCA2_RAD51_RAD51C_BINDING_FUNCTION_PTHID_R-HSA-9704646	0.61551	1	Bovine
1093	REACTOME_DEFECTIVE_HOMOLOGOUS_RECOMBINATION_REPAIR_HRR_DUE_TO_BRCA1_LOSS_OF_FUNCTION_PTHID_R-HSA-9701192	0.61551	1	Bovine
1094	REACTOME_DEFECTIVE_HOMOLOGOUS_RECOMBINATION_REPAIR_HRR_DUE_TO_PALB2_LOSS_OF_FUNCTION_PTHID_R-HSA-9701193	0.61551	1	Bovine
1095	REACTOME_DEACTIVATION_OF_THE_BETA_CATENIN_TRANSACTIVATING_COMPLEX_PTHID_R-HSA-3769402	0.614226	1	Bovine
1096	HALLMARK_ADIPOGENESIS	0.606671	1	Bovine
1097	REACTOME_REMOVAL_OF_THE_FLAP_INTERMEDIATE_FROM_THE_C_STRAND_PTHID_R-HSA-174437	0.604822	1	Bovine
1098	REACTOME_SYNTHESIS_OF_PA_PTHID_R-HSA-1483166	0.603996	1	Bovine
1099	REACTOME_GROWTH_HORMONE_RECEPTOR_SIGNALING_PTHID_R-HSA-982772	0.602637	1	Bovine
1100	REACTOME_TRANSCRIPTIONAL_REGULATION_BY_TP53_PTHID_R-HSA-3700989	0.601641	1	Bovine
1101	HALLMARK_XENOBIOTIC_METABOLISM	0.600971	1	Bovine
1102	REACTOME_RAC3_GTPASE_CYCLE_PTHID_R-HSA-9013423	0.599978	1	Bovine
1103	REACTOME_SIGNALING_BY_NOTCH1_PTHID_R-HSA-1980143	0.599119	1	Bovine
1104	REACTOME_PROTEIN_PROTEIN_INTERACTIONS_AT_SYNAPSES_PTHID_R-HSA-6794362	0.598488	1	Bovine
1105	REACTOME_RESOLUTION_OF_D_LOOP_STRUCTURES_THROUGH_SYNTHESIS_DEPENDENT_STRAND_ANNEALING_SDSA__PTHID_R-HSA-5693554	0.594112	1	Bovine
1106	HALLMARK_IL6_JAK_STAT3_SIGNALING	0.588639	1	Bovine
1107	REACTOME_HOMOLOGY_DIRECTED_REPAIR_PTHID_R-HSA-5693538	0.586378	1	Bovine
1108	REACTOME_MRNA_SPLICING_PTHID_R-HSA-72172	0.585368	1	Bovine
1109	REACTOME_CO_STIMULATION_BY_CD28_PTHID_R-HSA-389356	0.581132	1	Bovine
1110	REACTOME_TRANSLESION_SYNTHESIS_BY_REV1_PTHID_R-HSA-110312	0.581067	1	Bovine
1111	REACTOME_DDX58_IFIH1_MEDIATED_INDUCTION_OF_INTERFERON_ALPHA_BETA_PTHID_R-HSA-168928	0.580506	1	Bovine
1112	REACTOME_MYD88_INDEPENDENT_TLR4_CASCADE_PTHID_R-HSA-166166	0.580388	1	Bovine
1113	REACTOME_TRIF_TICAM1_MEDIATED_TLR4_SIGNALING_PTHID_R-HSA-937061	0.580388	1	Bovine
1114	REACTOME_MRNA_CAPPING_PTHID_R-HSA-72086	0.57637	1	Bovine
1115	HALLMARK_PI3K_AKT_MTOR_SIGNALING	0.574608	1	Bovine
1116	REACTOME_BUTYRATE_RESPONSE_FACTOR_1_BRF1_BINDS_AND_DESTABILIZES_MRNA_PTHID_R-HSA-450385	0.573432	1	Bovine
1117	REACTOME_RHO_GTPASE_EFFECTORS_PTHID_R-HSA-195258	0.573229	1	Bovine
1118	REACTOME_SIGNALING_BY_VEGF_PTHID_R-HSA-194138	0.571209	1	Bovine
1119	REACTOME_TRAF6_MEDIATED_NF_KB_ACTIVATION_PTHID_R-HSA-933542	0.570428	1	Bovine
1120	REACTOME_FACTORS_INVOLVED_IN_MEGAKARYOCYTE_DEVELOPMENT_AND_PLATELET_PRODUCTION_PTHID_R-HSA-983231	0.570161	1	Bovine
1121	REACTOME_SIGNALING_BY_CSF3_G_CSF__PTHID_R-HSA-9674555	0.568191	1	Bovine
1122	REACTOME_SIGNALING_BY_TGFB_FAMILY_MEMBERS_PTHID_R-HSA-9006936	0.568137	1	Bovine
1123	REACTOME_P75_NTR_RECEPTOR_MEDIATED_SIGNALLING_PTHID_R-HSA-193704	0.567494	1	Bovine
1124	REACTOME_TRANSLESION_SYNTHESIS_BY_POLI_PTHID_R-HSA-5656121	0.567232	1	Bovine
1125	REACTOME_MRNA_SPLICING_MAJOR_PATHWAY_PTHID_R-HSA-72163	0.56653	1	Bovine
1126	REACTOME_EGR2_AND_SOX10_MEDIATED_INITIATION_OF_SCHWANN_CELL_MYELINATION_PTHID_R-HSA-9619665	0.564819	1	Bovine
1127	REACTOME_ASSOCIATION_OF_TRIC_CCT_WITH_TARGET_PROTEINS_DURING_BIOSYNTHESIS_PTHID_R-HSA-390471	0.564328	1	Bovine
1128	REACTOME_DNA_DOUBLE_STRAND_BREAK_REPAIR_PTHID_R-HSA-5693532	0.561362	1	Bovine
1129	REACTOME_MAP_KINASE_ACTIVATION_PTHID_R-HSA-450294	0.55958	1	Bovine
1130	REACTOME_TRANSPORT_OF_MATURE_MRNA_DERIVED_FROM_AN_INTRON_CONTAINING_TRANSCRIPT_PTHID_R-HSA-159236	0.556274	1	Bovine
1131	REACTOME_TRANSPORT_OF_MATURE_TRANSCRIPT_TO_CYTOPLASM_PTHID_R-HSA-72202	0.555402	1	Bovine
1132	HALLMARK_MYC_TARGETS_V1	0.552251	1	Bovine
1133	REACTOME_TERMINATION_OF_TRANSLESION_DNA_SYNTHESIS_PTHID_R-HSA-5656169	0.551101	1	Bovine
1134	REACTOME_MATURATION_OF_NUCLEOPROTEIN_PTHID_R-HSA-9694631	0.546858	1	Bovine
1135	REACTOME_KSRP_KHSRP_BINDS_AND_DESTABILIZES_MRNA_PTHID_R-HSA-450604	0.544548	1	Bovine
1136	REACTOME_OVARIAN_TUMOR_DOMAIN_PROTEASES_PTHID_R-HSA-5689896	0.541668	1	Bovine
1137	REACTOME_PROTEIN_UBIQUITINATION_PTHID_R-HSA-8852135	0.541299	1	Bovine
1138	REACTOME_IMPAIRED_BRCA2_BINDING_TO_RAD51_PTHID_R-HSA-9709570	0.541191	1	Bovine
1139	REACTOME_RND3_GTPASE_CYCLE_PTHID_R-HSA-9696264	0.540621	1	Bovine
1140	REACTOME_G0_AND_EARLY_G1_PTHID_R-HSA-1538133	0.540584	1	Bovine
1141	REACTOME_NEGATIVE_REGULATORS_OF_DDX58_IFIH1_SIGNALING_PTHID_R-HSA-936440	0.539944	1	Bovine
1142	REACTOME_TRIGLYCERIDE_METABOLISM_PTHID_R-HSA-8979227	0.539669	1	Bovine
1143	REACTOME_RHOBTB_GTPASE_CYCLE_PTHID_R-HSA-9706574	0.538812	1	Bovine
1144	REACTOME_TP53_REGULATES_TRANSCRIPTION_OF_DNA_REPAIR_GENES_PTHID_R-HSA-6796648	0.538203	1	Bovine
1145	REACTOME_SUMOYLATION_OF_DNA_METHYLATION_PROTEINS_PTHID_R-HSA-4655427	0.535144	1	Bovine
1146	REACTOME_FCERI_MEDIATED_CA_2_MOBILIZATION_PTHID_R-HSA-2871809	0.53487	1	Bovine
1147	REACTOME_SYNTHESIS_OF_IP3_AND_IP4_IN_THE_CYTOSOL_PTHID_R-HSA-1855204	0.534815	1	Bovine
1148	REACTOME_REGULATION_OF_TP53_ACTIVITY_PTHID_R-HSA-5633007	0.533799	1	Bovine
1149	REACTOME_INTEGRIN_SIGNALING_PTHID_R-HSA-354192	0.530939	1	Bovine
1150	REACTOME_VLDLR_INTERNALISATION_AND_DEGRADATION_PTHID_R-HSA-8866427	0.52885	1	Bovine
1151	REACTOME_RIP_MEDIATED_NFKB_ACTIVATION_VIA_ZBP1_PTHID_R-HSA-1810476	0.528507	1	Bovine
1152	REACTOME_RNA_POL_II_CTD_PHOSPHORYLATION_AND_INTERACTION_WITH_CE_DURING_HIV_INFECTION_PTHID_R-HSA-167160	0.527401	1	Bovine
1153	REACTOME_RNA_POL_II_CTD_PHOSPHORYLATION_AND_INTERACTION_WITH_CE_PTHID_R-HSA-77075	0.527401	1	Bovine
1154	REACTOME_TOLL_LIKE_RECEPTOR_4_TLR4_CASCADE_PTHID_R-HSA-166016	0.526588	1	Bovine
1155	REACTOME_TICAM1_RIP1_MEDIATED_IKK_COMPLEX_RECRUITMENT_PTHID_R-HSA-168927	0.519992	1	Bovine
1156	REACTOME_ATF4_ACTIVATES_GENES_IN_RESPONSE_TO_ENDOPLASMIC_RETICULUM_STRESS_PTHID_R-HSA-380994	0.518017	1	Bovine
1157	HALLMARK_REACTIVE_OXYGEN_SPECIES_PATHWAY	0.51419	1	Bovine
1158	REACTOME_DEFECTIVE_HOMOLOGOUS_RECOMBINATION_REPAIR_HRR_DUE_TO_BRCA2_LOSS_OF_FUNCTION_PTHID_R-HSA-9701190	0.511998	1	Bovine
1159	REACTOME_DISEASES_OF_DNA_DOUBLE_STRAND_BREAK_REPAIR_PTHID_R-HSA-9675136	0.511998	1	Bovine
1160	REACTOME_TOLL_LIKE_RECEPTOR_3_TLR3_CASCADE_PTHID_R-HSA-168164	0.511365	1	Bovine
1161	REACTOME_NOTCH4_INTRACELLULAR_DOMAIN_REGULATES_TRANSCRIPTION_PTHID_R-HSA-9013695	0.507195	1	Bovine
1162	REACTOME_HDR_THROUGH_SINGLE_STRAND_ANNEALING_SSA__PTHID_R-HSA-5685938	0.498875	1	Bovine
1163	REACTOME_ERK_MAPK_TARGETS_PTHID_R-HSA-198753	0.491539	1	Bovine
1164	REACTOME_ION_HOMEOSTASIS_PTHID_R-HSA-5578775	0.490362	1	Bovine
1165	REACTOME_L1CAM_INTERACTIONS_PTHID_R-HSA-373760	0.489398	1	Bovine
1166	REACTOME_PHOSPHOLIPID_METABOLISM_PTHID_R-HSA-1483257	0.480611	1	Bovine
1167	REACTOME_PROCESSIVE_SYNTHESIS_ON_THE_C_STRAND_OF_THE_TELOMERE_PTHID_R-HSA-174414	0.471761	1	Bovine
1168	REACTOME_TELOMERE_C_STRAND_LAGGING_STRAND_SYNTHESIS_PTHID_R-HSA-174417	0.464119	1	Bovine
1169	REACTOME_DISEASES_OF_DNA_REPAIR_PTHID_R-HSA-9675135	0.458791	1	Bovine
1170	REACTOME_RUNX1_INTERACTS_WITH_CO_FACTORS_WHOSE_PRECISE_EFFECT_ON_RUNX1_TARGETS_IS_NOT_KNOWN_PTHID_R-HSA-8939243	0.455255	1	Bovine
1171	REACTOME_AZATHIOPRINE_ADME_PTHID_R-HSA-9748787	0.454947	1	Bovine
1172	REACTOME_ZBP1_DAI_MEDIATED_INDUCTION_OF_TYPE_I_IFNS_PTHID_R-HSA-1606322	0.450264	1	Bovine
1173	REACTOME_ACTIVATION_OF_SMO_PTHID_R-HSA-5635838	0.433396	1	Bovine
1174	REACTOME_POLYMERASE_SWITCHING_ON_THE_C_STRAND_OF_THE_TELOMERE_PTHID_R-HSA-174411	0.426559	1	Bovine
1175	REACTOME_DEADENYLATION_DEPENDENT_MRNA_DECAY_PTHID_R-HSA-429914	0.413981	1	Bovine
1176	REACTOME_G1_S_SPECIFIC_TRANSCRIPTION_PTHID_R-HSA-69205	0.371805	1	Bovine
1177	REACTOME_MISMATCH_REPAIR_PTHID_R-HSA-5358508	0.370614	1	Bovine
1178	REACTOME_NEPHRIN_FAMILY_INTERACTIONS_PTHID_R-HSA-373753	-0.510101	1	Bovine
1179	REACTOME_PERK_REGULATES_GENE_EXPRESSION_PTHID_R-HSA-381042	-0.530978	1	Bovine
1180	REACTOME_DAP12_INTERACTIONS_PTHID_R-HSA-2172127	-0.541609	1	Bovine
1181	REACTOME_EXTENSION_OF_TELOMERES_PTHID_R-HSA-180786	-0.555653	1	Bovine
1182	REACTOME_MITOCHONDRIAL_UNFOLDED_PROTEIN_RESPONSE_UPRMT__PTHID_R-HSA-9841251	-0.560002	1	Bovine
1183	REACTOME_RECOGNITION_OF_DNA_DAMAGE_BY_PCNA_CONTAINING_REPLICATION_COMPLEX_PTHID_R-HSA-110314	-0.575317	1	Bovine
1184	REACTOME_RAS_ACTIVATION_UPON_CA2_INFLUX_THROUGH_NMDA_RECEPTOR_PTHID_R-HSA-442982	-0.595075	1	Bovine
1185	REACTOME_SIGNALING_BY_PDGFR_IN_DISEASE_PTHID_R-HSA-9671555	-0.608218	1	Bovine
1186	REACTOME_VEGFR2_MEDIATED_CELL_PROLIFERATION_PTHID_R-HSA-5218921	-0.610454	1	Bovine
1187	REACTOME_ROLE_OF_PHOSPHOLIPIDS_IN_PHAGOCYTOSIS_PTHID_R-HSA-2029485	-0.614816	1	Bovine
1188	REACTOME_ACTIVATION_OF_BAD_AND_TRANSLOCATION_TO_MITOCHONDRIA_PTHID_R-HSA-111447	-0.625404	1	Bovine
1189	REACTOME_DAP12_SIGNALING_PTHID_R-HSA-2424491	-0.632178	1	Bovine
1190	REACTOME_TGF_BETA_RECEPTOR_SIGNALING_IN_EMT_EPITHELIAL_TO_MESENCHYMAL_TRANSITION__PTHID_R-HSA-2173791	-0.638939	1	Bovine
1191	REACTOME_TRANSLESION_SYNTHESIS_BY_POLH_PTHID_R-HSA-110320	-0.642207	1	Bovine
1192	REACTOME_TRANSPORT_OF_MATURE_MRNAS_DERIVED_FROM_INTRONLESS_TRANSCRIPTS_PTHID_R-HSA-159234	-0.6569	1	Bovine
1193	REACTOME_ACTIVATION_OF_THE_PRE_REPLICATIVE_COMPLEX_PTHID_R-HSA-68962	-0.659071	1	Bovine
1194	HALLMARK_DNA_REPAIR	-0.672877	1	Bovine
1195	REACTOME_INFLAMMASOMES_PTHID_R-HSA-622312	-0.676318	1	Bovine
1196	REACTOME_TELOMERE_EXTENSION_BY_TELOMERASE_PTHID_R-HSA-171319	-0.677352	1	Bovine
1197	REACTOME_TRANSCRIPTION_OF_E2F_TARGETS_UNDER_NEGATIVE_CONTROL_BY_DREAM_COMPLEX_PTHID_R-HSA-1362277	-0.681131	1	Bovine
1198	REACTOME_HOMOLOGOUS_DNA_PAIRING_AND_STRAND_EXCHANGE_PTHID_R-HSA-5693579	-0.684797	1	Bovine
1199	REACTOME_SIGNALING_BY_NTRK2_TRKB__PTHID_R-HSA-9006115	-0.68483	1	Bovine
1200	REACTOME_NICOTINATE_METABOLISM_PTHID_R-HSA-196807	-0.685811	1	Bovine
1201	REACTOME_MRNA_DECAY_BY_3_TO_5_EXORIBONUCLEASE_PTHID_R-HSA-429958	-0.687555	1	Bovine
1202	REACTOME_INLB_MEDIATED_ENTRY_OF_LISTERIA_MONOCYTOGENES_INTO_HOST_CELL_PTHID_R-HSA-8875360	-0.687707	1	Bovine
1203	REACTOME_NOTCH1_INTRACELLULAR_DOMAIN_REGULATES_TRANSCRIPTION_PTHID_R-HSA-2122947	-0.68786	1	Bovine
1204	REACTOME_RECYCLING_PATHWAY_OF_L1_PTHID_R-HSA-437239	-0.687875	1	Bovine
1205	REACTOME_ION_TRANSPORT_BY_P_TYPE_ATPASES_PTHID_R-HSA-936837	-0.691564	1	Bovine
1206	REACTOME_TRANSCRIPTIONAL_REGULATION_OF_BROWN_AND_BEIGE_ADIPOCYTE_DIFFERENTIATION_BY_EBF2_PTHID_R-HSA-9844594	-0.707338	1	Bovine
1207	REACTOME_TRANSCRIPTIONAL_REGULATION_OF_BROWN_AND_BEIGE_ADIPOCYTE_DIFFERENTIATION_PTHID_R-HSA-9843743	-0.707338	1	Bovine
1208	REACTOME_MAPK_TARGETS_NUCLEAR_EVENTS_MEDIATED_BY_MAP_KINASES_PTHID_R-HSA-450282	-0.707557	1	Bovine
1209	REACTOME_PROCESSIVE_SYNTHESIS_ON_THE_LAGGING_STRAND_PTHID_R-HSA-69183	-0.709735	1	Bovine
1210	REACTOME_TRANSFERRIN_ENDOCYTOSIS_AND_RECYCLING_PTHID_R-HSA-917977	-0.71059	1	Bovine
1211	REACTOME_TRANSPORT_OF_MATURE_MRNA_DERIVED_FROM_AN_INTRONLESS_TRANSCRIPT_PTHID_R-HSA-159231	-0.713395	1	Bovine
1212	REACTOME_TRANSCRIPTION_OF_E2F_TARGETS_UNDER_NEGATIVE_CONTROL_BY_P107_RBL1_AND_P130_RBL2_IN_COMPLEX_WITH_HDAC1_PTHID_R-HSA-1362300	-0.713684	1	Bovine
1213	REACTOME_TNFR1_INDUCED_PROAPOPTOTIC_SIGNALING_PTHID_R-HSA-5357786	-0.719197	1	Bovine
1214	REACTOME_CONSTITUTIVE_SIGNALING_BY_AKT1_E17K_IN_CANCER_PTHID_R-HSA-5674400	-0.719588	1	Bovine
1215	REACTOME_SIGNALING_BY_ERBB2_ECD_MUTANTS_PTHID_R-HSA-9665348	-0.722212	1	Bovine
1216	REACTOME_POLO_LIKE_KINASE_MEDIATED_EVENTS_PTHID_R-HSA-156711	-0.724129	1	Bovine
1217	REACTOME_SYNTHESIS_OF_VERY_LONG_CHAIN_FATTY_ACYL_COAS_PTHID_R-HSA-75876	-0.724749	1	Bovine
1218	REACTOME_REGULATION_OF_SIGNALING_BY_CBL_PTHID_R-HSA-912631	-0.732413	1	Bovine
1219	REACTOME_TRANSPORT_OF_THE_SLBP_DEPENDANT_MATURE_MRNA_PTHID_R-HSA-159230	-0.73313	1	Bovine
1220	REACTOME_CDC42_GTPASE_CYCLE_PTHID_R-HSA-9013148	-0.733728	1	Bovine
1221	REACTOME_RHOU_GTPASE_CYCLE_PTHID_R-HSA-9013420	-0.735053	1	Bovine
1222	REACTOME_PRESYNAPTIC_PHASE_OF_HOMOLOGOUS_DNA_PAIRING_AND_STRAND_EXCHANGE_PTHID_R-HSA-5693616	-0.742829	1	Bovine
1223	REACTOME_ACYL_CHAIN_REMODELLING_OF_PC_PTHID_R-HSA-1482788	-0.748204	1	Bovine
1224	REACTOME_N_GLYCAN_ANTENNAE_ELONGATION_IN_THE_MEDIAL_TRANS_GOLGI_PTHID_R-HSA-975576	-0.75525	1	Bovine
1225	REACTOME_TRNA_MODIFICATION_IN_THE_NUCLEUS_AND_CYTOSOL_PTHID_R-HSA-6782315	-0.758354	1	Bovine
1226	REACTOME_SIGNALING_BY_CYTOSOLIC_FGFR1_FUSION_MUTANTS_PTHID_R-HSA-1839117	-0.760139	1	Bovine
1227	REACTOME_TP53_REGULATES_TRANSCRIPTION_OF_GENES_INVOLVED_IN_CYTOCHROME_C_RELEASE_PTHID_R-HSA-6803204	-0.760428	1	Bovine
1228	REACTOME_TRANSCRIPTIONAL_REGULATION_BY_E2F6_PTHID_R-HSA-8953750	-0.760485	1	Bovine
1229	REACTOME_TNF_SIGNALING_PTHID_R-HSA-75893	-0.770762	1	Bovine
1230	REACTOME_FORMATION_OF_THE_CANONICAL_BAF_CBAF_COMPLEX_PTHID_R-HSA-9933937	-0.771585	1	Bovine
1231	REACTOME_LAGGING_STRAND_SYNTHESIS_PTHID_R-HSA-69186	-0.772715	1	Bovine
1232	REACTOME_CLATHRIN_MEDIATED_ENDOCYTOSIS_PTHID_R-HSA-8856828	-0.790331	1	Bovine
1233	REACTOME_INSULIN_RECEPTOR_RECYCLING_PTHID_R-HSA-77387	-0.790349	1	Bovine
1234	REACTOME_TRANSPORT_OF_THE_SLBP_INDEPENDENT_MATURE_MRNA_PTHID_R-HSA-159227	-0.796257	1	Bovine
1235	REACTOME_INOSITOL_PHOSPHATE_METABOLISM_PTHID_R-HSA-1483249	-0.796577	1	Bovine
1236	REACTOME_DARPP_32_EVENTS_PTHID_R-HSA-180024	-0.798113	1	Bovine
1237	REACTOME_PKR_MEDIATED_SIGNALING_PTHID_R-HSA-9833482	-0.801843	1	Bovine
1238	REACTOME_MITOCHONDRIAL_CALCIUM_ION_TRANSPORT_PTHID_R-HSA-8949215	-0.80399	1	Bovine
1239	HALLMARK_MITOTIC_SPINDLE	-0.807063	1	Bovine
1240	REACTOME_VEGFA_VEGFR2_PATHWAY_PTHID_R-HSA-4420097	-0.807549	1	Bovine
1241	REACTOME_ACTIVATION_OF_NMDA_RECEPTORS_AND_POSTSYNAPTIC_EVENTS_PTHID_R-HSA-442755	-0.807845	1	Bovine
1242	REACTOME_MYD88_MAL_TIRAP_CASCADE_INITIATED_ON_PLASMA_MEMBRANE_PTHID_R-HSA-166058	-0.810547	1	Bovine
1243	REACTOME_TOLL_LIKE_RECEPTOR_2_TLR2_CASCADE_PTHID_R-HSA-181438	-0.810547	1	Bovine
1244	REACTOME_TOLL_LIKE_RECEPTOR_TLR1_TLR2_CASCADE_PTHID_R-HSA-168179	-0.810547	1	Bovine
1245	REACTOME_TOLL_LIKE_RECEPTOR_TLR6_TLR2_CASCADE_PTHID_R-HSA-168188	-0.810547	1	Bovine
1246	REACTOME_PROTEIN_METHYLATION_PTHID_R-HSA-8876725	-0.812677	1	Bovine
1247	REACTOME_SPRY_REGULATION_OF_FGF_SIGNALING_PTHID_R-HSA-1295596	-0.812723	1	Bovine
1248	REACTOME_RNA_POLYMERASE_II_TRANSCRIPTION_TERMINATION_PTHID_R-HSA-73856	-0.815977	1	Bovine
1249	REACTOME_RHOA_GTPASE_CYCLE_PTHID_R-HSA-8980692	-0.816539	1	Bovine
1250	REACTOME_SULFUR_AMINO_ACID_METABOLISM_PTHID_R-HSA-1614635	-0.81881	1	Bovine
1251	REACTOME_RAC2_GTPASE_CYCLE_PTHID_R-HSA-9013404	-0.823313	1	Bovine
1252	REACTOME_MYD88_CASCADE_INITIATED_ON_PLASMA_MEMBRANE_PTHID_R-HSA-975871	-0.826318	1	Bovine
1253	REACTOME_TOLL_LIKE_RECEPTOR_10_TLR10_CASCADE_PTHID_R-HSA-168142	-0.826318	1	Bovine
1254	REACTOME_TOLL_LIKE_RECEPTOR_5_TLR5_CASCADE_PTHID_R-HSA-168176	-0.826318	1	Bovine
1255	REACTOME_SMAD2_SMAD3_SMAD4_HETEROTRIMER_REGULATES_TRANSCRIPTION_PTHID_R-HSA-2173796	-0.826656	1	Bovine
1256	HALLMARK_FATTY_ACID_METABOLISM	-0.83717	1	Bovine
1257	REACTOME_DNA_REPAIR_PTHID_R-HSA-73894	-0.83793	1	Bovine
1258	REACTOME_NEGATIVE_REGULATION_OF_MET_ACTIVITY_PTHID_R-HSA-6807004	-0.841053	1	Bovine
1259	REACTOME_SYNTHESIS_OF_PIPS_AT_THE_PLASMA_MEMBRANE_PTHID_R-HSA-1660499	-0.84125	1	Bovine
1260	REACTOME_FATTY_ACID_METABOLISM_PTHID_R-HSA-8978868	-0.84726	1	Bovine
1261	HALLMARK_NOTCH_SIGNALING	-0.85069	1	Bovine
1262	REACTOME_PROCESSING_OF_CAPPED_INTRON_CONTAINING_PRE_MRNA_PTHID_R-HSA-72203	-0.851191	1	Bovine
1263	REACTOME_CYTOPROTECTION_BY_HMOX1_PTHID_R-HSA-9707564	-0.854249	1	Bovine
1264	REACTOME_REGULATED_NECROSIS_PTHID_R-HSA-5218859	-0.861792	1	Bovine
1265	REACTOME_MAP2K_AND_MAPK_ACTIVATION_PTHID_R-HSA-5674135	-0.867619	1	Bovine
1266	REACTOME_FORMATION_OF_TC_NER_PRE_INCISION_COMPLEX_PTHID_R-HSA-6781823	-0.869882	1	Bovine
1267	REACTOME_REGULATION_OF_MITF_M_DEPENDENT_GENES_INVOLVED_IN_PIGMENTATION_PTHID_R-HSA-9824585	-0.870271	1	Bovine
1268	REACTOME_HDR_THROUGH_HOMOLOGOUS_RECOMBINATION_HRR__PTHID_R-HSA-5685942	-0.874225	1	Bovine
1269	REACTOME_PYRUVATE_METABOLISM_PTHID_R-HSA-70268	-0.875591	1	Bovine
1270	REACTOME_CONSTITUTIVE_SIGNALING_BY_NOTCH1_HD_PEST_DOMAIN_MUTANTS_PTHID_R-HSA-2894862	-0.875905	1	Bovine
1271	REACTOME_CONSTITUTIVE_SIGNALING_BY_NOTCH1_PEST_DOMAIN_MUTANTS_PTHID_R-HSA-2644606	-0.875905	1	Bovine
1272	REACTOME_SIGNALING_BY_NOTCH1_HD_PEST_DOMAIN_MUTANTS_IN_CANCER_PTHID_R-HSA-2894858	-0.875905	1	Bovine
1273	REACTOME_SIGNALING_BY_NOTCH1_IN_CANCER_PTHID_R-HSA-2644603	-0.875905	1	Bovine
1274	REACTOME_SIGNALING_BY_NOTCH1_PEST_DOMAIN_MUTANTS_IN_CANCER_PTHID_R-HSA-2644602	-0.875905	1	Bovine
1275	REACTOME_RESPIRATORY_SYNCYTIAL_VIRUS_INFECTION_PATHWAY_PTHID_R-HSA-9820952	-0.885029	1	Bovine
1276	REACTOME_COPI_DEPENDENT_GOLGI_TO_ER_RETROGRADE_TRAFFIC_PTHID_R-HSA-6811434	-0.894378	1	Bovine
1277	REACTOME_ANTIGEN_PROCESSING_UBIQUITINATION_PROTEASOME_DEGRADATION_PTHID_R-HSA-983168	-0.904732	1	Bovine
1278	REACTOME_G2_M_CHECKPOINTS_PTHID_R-HSA-69481	-0.905758	1	Bovine
1279	REACTOME_PTEN_REGULATION_PTHID_R-HSA-6807070	-0.908513	1	Bovine
1280	REACTOME_METABOLISM_OF_CARBOHYDRATES_AND_CARBOHYDRATE_DERIVATIVES_PTHID_R-HSA-71387	-0.935936	1	Bovine

## Sheet: Horse_2 hpi_Pathways
	term_raw	NES	padj	species
1	HALLMARK_TNFA_SIGNALING_VIA_NFKB	2.94046	2.87577e-08	Equine
2	REACTOME_RRNA_PROCESSING_IN_THE_NUCLEUS_AND_CYTOSOL_PTHID_R-HSA-8868773	2.23405	2.87577e-08	Equine
3	REACTOME_MAJOR_PATHWAY_OF_RRNA_PROCESSING_IN_THE_NUCLEOLUS_AND_CYTOSOL_PTHID_R-HSA-6791226	2.21174	2.87577e-08	Equine
4	REACTOME_RRNA_PROCESSING_PTHID_R-HSA-72312	2.19439	2.87577e-08	Equine
5	REACTOME_MITOTIC_PROMETAPHASE_PTHID_R-HSA-68877	-2.13769	2.87577e-08	Equine
6	HALLMARK_EPITHELIAL_MESENCHYMAL_TRANSITION	2.18372	4.7277e-08	Equine
7	REACTOME_PROCESSING_OF_CAPPED_INTRON_CONTAINING_PRE_MRNA_PTHID_R-HSA-72203	2.04835	4.7277e-08	Equine
8	REACTOME_RRNA_MODIFICATION_IN_THE_NUCLEUS_AND_CYTOSOL_PTHID_R-HSA-6790901	2.33555	1.50795e-07	Equine
9	HALLMARK_MITOTIC_SPINDLE	-2.05695	2.33931e-07	Equine
10	REACTOME_MRNA_SPLICING_PTHID_R-HSA-72172	2.08228	4.23142e-07	Equine
11	REACTOME_MRNA_SPLICING_MAJOR_PATHWAY_PTHID_R-HSA-72163	2.08152	1.32128e-06	Equine
12	HALLMARK_HYPOXIA	2.08606	1.73756e-06	Equine
13	REACTOME_NUCLEAR_EVENTS_KINASE_AND_TRANSCRIPTION_FACTOR_ACTIVATION__PTHID_R-HSA-198725	2.2966	2.96012e-06	Equine
14	REACTOME_RESOLUTION_OF_SISTER_CHROMATID_COHESION_PTHID_R-HSA-2500257	-2.13492	2.96012e-06	Equine
15	REACTOME_SIGNALING_BY_NTRK1_TRKA__PTHID_R-HSA-187037	2.18321	3.2336e-06	Equine
16	REACTOME_SIGNALING_BY_NTRKS_PTHID_R-HSA-166520	2.1501	3.2336e-06	Equine
17	REACTOME_TRANSLATION_PTHID_R-HSA-72766	1.88374	3.2336e-06	Equine
18	REACTOME_MITOTIC_SPINDLE_CHECKPOINT_PTHID_R-HSA-69618	-2.1296	3.2336e-06	Equine
19	REACTOME_AMPLIFICATION_OF_SIGNAL_FROM_THE_KINETOCHORES_PTHID_R-HSA-141424	-2.14765	4.36761e-06	Equine
20	REACTOME_AMPLIFICATION_OF_SIGNAL_FROM_UNATTACHED_KINETOCHORES_VIA_A_MAD2_INHIBITORY_SIGNAL_PTHID_R-HSA-141444	-2.14765	4.36761e-06	Equine
21	HALLMARK_INFLAMMATORY_RESPONSE	2.10199	4.46914e-06	Equine
22	REACTOME_EML4_AND_NUDC_IN_MITOTIC_SPINDLE_FORMATION_PTHID_R-HSA-9648025	-2.10047	4.77151e-06	Equine
23	REACTOME_SIGNALING_BY_INTERLEUKINS_PTHID_R-HSA-449147	1.81037	5.34025e-06	Equine
24	REACTOME_KINESINS_PTHID_R-HSA-983189	-2.20473	7.06706e-06	Equine
25	REACTOME_SIGNALING_BY_RECEPTOR_TYROSINE_KINASES_PTHID_R-HSA-9006934	1.77271	7.30716e-06	Equine
26	HALLMARK_IL2_STAT5_SIGNALING	2.00457	1.1514e-05	Equine
27	REACTOME_M_PHASE_PTHID_R-HSA-68886	-1.74823	1.1514e-05	Equine
28	REACTOME_NGF_STIMULATED_TRANSCRIPTION_PTHID_R-HSA-9031628	2.23828	1.74443e-05	Equine
29	HALLMARK_MYC_TARGETS_V1	1.92803	1.74443e-05	Equine
30	HALLMARK_MYC_TARGETS_V2	2.20492	2.11861e-05	Equine
31	REACTOME_CELL_CYCLE_MITOTIC_PTHID_R-HSA-69278	-1.61201	2.37425e-05	Equine
32	HALLMARK_G2M_CHECKPOINT	-1.85614	2.43866e-05	Equine
33	REACTOME_RHO_GTPASE_EFFECTORS_PTHID_R-HSA-195258	-1.78442	2.82448e-05	Equine
34	HALLMARK_UV_RESPONSE_UP	1.98171	6.50453e-05	Equine
35	REACTOME_RHO_GTPASES_ACTIVATE_FORMINS_PTHID_R-HSA-5663220	-1.92576	8.67825e-05	Equine
36	REACTOME_SEPARATION_OF_SISTER_CHROMATIDS_PTHID_R-HSA-2467813	-1.8453	0.000126804	Equine
37	REACTOME_L13A_MEDIATED_TRANSLATIONAL_SILENCING_OF_CERULOPLASMIN_EXPRESSION_PTHID_R-HSA-156827	1.99445	0.000137004	Equine
38	REACTOME_ANCHORING_OF_THE_BASAL_BODY_TO_THE_PLASMA_MEMBRANE_PTHID_R-HSA-5620912	-1.94468	0.000151934	Equine
39	REACTOME_GTP_HYDROLYSIS_AND_JOINING_OF_THE_60S_RIBOSOMAL_SUBUNIT_PTHID_R-HSA-72706	1.98996	0.000180907	Equine
40	HALLMARK_KRAS_SIGNALING_UP	1.9309	0.000210275	Equine
41	REACTOME_CAP_DEPENDENT_TRANSLATION_INITIATION_PTHID_R-HSA-72737	1.98442	0.000213612	Equine
42	REACTOME_EUKARYOTIC_TRANSLATION_INITIATION_PTHID_R-HSA-72613	1.98442	0.000213612	Equine
43	REACTOME_CYCLIN_A_B1_B2_ASSOCIATED_EVENTS_DURING_G2_M_TRANSITION_PTHID_R-HSA-69273	-2.08246	0.000213612	Equine
44	REACTOME_MITOTIC_ANAPHASE_PTHID_R-HSA-68882	-1.76357	0.000273255	Equine
45	REACTOME_MITOTIC_METAPHASE_AND_ANAPHASE_PTHID_R-HSA-2555396	-1.74759	0.000327	Equine
46	REACTOME_RIBOSOME_ASSOCIATED_QUALITY_CONTROL_PTHID_R-HSA-9948299	1.87999	0.000349177	Equine
47	HALLMARK_UNFOLDED_PROTEIN_RESPONSE	1.96322	0.000359357	Equine
48	REACTOME_ASPARAGINE_N_LINKED_GLYCOSYLATION_PTHID_R-HSA-446203	1.73627	0.000430527	Equine
49	REACTOME_AURKA_ACTIVATION_BY_TPX2_PTHID_R-HSA-8854518	-1.96184	0.000430527	Equine
50	REACTOME_FORMATION_OF_A_POOL_OF_FREE_40S_SUBUNITS_PTHID_R-HSA-72689	1.9354	0.00047284	Equine
51	REACTOME_FACTORS_INVOLVED_IN_MEGAKARYOCYTE_DEVELOPMENT_AND_PLATELET_PRODUCTION_PTHID_R-HSA-983231	-1.87138	0.000503817	Equine
52	REACTOME_SRP_DEPENDENT_COTRANSLATIONAL_PROTEIN_TARGETING_TO_MEMBRANE_PTHID_R-HSA-1799339	1.93924	0.000543201	Equine
53	REACTOME_ZNF598_AND_THE_RIBOSOME_ASSOCIATED_QUALITY_TRIGGER_RQT_COMPLEX_DISSOCIATE_A_RIBOSOME_STALLED_ON_A_NO_GO_MRNA_PTHID_R-HSA-9954716	1.91602	0.000625328	Equine
54	HALLMARK_COMPLEMENT	1.8313	0.000763564	Equine
55	REACTOME_PEPTIDE_LIGAND_BINDING_RECEPTORS_PTHID_R-HSA-375276	2.01602	0.000827433	Equine
56	REACTOME_INTERLEUKIN_4_AND_INTERLEUKIN_13_SIGNALING_PTHID_R-HSA-6785807	1.94242	0.000957088	Equine
57	REACTOME_INTERLEUKIN_10_SIGNALING_PTHID_R-HSA-6783783	2.02934	0.000993396	Equine
58	HALLMARK_IL6_JAK_STAT3_SIGNALING	1.96287	0.000993396	Equine
59	HALLMARK_P53_PATHWAY	1.74762	0.00103533	Equine
60	REACTOME_PELO_HBS1L_AND_ABCE1_DISSOCIATE_A_RIBOSOME_ON_A_NON_STOP_MRNA_PTHID_R-HSA-9954714	1.89778	0.00115804	Equine
61	REACTOME_INFLUENZA_VIRAL_RNA_TRANSCRIPTION_AND_REPLICATION_PTHID_R-HSA-168273	1.84154	0.00123803	Equine
62	REACTOME_NONSENSE_MEDIATED_DECAY_NMD_INDEPENDENT_OF_THE_EXON_JUNCTION_COMPLEX_EJC__PTHID_R-HSA-975956	1.87012	0.00132968	Equine
63	REACTOME_REGULATION_OF_PLK1_ACTIVITY_AT_G2_M_TRANSITION_PTHID_R-HSA-2565942	-1.83458	0.00153517	Equine
64	REACTOME_VIRAL_MRNA_TRANSLATION_PTHID_R-HSA-192823	1.89049	0.00167839	Equine
65	REACTOME_G2_M_TRANSITION_PTHID_R-HSA-69275	-1.68218	0.00167839	Equine
66	REACTOME_EUKARYOTIC_TRANSLATION_TERMINATION_PTHID_R-HSA-72764	1.86744	0.00171227	Equine
67	REACTOME_TRANSPORT_OF_MATURE_TRANSCRIPT_TO_CYTOPLASM_PTHID_R-HSA-72202	1.89437	0.0017213	Equine
68	REACTOME_EUKARYOTIC_TRANSLATION_ELONGATION_PTHID_R-HSA-156842	1.89409	0.0017213	Equine
69	REACTOME_PEPTIDE_CHAIN_ELONGATION_PTHID_R-HSA-156902	1.88139	0.00179352	Equine
70	REACTOME_MITOCHONDRIAL_TRANSLATION_ELONGATION_PTHID_R-HSA-5389840	1.90016	0.0019364	Equine
71	HALLMARK_E2F_TARGETS	-1.65099	0.0019364	Equine
72	REACTOME_LOSS_OF_NLP_FROM_MITOTIC_CENTROSOMES_PTHID_R-HSA-380259	-1.85397	0.00203345	Equine
73	REACTOME_LOSS_OF_PROTEINS_REQUIRED_FOR_INTERPHASE_MICROTUBULE_ORGANIZATION_FROM_THE_CENTROSOME_PTHID_R-HSA-380284	-1.85397	0.00203345	Equine
74	REACTOME_TRANSPORT_OF_MATURE_MRNA_DERIVED_FROM_AN_INTRON_CONTAINING_TRANSCRIPT_PTHID_R-HSA-159236	1.85204	0.00302702	Equine
75	REACTOME_CILIUM_ASSEMBLY_PTHID_R-HSA-5617833	-1.6354	0.00302702	Equine
76	HALLMARK_ESTROGEN_RESPONSE_EARLY	1.70945	0.00308694	Equine
77	REACTOME_NUCLEAR_RECEPTOR_TRANSCRIPTION_PATHWAY_PTHID_R-HSA-383280	1.97526	0.0036111	Equine
78	HALLMARK_MTORC1_SIGNALING	1.64918	0.00380065	Equine
79	REACTOME_CLASS_A_1_RHODOPSIN_LIKE_RECEPTORS__PTHID_R-HSA-373076	1.85214	0.00380762	Equine
80	HALLMARK_ALLOGRAFT_REJECTION	1.78261	0.00383349	Equine
81	REACTOME_FORMATION_OF_RNA_POL_II_ELONGATION_COMPLEX_PTHID_R-HSA-112382	1.87697	0.00396017	Equine
82	REACTOME_RNA_POLYMERASE_II_TRANSCRIPTION_ELONGATION_PTHID_R-HSA-75955	1.87697	0.00396017	Equine
83	REACTOME_MITOCHONDRIAL_RIBOSOME_ASSOCIATED_QUALITY_CONTROL_PTHID_R-HSA-9937383	1.83171	0.00396017	Equine
84	HALLMARK_ANGIOGENESIS	1.95582	0.00446335	Equine
85	REACTOME_SIGNALING_BY_ROBO_RECEPTORS_PTHID_R-HSA-376176	1.65349	0.00458057	Equine
86	REACTOME_MITOTIC_G2_G2_M_PHASES_PTHID_R-HSA-453274	-1.63563	0.00458057	Equine
87	REACTOME_MITOCHONDRIAL_TRANSLATION_INITIATION_PTHID_R-HSA-5368286	1.83165	0.00538392	Equine
88	REACTOME_RNA_POLYMERASE_I_TRANSCRIPTION_TERMINATION_PTHID_R-HSA-73863	1.90273	0.00588968	Equine
89	REACTOME_REGULATION_OF_EXPRESSION_OF_SLITS_AND_ROBOS_PTHID_R-HSA-9010553	1.69277	0.00588968	Equine
90	REACTOME_RESPONSE_OF_EIF2AK4_GCN2_TO_AMINO_ACID_DEFICIENCY_PTHID_R-HSA-9633012	1.77118	0.00782329	Equine
91	REACTOME_TRANSLATION_INITIATION_COMPLEX_FORMATION_PTHID_R-HSA-72649	1.84949	0.00790991	Equine
92	REACTOME_INFLUENZA_INFECTION_PTHID_R-HSA-168255	1.67044	0.00842164	Equine
93	REACTOME_CENTROSOME_MATURATION_PTHID_R-HSA-380287	-1.72833	0.0101206	Equine
94	REACTOME_RECRUITMENT_OF_MITOTIC_CENTROSOME_PROTEINS_AND_COMPLEXES_PTHID_R-HSA-380270	-1.72833	0.0101206	Equine
95	REACTOME_CELL_CYCLE_CHECKPOINTS_PTHID_R-HSA-69620	-1.48203	0.0104265	Equine
96	REACTOME_RECRUITMENT_OF_NUMA_TO_MITOTIC_CENTROSOMES_PTHID_R-HSA-380320	-1.71863	0.0110752	Equine
97	REACTOME_RIBOSOMAL_SCANNING_AND_START_CODON_RECOGNITION_PTHID_R-HSA-72702	1.83406	0.0112266	Equine
98	REACTOME_ORGANELLE_BIOGENESIS_AND_MAINTENANCE_PTHID_R-HSA-1852241	-1.50208	0.0112266	Equine
99	REACTOME_POLO_LIKE_KINASE_MEDIATED_EVENTS_PTHID_R-HSA-156711	-1.86498	0.0112266	Equine
100	REACTOME_MITOCHONDRIAL_TRANSLATION_TERMINATION_PTHID_R-HSA-5419276	1.75964	0.0116791	Equine
101	REACTOME_TRANSCRIPTIONAL_REGULATION_BY_RUNX3_PTHID_R-HSA-8878159	1.73829	0.0116791	Equine
102	REACTOME_DEPOSITION_OF_NEW_CENPA_CONTAINING_NUCLEOSOMES_AT_THE_CENTROMERE_PTHID_R-HSA-606279	-1.79994	0.0121478	Equine
103	REACTOME_NUCLEOSOME_ASSEMBLY_PTHID_R-HSA-774815	-1.79994	0.0121478	Equine
104	REACTOME_ACTIVATION_OF_THE_MRNA_UPON_BINDING_OF_THE_CAP_BINDING_COMPLEX_AND_EIFS_AND_SUBSEQUENT_BINDING_TO_43S_PTHID_R-HSA-72662	1.82459	0.012373	Equine
105	REACTOME_SELENOAMINO_ACID_METABOLISM_PTHID_R-HSA-2408522	1.69191	0.012373	Equine
106	REACTOME_RIBOSOME_QUALITY_CONTROL_RQC_COMPLEX_EXTRACTS_AND_DEGRADES_NASCENT_PEPTIDE_PTHID_R-HSA-9954709	1.72149	0.01368	Equine
107	REACTOME_COPI_DEPENDENT_GOLGI_TO_ER_RETROGRADE_TRAFFIC_PTHID_R-HSA-6811434	-1.6827	0.0141204	Equine
108	REACTOME_RNA_POLYMERASE_II_TRANSCRIPTION_TERMINATION_PTHID_R-HSA-73856	1.79182	0.0145844	Equine
109	HALLMARK_COAGULATION	1.72759	0.0146913	Equine
110	REACTOME_TRNA_PROCESSING_PTHID_R-HSA-72306	1.68537	0.0160141	Equine
111	REACTOME_MRNA_3_END_PROCESSING_PTHID_R-HSA-72187	1.79862	0.0184235	Equine
112	HALLMARK_OXIDATIVE_PHOSPHORYLATION	1.56773	0.0184235	Equine
113	REACTOME_NCAM_SIGNALING_FOR_NEURITE_OUT_GROWTH_PTHID_R-HSA-375165	1.80879	0.0187634	Equine
114	REACTOME_MITOCHONDRIAL_TRANSLATION_PTHID_R-HSA-5368287	1.70033	0.0187634	Equine
115	REACTOME_NONSENSE_MEDIATED_DECAY_NMD_ENHANCED_BY_THE_EXON_JUNCTION_COMPLEX_EJC__PTHID_R-HSA-975957	1.662	0.0187634	Equine
116	REACTOME_NONSENSE_MEDIATED_DECAY_NMD__PTHID_R-HSA-927802	1.662	0.0187634	Equine
117	REACTOME_HIV_INFECTION_PTHID_R-HSA-162906	1.53576	0.0194002	Equine
118	REACTOME_GPCR_LIGAND_BINDING_PTHID_R-HSA-500792	1.61257	0.0200823	Equine
119	REACTOME_PIP3_ACTIVATES_AKT_SIGNALING_PTHID_R-HSA-1257604	1.52719	0.0200823	Equine
120	REACTOME_TRANSPORT_TO_THE_GOLGI_AND_SUBSEQUENT_MODIFICATION_PTHID_R-HSA-948021	1.60563	0.02009	Equine
121	REACTOME_OXYGEN_DEPENDENT_PROLINE_HYDROXYLATION_OF_HYPOXIA_INDUCIBLE_FACTOR_ALPHA_PTHID_R-HSA-1234176	1.77247	0.0202007	Equine
122	REACTOME_CELLULAR_RESPONSE_TO_HYPOXIA_PTHID_R-HSA-1234174	1.76499	0.0202007	Equine
123	REACTOME_GPCR_DOWNSTREAM_SIGNALLING_PTHID_R-HSA-388396	1.47375	0.0202007	Equine
124	REACTOME_SIGNALING_BY_GPCR_PTHID_R-HSA-372790	1.45929	0.0202007	Equine
125	REACTOME_MHC_CLASS_II_ANTIGEN_PRESENTATION_PTHID_R-HSA-2132295	-1.63981	0.0216576	Equine
126	REACTOME_UNFOLDED_PROTEIN_RESPONSE_UPR__PTHID_R-HSA-381119	1.69171	0.0216915	Equine
127	REACTOME_SPOP_MEDIATED_PROTEASOMAL_DEGRADATION_OF_PD_L1_CD274__PTHID_R-HSA-9929491	1.77766	0.0232378	Equine
128	REACTOME_RNA_POLYMERASE_I_TRANSCRIPTION_INITIATION_PTHID_R-HSA-73762	1.7848	0.0234316	Equine
129	REACTOME_FORMATION_OF_THE_TERNARY_COMPLEX_AND_SUBSEQUENTLY_THE_43S_COMPLEX_PTHID_R-HSA-72695	1.77735	0.0235813	Equine
130	REACTOME_SELENOCYSTEINE_SYNTHESIS_PTHID_R-HSA-2408557	1.6826	0.0239116	Equine
131	REACTOME_FORMATION_OF_HIV_ELONGATION_COMPLEX_IN_THE_ABSENCE_OF_HIV_TAT_PTHID_R-HSA-167152	1.7774	0.0258365	Equine
132	REACTOME_FORMATION_OF_HIV_1_ELONGATION_COMPLEX_CONTAINING_HIV_1_TAT_PTHID_R-HSA-167200	1.78515	0.0260822	Equine
133	REACTOME_HIV_TRANSCRIPTION_ELONGATION_PTHID_R-HSA-167169	1.78515	0.0260822	Equine
134	REACTOME_TAT_MEDIATED_ELONGATION_OF_THE_HIV_1_TRANSCRIPT_PTHID_R-HSA-167246	1.78515	0.0260822	Equine
135	REACTOME_MRNA_SPLICING_MINOR_PATHWAY_PTHID_R-HSA-72165	1.75723	0.0272148	Equine
136	HALLMARK_TGF_BETA_SIGNALING	1.73479	0.0281333	Equine
137	REACTOME_GOLGI_TO_ER_RETROGRADE_TRANSPORT_PTHID_R-HSA-8856688	-1.56961	0.0281333	Equine
138	REACTOME_FORMATION_OF_TC_NER_PRE_INCISION_COMPLEX_PTHID_R-HSA-6781823	1.73831	0.0292796	Equine
139	REACTOME_PERK_REGULATES_GENE_EXPRESSION_PTHID_R-HSA-381042	1.77398	0.0317387	Equine
140	REACTOME_G_ALPHA_I_SIGNALLING_EVENTS_PTHID_R-HSA-418594	1.58176	0.0317387	Equine
141	REACTOME_REGULATION_OF_RUNX3_EXPRESSION_AND_ACTIVITY_PTHID_R-HSA-8941858	1.74108	0.0342916	Equine
142	REACTOME_DISORDERS_OF_TRANSMEMBRANE_TRANSPORTERS_PTHID_R-HSA-5619115	1.59856	0.0348122	Equine
143	HALLMARK_GLYCOLYSIS	1.50786	0.0361639	Equine
144	REACTOME_DISEASES_OF_GLYCOSYLATION_PTHID_R-HSA-3781865	1.59622	0.0376089	Equine
145	REACTOME_NIK_NONCANONICAL_NF_KB_SIGNALING_PTHID_R-HSA-5676590	1.72737	0.0378128	Equine
146	REACTOME_METABOLISM_OF_CARBOHYDRATES_AND_CARBOHYDRATE_DERIVATIVES_PTHID_R-HSA-71387	1.46414	0.0378128	Equine
147	REACTOME_AUF1_HNRNP_D0_BINDS_AND_DESTABILIZES_MRNA_PTHID_R-HSA-450408	1.73432	0.0400443	Equine
148	REACTOME_DECTIN_1_MEDIATED_NONCANONICAL_NF_KB_SIGNALING_PTHID_R-HSA-5607761	1.71473	0.0414686	Equine
149	REACTOME_PROTEASOME_ASSEMBLY_PTHID_R-HSA-9907900	1.70099	0.0416455	Equine
150	REACTOME_SARS_COV_2_MODULATES_HOST_TRANSLATION_MACHINERY_PTHID_R-HSA-9754678	1.71463	0.0419297	Equine
151	REACTOME_VIF_MEDIATED_DEGRADATION_OF_APOBEC3G_PTHID_R-HSA-180585	1.73195	0.0423308	Equine
152	REACTOME_ER_TO_GOLGI_ANTEROGRADE_TRANSPORT_PTHID_R-HSA-199977	1.54873	0.0435322	Equine
153	REACTOME_GSK3B_AND_BTRC_CUL1_MEDIATED_DEGRADATION_OF_NFE2L2_PTHID_R-HSA-9762114	1.72026	0.0450656	Equine
154	REACTOME_NPAS4_REGULATES_EXPRESSION_OF_TARGET_GENES_PTHID_R-HSA-9768919	1.76376	0.046002	Equine
155	REACTOME_UBIQUITIN_DEPENDENT_DEGRADATION_OF_CYCLIN_D_PTHID_R-HSA-75815	1.72276	0.0467767	Equine
156	REACTOME_HEDGEHOG_LIGAND_BIOGENESIS_PTHID_R-HSA-5358346	1.69407	0.0467767	Equine
157	REACTOME_DISEASES_OF_METABOLISM_PTHID_R-HSA-5668914	1.47656	0.0472004	Equine
158	REACTOME_REGULATION_OF_ACTIVATED_PAK_2P34_BY_PROTEASOME_MEDIATED_DEGRADATION_PTHID_R-HSA-211733	1.7048	0.0508928	Equine
159	REACTOME_HH_MUTANTS_ARE_DEGRADED_BY_ERAD_PTHID_R-HSA-5362768	1.70272	0.0508928	Equine
160	REACTOME_TRANSCRIPTIONAL_REGULATION_BY_RUNX1_PTHID_R-HSA-8878171	1.50128	0.0509897	Equine
161	HALLMARK_UV_RESPONSE_DN	1.52178	0.0526077	Equine
162	REACTOME_TOLL_LIKE_RECEPTOR_3_TLR3_CASCADE_PTHID_R-HSA-168164	1.56698	0.0547356	Equine
163	REACTOME_REGULATION_OF_ORNITHINE_DECARBOXYLASE_ODC__PTHID_R-HSA-350562	1.69572	0.0548354	Equine
164	REACTOME_MYD88_INDEPENDENT_TLR4_CASCADE_PTHID_R-HSA-166166	1.56572	0.0548354	Equine
165	REACTOME_TRIF_TICAM1_MEDIATED_TLR4_SIGNALING_PTHID_R-HSA-937061	1.56572	0.0548354	Equine
166	REACTOME_HH_MUTANTS_ABROGATE_LIGAND_SECRETION_PTHID_R-HSA-5387390	1.68383	0.0569077	Equine
167	REACTOME_REGULATION_OF_PD_L1_CD274_TRANSCRIPTION_PTHID_R-HSA-9909649	1.63241	0.0587298	Equine
168	REACTOME_MRNA_DECAY_BY_3_TO_5_EXORIBONUCLEASE_PTHID_R-HSA-429958	1.73108	0.0661303	Equine
169	REACTOME_INTERFERON_SIGNALING_PTHID_R-HSA-913531	1.43659	0.0663644	Equine
170	REACTOME_ATF4_ACTIVATES_GENES_IN_RESPONSE_TO_ENDOPLASMIC_RETICULUM_STRESS_PTHID_R-HSA-380994	1.70951	0.0666993	Equine
171	REACTOME_VPU_MEDIATED_DEGRADATION_OF_CD4_PTHID_R-HSA-180534	1.66988	0.0674977	Equine
172	REACTOME_DEGRADATION_OF_AXIN_PTHID_R-HSA-4641257	1.66884	0.068318	Equine
173	REACTOME_AUTODEGRADATION_OF_THE_E3_UBIQUITIN_LIGASE_COP1_PTHID_R-HSA-349425	1.67105	0.0685482	Equine
174	REACTOME_B_WICH_COMPLEX_POSITIVELY_REGULATES_RRNA_EXPRESSION_PTHID_R-HSA-5250924	1.63706	0.0685482	Equine
175	REACTOME_INTRACELLULAR_SIGNALING_BY_SECOND_MESSENGERS_PTHID_R-HSA-9006925	1.39926	0.0685482	Equine
176	REACTOME_SUMOYLATION_OF_INTRACELLULAR_RECEPTORS_PTHID_R-HSA-4090294	1.70615	0.0688888	Equine
177	REACTOME_GLYCOSAMINOGLYCAN_METABOLISM_PTHID_R-HSA-1630316	1.53464	0.0702661	Equine
178	REACTOME_POSITIVE_EPIGENETIC_REGULATION_OF_RRNA_EXPRESSION_PTHID_R-HSA-5250913	1.59547	0.0705027	Equine
179	REACTOME_GLI3_IS_PROCESSED_TO_GLI3R_BY_THE_PROTEASOME_PTHID_R-HSA-5610785	1.64339	0.0721652	Equine
180	REACTOME_LATE_PHASE_OF_HIV_LIFE_CYCLE_PTHID_R-HSA-162599	1.49625	0.0727551	Equine
181	REACTOME_TRANSCRIPTIONAL_REGULATION_BY_THE_AP_2_TFAP2_FAMILY_OF_TRANSCRIPTION_FACTORS_PTHID_R-HSA-8864260	1.68735	0.0755566	Equine
182	REACTOME_METABOLISM_OF_NON_CODING_RNA_PTHID_R-HSA-194441	1.62287	0.0755566	Equine
183	REACTOME_SNRNP_ASSEMBLY_PTHID_R-HSA-191859	1.62287	0.0755566	Equine
184	REACTOME_REGULATION_OF_MRNA_STABILITY_BY_PROTEINS_THAT_BIND_AU_RICH_ELEMENTS_PTHID_R-HSA-450531	1.57083	0.0770807	Equine
185	REACTOME_NEUTROPHIL_DEGRANULATION_PTHID_R-HSA-6798695	1.34518	0.0770807	Equine
186	REACTOME_TRNA_PROCESSING_IN_THE_NUCLEUS_PTHID_R-HSA-6784531	1.60225	0.0771401	Equine
187	REACTOME_SLC_TRANSPORTER_DISORDERS_PTHID_R-HSA-5619102	1.59815	0.0775215	Equine
188	REACTOME_TRANSPORT_OF_MATURE_MRNAS_DERIVED_FROM_INTRONLESS_TRANSCRIPTS_PTHID_R-HSA-159234	1.64401	0.0777422	Equine
189	REACTOME_ACTIVATION_OF_THE_PRE_REPLICATIVE_COMPLEX_PTHID_R-HSA-68962	1.66379	0.0786557	Equine
190	REACTOME_ER_PHAGOSOME_PATHWAY_PTHID_R-HSA-1236974	1.57031	0.0801647	Equine
191	REACTOME_TOLL_LIKE_RECEPTOR_4_TLR4_CASCADE_PTHID_R-HSA-166016	1.48747	0.0808201	Equine
192	REACTOME_FORMATION_OF_THE_EARLY_ELONGATION_COMPLEX_PTHID_R-HSA-113418	1.64869	0.0836121	Equine
193	REACTOME_FORMATION_OF_THE_HIV_1_EARLY_ELONGATION_COMPLEX_PTHID_R-HSA-167158	1.64869	0.0836121	Equine
194	REACTOME_MRNA_CAPPING_PTHID_R-HSA-72086	1.66485	0.0847848	Equine
195	REACTOME_TRANSPORT_OF_SMALL_MOLECULES_PTHID_R-HSA-382551	1.29489	0.0935849	Equine
196	REACTOME_EGR2_AND_SOX10_MEDIATED_INITIATION_OF_SCHWANN_CELL_MYELINATION_PTHID_R-HSA-9619665	1.67064	0.0944303	Equine
197	REACTOME_RNA_POLYMERASE_II_PRE_TRANSCRIPTION_EVENTS_PTHID_R-HSA-674695	1.54493	0.0944303	Equine
198	HALLMARK_INTERFERON_GAMMA_RESPONSE	1.44351	0.0952777	Equine
199	REACTOME_TP53_REGULATES_TRANSCRIPTION_OF_ADDITIONAL_CELL_CYCLE_GENES_WHOSE_EXACT_ROLE_IN_THE_P53_PATHWAY_REMAIN_UNCERTAIN_PTHID_R-HSA-6804115	1.66729	0.096321	Equine
200	REACTOME_TRANSPORT_OF_MATURE_MRNA_DERIVED_FROM_AN_INTRONLESS_TRANSCRIPT_PTHID_R-HSA-159231	1.61276	0.096321	Equine
201	REACTOME_MAP_KINASE_ACTIVATION_PTHID_R-HSA-450294	1.56701	0.096321	Equine
202	REACTOME_RNA_POLYMERASE_I_TRANSCRIPTION_PTHID_R-HSA-73864	1.54484	0.096321	Equine
203	REACTOME_RNA_POL_II_CTD_PHOSPHORYLATION_AND_INTERACTION_WITH_CE_DURING_HIV_INFECTION_PTHID_R-HSA-167160	1.64869	0.0966879	Equine
204	REACTOME_RNA_POL_II_CTD_PHOSPHORYLATION_AND_INTERACTION_WITH_CE_PTHID_R-HSA-77075	1.64869	0.0966879	Equine
205	REACTOME_DEGRADATION_OF_GLI2_BY_THE_PROTEASOME_PTHID_R-HSA-5610783	1.59436	0.0988046	Equine
206	REACTOME_RNA_POLYMERASE_I_PROMOTER_CLEARANCE_PTHID_R-HSA-73854	1.54161	0.0988046	Equine
207	REACTOME_HIV_LIFE_CYCLE_PTHID_R-HSA-162587	1.44604	0.0988046	Equine
208	REACTOME_PAUSING_AND_RECOVERY_OF_TAT_MEDIATED_HIV_ELONGATION_PTHID_R-HSA-167238	1.62798	0.0989722	Equine
209	REACTOME_TAT_MEDIATED_HIV_ELONGATION_ARREST_AND_RECOVERY_PTHID_R-HSA-167243	1.62798	0.0989722	Equine
210	REACTOME_N_GLYCAN_TRIMMING_IN_THE_ER_AND_CALNEXIN_CALRETICULIN_CYCLE_PTHID_R-HSA-532668	1.62482	0.0989722	Equine
211	REACTOME_METABOLISM_OF_POLYAMINES_PTHID_R-HSA-351202	1.59905	0.0989722	Equine
212	REACTOME_ORC1_REMOVAL_FROM_CHROMATIN_PTHID_R-HSA-68949	1.5681	0.0989722	Equine
213	REACTOME_DOWNSTREAM_SIGNALING_EVENTS_OF_B_CELL_RECEPTOR_BCR__PTHID_R-HSA-1168372	1.55373	0.0989722	Equine
214	REACTOME_PI3K_AKT_SIGNALING_IN_CANCER_PTHID_R-HSA-2219528	1.52429	0.0989722	Equine
215	REACTOME_RAF_MAP_KINASE_CASCADE_PTHID_R-HSA-5673001	1.38203	0.0989722	Equine
216	REACTOME_MITOCHONDRIAL_PROTEIN_IMPORT_PTHID_R-HSA-1268020	1.55562	0.0992974	Equine
217	REACTOME_HIV_ELONGATION_ARREST_AND_RECOVERY_PTHID_R-HSA-167287	1.61783	0.100979	Equine
218	REACTOME_PAUSING_AND_RECOVERY_OF_HIV_ELONGATION_PTHID_R-HSA-167290	1.61783	0.100979	Equine
219	REACTOME_TRANSCRIPTIONAL_REGULATION_OF_WHITE_ADIPOCYTE_DIFFERENTIATION_PTHID_R-HSA-381340	1.52664	0.100979	Equine
220	REACTOME_RUNX1_REGULATES_GENES_INVOLVED_IN_MEGAKARYOCYTE_DIFFERENTIATION_AND_PLATELET_FUNCTION_PTHID_R-HSA-8936459	1.57381	0.102397	Equine
221	REACTOME_TRANSPORT_OF_THE_SLBP_DEPENDANT_MATURE_MRNA_PTHID_R-HSA-159230	1.61355	0.10257	Equine
222	REACTOME_BMAL1_CLOCK_NPAS2_ACTIVATES_CIRCADIAN_EXPRESSION_PTHID_R-HSA-1368108	1.63475	0.10361	Equine
223	REACTOME_APC_CDC20_MEDIATED_DEGRADATION_OF_NEK2A_PTHID_R-HSA-179409	-1.60834	0.104671	Equine
224	REACTOME_GLUCAGON_LIKE_PEPTIDE_1_GLP1_REGULATES_INSULIN_SECRETION_PTHID_R-HSA-381676	1.60624	0.104891	Equine
225	REACTOME_HOST_INTERACTIONS_OF_HIV_FACTORS_PTHID_R-HSA-162909	1.46625	0.105994	Equine
226	REACTOME_GAP_FILLING_DNA_REPAIR_SYNTHESIS_AND_LIGATION_IN_TC_NER_PTHID_R-HSA-6782210	1.54376	0.106131	Equine
227	REACTOME_INTERLEUKIN_6_FAMILY_SIGNALING_PTHID_R-HSA-6783589	1.64298	0.1071	Equine
228	REACTOME_INSERTION_OF_TAIL_ANCHORED_PROTEINS_INTO_THE_ENDOPLASMIC_RETICULUM_MEMBRANE_PTHID_R-HSA-9609523	1.6363	0.107933	Equine
229	REACTOME_PHOSPHORYLATION_OF_THE_APC_C_PTHID_R-HSA-176412	-1.61256	0.10851	Equine
230	REACTOME_SARS_COV_1_MODULATES_HOST_TRANSLATION_MACHINERY_PTHID_R-HSA-9735869	1.60145	0.109734	Equine
231	REACTOME_COPI_MEDIATED_ANTEROGRADE_TRANSPORT_PTHID_R-HSA-6807878	1.49177	0.110243	Equine
232	REACTOME_NCAM1_INTERACTIONS_PTHID_R-HSA-419037	1.61716	0.111639	Equine
233	REACTOME_PROTEIN_LOCALIZATION_PTHID_R-HSA-9609507	1.42039	0.111639	Equine
234	REACTOME_CROSS_PRESENTATION_OF_SOLUBLE_EXOGENOUS_ANTIGENS_ENDOSOMES__PTHID_R-HSA-1236978	1.57287	0.116209	Equine
235	REACTOME_FBXL7_DOWN_REGULATES_AURKA_DURING_MITOTIC_ENTRY_AND_IN_EARLY_MITOSIS_PTHID_R-HSA-8854050	1.56885	0.116209	Equine
236	REACTOME_VIRAL_MESSENGER_RNA_SYNTHESIS_PTHID_R-HSA-168325	1.56759	0.116209	Equine
237	REACTOME_REGULATION_OF_INSULIN_SECRETION_PTHID_R-HSA-422356	1.53221	0.116209	Equine
238	REACTOME_FCERI_MEDIATED_NF_KB_ACTIVATION_PTHID_R-HSA-2871837	1.52502	0.116209	Equine
239	REACTOME_TNFR2_NON_CANONICAL_NF_KB_PATHWAY_PTHID_R-HSA-5668541	1.51808	0.116209	Equine
240	REACTOME_TRANSCRIPTION_COUPLED_NUCLEOTIDE_EXCISION_REPAIR_TC_NER__PTHID_R-HSA-6781827	1.49249	0.116209	Equine
241	HALLMARK_XENOBIOTIC_METABOLISM	1.41889	0.116209	Equine
242	REACTOME_REGULATION_OF_PD_L1_CD274_EXPRESSION_PTHID_R-HSA-9909648	1.41239	0.116209	Equine
243	REACTOME_INACTIVATION_OF_APC_C_VIA_DIRECT_INHIBITION_OF_THE_APC_C_COMPLEX_PTHID_R-HSA-141430	-1.5998	0.116209	Equine
244	REACTOME_INHIBITION_OF_THE_PROTEOLYTIC_ACTIVITY_OF_APC_C_REQUIRED_FOR_THE_ONSET_OF_ANAPHASE_BY_MITOTIC_SPINDLE_CHECKPOINT_COMPONENTS_PTHID_R-HSA-141405	-1.5998	0.116209	Equine
245	REACTOME_DEFECTIVE_CFTR_CAUSES_CYSTIC_FIBROSIS_PTHID_R-HSA-5678895	1.55366	0.118088	Equine
246	HALLMARK_SPERMATOGENESIS	-1.44027	0.118292	Equine
247	HALLMARK_HEDGEHOG_SIGNALING	1.59486	0.1218	Equine
248	REACTOME_TRANSPORT_OF_THE_SLBP_INDEPENDENT_MATURE_MRNA_PTHID_R-HSA-159227	1.5764	0.1218	Equine
249	REACTOME_MAPK1_MAPK3_SIGNALING_PTHID_R-HSA-5684996	1.35138	0.1218	Equine
250	REACTOME_APC_C_MEDIATED_DEGRADATION_OF_CELL_CYCLE_PROTEINS_PTHID_R-HSA-174143	-1.44731	0.1218	Equine
251	REACTOME_REGULATION_OF_MITOTIC_CELL_CYCLE_PTHID_R-HSA-453276	-1.44731	0.1218	Equine
252	REACTOME_IRON_UPTAKE_AND_TRANSPORT_PTHID_R-HSA-917937	1.54907	0.122722	Equine
253	REACTOME_SYNTHESIS_OF_SUBSTRATES_IN_N_GLYCAN_BIOSYTHESIS_PTHID_R-HSA-446219	1.52865	0.122722	Equine
254	REACTOME_SARS_COV_INFECTIONS_PTHID_R-HSA-9679506	1.28929	0.122722	Equine
255	REACTOME_DISEASES_ASSOCIATED_WITH_GLYCOSYLATION_PRECURSOR_BIOSYNTHESIS_PTHID_R-HSA-5609975	1.61828	0.125382	Equine
256	REACTOME_DEGRADATION_OF_DVL_PTHID_R-HSA-4641258	1.54359	0.129502	Equine
257	REACTOME_RNA_POLYMERASE_I_PROMOTER_ESCAPE_PTHID_R-HSA-73772	1.52807	0.129502	Equine
258	REACTOME_CO_INHIBITION_BY_PD_1_PTHID_R-HSA-389948	1.38881	0.129502	Equine
259	REACTOME_REGULATION_OF_APOPTOSIS_PTHID_R-HSA-169911	1.54868	0.13075	Equine
260	REACTOME_INTERLEUKIN_1_FAMILY_SIGNALING_PTHID_R-HSA-446652	1.417	0.13075	Equine
261	REACTOME_INTERFERON_ALPHA_BETA_SIGNALING_PTHID_R-HSA-909733	1.52913	0.132283	Equine
262	REACTOME_CYTOSOLIC_SENSORS_OF_PATHOGEN_ASSOCIATED_DNA_PTHID_R-HSA-1834949	1.50605	0.132283	Equine
263	REACTOME_IRE1ALPHA_ACTIVATES_CHAPERONES_PTHID_R-HSA-381070	1.52488	0.132372	Equine
264	REACTOME_RESPIRATORY_ELECTRON_TRANSPORT_PTHID_R-HSA-611105	1.4064	0.133354	Equine
265	REACTOME_E3_UBIQUITIN_LIGASES_UBIQUITINATE_TARGET_PROTEINS_PTHID_R-HSA-8866654	1.52499	0.134172	Equine
266	REACTOME_FGFR2_MUTANT_RECEPTOR_ACTIVATION_PTHID_R-HSA-1839126	1.58021	0.136366	Equine
267	REACTOME_NR1H3_NR1H2_REGULATE_GENE_EXPRESSION_LINKED_TO_CHOLESTEROL_TRANSPORT_AND_EFFLUX_PTHID_R-HSA-9029569	-1.52974	0.138717	Equine
268	REACTOME_ACTIVATION_OF_NF_KAPPAB_IN_B_CELLS_PTHID_R-HSA-1169091	1.51208	0.139407	Equine
269	REACTOME_SYNTHESIS_OF_DNA_PTHID_R-HSA-69239	1.41909	0.1415	Equine
270	REACTOME_TRANSCRIPTIONAL_AND_POST_TRANSLATIONAL_REGULATION_OF_MITF_M_EXPRESSION_AND_ACTIVITY_PTHID_R-HSA-9856649	1.51398	0.14238	Equine
271	REACTOME_TOLL_LIKE_RECEPTOR_CASCADES_PTHID_R-HSA-168898	1.38279	0.14238	Equine
272	REACTOME_INTRA_GOLGI_AND_RETROGRADE_GOLGI_TO_ER_TRAFFIC_PTHID_R-HSA-6811442	-1.30698	0.143511	Equine
273	REACTOME_CELL_SURFACE_INTERACTIONS_AT_THE_VASCULAR_WALL_PTHID_R-HSA-202733	1.438	0.14379	Equine
274	REACTOME_CHROMOSOME_MAINTENANCE_PTHID_R-HSA-73886	-1.36993	0.14379	Equine
275	REACTOME_NUCLEAR_EVENTS_MEDIATED_BY_NFE2L2_PTHID_R-HSA-9759194	1.4478	0.145273	Equine
276	REACTOME_CELLULAR_RESPONSE_TO_STARVATION_PTHID_R-HSA-9711097	1.37843	0.145577	Equine
277	REACTOME_EGFR_DOWNREGULATION_PTHID_R-HSA-182971	1.56757	0.145902	Equine
278	REACTOME_TICAM1_RIP1_MEDIATED_IKK_COMPLEX_RECRUITMENT_PTHID_R-HSA-168927	1.58235	0.147142	Equine
279	REACTOME_TRNA_MODIFICATION_IN_THE_NUCLEUS_AND_CYTOSOL_PTHID_R-HSA-6782315	1.51675	0.149105	Equine
280	REACTOME_SOMITOGENESIS_PTHID_R-HSA-9824272	1.51505	0.150133	Equine
281	REACTOME_G_ALPHA_Q_SIGNALLING_EVENTS_PTHID_R-HSA-416476	1.40476	0.153259	Equine
282	REACTOME_CONSTITUTIVE_SIGNALING_BY_AKT1_E17K_IN_CANCER_PTHID_R-HSA-5674400	1.55231	0.155044	Equine
283	REACTOME_NUCLEAR_RNA_DECAY_PTHID_R-HSA-9930044	1.52816	0.155044	Equine
284	REACTOME_NEGATIVE_REGULATION_OF_NOTCH4_SIGNALING_PTHID_R-HSA-9604323	1.50899	0.155044	Equine
285	REACTOME_GLYCOLYSIS_PTHID_R-HSA-70171	1.46731	0.155044	Equine
286	REACTOME_REGULATION_OF_T_CELL_ACTIVATION_BY_CD28_FAMILY_PTHID_R-HSA-388841	1.32692	0.155044	Equine
287	REACTOME_BIOSYNTHESIS_OF_THE_N_GLYCAN_PRECURSOR_DOLICHOL_LIPID_LINKED_OLIGOSACCHARIDE_LLO_AND_TRANSFER_TO_A_NASCENT_PROTEIN_PTHID_R-HSA-446193	1.45777	0.155808	Equine
288	REACTOME_IKK_COMPLEX_RECRUITMENT_MEDIATED_BY_RIP1_PTHID_R-HSA-937041	1.5573	0.157085	Equine
289	REACTOME_BASIGIN_INTERACTIONS_PTHID_R-HSA-210991	1.5666	0.158166	Equine
290	REACTOME_CELLULAR_RESPONSE_TO_HEAT_STRESS_PTHID_R-HSA-3371556	1.41333	0.158166	Equine
291	REACTOME_O_LINKED_GLYCOSYLATION_PTHID_R-HSA-5173105	1.42737	0.176096	Equine
292	REACTOME_CLEC7A_DECTIN_1_SIGNALING_PTHID_R-HSA-5607764	1.41109	0.176096	Equine
293	REACTOME_UB_SPECIFIC_PROCESSING_PROTEASES_PTHID_R-HSA-5689880	1.34038	0.176096	Equine
294	REACTOME_INTERLEUKIN_17_SIGNALING_PTHID_R-HSA-448424	1.43741	0.180002	Equine
295	REACTOME_ADIPOGENESIS_PTHID_R-HSA-9843745	1.39287	0.183145	Equine
296	REACTOME_GLUCOSE_METABOLISM_PTHID_R-HSA-70326	1.42953	0.183523	Equine
297	REACTOME_SARS_COV_1_HOST_INTERACTIONS_PTHID_R-HSA-9692914	1.39834	0.183523	Equine
298	REACTOME_G1_S_TRANSITION_PTHID_R-HSA-69206	1.36686	0.183523	Equine
299	REACTOME_ACTIVATION_OF_APC_C_AND_APC_C_CDC20_MEDIATED_DEGRADATION_OF_MITOTIC_PROTEINS_PTHID_R-HSA-176814	-1.40239	0.186061	Equine
300	REACTOME_CONVERSION_FROM_APC_C_CDC20_TO_APC_C_CDH1_IN_LATE_ANAPHASE_PTHID_R-HSA-176407	-1.51254	0.186061	Equine
301	REACTOME_TRISTETRAPROLIN_TTP_ZFP36_BINDS_AND_DESTABILIZES_MRNA_PTHID_R-HSA-450513	1.53858	0.190862	Equine
302	REACTOME_N_GLYCAN_ANTENNAE_ELONGATION_IN_THE_MEDIAL_TRANS_GOLGI_PTHID_R-HSA-975576	1.5338	0.190862	Equine
303	REACTOME_O_GLYCOSYLATION_OF_TSR_DOMAIN_CONTAINING_PROTEINS_PTHID_R-HSA-5173214	1.50747	0.190862	Equine
304	REACTOME_MAPK_TARGETS_NUCLEAR_EVENTS_MEDIATED_BY_MAP_KINASES_PTHID_R-HSA-450282	1.49385	0.190862	Equine
305	REACTOME_SUMOYLATION_OF_SUMOYLATION_PROTEINS_PTHID_R-HSA-4085377	1.48747	0.190862	Equine
306	REACTOME_NUCLEAR_IMPORT_OF_REV_PROTEIN_PTHID_R-HSA-180746	1.4863	0.190862	Equine
307	REACTOME_SIGNALING_BY_NOTCH4_PTHID_R-HSA-9013694	1.41976	0.190862	Equine
308	REACTOME_TRAF6_MEDIATED_INDUCTION_OF_NFKB_AND_MAP_KINASES_UPON_TLR7_8_OR_9_ACTIVATION_PTHID_R-HSA-975138	1.38132	0.190862	Equine
309	REACTOME_INTERLEUKIN_1_SIGNALING_PTHID_R-HSA-9020702	1.37998	0.190862	Equine
310	REACTOME_MYD88_DEPENDENT_CASCADE_INITIATED_ON_ENDOSOME_PTHID_R-HSA-975155	1.37556	0.190862	Equine
311	REACTOME_MYD88_MAL_TIRAP_CASCADE_INITIATED_ON_PLASMA_MEMBRANE_PTHID_R-HSA-166058	1.37519	0.190862	Equine
312	REACTOME_TOLL_LIKE_RECEPTOR_2_TLR2_CASCADE_PTHID_R-HSA-181438	1.37519	0.190862	Equine
313	REACTOME_TOLL_LIKE_RECEPTOR_TLR1_TLR2_CASCADE_PTHID_R-HSA-168179	1.37519	0.190862	Equine
314	REACTOME_TOLL_LIKE_RECEPTOR_TLR6_TLR2_CASCADE_PTHID_R-HSA-168188	1.37519	0.190862	Equine
315	REACTOME_FC_EPSILON_RECEPTOR_FCERI_SIGNALING_PTHID_R-HSA-2454202	1.36988	0.190862	Equine
316	REACTOME_PI_METABOLISM_PTHID_R-HSA-1483255	-1.36978	0.190862	Equine
317	HALLMARK_MYOGENESIS	1.32882	0.193769	Equine
318	REACTOME_MAPK_FAMILY_SIGNALING_CASCADES_PTHID_R-HSA-5683057	1.27065	0.193769	Equine
319	REACTOME_TP53_REGULATES_TRANSCRIPTION_OF_CELL_CYCLE_GENES_PTHID_R-HSA-6791312	1.4453	0.19534	Equine
320	REACTOME_TRANSCRIPTION_OF_THE_HIV_GENOME_PTHID_R-HSA-167172	1.41715	0.19534	Equine
321	REACTOME_EPIGENETIC_REGULATION_OF_GENE_EXPRESSION_PTHID_R-HSA-212165	1.26811	0.196838	Equine
322	REACTOME_FOXO_MEDIATED_TRANSCRIPTION_PTHID_R-HSA-9614085	-1.392	0.201717	Equine
323	REACTOME_POTASSIUM_CHANNELS_PTHID_R-HSA-1296071	1.45695	0.201825	Equine
324	REACTOME_APC_C_CDC20_MEDIATED_DEGRADATION_OF_CYCLIN_B_PTHID_R-HSA-174048	-1.48623	0.203074	Equine
325	REACTOME_PINK1_PRKN_MEDIATED_MITOPHAGY_PTHID_R-HSA-5205685	1.47969	0.204112	Equine
326	REACTOME_TRANSCRIPTIONAL_REGULATION_BY_NPAS4_PTHID_R-HSA-9634815	1.48818	0.204526	Equine
327	REACTOME_MITOPHAGY_PTHID_R-HSA-5205647	1.46312	0.204526	Equine
328	REACTOME_P53_INDEPENDENT_G1_S_DNA_DAMAGE_CHECKPOINT_PTHID_R-HSA-69613	1.4321	0.204526	Equine
329	REACTOME_UBIQUITIN_MEDIATED_DEGRADATION_OF_PHOSPHORYLATED_CDC25A_PTHID_R-HSA-69601	1.4321	0.204526	Equine
330	REACTOME_ANTIGEN_PROCESSING_CROSS_PRESENTATION_PTHID_R-HSA-1236975	1.38737	0.204526	Equine
331	HALLMARK_KRAS_SIGNALING_DN	1.36229	0.204526	Equine
332	REACTOME_DEGRADATION_OF_CRY_AND_PER_PROTEINS_PTHID_R-HSA-9932298	1.43285	0.207779	Equine
333	REACTOME_TURBULENT_OSCILLATORY_DISTURBED_FLOW_SHEAR_STRESS_ACTIVATES_SIGNALING_BY_PIEZO1_AND_INTEGRINS_IN_ENDOTHELIAL_CELLS_PTHID_R-HSA-9860927	1.47119	0.209163	Equine
334	REACTOME_TOLL_LIKE_RECEPTOR_7_8_TLR7_8_CASCADE_PTHID_R-HSA-168181	1.35549	0.209163	Equine
335	REACTOME_DUAL_INCISION_IN_TC_NER_PTHID_R-HSA-6782135	1.40409	0.210717	Equine
336	REACTOME_REGULATION_OF_PTEN_STABILITY_AND_ACTIVITY_PTHID_R-HSA-8948751	1.41688	0.211784	Equine
337	REACTOME_C_TYPE_LECTIN_RECEPTORS_CLRS__PTHID_R-HSA-5621481	1.3521	0.213438	Equine
338	REACTOME_NUCLEOTIDE_EXCISION_REPAIR_PTHID_R-HSA-5696398	1.34039	0.217025	Equine
339	REACTOME_KEAP1_NFE2L2_PATHWAY_PTHID_R-HSA-9755511	1.34261	0.218932	Equine
340	REACTOME_CIRCADIAN_CLOCK_PTHID_R-HSA-9909396	1.34094	0.218932	Equine
341	REACTOME_RESPONSE_OF_EIF2AK1_HRI_TO_HEME_DEFICIENCY_PTHID_R-HSA-9648895	1.50475	0.225185	Equine
342	REACTOME_ER_QUALITY_CONTROL_COMPARTMENT_ERQC__PTHID_R-HSA-901032	1.49388	0.225185	Equine
343	REACTOME_RAF_INDEPENDENT_MAPK1_3_ACTIVATION_PTHID_R-HSA-112409	1.48267	0.225185	Equine
344	REACTOME_TRANSPORT_OF_RIBONUCLEOPROTEINS_INTO_THE_HOST_NUCLEUS_PTHID_R-HSA-168271	1.45378	0.225185	Equine
345	REACTOME_INTERFERON_GAMMA_SIGNALING_PTHID_R-HSA-877300	1.3942	0.227157	Equine
346	REACTOME_TRANSFERRIN_ENDOCYTOSIS_AND_RECYCLING_PTHID_R-HSA-917977	1.47522	0.229908	Equine
347	REACTOME_DEFECTIVE_B3GALTL_CAUSES_PPS_PTHID_R-HSA-5083635	1.46495	0.229985	Equine
348	REACTOME_GLYCOGEN_METABOLISM_PTHID_R-HSA-8982491	1.47142	0.234776	Equine
349	REACTOME_SUMOYLATION_OF_UBIQUITINYLATION_PROTEINS_PTHID_R-HSA-3232142	1.428	0.235835	Equine
350	HALLMARK_APOPTOSIS	1.29897	0.235835	Equine
351	REACTOME_ANTIGEN_PROCESSING_UB_ATP_INDEPENDENT_PROTEASOMAL_DEGRADATION_PTHID_R-HSA-9912633	1.47987	0.239202	Equine
352	REACTOME_CALNEXIN_CALRETICULIN_CYCLE_PTHID_R-HSA-901042	1.46166	0.239202	Equine
353	REACTOME_TOLL_LIKE_RECEPTOR_9_TLR9_CASCADE_PTHID_R-HSA-168138	1.32946	0.239202	Equine
354	REACTOME_BUTYRATE_RESPONSE_FACTOR_1_BRF1_BINDS_AND_DESTABILIZES_MRNA_PTHID_R-HSA-450385	1.48526	0.23928	Equine
355	REACTOME_ABORTIVE_ELONGATION_OF_HIV_1_TRANSCRIPT_IN_THE_ABSENCE_OF_TAT_PTHID_R-HSA-167242	1.46448	0.23928	Equine
356	REACTOME_GSK3B_MEDIATED_PROTEASOMAL_DEGRADATION_OF_PD_L1_CD274__PTHID_R-HSA-9929356	1.40497	0.241408	Equine
357	REACTOME_DNA_REPLICATION_PRE_INITIATION_PTHID_R-HSA-69002	1.32371	0.241408	Equine
358	REACTOME_INTERACTION_BETWEEN_L1_AND_ANKYRINS_PTHID_R-HSA-445095	1.47898	0.243562	Equine
359	REACTOME_MYD88_CASCADE_INITIATED_ON_PLASMA_MEMBRANE_PTHID_R-HSA-975871	1.33468	0.243562	Equine
360	REACTOME_TOLL_LIKE_RECEPTOR_10_TLR10_CASCADE_PTHID_R-HSA-168142	1.33468	0.243562	Equine
361	REACTOME_TOLL_LIKE_RECEPTOR_5_TLR5_CASCADE_PTHID_R-HSA-168176	1.33468	0.243562	Equine
362	REACTOME_REGULATION_OF_RUNX2_EXPRESSION_AND_ACTIVITY_PTHID_R-HSA-8939902	1.38548	0.245017	Equine
363	REACTOME_DEGRADATION_OF_GLI1_BY_THE_PROTEASOME_PTHID_R-HSA-5610780	1.3979	0.248299	Equine
364	REACTOME_NERVOUS_SYSTEM_DEVELOPMENT_PTHID_R-HSA-9675108	1.18609	0.25015	Equine
365	REACTOME_SIGNAL_TRANSDUCTION_BY_L1_PTHID_R-HSA-445144	1.456	0.251458	Equine
366	REACTOME_DNA_STRAND_ELONGATION_PTHID_R-HSA-69190	1.41998	0.251823	Equine
367	REACTOME_REGULATION_OF_PTEN_GENE_TRANSCRIPTION_PTHID_R-HSA-8943724	1.36929	0.254403	Equine
368	REACTOME_SUMOYLATION_OF_RNA_BINDING_PROTEINS_PTHID_R-HSA-4570464	1.3904	0.25726	Equine
369	REACTOME_FANCONI_ANEMIA_PATHWAY_PTHID_R-HSA-6783310	-1.37574	0.265873	Equine
370	REACTOME_DEFECTIVE_TPR_MAY_CONFER_SUSCEPTIBILITY_TOWARDS_THYROID_PAPILLARY_CARCINOMA_TPC__PTHID_R-HSA-5619107	1.41698	0.266068	Equine
371	REACTOME_IP3_AND_IP4_TRANSPORT_BETWEEN_CYTOSOL_AND_NUCLEUS_PTHID_R-HSA-1855196	1.41698	0.266068	Equine
372	REACTOME_IP6_AND_IP7_TRANSPORT_BETWEEN_CYTOSOL_AND_NUCLEUS_PTHID_R-HSA-1855229	1.41698	0.266068	Equine
373	REACTOME_IPS_TRANSPORT_BETWEEN_NUCLEUS_AND_CYTOSOL_PTHID_R-HSA-1855170	1.41698	0.266068	Equine
374	REACTOME_REGULATION_OF_GLUCOKINASE_BY_GLUCOKINASE_REGULATORY_PROTEIN_PTHID_R-HSA-170822	1.41698	0.266068	Equine
375	REACTOME_XBP1_S_ACTIVATES_CHAPERONE_GENES_PTHID_R-HSA-381038	1.37971	0.266068	Equine
376	REACTOME_REGULATION_OF_RAS_BY_GAPS_PTHID_R-HSA-5658442	1.37108	0.266068	Equine
377	REACTOME_TP53_REGULATES_TRANSCRIPTION_OF_DNA_REPAIR_GENES_PTHID_R-HSA-6796648	1.3559	0.266068	Equine
378	REACTOME_SARS_COV_2_INFECTION_PTHID_R-HSA-9694516	1.2222	0.266068	Equine
379	REACTOME_PI5P_PP2A_AND_IER3_REGULATE_PI3K_AKT_SIGNALING_PTHID_R-HSA-6811558	1.33163	0.266132	Equine
380	REACTOME_SIGNALING_BY_FGFR_PTHID_R-HSA-190236	1.33875	0.266513	Equine
381	REACTOME_TCR_SIGNALING_PTHID_R-HSA-202403	1.3266	0.266513	Equine
382	REACTOME_DEUBIQUITINATION_PTHID_R-HSA-5688426	1.22802	0.267869	Equine
383	REACTOME_CELL_RECRUITMENT_PRO_INFLAMMATORY_RESPONSE__PTHID_R-HSA-9664424	-1.42492	0.269412	Equine
384	REACTOME_PURINERGIC_SIGNALING_IN_LEISHMANIASIS_INFECTION_PTHID_R-HSA-9660826	-1.42492	0.269412	Equine
385	REACTOME_ZBP1_DAI_MEDIATED_INDUCTION_OF_TYPE_I_IFNS_PTHID_R-HSA-1606322	1.4376	0.272858	Equine
386	REACTOME_INTERACTIONS_OF_VPR_WITH_HOST_CELLULAR_PROTEINS_PTHID_R-HSA-176033	1.38981	0.272858	Equine
387	REACTOME_EXTRA_NUCLEAR_ESTROGEN_SIGNALING_PTHID_R-HSA-9009391	1.34608	0.272858	Equine
388	REACTOME_ESR_MEDIATED_SIGNALING_PTHID_R-HSA-8939211	1.25583	0.272858	Equine
389	REACTOME_GASTRIN_CREB_SIGNALLING_PATHWAY_VIA_PKC_AND_MAPK_PTHID_R-HSA-881907	1.44899	0.273365	Equine
390	REACTOME_INSULIN_RECEPTOR_RECYCLING_PTHID_R-HSA-77387	1.42558	0.273365	Equine
391	REACTOME_SIGNALING_BY_FGFR2_IIIA_TM_PTHID_R-HSA-8851708	1.43607	0.273711	Equine
392	REACTOME_DARPP_32_EVENTS_PTHID_R-HSA-180024	1.4248	0.273711	Equine
393	REACTOME_SLC_MEDIATED_TRANSPORT_OF_AMINO_ACIDS_PTHID_R-HSA-9958863	1.42362	0.273711	Equine
394	REACTOME_SYNTHESIS_OF_BILE_ACIDS_AND_BILE_SALTS_PTHID_R-HSA-192105	1.41789	0.273711	Equine
395	REACTOME_SIGNALING_BY_FGFR2_IN_DISEASE_PTHID_R-HSA-5655253	1.38489	0.273711	Equine
396	REACTOME_POST_TRANSLATIONAL_MODIFICATION_SYNTHESIS_OF_GPI_ANCHORED_PROTEINS_PTHID_R-HSA-163125	1.3664	0.273711	Equine
397	REACTOME_INTEGRATION_OF_ENERGY_METABOLISM_PTHID_R-HSA-163685	1.3172	0.273711	Equine
398	REACTOME_SLC_MEDIATED_TRANSMEMBRANE_TRANSPORT_PTHID_R-HSA-425407	1.26235	0.276091	Equine
399	REACTOME_CARGO_CONCENTRATION_IN_THE_ER_PTHID_R-HSA-5694530	1.41906	0.276223	Equine
400	REACTOME_DISEASES_ASSOCIATED_WITH_O_GLYCOSYLATION_OF_PROTEINS_PTHID_R-HSA-3906995	1.37273	0.276223	Equine
401	REACTOME_PROTEIN_UBIQUITINATION_PTHID_R-HSA-8852135	1.33255	0.276223	Equine
402	REACTOME_REGULATION_OF_HSF1_MEDIATED_HEAT_SHOCK_RESPONSE_PTHID_R-HSA-3371453	1.31951	0.276223	Equine
403	REACTOME_SARS_COV_1_ACTIVATES_MODULATES_INNATE_IMMUNE_RESPONSES_PTHID_R-HSA-9692916	1.37984	0.276613	Equine
404	REACTOME_GLYCOGEN_BREAKDOWN_GLYCOGENOLYSIS__PTHID_R-HSA-70221	1.43765	0.277851	Equine
405	REACTOME_SARS_COV_2_HOST_INTERACTIONS_PTHID_R-HSA-9705683	1.24606	0.277851	Equine
406	REACTOME_RIP_MEDIATED_NFKB_ACTIVATION_VIA_ZBP1_PTHID_R-HSA-1810476	1.4337	0.282062	Equine
407	REACTOME_SIGNALING_BY_EGFR_PTHID_R-HSA-177929	1.35855	0.282793	Equine
408	REACTOME_AMPK_INDUCED_ERAD_AND_LYSOSOME_MEDIATED_DEGRADATION_OF_PD_L1_CD274__PTHID_R-HSA-9931269	1.34086	0.28318	Equine
409	REACTOME_NEGATIVE_REGULATION_OF_THE_PI3K_AKT_NETWORK_PTHID_R-HSA-199418	1.30257	0.28318	Equine
410	REACTOME_SWITCHING_OF_ORIGINS_TO_A_POST_REPLICATIVE_STATE_PTHID_R-HSA-69052	1.31263	0.284421	Equine
411	REACTOME_SIGNALING_BY_FGFR2_PTHID_R-HSA-5654738	1.33152	0.285845	Equine
412	REACTOME_VPR_MEDIATED_NUCLEAR_IMPORT_OF_PICS_PTHID_R-HSA-180910	1.37507	0.291225	Equine
413	REACTOME_DISEASES_ASSOCIATED_WITH_THE_TLR_SIGNALING_CASCADE_PTHID_R-HSA-5602358	1.40321	0.291309	Equine
414	REACTOME_DISEASES_OF_IMMUNE_SYSTEM_PTHID_R-HSA-5260271	1.40321	0.291309	Equine
415	REACTOME_NEGATIVE_REGULATION_OF_FGFR2_SIGNALING_PTHID_R-HSA-5654727	1.39684	0.291309	Equine
416	HALLMARK_ESTROGEN_RESPONSE_LATE	1.24622	0.291343	Equine
417	REACTOME_ABERRANT_REGULATION_OF_MITOTIC_EXIT_IN_CANCER_DUE_TO_RB1_DEFECTS_PTHID_R-HSA-9687136	-1.39221	0.294811	Equine
418	REACTOME_RNA_POLYMERASE_III_CHAIN_ELONGATION_PTHID_R-HSA-73780	1.40857	0.296346	Equine
419	REACTOME_STRIATED_MUSCLE_CONTRACTION_PTHID_R-HSA-390522	1.40772	0.298622	Equine
420	REACTOME_DOWNREGULATION_OF_TGF_BETA_RECEPTOR_SIGNALING_PTHID_R-HSA-2173788	1.38593	0.302654	Equine
421	REACTOME_AMINO_ACID_TRANSPORT_ACROSS_THE_PLASMA_MEMBRANE_PTHID_R-HSA-352230	1.39453	0.303325	Equine
422	REACTOME_SYNDECAN_INTERACTIONS_PTHID_R-HSA-3000170	1.37847	0.303325	Equine
423	REACTOME_ASSOCIATION_OF_TRIC_CCT_WITH_TARGET_PROTEINS_DURING_BIOSYNTHESIS_PTHID_R-HSA-390471	1.35181	0.303325	Equine
424	REACTOME_FORMATION_OF_PARAXIAL_MESODERM_PTHID_R-HSA-9793380	1.32162	0.303325	Equine
425	REACTOME_REGULATION_OF_PD_L1_CD274_POST_TRANSLATIONAL_MODIFICATION_PTHID_R-HSA-9909615	1.29115	0.303325	Equine
426	REACTOME_VEGFR2_MEDIATED_CELL_PROLIFERATION_PTHID_R-HSA-5218921	1.3997	0.304487	Equine
427	REACTOME_METABOLISM_OF_NUCLEOTIDES_PTHID_R-HSA-15869	1.2869	0.304957	Equine
428	REACTOME_DNA_REPLICATION_PTHID_R-HSA-69306	1.23833	0.312482	Equine
429	REACTOME_ESTROGEN_DEPENDENT_NUCLEAR_EVENTS_DOWNSTREAM_OF_ESR_MEMBRANE_SIGNALING_PTHID_R-HSA-9634638	1.39383	0.313279	Equine
430	REACTOME_ABC_TRANSPORTER_DISORDERS_PTHID_R-HSA-5619084	1.31651	0.314503	Equine
431	REACTOME_RHOA_GTPASE_CYCLE_PTHID_R-HSA-8980692	-1.21042	0.315372	Equine
432	REACTOME_INFLAMMASOMES_PTHID_R-HSA-622312	-1.38403	0.315372	Equine
433	REACTOME_ERK_MAPK_TARGETS_PTHID_R-HSA-198753	1.37603	0.317439	Equine
434	REACTOME_DOWNSTREAM_TCR_SIGNALING_PTHID_R-HSA-202424	1.29169	0.318294	Equine
435	REACTOME_MITOTIC_G1_PHASE_AND_G1_S_TRANSITION_PTHID_R-HSA-453279	1.23635	0.31869	Equine
436	REACTOME_TRANSCRIPTION_OF_E2F_TARGETS_UNDER_NEGATIVE_CONTROL_BY_P107_RBL1_AND_P130_RBL2_IN_COMPLEX_WITH_HDAC1_PTHID_R-HSA-1362300	-1.38095	0.31869	Equine
437	REACTOME_DISASSEMBLY_OF_THE_DESTRUCTION_COMPLEX_AND_RECRUITMENT_OF_AXIN_TO_THE_MEMBRANE_PTHID_R-HSA-4641262	-1.34257	0.319152	Equine
438	REACTOME_APC_C_CDC20_MEDIATED_DEGRADATION_OF_MITOTIC_PROTEINS_PTHID_R-HSA-176409	-1.26858	0.324317	Equine
439	REACTOME_REPRODUCTION_PTHID_R-HSA-1474165	-1.24276	0.326765	Equine
440	REACTOME_NEGATIVE_EPIGENETIC_REGULATION_OF_RRNA_EXPRESSION_PTHID_R-HSA-5250941	1.28204	0.331237	Equine
441	REACTOME_SIGNALING_BY_THE_B_CELL_RECEPTOR_BCR__PTHID_R-HSA-983705	1.26296	0.331673	Equine
442	REACTOME_DISEASES_OF_SIGNAL_TRANSDUCTION_BY_GROWTH_FACTOR_RECEPTORS_AND_SECOND_MESSENGERS_PTHID_R-HSA-5663202	1.15796	0.331673	Equine
443	REACTOME_POST_NMDA_RECEPTOR_ACTIVATION_EVENTS_PTHID_R-HSA-438064	-1.26877	0.335529	Equine
444	REACTOME_MITOCHONDRIAL_CALCIUM_ION_TRANSPORT_PTHID_R-HSA-8949215	1.35964	0.335889	Equine
445	REACTOME_HS_GAG_BIOSYNTHESIS_PTHID_R-HSA-2022928	1.35351	0.335889	Equine
446	REACTOME_PTEN_REGULATION_PTHID_R-HSA-6807070	1.23549	0.336017	Equine
447	REACTOME_MAP3K8_TPL2_DEPENDENT_MAPK1_3_ACTIVATION_PTHID_R-HSA-5684264	1.37384	0.346423	Equine
448	REACTOME_SUMOYLATION_OF_CHROMATIN_ORGANIZATION_PROTEINS_PTHID_R-HSA-4551638	1.28616	0.346423	Equine
449	REACTOME_NORC_NEGATIVELY_REGULATES_RRNA_EXPRESSION_PTHID_R-HSA-427413	1.27326	0.346423	Equine
450	REACTOME_REGULATION_OF_MITF_M_DEPENDENT_GENES_INVOLVED_IN_CELL_CYCLE_AND_PROLIFERATION_PTHID_R-HSA-9825892	-1.35399	0.346423	Equine
451	HALLMARK_REACTIVE_OXYGEN_SPECIES_PATHWAY	1.30358	0.346647	Equine
452	REACTOME_INITIATION_OF_NUCLEAR_ENVELOPE_NE_REFORMATION_PTHID_R-HSA-2995383	-1.34515	0.346647	Equine
453	REACTOME_METABOLISM_OF_PORPHYRINS_PTHID_R-HSA-189445	1.36007	0.348138	Equine
454	REACTOME_FORMATION_OF_FIBRIN_CLOT_CLOTTING_CASCADE__PTHID_R-HSA-140877	1.36641	0.349793	Equine
455	REACTOME_ESTROGEN_DEPENDENT_GENE_EXPRESSION_PTHID_R-HSA-9018519	1.23918	0.350054	Equine
456	REACTOME_FGFR2_ALTERNATIVE_SPLICING_PTHID_R-HSA-6803529	1.33443	0.353438	Equine
457	REACTOME_G1_S_DNA_DAMAGE_CHECKPOINTS_PTHID_R-HSA-69615	1.26755	0.353438	Equine
458	REACTOME_STABILIZATION_OF_P53_PTHID_R-HSA-69541	1.29703	0.354977	Equine
459	REACTOME_S_PHASE_PTHID_R-HSA-69242	1.20748	0.355572	Equine
460	REACTOME_HYALURONAN_METABOLISM_PTHID_R-HSA-2142845	1.36185	0.357678	Equine
461	REACTOME_NOTCH1_INTRACELLULAR_DOMAIN_REGULATES_TRANSCRIPTION_PTHID_R-HSA-2122947	1.29097	0.358301	Equine
462	REACTOME_RHOBTB1_GTPASE_CYCLE_PTHID_R-HSA-9013422	1.33127	0.367832	Equine
463	REACTOME_SARS_COV_1_INFECTION_PTHID_R-HSA-9678108	1.20997	0.368101	Equine
464	REACTOME_DEFECTIVE_B3GALT6_CAUSES_EDSP2_AND_SEMDJL1_PTHID_R-HSA-4420332	1.34616	0.375526	Equine
465	HALLMARK_ANDROGEN_RESPONSE	1.23542	0.375869	Equine
466	REACTOME_TRANSCRIPTIONAL_REGULATION_OF_GRANULOPOIESIS_PTHID_R-HSA-9616222	1.28145	0.377264	Equine
467	REACTOME_G_ALPHA_Z_SIGNALLING_EVENTS_PTHID_R-HSA-418597	1.2887	0.380149	Equine
[truncated: 813 more rows]

## Sheet: Horse_6 hpi_Pathways
	term_raw	NES	padj	species
[truncated: 1,257 more rows]

## Sheet: Horse_9 hpi_Pathways
	term_raw	NES	padj	species
[truncated: 1,280 more rows]

[truncated: 4 more sheets: Human_2 hpi_Pathways, Human_6 hpi_Pathways, Human_9 hpi_Pathways, Human_16 hpi_Pathways]
