# Supplementary material for: Cross-Species Analysis of Transcriptomic Response to Alpha-Herpesvirus Infection in Human, Bovine and Equine Cells
Source: Int J Mol Sci. 2026 Jan 27;27(3):1261. doi: 10.3390/ijms27031261 (PMC12898550; doi:10.3390/ijms27031261)
Supplement: Supplementary file 1 [file ijms-27-01261-s001.zip › Supp_Table S5_ORA.xlsx]

## Sheet: Bovine_2 hpi_ORA_down
ID	Description	GeneRatio	BgRatio	RichFactor	FoldEnrichment	zScore	pvalue	p.adjust	qvalue	geneID	Count
REACTOME_EPIGENETIC_REGULATION_OF_ADIPOGENESIS_GENES_BY_MLL3_AND_MLL4_COMPLEXES_PTHID_R-HSA-9851695	REACTOME_EPIGENETIC_REGULATION_OF_ADIPOGENESIS_GENES_BY_MLL3_AND_MLL4_COMPLEXES_PTHID_R-HSA-9851695	14/299	97/8368	0.14433	4.03931	5.79551	7.87001e-06	0.00168418	0.00151187	AJUBA/GPAM/H2AC15/H2BC14/H2BC18/H2BC6/H2BC7/H3C6/H4C11/H4C2/NCOA1/PDK4/PLIN4/TBL1X	14
REACTOME_EPIGENETIC_REGULATION_OF_GENE_EXPRESSION_BY_MLL3_AND_MLL4_COMPLEXES_PTHID_R-HSA-9818564	REACTOME_EPIGENETIC_REGULATION_OF_GENE_EXPRESSION_BY_MLL3_AND_MLL4_COMPLEXES_PTHID_R-HSA-9818564	14/299	97/8368	0.14433	4.03931	5.79551	7.87001e-06	0.00168418	0.00151187	AJUBA/GPAM/H2AC15/H2BC14/H2BC18/H2BC6/H2BC7/H3C6/H4C11/H4C2/NCOA1/PDK4/PLIN4/TBL1X	14
REACTOME_MLL4_AND_MLL3_COMPLEXES_REGULATE_EXPRESSION_OF_PPARG_TARGET_GENES_IN_ADIPOGENESIS_AND_HEPATIC_STEATOSIS_PTHID_R-HSA-9841922	REACTOME_MLL4_AND_MLL3_COMPLEXES_REGULATE_EXPRESSION_OF_PPARG_TARGET_GENES_IN_ADIPOGENESIS_AND_HEPATIC_STEATOSIS_PTHID_R-HSA-9841922	14/299	97/8368	0.14433	4.03931	5.79551	7.87001e-06	0.00168418	0.00151187	AJUBA/GPAM/H2AC15/H2BC14/H2BC18/H2BC6/H2BC7/H3C6/H4C11/H4C2/NCOA1/PDK4/PLIN4/TBL1X	14
REACTOME_DNA_DAMAGE_TELOMERE_STRESS_INDUCED_SENESCENCE_PTHID_R-HSA-2559586	REACTOME_DNA_DAMAGE_TELOMERE_STRESS_INDUCED_SENESCENCE_PTHID_R-HSA-2559586	11/299	56/8368	0.196429	5.49737	6.49996	3.57281e-06	0.00168418	0.00151187	H1-0/H1-12/H1-2/H1-4/H2AC15/H2BC14/H2BC18/H2BC6/H2BC7/H4C11/H4C2	11
REACTOME_CONDENSATION_OF_PROPHASE_CHROMOSOMES_PTHID_R-HSA-2299718	REACTOME_CONDENSATION_OF_PROPHASE_CHROMOSOMES_PTHID_R-HSA-2299718	9/299	42/8368	0.214286	5.99713	6.2494	1.32699e-05	0.00188267	0.00169005	H2AC15/H2BC14/H2BC18/H2BC6/H2BC7/H3C6/H4C11/H4C2/PLK1	9
REACTOME_RNA_POLYMERASE_I_PROMOTER_OPENING_PTHID_R-HSA-73728	REACTOME_RNA_POLYMERASE_I_PROMOTER_OPENING_PTHID_R-HSA-73728	8/299	32/8368	0.25	6.99666	6.54208	1.20328e-05	0.00188267	0.00169005	H2AC15/H2BC14/H2BC18/H2BC6/H2BC7/H3C6/H4C11/H4C2	8
REACTOME_ACTIVATED_PKN1_STIMULATES_TRANSCRIPTION_OF_AR_ANDROGEN_RECEPTOR_REGULATED_GENES_KLK2_AND_KLK3_PTHID_R-HSA-5625886	REACTOME_ACTIVATED_PKN1_STIMULATES_TRANSCRIPTION_OF_AR_ANDROGEN_RECEPTOR_REGULATED_GENES_KLK2_AND_KLK3_PTHID_R-HSA-5625886	8/299	33/8368	0.242424	6.78464	6.40901	1.53957e-05	0.00188267	0.00169005	H2AC15/H2BC14/H2BC18/H2BC6/H2BC7/H3C6/H4C11/H4C2	8
REACTOME_DNA_METHYLATION_PTHID_R-HSA-5334118	REACTOME_DNA_METHYLATION_PTHID_R-HSA-5334118	8/299	34/8368	0.235294	6.58509	6.28135	1.95148e-05	0.00208809	0.00187445	H2AC15/H2BC14/H2BC18/H2BC6/H2BC7/H3C6/H4C11/H4C2	8
REACTOME_SIRT1_NEGATIVELY_REGULATES_RRNA_EXPRESSION_PTHID_R-HSA-427359	REACTOME_SIRT1_NEGATIVELY_REGULATES_RRNA_EXPRESSION_PTHID_R-HSA-427359	8/299	37/8368	0.216216	6.05116	5.92726	3.77947e-05	0.00346026	0.00310623	H2AC15/H2BC14/H2BC18/H2BC6/H2BC7/H3C6/H4C11/H4C2	8
REACTOME_ASSEMBLY_OF_THE_ORC_COMPLEX_AT_THE_ORIGIN_OF_REPLICATION_PTHID_R-HSA-68616	REACTOME_ASSEMBLY_OF_THE_ORC_COMPLEX_AT_THE_ORIGIN_OF_REPLICATION_PTHID_R-HSA-68616	8/299	38/8368	0.210526	5.89192	5.81781	4.6406e-05	0.00346026	0.00310623	H2AC15/H2BC14/H2BC18/H2BC6/H2BC7/H3C6/H4C11/H4C2	8
REACTOME_CHROMATIN_MODIFICATIONS_DURING_THE_MATERNAL_TO_ZYGOTIC_TRANSITION_MZT__PTHID_R-HSA-9821002	REACTOME_CHROMATIN_MODIFICATIONS_DURING_THE_MATERNAL_TO_ZYGOTIC_TRANSITION_MZT__PTHID_R-HSA-9821002	8/299	38/8368	0.210526	5.89192	5.81781	4.6406e-05	0.00346026	0.00310623	H2AC15/H2BC14/H2BC18/H2BC6/H2BC7/H3C6/H4C11/H4C2	8
REACTOME_CLEAVAGE_OF_THE_DAMAGED_PYRIMIDINE_PTHID_R-HSA-110329	REACTOME_CLEAVAGE_OF_THE_DAMAGED_PYRIMIDINE_PTHID_R-HSA-110329	8/299	39/8368	0.205128	5.74085	5.71219	5.6593e-05	0.00346026	0.00310623	H2AC15/H2BC14/H2BC18/H2BC6/H2BC7/H4C11/H4C2/NEIL2	8
REACTOME_DEPYRIMIDINATION_PTHID_R-HSA-73928	REACTOME_DEPYRIMIDINATION_PTHID_R-HSA-73928	8/299	39/8368	0.205128	5.74085	5.71219	5.6593e-05	0.00346026	0.00310623	H2AC15/H2BC14/H2BC18/H2BC6/H2BC7/H4C11/H4C2/NEIL2	8
REACTOME_RECOGNITION_AND_ASSOCIATION_OF_DNA_GLYCOSYLASE_WITH_SITE_CONTAINING_AN_AFFECTED_PYRIMIDINE_PTHID_R-HSA-110328	REACTOME_RECOGNITION_AND_ASSOCIATION_OF_DNA_GLYCOSYLASE_WITH_SITE_CONTAINING_AN_AFFECTED_PYRIMIDINE_PTHID_R-HSA-110328	8/299	39/8368	0.205128	5.74085	5.71219	5.6593e-05	0.00346026	0.00310623	H2AC15/H2BC14/H2BC18/H2BC6/H2BC7/H4C11/H4C2/NEIL2	8
REACTOME_REGULATION_OF_ENDOGENOUS_RETROELEMENTS_BY_THE_HUMAN_SILENCING_HUB_HUSH_COMPLEX_PTHID_R-HSA-9843970	REACTOME_REGULATION_OF_ENDOGENOUS_RETROELEMENTS_BY_THE_HUMAN_SILENCING_HUB_HUSH_COMPLEX_PTHID_R-HSA-9843970	8/299	40/8368	0.2	5.59732	5.61016	6.85746e-05	0.00371738	0.00333705	H2AC15/H2BC14/H2BC18/H2BC6/H2BC7/H3C6/H4C11/H4C2	8
REACTOME_PACKAGING_OF_TELOMERE_ENDS_PTHID_R-HSA-171306	REACTOME_PACKAGING_OF_TELOMERE_ENDS_PTHID_R-HSA-171306	7/299	30/8368	0.233333	6.53021	5.84093	6.94837e-05	0.00371738	0.00333705	H2AC15/H2BC14/H2BC18/H2BC6/H2BC7/H4C11/H4C2	7
REACTOME_BASE_EXCISION_REPAIR_AP_SITE_FORMATION_PTHID_R-HSA-73929	REACTOME_BASE_EXCISION_REPAIR_AP_SITE_FORMATION_PTHID_R-HSA-73929	8/299	41/8368	0.195122	5.4608	5.51152	8.25904e-05	0.00392763	0.00352579	H2AC15/H2BC14/H2BC18/H2BC6/H2BC7/H4C11/H4C2/NEIL2	8
REACTOME_DEFECTIVE_PYROPTOSIS_PTHID_R-HSA-9710421	REACTOME_DEFECTIVE_PYROPTOSIS_PTHID_R-HSA-9710421	8/299	41/8368	0.195122	5.4608	5.51152	8.25904e-05	0.00392763	0.00352579	H2AC15/H2BC14/H2BC18/H2BC6/H2BC7/H3C6/H4C11/H4C2	8
REACTOME_REPLACEMENT_OF_PROTAMINES_BY_NUCLEOSOMES_IN_THE_MALE_PRONUCLEUS_PTHID_R-HSA-9821993	REACTOME_REPLACEMENT_OF_PROTAMINES_BY_NUCLEOSOMES_IN_THE_MALE_PRONUCLEUS_PTHID_R-HSA-9821993	6/299	22/8368	0.272727	7.63272	5.99617	9.09866e-05	0.00409918	0.00367979	H2BC14/H2BC18/H2BC6/H2BC7/H4C11/H4C2	6
REACTOME_PRC2_METHYLATES_HISTONES_AND_DNA_PTHID_R-HSA-212300	REACTOME_PRC2_METHYLATES_HISTONES_AND_DNA_PTHID_R-HSA-212300	8/299	42/8368	0.190476	5.33079	5.41606	9.89011e-05	0.00423297	0.00379988	H2AC15/H2BC14/H2BC18/H2BC6/H2BC7/H3C6/H4C11/H4C2	8
REACTOME_ERCC6_CSB_AND_EHMT2_G9A_POSITIVELY_REGULATE_RRNA_EXPRESSION_PTHID_R-HSA-427389	REACTOME_ERCC6_CSB_AND_EHMT2_G9A_POSITIVELY_REGULATE_RRNA_EXPRESSION_PTHID_R-HSA-427389	8/299	45/8368	0.177778	4.9754	5.14704	0.00016455	0.00586894	0.00526848	H2AC15/H2BC14/H2BC18/H2BC6/H2BC7/H3C6/H4C11/H4C2	8
REACTOME_CLEAVAGE_OF_THE_DAMAGED_PURINE_PTHID_R-HSA-110331	REACTOME_CLEAVAGE_OF_THE_DAMAGED_PURINE_PTHID_R-HSA-110331	7/299	34/8368	0.205882	5.76195	5.3556	0.000162392	0.00586894	0.00526848	H2AC15/H2BC14/H2BC18/H2BC6/H2BC7/H4C11/H4C2	7
REACTOME_DEPURINATION_PTHID_R-HSA-73927	REACTOME_DEPURINATION_PTHID_R-HSA-73927	7/299	34/8368	0.205882	5.76195	5.3556	0.000162392	0.00586894	0.00526848	H2AC15/H2BC14/H2BC18/H2BC6/H2BC7/H4C11/H4C2	7
REACTOME_RECOGNITION_AND_ASSOCIATION_OF_DNA_GLYCOSYLASE_WITH_SITE_CONTAINING_AN_AFFECTED_PURINE_PTHID_R-HSA-110330	REACTOME_RECOGNITION_AND_ASSOCIATION_OF_DNA_GLYCOSYLASE_WITH_SITE_CONTAINING_AN_AFFECTED_PURINE_PTHID_R-HSA-110330	7/299	34/8368	0.205882	5.76195	5.3556	0.000162392	0.00586894	0.00526848	H2AC15/H2BC14/H2BC18/H2BC6/H2BC7/H4C11/H4C2	7
REACTOME_EPIGENETIC_REGULATION_BY_WDR5_CONTAINING_HISTONE_MODIFYING_COMPLEXES_PTHID_R-HSA-9917777	REACTOME_EPIGENETIC_REGULATION_BY_WDR5_CONTAINING_HISTONE_MODIFYING_COMPLEXES_PTHID_R-HSA-9917777	14/299	128/8368	0.109375	3.06104	4.52312	0.000180729	0.00618815	0.00555503	AJUBA/GPAM/H2AC15/H2BC14/H2BC18/H2BC6/H2BC7/H3C6/H4C11/H4C2/NCOA1/PDK4/PLIN4/TBL1X	14
REACTOME_FORMATION_OF_THE_BETA_CATENIN_TCF_TRANSACTIVATING_COMPLEX_PTHID_R-HSA-201722	REACTOME_FORMATION_OF_THE_BETA_CATENIN_TCF_TRANSACTIVATING_COMPLEX_PTHID_R-HSA-201722	9/299	59/8368	0.152542	4.26915	4.85061	0.000219337	0.00722124	0.00648242	BCL9L/H2AC15/H2BC14/H2BC18/H2BC6/H2BC7/H3C6/H4C11/H4C2	9
REACTOME_HDACS_DEACETYLATE_HISTONES_PTHID_R-HSA-3214815	REACTOME_HDACS_DEACETYLATE_HISTONES_PTHID_R-HSA-3214815	9/299	61/8368	0.147541	4.12917	4.72153	0.000284341	0.00869271	0.00780334	H2AC15/H2BC14/H2BC18/H2BC6/H2BC7/H3C6/H4C11/H4C2/TBL1X	9
REACTOME_NEGATIVE_REGULATION_OF_CDH1_GENE_TRANSCRIPTION_PTHID_R-HSA-9764725	REACTOME_NEGATIVE_REGULATION_OF_CDH1_GENE_TRANSCRIPTION_PTHID_R-HSA-9764725	9/299	61/8368	0.147541	4.12917	4.72153	0.000284341	0.00869271	0.00780334	H2AC15/H2BC14/H2BC18/H2BC6/H2BC7/H3C6/H4C11/H4C2/TGIF2	9
REACTOME_AMYLOID_FIBER_FORMATION_PTHID_R-HSA-977225	REACTOME_AMYLOID_FIBER_FORMATION_PTHID_R-HSA-977225	9/299	62/8368	0.145161	4.06257	4.65905	0.000322383	0.00919866	0.00825753	H2AC15/H2BC14/H2BC18/H2BC6/H2BC7/H3C6/H4C11/H4C2/TTR	9
REACTOME_PRE_NOTCH_TRANSCRIPTION_AND_TRANSLATION_PTHID_R-HSA-1912408	REACTOME_PRE_NOTCH_TRANSCRIPTION_AND_TRANSLATION_PTHID_R-HSA-1912408	9/299	62/8368	0.145161	4.06257	4.65905	0.000322383	0.00919866	0.00825753	H2AC15/H2BC14/H2BC18/H2BC6/H2BC7/H3C6/H4C11/H4C2/NOTCH3	9
REACTOME_DEPOSITION_OF_NEW_CENPA_CONTAINING_NUCLEOSOMES_AT_THE_CENTROMERE_PTHID_R-HSA-606279	REACTOME_DEPOSITION_OF_NEW_CENPA_CONTAINING_NUCLEOSOMES_AT_THE_CENTROMERE_PTHID_R-HSA-606279	8/299	52/8368	0.153846	4.30563	4.60267	0.000462423	0.011995	0.0107677	CENPA/H2AC15/H2BC14/H2BC18/H2BC6/H2BC7/H4C11/H4C2	8
REACTOME_MEIOTIC_RECOMBINATION_PTHID_R-HSA-912446	REACTOME_MEIOTIC_RECOMBINATION_PTHID_R-HSA-912446	8/299	52/8368	0.153846	4.30563	4.60267	0.000462423	0.011995	0.0107677	H2AC15/H2BC14/H2BC18/H2BC6/H2BC7/H3C6/H4C11/H4C2	8
REACTOME_NUCLEOSOME_ASSEMBLY_PTHID_R-HSA-774815	REACTOME_NUCLEOSOME_ASSEMBLY_PTHID_R-HSA-774815	8/299	52/8368	0.153846	4.30563	4.60267	0.000462423	0.011995	0.0107677	CENPA/H2AC15/H2BC14/H2BC18/H2BC6/H2BC7/H4C11/H4C2	8
REACTOME_ACTIVATION_OF_GENE_EXPRESSION_BY_SREBF_SREBP__PTHID_R-HSA-2426168	REACTOME_ACTIVATION_OF_GENE_EXPRESSION_BY_SREBF_SREBP__PTHID_R-HSA-2426168	7/299	41/8368	0.170732	4.7782	4.66814	0.000547724	0.0137898	0.0123789	FDPS/GPAM/LSS/NCOA1/PPARA/SQLE/TBL1X	7
REACTOME_REGULATION_OF_ENDOGENOUS_RETROELEMENTS_BY_KRAB_ZFP_PROTEINS_PTHID_R-HSA-9843940	REACTOME_REGULATION_OF_ENDOGENOUS_RETROELEMENTS_BY_KRAB_ZFP_PROTEINS_PTHID_R-HSA-9843940	8/299	54/8368	0.148148	4.14617	4.46462	0.000600986	0.0142901	0.0128281	H2AC15/H2BC14/H2BC18/H2BC6/H2BC7/H3C6/H4C11/H4C2	8
REACTOME_TRANSCRIPTIONAL_REGULATION_OF_GRANULOPOIESIS_PTHID_R-HSA-9616222	REACTOME_TRANSCRIPTIONAL_REGULATION_OF_GRANULOPOIESIS_PTHID_R-HSA-9616222	8/299	54/8368	0.148148	4.14617	4.46462	0.000600986	0.0142901	0.0128281	H2AC15/H2BC14/H2BC18/H2BC6/H2BC7/H3C6/H4C11/H4C2	8
REACTOME_REGULATION_OF_CDH1_GENE_TRANSCRIPTION_PTHID_R-HSA-9764560	REACTOME_REGULATION_OF_CDH1_GENE_TRANSCRIPTION_PTHID_R-HSA-9764560	9/299	69/8368	0.130435	3.65043	4.25538	0.000723733	0.0167437	0.0150306	H2AC15/H2BC14/H2BC18/H2BC6/H2BC7/H3C6/H4C11/H4C2/TGIF2	9
REACTOME_ACTIVATION_OF_ANTERIOR_HOX_GENES_IN_HINDBRAIN_DEVELOPMENT_DURING_EARLY_EMBRYOGENESIS_PTHID_R-HSA-5617472	REACTOME_ACTIVATION_OF_ANTERIOR_HOX_GENES_IN_HINDBRAIN_DEVELOPMENT_DURING_EARLY_EMBRYOGENESIS_PTHID_R-HSA-5617472	10/299	89/8368	0.11236	3.14456	3.91522	0.00121884	0.0244434	0.0219426	AJUBA/H2AC15/H2BC14/H2BC18/H2BC6/H2BC7/H3C6/H4C11/H4C2/MEIS1	10
REACTOME_ACTIVATION_OF_HOX_GENES_DURING_DIFFERENTIATION_PTHID_R-HSA-5619507	REACTOME_ACTIVATION_OF_HOX_GENES_DURING_DIFFERENTIATION_PTHID_R-HSA-5619507	10/299	89/8368	0.11236	3.14456	3.91522	0.00121884	0.0244434	0.0219426	AJUBA/H2AC15/H2BC14/H2BC18/H2BC6/H2BC7/H3C6/H4C11/H4C2/MEIS1	10
REACTOME_RHO_GTPASES_ACTIVATE_PKNS_PTHID_R-HSA-5625740	REACTOME_RHO_GTPASES_ACTIVATE_PKNS_PTHID_R-HSA-5625740	8/299	59/8368	0.135593	3.7948	4.14679	0.00109751	0.0244434	0.0219426	H2AC15/H2BC14/H2BC18/H2BC6/H2BC7/H3C6/H4C11/H4C2	8
REACTOME_B_WICH_COMPLEX_POSITIVELY_REGULATES_RRNA_EXPRESSION_PTHID_R-HSA-5250924	REACTOME_B_WICH_COMPLEX_POSITIVELY_REGULATES_RRNA_EXPRESSION_PTHID_R-HSA-5250924	8/299	60/8368	0.133333	3.73155	4.0874	0.00122788	0.0244434	0.0219426	H2AC15/H2BC14/H2BC18/H2BC6/H2BC7/H3C6/H4C11/H4C2	8
REACTOME_RNA_POLYMERASE_I_PROMOTER_ESCAPE_PTHID_R-HSA-73772	REACTOME_RNA_POLYMERASE_I_PROMOTER_ESCAPE_PTHID_R-HSA-73772	8/299	60/8368	0.133333	3.73155	4.0874	0.00122788	0.0244434	0.0219426	H2AC15/H2BC14/H2BC18/H2BC6/H2BC7/H3C6/H4C11/H4C2	8
REACTOME_INHIBITION_OF_DNA_RECOMBINATION_AT_TELOMERE_PTHID_R-HSA-9670095	REACTOME_INHIBITION_OF_DNA_RECOMBINATION_AT_TELOMERE_PTHID_R-HSA-9670095	7/299	46/8368	0.152174	4.25883	4.26617	0.00111944	0.0244434	0.0219426	H2AC15/H2BC14/H2BC18/H2BC6/H2BC7/H4C11/H4C2	7
REACTOME_CELLULAR_SENESCENCE_PTHID_R-HSA-2559583	REACTOME_CELLULAR_SENESCENCE_PTHID_R-HSA-2559583	14/299	158/8368	0.0886076	2.47983	3.61475	0.00152376	0.0286354	0.0257056	CDKN2C/H1-0/H1-12/H1-2/H1-4/H2AC15/H2BC14/H2BC18/H2BC6/H2BC7/H3C6/H4C11/H4C2/ID1	14
REACTOME_MATERNAL_TO_ZYGOTIC_TRANSITION_MZT__PTHID_R-HSA-9816359	REACTOME_MATERNAL_TO_ZYGOTIC_TRANSITION_MZT__PTHID_R-HSA-9816359	9/299	77/8368	0.116883	3.27116	3.8539	0.00160572	0.0286354	0.0257056	CNOT1/H2AC15/H2BC14/H2BC18/H2BC6/H2BC7/H3C6/H4C11/H4C2	9
REACTOME_PRE_NOTCH_EXPRESSION_AND_PROCESSING_PTHID_R-HSA-1912422	REACTOME_PRE_NOTCH_EXPRESSION_AND_PROCESSING_PTHID_R-HSA-1912422	9/299	77/8368	0.116883	3.27116	3.8539	0.00160572	0.0286354	0.0257056	H2AC15/H2BC14/H2BC18/H2BC6/H2BC7/H3C6/H4C11/H4C2/NOTCH3	9
REACTOME_SENESCENCE_ASSOCIATED_SECRETORY_PHENOTYPE_SASP__PTHID_R-HSA-2559582	REACTOME_SENESCENCE_ASSOCIATED_SECRETORY_PHENOTYPE_SASP__PTHID_R-HSA-2559582	9/299	77/8368	0.116883	3.27116	3.8539	0.00160572	0.0286354	0.0257056	CDKN2C/H2AC15/H2BC14/H2BC18/H2BC6/H2BC7/H3C6/H4C11/H4C2	9
REACTOME_RUNX1_REGULATES_GENES_INVOLVED_IN_MEGAKARYOCYTE_DIFFERENTIATION_AND_PLATELET_FUNCTION_PTHID_R-HSA-8936459	REACTOME_RUNX1_REGULATES_GENES_INVOLVED_IN_MEGAKARYOCYTE_DIFFERENTIATION_AND_PLATELET_FUNCTION_PTHID_R-HSA-8936459	8/299	62/8368	0.129032	3.61118	3.97234	0.00152555	0.0286354	0.0257056	H2AC15/H2BC14/H2BC18/H2BC6/H2BC7/H3C6/H4C11/H4C2	8
HALLMARK_BILE_ACID_METABOLISM	HALLMARK_BILE_ACID_METABOLISM	9/299	79/8368	0.113924	3.18835	3.76175	0.00192502	0.033629	0.0301883	ABCA3/ALDH1A1/CROT/HSD17B4/HSD3B1/NR1H4/PEX26/TFCP2L1/TTR	9
REACTOME_REGULATION_OF_ENDOGENOUS_RETROELEMENTS_BY_PIWI_INTERACTING_RNAS_PIRNAS__PTHID_R-HSA-9845323	REACTOME_REGULATION_OF_ENDOGENOUS_RETROELEMENTS_BY_PIWI_INTERACTING_RNAS_PIRNAS__PTHID_R-HSA-9845323	8/299	65/8368	0.123077	3.44451	3.80839	0.00207638	0.0342315	0.0307292	H2AC15/H2BC14/H2BC18/H2BC6/H2BC7/H3C6/H4C11/H4C2	8
REACTOME_NONHOMOLOGOUS_END_JOINING_NHEJ__PTHID_R-HSA-5693571	REACTOME_NONHOMOLOGOUS_END_JOINING_NHEJ__PTHID_R-HSA-5693571	7/299	51/8368	0.137255	3.8413	3.91769	0.00207948	0.0342315	0.0307292	H2BC14/H2BC18/H2BC6/H2BC7/H4C11/H4C2/POLM	7
REACTOME_FORMATION_OF_SENESCENCE_ASSOCIATED_HETEROCHROMATIN_FOCI_SAHF__PTHID_R-HSA-2559584	REACTOME_FORMATION_OF_SENESCENCE_ASSOCIATED_HETEROCHROMATIN_FOCI_SAHF__PTHID_R-HSA-2559584	4/299	16/8368	0.25	6.99666	4.62152	0.00206831	0.0342315	0.0307292	H1-0/H1-12/H1-2/H1-4	4
REACTOME_ESTROGEN_DEPENDENT_GENE_EXPRESSION_PTHID_R-HSA-9018519	REACTOME_ESTROGEN_DEPENDENT_GENE_EXPRESSION_PTHID_R-HSA-9018519	11/299	113/8368	0.0973451	2.72436	3.55238	0.00228932	0.0356897	0.0320382	GPAM/GTF2F1/H2AC15/H2BC14/H2BC18/H2BC6/H2BC7/H3C6/H4C11/H4C2/NCOA1	11
REACTOME_DEVELOPMENTAL_CELL_LINEAGES_PTHID_R-HSA-9734767	REACTOME_DEVELOPMENTAL_CELL_LINEAGES_PTHID_R-HSA-9734767	9/299	81/8368	0.111111	3.10962	3.67248	0.00229314	0.0356897	0.0320382	ALDH1A1/ANXA1/ANXA2/CD74/COL11A1/ERBB2/HNF1B/KRT8/TFRC	9
REACTOME_HCMV_LATE_EVENTS_PTHID_R-HSA-9610379	REACTOME_HCMV_LATE_EVENTS_PTHID_R-HSA-9610379	9/299	81/8368	0.111111	3.10962	3.67248	0.00229314	0.0356897	0.0320382	H2AC15/H2BC14/H2BC18/H2BC6/H2BC7/H3C6/H4C11/H4C2/MVB12B	9
HALLMARK_CHOLESTEROL_HOMEOSTASIS	HALLMARK_CHOLESTEROL_HOMEOSTASIS	8/299	67/8368	0.119403	3.34169	3.70435	0.00252304	0.0385665	0.0346207	ALDOC/EBP/FDPS/GPX8/LGALS3/LSS/SQLE/TP53INP1	8
REACTOME_MEIOTIC_SYNAPSIS_PTHID_R-HSA-1221632	REACTOME_MEIOTIC_SYNAPSIS_PTHID_R-HSA-1221632	7/299	53/8368	0.132075	3.69635	3.79047	0.00260539	0.0391266	0.0351235	H2AC15/H2BC14/H2BC18/H2BC6/H2BC7/H4C11/H4C2	7
REACTOME_RUNX1_REGULATES_TRANSCRIPTION_OF_GENES_INVOLVED_IN_DIFFERENTIATION_OF_HSCS_PTHID_R-HSA-8939236	REACTOME_RUNX1_REGULATES_TRANSCRIPTION_OF_GENES_INVOLVED_IN_DIFFERENTIATION_OF_HSCS_PTHID_R-HSA-8939236	9/299	84/8368	0.107143	2.99857	3.54363	0.0029481	0.0427724	0.0383963	H2AC15/H2BC14/H2BC18/H2BC6/H2BC7/H3C6/H4C11/H4C2/PSMB6	9
REACTOME_REGULATION_OF_CHOLESTEROL_BIOSYNTHESIS_BY_SREBP_SREBF__PTHID_R-HSA-1655829	REACTOME_REGULATION_OF_CHOLESTEROL_BIOSYNTHESIS_BY_SREBP_SREBF__PTHID_R-HSA-1655829	7/299	54/8368	0.12963	3.6279	3.72916	0.00290392	0.0427724	0.0383963	FDPS/GPAM/LSS/NCOA1/PPARA/SQLE/TBL1X	7
REACTOME_BASE_EXCISION_REPAIR_PTHID_R-HSA-73884	REACTOME_BASE_EXCISION_REPAIR_PTHID_R-HSA-73884	8/299	69/8368	0.115942	3.24483	3.60417	0.00304162	0.0433937	0.038954	H2AC15/H2BC14/H2BC18/H2BC6/H2BC7/H4C11/H4C2/NEIL2	8
REACTOME_REGULATION_OF_PD_L1_CD274_TRANSCRIPTION_PTHID_R-HSA-9909649	REACTOME_REGULATION_OF_PD_L1_CD274_TRANSCRIPTION_PTHID_R-HSA-9909649	8/299	70/8368	0.114286	3.19847	3.55544	0.00333021	0.0467322	0.0419509	H2AC15/H2BC14/H2BC18/H2BC6/H2BC7/H3C6/H4C11/H4C2	8
REACTOME_METABOLISM_OF_STEROIDS_PTHID_R-HSA-8957322	REACTOME_METABOLISM_OF_STEROIDS_PTHID_R-HSA-8957322	11/299	120/8368	0.0916667	2.56544	3.32478	0.00366711	0.0498261	0.0447283	EBP/FDPS/GPAM/HSD17B4/HSD3B1/LSS/NCOA1/NR1H4/PPARA/SQLE/TBL1X	11
REACTOME_DISEASES_OF_PROGRAMMED_CELL_DEATH_PTHID_R-HSA-9645723	REACTOME_DISEASES_OF_PROGRAMMED_CELL_DEATH_PTHID_R-HSA-9645723	8/299	71/8368	0.112676	3.15342	3.50759	0.00363963	0.0498261	0.0447283	H2AC15/H2BC14/H2BC18/H2BC6/H2BC7/H3C6/H4C11/H4C2	8
REACTOME_PLATELET_DEGRANULATION_PTHID_R-HSA-114608	REACTOME_PLATELET_DEGRANULATION_PTHID_R-HSA-114608	9/299	90/8368	0.1	2.79866	3.30232	0.00469621	0.0619309	0.0555946	F5/HGF/HSPA5/LGALS3BP/PCDH7/PPIA/PSAP/SPARC/TGFB3	9
REACTOME_TRANSCRIPTIONAL_REGULATION_BY_SMALL_RNAS_PTHID_R-HSA-5578749	REACTOME_TRANSCRIPTIONAL_REGULATION_BY_SMALL_RNAS_PTHID_R-HSA-5578749	8/299	74/8368	0.108108	3.02558	3.36895	0.0047027	0.0619309	0.0555946	H2AC15/H2BC14/H2BC18/H2BC6/H2BC7/H3C6/H4C11/H4C2	8
REACTOME_OXIDATIVE_STRESS_INDUCED_SENESCENCE_PTHID_R-HSA-2559580	REACTOME_OXIDATIVE_STRESS_INDUCED_SENESCENCE_PTHID_R-HSA-2559580	9/299	91/8368	0.0989011	2.76791	3.26403	0.00505285	0.0636602	0.057147	CDKN2C/H2AC15/H2BC14/H2BC18/H2BC6/H2BC7/H3C6/H4C11/H4C2	9
REACTOME_NORC_NEGATIVELY_REGULATES_RRNA_EXPRESSION_PTHID_R-HSA-427413	REACTOME_NORC_NEGATIVELY_REGULATES_RRNA_EXPRESSION_PTHID_R-HSA-427413	8/299	75/8368	0.106667	2.98524	3.32429	0.00510536	0.0636602	0.057147	H2AC15/H2BC14/H2BC18/H2BC6/H2BC7/H3C6/H4C11/H4C2	8
REACTOME_POSITIVE_EPIGENETIC_REGULATION_OF_RRNA_EXPRESSION_PTHID_R-HSA-5250913	REACTOME_POSITIVE_EPIGENETIC_REGULATION_OF_RRNA_EXPRESSION_PTHID_R-HSA-5250913	8/299	75/8368	0.106667	2.98524	3.32429	0.00510536	0.0636602	0.057147	H2AC15/H2BC14/H2BC18/H2BC6/H2BC7/H3C6/H4C11/H4C2	8
REACTOME_METAL_ION_SLC_TRANSPORTERS_PTHID_R-HSA-425410	REACTOME_METAL_ION_SLC_TRANSPORTERS_PTHID_R-HSA-425410	5/299	32/8368	0.15625	4.37291	3.67969	0.00513149	0.0636602	0.057147	HEPH/SLC40A1/SLC41A1/SLC41A2/SLC9A1	5
HALLMARK_HEME_METABOLISM	HALLMARK_HEME_METABOLISM	13/299	163/8368	0.0797546	2.23206	3.05772	0.00551254	0.0674105	0.0605136	ADD2/CTNS/DMTN/EPB41/EZH1/H1-0/IGSF3/MARCHF8/NFE2L1/SELENBP1/SLC10A3/TFRC/TMCC2	13
REACTOME_MISCELLANEOUS_TRANSPORT_AND_BINDING_EVENTS_PTHID_R-HSA-5223345	REACTOME_MISCELLANEOUS_TRANSPORT_AND_BINDING_EVENTS_PTHID_R-HSA-5223345	4/299	21/8368	0.190476	5.33079	3.82491	0.00590859	0.0712359	0.0639477	ADD2/CTNS/DMTN/NIPAL3	4
REACTOME_RESPONSE_TO_ELEVATED_PLATELET_CYTOSOLIC_CA2__PTHID_R-HSA-76005	REACTOME_RESPONSE_TO_ELEVATED_PLATELET_CYTOSOLIC_CA2__PTHID_R-HSA-76005	9/299	94/8368	0.0957447	2.67957	3.15221	0.00624995	0.0743049	0.0667026	F5/HGF/HSPA5/LGALS3BP/PCDH7/PPIA/PSAP/SPARC/TGFB3	9
REACTOME_NEGATIVE_EPIGENETIC_REGULATION_OF_RRNA_EXPRESSION_PTHID_R-HSA-5250941	REACTOME_NEGATIVE_EPIGENETIC_REGULATION_OF_RRNA_EXPRESSION_PTHID_R-HSA-5250941	8/299	78/8368	0.102564	2.87042	3.19463	0.00647273	0.0758994	0.068134	H2AC15/H2BC14/H2BC18/H2BC6/H2BC7/H3C6/H4C11/H4C2	8
REACTOME_RNA_POLYMERASE_I_PROMOTER_CLEARANCE_PTHID_R-HSA-73854	REACTOME_RNA_POLYMERASE_I_PROMOTER_CLEARANCE_PTHID_R-HSA-73854	8/299	79/8368	0.101266	2.83409	3.15278	0.00698515	0.0808012	0.0725342	H2AC15/H2BC14/H2BC18/H2BC6/H2BC7/H3C6/H4C11/H4C2	8
REACTOME_HCMV_EARLY_EVENTS_PTHID_R-HSA-9609690	REACTOME_HCMV_EARLY_EVENTS_PTHID_R-HSA-9609690	9/299	97/8368	0.0927835	2.5967	3.04467	0.00765439	0.084002	0.0754076	H2AC15/H2BC14/H2BC18/H2BC6/H2BC7/H3C6/H4C11/H4C2/TBL1X	9
REACTOME_MEIOSIS_PTHID_R-HSA-1500620	REACTOME_MEIOSIS_PTHID_R-HSA-1500620	8/299	80/8368	0.1	2.79866	3.11158	0.00752764	0.084002	0.0754076	H2AC15/H2BC14/H2BC18/H2BC6/H2BC7/H3C6/H4C11/H4C2	8
REACTOME_RNA_POLYMERASE_I_TRANSCRIPTION_PTHID_R-HSA-73864	REACTOME_RNA_POLYMERASE_I_TRANSCRIPTION_PTHID_R-HSA-73864	8/299	80/8368	0.1	2.79866	3.11158	0.00752764	0.084002	0.0754076	H2AC15/H2BC14/H2BC18/H2BC6/H2BC7/H3C6/H4C11/H4C2	8
REACTOME_DEVELOPMENTAL_LINEAGE_OF_PANCREATIC_DUCTAL_CELLS_PTHID_R-HSA-9925563	REACTOME_DEVELOPMENTAL_LINEAGE_OF_PANCREATIC_DUCTAL_CELLS_PTHID_R-HSA-9925563	5/299	35/8368	0.142857	3.99809	3.42128	0.00758249	0.084002	0.0754076	ANXA1/ANXA2/CD74/COL11A1/HNF1B	5
REACTOME_BBSOME_MEDIATED_CARGO_TARGETING_TO_CILIUM_PTHID_R-HSA-5620922	REACTOME_BBSOME_MEDIATED_CARGO_TARGETING_TO_CILIUM_PTHID_R-HSA-5620922	4/299	23/8368	0.173913	4.86724	3.57489	0.00826547	0.08956	0.080397	ARL6/BBS10/BBS12/BBS7	4
REACTOME_GLYCOSAMINOGLYCAN_METABOLISM_PTHID_R-HSA-1630316	REACTOME_GLYCOSAMINOGLYCAN_METABOLISM_PTHID_R-HSA-1630316	9/299	100/8368	0.09	2.5188	2.9411	0.00928791	0.0993807	0.0892128	ACAN/CHST1/EXTL3/HMMR/HS6ST1/SLC26A1/SLC9A1/ST3GAL2/XYLT2	9
REACTOME_HCMV_INFECTION_PTHID_R-HSA-9609646	REACTOME_HCMV_INFECTION_PTHID_R-HSA-9609646	10/299	121/8368	0.0826446	2.31294	2.80028	0.0111718	0.115225	0.103436	H2AC15/H2BC14/H2BC18/H2BC6/H2BC7/H3C6/H4C11/H4C2/MVB12B/TBL1X	10
REACTOME_ASSEMBLY_OF_THE_PRE_REPLICATIVE_COMPLEX_PTHID_R-HSA-68867	REACTOME_ASSEMBLY_OF_THE_PRE_REPLICATIVE_COMPLEX_PTHID_R-HSA-68867	9/299	103/8368	0.0873786	2.44543	2.84123	0.0111725	0.115225	0.103436	H2AC15/H2BC14/H2BC18/H2BC6/H2BC7/H3C6/H4C11/H4C2/PSMB6	9
REACTOME_PEROXISOMAL_LIPID_METABOLISM_PTHID_R-HSA-390918	REACTOME_PEROXISOMAL_LIPID_METABOLISM_PTHID_R-HSA-390918	4/299	25/8368	0.16	4.47786	3.35221	0.0111659	0.115225	0.103436	ACBD4/CROT/EHHADH/HSD17B4	4
REACTOME_REGULATION_OF_ENDOGENOUS_RETROELEMENTS_PTHID_R-HSA-9842860	REACTOME_REGULATION_OF_ENDOGENOUS_RETROELEMENTS_PTHID_R-HSA-9842860	8/299	87/8368	0.091954	2.57348	2.83982	0.012257	0.124905	0.112126	H2AC15/H2BC14/H2BC18/H2BC6/H2BC7/H3C6/H4C11/H4C2	8
REACTOME_CHOLESTEROL_BIOSYNTHESIS_PTHID_R-HSA-191273	REACTOME_CHOLESTEROL_BIOSYNTHESIS_PTHID_R-HSA-191273	4/299	26/8368	0.153846	4.30563	3.2495	0.012833	0.129236	0.116014	EBP/FDPS/LSS/SQLE	4
REACTOME_MITOTIC_PROPHASE_PTHID_R-HSA-68875	REACTOME_MITOTIC_PROPHASE_PTHID_R-HSA-68875	9/299	106/8368	0.0849057	2.37622	2.74479	0.0133303	0.132683	0.119108	H2AC15/H2BC14/H2BC18/H2BC6/H2BC7/H3C6/H4C11/H4C2/PLK1	9
REACTOME_SIGNALING_BY_NUCLEAR_RECEPTORS_PTHID_R-HSA-9006931	REACTOME_SIGNALING_BY_NUCLEAR_RECEPTORS_PTHID_R-HSA-9006931	15/299	223/8368	0.0672646	1.88251	2.5712	0.0137427	0.134071	0.120354	ALDH1A1/GPAM/GTF2F1/H2AC15/H2BC14/H2BC18/H2BC6/H2BC7/H3C6/H4C11/H4C2/NCOA1/PDK4/RDH5/TBL1X	15
REACTOME_SIGNALING_BY_NOTCH_PTHID_R-HSA-157118	REACTOME_SIGNALING_BY_NOTCH_PTHID_R-HSA-157118	13/299	183/8368	0.0710383	1.98812	2.60158	0.0139375	0.134071	0.120354	DLGAP5/H2AC15/H2BC14/H2BC18/H2BC6/H2BC7/H3C6/H4C11/H4C2/NEURL1B/NOTCH3/PSMB6/TBL1X	13
REACTOME_TELOMERE_MAINTENANCE_PTHID_R-HSA-157579	REACTOME_TELOMERE_MAINTENANCE_PTHID_R-HSA-157579	8/299	89/8368	0.0898876	2.51565	2.76704	0.0139397	0.134071	0.120354	H2AC15/H2BC14/H2BC18/H2BC6/H2BC7/H4C11/H4C2/PIF1	8
REACTOME_HATS_ACETYLATE_HISTONES_PTHID_R-HSA-3214847	REACTOME_HATS_ACETYLATE_HISTONES_PTHID_R-HSA-3214847	9/299	107/8368	0.0841121	2.35401	2.71337	0.0141141	0.134241	0.120506	H2AC15/H2BC14/H2BC18/H2BC6/H2BC7/H3C6/H4C11/H4C2/NCOA1	9
REACTOME_TCF_DEPENDENT_SIGNALING_IN_RESPONSE_TO_WNT_PTHID_R-HSA-201681	REACTOME_TCF_DEPENDENT_SIGNALING_IN_RESPONSE_TO_WNT_PTHID_R-HSA-201681	12/299	166/8368	0.0722892	2.02313	2.56292	0.0156911	0.145995	0.131058	BCL9L/H2AC15/H2BC14/H2BC18/H2BC6/H2BC7/H3C6/H4C11/H4C2/KREMEN1/LGR4/PSMB6	12
REACTOME_RECRUITMENT_AND_ATM_MEDIATED_PHOSPHORYLATION_OF_REPAIR_AND_SIGNALING_PROTEINS_AT_DNA_DOUBLE_STRAND_BREAKS_PTHID_R-HSA-5693565	REACTOME_RECRUITMENT_AND_ATM_MEDIATED_PHOSPHORYLATION_OF_REPAIR_AND_SIGNALING_PROTEINS_AT_DNA_DOUBLE_STRAND_BREAKS_PTHID_R-HSA-5693565	6/299	57/8368	0.105263	2.94596	2.83763	0.0155591	0.145995	0.131058	H2BC14/H2BC18/H2BC6/H2BC7/H4C11/H4C2	6
REACTOME_DEVELOPMENTAL_CELL_LINEAGES_OF_THE_EXOCRINE_PANCREAS_PTHID_R-HSA-9820448	REACTOME_DEVELOPMENTAL_CELL_LINEAGES_OF_THE_EXOCRINE_PANCREAS_PTHID_R-HSA-9820448	5/299	42/8368	0.119048	3.33174	2.91607	0.0162322	0.149406	0.13412	ANXA1/ANXA2/CD74/COL11A1/HNF1B	5
HALLMARK_HEDGEHOG_SIGNALING	HALLMARK_HEDGEHOG_SIGNALING	4/299	28/8368	0.142857	3.99809	3.0588	0.0166238	0.151383	0.135895	AMOT/CELSR1/GLI1/NRP2	4
REACTOME_DNA_DOUBLE_STRAND_BREAK_RESPONSE_PTHID_R-HSA-5693606	REACTOME_DNA_DOUBLE_STRAND_BREAK_RESPONSE_PTHID_R-HSA-5693606	6/299	58/8368	0.103448	2.89517	2.78787	0.0168505	0.151832	0.136297	H2BC14/H2BC18/H2BC6/H2BC7/H4C11/H4C2	6
REACTOME_REGULATION_OF_T_CELL_ACTIVATION_BY_CD28_FAMILY_PTHID_R-HSA-388841	REACTOME_REGULATION_OF_T_CELL_ACTIVATION_BY_CD28_FAMILY_PTHID_R-HSA-388841	14/299	210/8368	0.0666667	1.86577	2.44587	0.0182141	0.162409	0.145793	BOLA-DRB3/H2AC15/H2BC14/H2BC18/H2BC6/H2BC7/H3C6/H4C11/H4C2/LOC100848815/OS9/PAK3/PIK3CD/PSMB6	14
REACTOME_CO_INHIBITION_BY_PD_1_PTHID_R-HSA-389948	REACTOME_CO_INHIBITION_BY_PD_1_PTHID_R-HSA-389948	12/299	170/8368	0.0705882	1.97553	2.47355	0.0186031	0.162493	0.145868	BOLA-DRB3/H2AC15/H2BC14/H2BC18/H2BC6/H2BC7/H3C6/H4C11/H4C2/LOC100848815/OS9/PSMB6	12
REACTOME_REGULATION_OF_HOMOTYPIC_CELL_CELL_ADHESION_PTHID_R-HSA-9759476	REACTOME_REGULATION_OF_HOMOTYPIC_CELL_CELL_ADHESION_PTHID_R-HSA-9759476	12/299	170/8368	0.0705882	1.97553	2.47355	0.0186031	0.162493	0.145868	AMOT/GANAB/H2AC15/H2BC14/H2BC18/H2BC6/H2BC7/H3C6/H4C11/H4C2/PSMB6/TGIF2	12
REACTOME_GENE_SILENCING_BY_RNA_PTHID_R-HSA-211000	REACTOME_GENE_SILENCING_BY_RNA_PTHID_R-HSA-211000	8/299	95/8368	0.0842105	2.35677	2.56004	0.0199956	0.172891	0.155203	H2AC15/H2BC14/H2BC18/H2BC6/H2BC7/H3C6/H4C11/H4C2	8
REACTOME_DEVELOPMENTAL_LINEAGE_OF_MAMMARY_GLAND_LUMINAL_EPITHELIAL_CELLS_PTHID_R-HSA-9927418	REACTOME_DEVELOPMENTAL_LINEAGE_OF_MAMMARY_GLAND_LUMINAL_EPITHELIAL_CELLS_PTHID_R-HSA-9927418	3/299	17/8368	0.176471	4.93882	3.12919	0.0211743	0.181252	0.162708	ALDH1A1/ERBB2/KRT8	3
HALLMARK_APOPTOSIS	HALLMARK_APOPTOSIS	10/299	134/8368	0.0746269	2.08855	2.44516	0.0215315	0.182485	0.163814	ANXA1/EBP/ERBB2/ERBB3/GPX3/H1-0/HGF/IL18/LGALS3/PLAT	10
REACTOME_CHROMOSOME_MAINTENANCE_PTHID_R-HSA-73886	REACTOME_CHROMOSOME_MAINTENANCE_PTHID_R-HSA-73886	9/299	116/8368	0.0775862	2.17138	2.44544	0.0227741	0.191124	0.17157	CENPA/H2AC15/H2BC14/H2BC18/H2BC6/H2BC7/H4C11/H4C2/PIF1	9
REACTOME_REPRODUCTION_PTHID_R-HSA-1474165	REACTOME_REPRODUCTION_PTHID_R-HSA-1474165	8/299	98/8368	0.0816327	2.28462	2.46233	0.0236391	0.196457	0.176357	H2AC15/H2BC14/H2BC18/H2BC6/H2BC7/H3C6/H4C11/H4C2	8
REACTOME_DNA_REPLICATION_PRE_INITIATION_PTHID_R-HSA-69002	REACTOME_DNA_REPLICATION_PRE_INITIATION_PTHID_R-HSA-69002	9/299	119/8368	0.0756303	2.11664	2.36154	0.0263626	0.216984	0.194784	H2AC15/H2BC14/H2BC18/H2BC6/H2BC7/H3C6/H4C11/H4C2/PSMB6	9
REACTOME_CELL_CELL_JUNCTION_ORGANIZATION_PTHID_R-HSA-421270	REACTOME_CELL_CELL_JUNCTION_ORGANIZATION_PTHID_R-HSA-421270	13/299	201/8368	0.0646766	1.81008	2.23772	0.0278883	0.223107	0.20028	AMOT/GANAB/H2AC15/H2BC14/H2BC18/H2BC6/H2BC7/H3C6/H4C11/H4C2/PARD6A/PSMB6/TGIF2	13
HALLMARK_KRAS_SIGNALING_DN	HALLMARK_KRAS_SIGNALING_DN	8/299	101/8368	0.0792079	2.21676	2.36812	0.027726	0.223107	0.20028	CELSR2/EDN1/GPR19/MAGIX/MFSD6/TFAP2B/TFCP2L1/ZC2HC1C	8
REACTOME_IRE1ALPHA_ACTIVATES_CHAPERONES_PTHID_R-HSA-381070	REACTOME_IRE1ALPHA_ACTIVATES_CHAPERONES_PTHID_R-HSA-381070	5/299	48/8368	0.104167	2.91527	2.56153	0.0275068	0.223107	0.20028	EXTL3/HSPA5/SULT1A1/TATDN2/TPP1	5
REACTOME_CELL_JUNCTION_ORGANIZATION_PTHID_R-HSA-446728	REACTOME_CELL_JUNCTION_ORGANIZATION_PTHID_R-HSA-446728	14/299	223/8368	0.0627803	1.75701	2.20555	0.0287718	0.225951	0.202833	AMOT/ARHGEF6/GANAB/H2AC15/H2BC14/H2BC18/H2BC6/H2BC7/H3C6/H4C11/H4C2/PARD6A/PSMB6/TGIF2	14
REACTOME_GENERATION_OF_SECOND_MESSENGER_MOLECULES_PTHID_R-HSA-202433	REACTOME_GENERATION_OF_SECOND_MESSENGER_MOLECULES_PTHID_R-HSA-202433	3/299	19/8368	0.157895	4.41894	2.87185	0.0286338	0.225951	0.202833	BOLA-DRB3/LOC100848815/PAK3	3
REACTOME_IRON_UPTAKE_AND_TRANSPORT_PTHID_R-HSA-917937	REACTOME_IRON_UPTAKE_AND_TRANSPORT_PTHID_R-HSA-917937	5/299	49/8368	0.102041	2.85578	2.50784	0.0297694	0.23166	0.207958	FTH1/HEPH/SLC40A1/SLC46A1/TFRC	5
REACTOME_REGULATION_OF_CDH1_EXPRESSION_AND_FUNCTION_PTHID_R-HSA-9764265	REACTOME_REGULATION_OF_CDH1_EXPRESSION_AND_FUNCTION_PTHID_R-HSA-9764265	11/299	162/8368	0.0679012	1.90033	2.22742	0.030406	0.232389	0.208613	GANAB/H2AC15/H2BC14/H2BC18/H2BC6/H2BC7/H3C6/H4C11/H4C2/PSMB6/TGIF2	11
REACTOME_REGULATION_OF_EXPRESSION_AND_FUNCTION_OF_TYPE_I_CLASSICAL_CADHERINS_PTHID_R-HSA-9764274	REACTOME_REGULATION_OF_EXPRESSION_AND_FUNCTION_OF_TYPE_I_CLASSICAL_CADHERINS_PTHID_R-HSA-9764274	11/299	162/8368	0.0679012	1.90033	2.22742	0.030406	0.232389	0.208613	GANAB/H2AC15/H2BC14/H2BC18/H2BC6/H2BC7/H3C6/H4C11/H4C2/PSMB6/TGIF2	11
REACTOME_ADHERENS_JUNCTIONS_INTERACTIONS_PTHID_R-HSA-418990	REACTOME_ADHERENS_JUNCTIONS_INTERACTIONS_PTHID_R-HSA-418990	12/299	183/8368	0.0655738	1.83519	2.19893	0.0308869	0.233975	0.210037	AMOT/GANAB/H2AC15/H2BC14/H2BC18/H2BC6/H2BC7/H3C6/H4C11/H4C2/PSMB6/TGIF2	12
REACTOME_RHO_GTPASE_EFFECTORS_PTHID_R-HSA-195258	REACTOME_RHO_GTPASE_EFFECTORS_PTHID_R-HSA-195258	16/299	269/8368	0.0594796	1.66463	2.13281	0.0314553	0.236191	0.212026	CENPA/CLIP1/H2AC15/H2BC14/H2BC18/H2BC6/H2BC7/H3C6/H4C11/H4C2/INCENP/IQGAP3/KIF18A/NUF2/PAK3/PLK1	16
REACTOME_CELL_CELL_COMMUNICATION_PTHID_R-HSA-1500931	REACTOME_CELL_CELL_COMMUNICATION_PTHID_R-HSA-1500931	15/299	249/8368	0.060241	1.68594	2.11517	0.0331995	0.24712	0.221837	AMOT/ARHGEF6/GANAB/H2AC15/H2BC14/H2BC18/H2BC6/H2BC7/H3C6/H4C11/H4C2/NCK2/PARD6A/PSMB6/TGIF2	15
HALLMARK_SPERMATOGENESIS	HALLMARK_SPERMATOGENESIS	7/299	86/8368	0.0813953	2.27798	2.29307	0.0336802	0.248537	0.223109	CDKN3/HSPA1L/PAPOLB/PHF7/SCG5/TULP2/ZC2HC1C	7
REACTOME_INTERFERON_GAMMA_SIGNALING_PTHID_R-HSA-877300	REACTOME_INTERFERON_GAMMA_SIGNALING_PTHID_R-HSA-877300	6/299	69/8368	0.0869565	2.43362	2.30174	0.0361491	0.264475	0.237416	BOLA/BOLA-DRB3/FCGR1A/LOC100848815/LOC507055/TRIM46	6
REACTOME_KERATAN_SULFATE_BIOSYNTHESIS_PTHID_R-HSA-2022854	REACTOME_KERATAN_SULFATE_BIOSYNTHESIS_PTHID_R-HSA-2022854	3/299	21/8368	0.142857	3.99809	2.64789	0.0373037	0.27061	0.242923	ACAN/CHST1/ST3GAL2	3
REACTOME_EPIGENETIC_REGULATION_OF_GENE_EXPRESSION_PTHID_R-HSA-212165	REACTOME_EPIGENETIC_REGULATION_OF_GENE_EXPRESSION_PTHID_R-HSA-212165	15/299	254/8368	0.0590551	1.65275	2.03357	0.0385368	0.277206	0.248844	AJUBA/GPAM/H2AC15/H2BC14/H2BC18/H2BC6/H2BC7/H3C6/H4C11/H4C2/NCOA1/PDK4/PLIN4/TBL1X/TET1	15
REACTOME_CONSTITUTIVE_SIGNALING_BY_ABERRANT_PI3K_IN_CANCER_PTHID_R-HSA-2219530	REACTOME_CONSTITUTIVE_SIGNALING_BY_ABERRANT_PI3K_IN_CANCER_PTHID_R-HSA-2219530	5/299	53/8368	0.0943396	2.64025	2.30583	0.0399725	0.285137	0.255964	ERBB2/ERBB3/FGFR2/HGF/PIK3CD	5
REACTOME_BMAL1_CLOCK_NPAS2_ACTIVATES_CIRCADIAN_EXPRESSION_PTHID_R-HSA-1368108	REACTOME_BMAL1_CLOCK_NPAS2_ACTIVATES_CIRCADIAN_EXPRESSION_PTHID_R-HSA-1368108	3/299	22/8368	0.136364	3.81636	2.54607	0.0420851	0.297726	0.267265	NCOA1/PPARA/TBL1X	3
REACTOME_E3_UBIQUITIN_LIGASES_UBIQUITINATE_TARGET_PROTEINS_PTHID_R-HSA-8866654	REACTOME_E3_UBIQUITIN_LIGASES_UBIQUITINATE_TARGET_PROTEINS_PTHID_R-HSA-8866654	5/299	54/8368	0.0925926	2.59135	2.25824	0.0428167	0.300419	0.269683	BOLA/H2BC14/H2BC18/H2BC6/H2BC7	5
REACTOME_MATURATION_OF_SPIKE_PROTEIN_PTHID_R-HSA-9694548	REACTOME_MATURATION_OF_SPIKE_PROTEIN_PTHID_R-HSA-9694548	4/299	38/8368	0.105263	2.94596	2.31427	0.0454731	0.313911	0.281794	FUT8/GANAB/MGAT4A/ST3GAL2	4
REACTOME_RHOU_GTPASE_CYCLE_PTHID_R-HSA-9013420	REACTOME_RHOU_GTPASE_CYCLE_PTHID_R-HSA-9013420	4/299	38/8368	0.105263	2.94596	2.31427	0.0454731	0.313911	0.281794	ARHGEF6/NCK2/PAK3/PARD6A	4
REACTOME_SYNTHESIS_OF_BILE_ACIDS_AND_BILE_SALTS_PTHID_R-HSA-192105	REACTOME_SYNTHESIS_OF_BILE_ACIDS_AND_BILE_SALTS_PTHID_R-HSA-192105	3/299	23/8368	0.130435	3.65043	2.45006	0.047158	0.322938	0.289898	HSD17B4/NCOA1/NR1H4	3
REACTOME_SLC_MEDIATED_TRANSMEMBRANE_TRANSPORT_PTHID_R-HSA-425407	REACTOME_SLC_MEDIATED_TRANSMEMBRANE_TRANSPORT_PTHID_R-HSA-425407	10/299	154/8368	0.0649351	1.81731	1.97053	0.0489915	0.332831	0.298779	CTNS/HEPH/SLC26A1/SLC29A2/SLC35C1/SLC40A1/SLC41A1/SLC41A2/SLC43A2/SLC9A1	10
REACTOME_ESR_MEDIATED_SIGNALING_PTHID_R-HSA-8939211	REACTOME_ESR_MEDIATED_SIGNALING_PTHID_R-HSA-8939211	11/299	177/8368	0.0621469	1.73928	1.91355	0.0522146	0.345804	0.310424	GPAM/GTF2F1/H2AC15/H2BC14/H2BC18/H2BC6/H2BC7/H3C6/H4C11/H4C2/NCOA1	11
REACTOME_CDC42_GTPASE_CYCLE_PTHID_R-HSA-9013148	REACTOME_CDC42_GTPASE_CYCLE_PTHID_R-HSA-9013148	9/299	135/8368	0.0666667	1.86577	1.95211	0.0523616	0.345804	0.310424	ARHGAP1/ARHGAP11A/ARHGAP33/ARHGEF6/FGD3/IQGAP3/PAK3/PARD6A/TFRC	9
REACTOME_GLUTATHIONE_CONJUGATION_PTHID_R-HSA-156590	REACTOME_GLUTATHIONE_CONJUGATION_PTHID_R-HSA-156590	3/299	24/8368	0.125	3.49833	2.35927	0.052517	0.345804	0.310424	GSTA1/GSTZ1/MGST2	3
REACTOME_RORA_B_C_AND_NR1D1_REV_ERBA_REGULATE_GENE_EXPRESSION_PTHID_R-HSA-9933387	REACTOME_RORA_B_C_AND_NR1D1_REV_ERBA_REGULATE_GENE_EXPRESSION_PTHID_R-HSA-9933387	3/299	24/8368	0.125	3.49833	2.35927	0.052517	0.345804	0.310424	NCOA1/PPARA/TBL1X	3
HALLMARK_GLYCOLYSIS	HALLMARK_GLYCOLYSIS	11/299	178/8368	0.0617978	1.72951	1.8937	0.0539664	0.347333	0.311797	CENPA/CHST1/COPB2/FUT8/HMMR/HSPA5/MPI/P4HA1/PGK1/PPIA/XYLT2	11
REACTOME_TRANSCRIPTIONAL_REGULATION_BY_RUNX1_PTHID_R-HSA-8878171	REACTOME_TRANSCRIPTIONAL_REGULATION_BY_RUNX1_PTHID_R-HSA-8878171	11/299	178/8368	0.0617978	1.72951	1.8937	0.0539664	0.347333	0.311797	GPAM/H2AC15/H2BC14/H2BC18/H2BC6/H2BC7/H3C6/H4C11/H4C2/LGALS3/PSMB6	11
REACTOME_DEVELOPMENTAL_CELL_LINEAGES_OF_THE_INTEGUMENTARY_SYSTEM_PTHID_R-HSA-9734779	REACTOME_DEVELOPMENTAL_CELL_LINEAGES_OF_THE_INTEGUMENTARY_SYSTEM_PTHID_R-HSA-9734779	4/299	40/8368	0.1	2.79866	2.19493	0.0533011	0.347333	0.311797	ALDH1A1/ERBB2/KRT8/TFRC	4
HALLMARK_XENOBIOTIC_METABOLISM	HALLMARK_XENOBIOTIC_METABOLISM	9/299	137/8368	0.0656934	1.83854	1.90488	0.0564895	0.360858	0.323938	ACP2/CROT/HES6/MPP2/NDRG2/NQO1/PDK4/PTGR1/TMBIM6	9
REACTOME_DISEASES_ASSOCIATED_WITH_O_GLYCOSYLATION_OF_PROTEINS_PTHID_R-HSA-3906995	REACTOME_DISEASES_ASSOCIATED_WITH_O_GLYCOSYLATION_OF_PROTEINS_PTHID_R-HSA-3906995	4/299	41/8368	0.097561	2.7304	2.13799	0.0574723	0.364417	0.327133	ADAMTSL4/NOTCH3/SEMA5B/THSD1	4
REACTOME_SIGNALING_BY_RETINOIC_ACID_PTHID_R-HSA-5362517	REACTOME_SIGNALING_BY_RETINOIC_ACID_PTHID_R-HSA-5362517	3/299	25/8368	0.12	3.35839	2.27319	0.0581558	0.366039	0.328589	ALDH1A1/PDK4/RDH5	3
REACTOME_G2_M_DNA_DAMAGE_CHECKPOINT_PTHID_R-HSA-69473	REACTOME_G2_M_DNA_DAMAGE_CHECKPOINT_PTHID_R-HSA-69473	6/299	78/8368	0.0769231	2.15282	1.96898	0.0596283	0.372568	0.33445	H2BC14/H2BC18/H2BC6/H2BC7/H4C11/H4C2	6
REACTOME_REGULATION_OF_PD_L1_CD274_EXPRESSION_PTHID_R-HSA-9909648	REACTOME_REGULATION_OF_PD_L1_CD274_EXPRESSION_PTHID_R-HSA-9909648	10/299	160/8368	0.0625	1.74916	1.84174	0.0604618	0.375038	0.336668	H2AC15/H2BC14/H2BC18/H2BC6/H2BC7/H3C6/H4C11/H4C2/OS9/PSMB6	10
REACTOME_PROCESSING_OF_DNA_DOUBLE_STRAND_BREAK_ENDS_PTHID_R-HSA-5693607	REACTOME_PROCESSING_OF_DNA_DOUBLE_STRAND_BREAK_ENDS_PTHID_R-HSA-5693607	6/299	79/8368	0.0759494	2.12557	1.93484	0.0626894	0.380845	0.34188	H2BC14/H2BC18/H2BC6/H2BC7/H4C11/H4C2	6
REACTOME_CALMODULIN_INDUCED_EVENTS_PTHID_R-HSA-111933	REACTOME_CALMODULIN_INDUCED_EVENTS_PTHID_R-HSA-111933	3/299	26/8368	0.115385	3.22923	2.19137	0.0640674	0.380845	0.34188	ADCY6/ADCY9/PDE1B	3
REACTOME_CAM_PATHWAY_PTHID_R-HSA-111997	REACTOME_CAM_PATHWAY_PTHID_R-HSA-111997	3/299	26/8368	0.115385	3.22923	2.19137	0.0640674	0.380845	0.34188	ADCY6/ADCY9/PDE1B	3
REACTOME_DEFECTIVE_B3GALTL_CAUSES_PPS_PTHID_R-HSA-5083635	REACTOME_DEFECTIVE_B3GALTL_CAUSES_PPS_PTHID_R-HSA-5083635	3/299	26/8368	0.115385	3.22923	2.19137	0.0640674	0.380845	0.34188	ADAMTSL4/SEMA5B/THSD1	3
REACTOME_FCGR3A_MEDIATED_IL10_SYNTHESIS_PTHID_R-HSA-9664323	REACTOME_FCGR3A_MEDIATED_IL10_SYNTHESIS_PTHID_R-HSA-9664323	3/299	26/8368	0.115385	3.22923	2.19137	0.0640674	0.380845	0.34188	ADCY6/ADCY9/FCGR1A	3
REACTOME_SUMOYLATION_OF_INTRACELLULAR_RECEPTORS_PTHID_R-HSA-4090294	REACTOME_SUMOYLATION_OF_INTRACELLULAR_RECEPTORS_PTHID_R-HSA-4090294	3/299	26/8368	0.115385	3.22923	2.19137	0.0640674	0.380845	0.34188	NR1H4/PPARA/THRA	3
REACTOME_PI3K_AKT_SIGNALING_IN_CANCER_PTHID_R-HSA-2219528	REACTOME_PI3K_AKT_SIGNALING_IN_CANCER_PTHID_R-HSA-2219528	6/299	80/8368	0.075	2.099	1.9012	0.0658418	0.388693	0.348926	ERBB2/ERBB3/FGFR2/FOXO6/HGF/PIK3CD	6
REACTOME_BILE_ACID_AND_BILE_SALT_METABOLISM_PTHID_R-HSA-194068	REACTOME_BILE_ACID_AND_BILE_SALT_METABOLISM_PTHID_R-HSA-194068	3/299	27/8368	0.111111	3.10962	2.11343	0.0702445	0.400862	0.359849	HSD17B4/NCOA1/NR1H4	3
REACTOME_DEVELOPMENTAL_LINEAGES_OF_THE_MAMMARY_GLAND_PTHID_R-HSA-9924644	REACTOME_DEVELOPMENTAL_LINEAGES_OF_THE_MAMMARY_GLAND_PTHID_R-HSA-9924644	3/299	27/8368	0.111111	3.10962	2.11343	0.0702445	0.400862	0.359849	ALDH1A1/ERBB2/KRT8	3
REACTOME_FGFR2_ALTERNATIVE_SPLICING_PTHID_R-HSA-6803529	REACTOME_FGFR2_ALTERNATIVE_SPLICING_PTHID_R-HSA-6803529	3/299	27/8368	0.111111	3.10962	2.11343	0.0702445	0.400862	0.359849	FGFR2/GTF2F1/HNRNPM	3
REACTOME_KERATAN_SULFATE_KERATIN_METABOLISM_PTHID_R-HSA-1638074	REACTOME_KERATAN_SULFATE_KERATIN_METABOLISM_PTHID_R-HSA-1638074	3/299	27/8368	0.111111	3.10962	2.11343	0.0702445	0.400862	0.359849	ACAN/CHST1/ST3GAL2	3
REACTOME_O_GLYCOSYLATION_OF_TSR_DOMAIN_CONTAINING_PROTEINS_PTHID_R-HSA-5173214	REACTOME_O_GLYCOSYLATION_OF_TSR_DOMAIN_CONTAINING_PROTEINS_PTHID_R-HSA-5173214	3/299	27/8368	0.111111	3.10962	2.11343	0.0702445	0.400862	0.359849	ADAMTSL4/SEMA5B/THSD1	3
REACTOME_METABOLISM_OF_CARBOHYDRATES_AND_CARBOHYDRATE_DERIVATIVES_PTHID_R-HSA-71387	REACTOME_METABOLISM_OF_CARBOHYDRATES_AND_CARBOHYDRATE_DERIVATIVES_PTHID_R-HSA-71387	13/299	233/8368	0.055794	1.56149	1.6732	0.0741336	0.420254	0.377257	ACAN/ALDH1A1/ALDOC/CHST1/EXTL3/GALM/HMMR/HS6ST1/PGK1/SLC26A1/SLC9A1/ST3GAL2/XYLT2	13
REACTOME_HEME_SIGNALING_PTHID_R-HSA-9707616	REACTOME_HEME_SIGNALING_PTHID_R-HSA-9707616	4/299	45/8368	0.0888889	2.4877	1.92616	0.0758385	0.42709	0.383394	NCOA1/PPARA/SLC46A1/TBL1X	4
REACTOME_HEMOSTASIS_PTHID_R-HSA-109582	REACTOME_HEMOSTASIS_PTHID_R-HSA-109582	21/299	422/8368	0.049763	1.3927	1.5935	0.0770975	0.428542	0.384697	ANXA2/CD74/EHD2/F2RL2/F5/GRB7/H3C6/HGF/HSPA5/KIF18A/LGALS3BP/P2RX7/PCDH7/PDE1B/PLAT/PPIA/PSAP/SPARC/TGFB3/THPO/VPS45	21
REACTOME_CA_DEPENDENT_EVENTS_PTHID_R-HSA-111996	REACTOME_CA_DEPENDENT_EVENTS_PTHID_R-HSA-111996	3/299	28/8368	0.107143	2.99857	2.03904	0.076679	0.428542	0.384697	ADCY6/ADCY9/PDE1B	3
REACTOME_PLATELET_ACTIVATION_SIGNALING_AND_AGGREGATION_PTHID_R-HSA-76002	REACTOME_PLATELET_ACTIVATION_SIGNALING_AND_AGGREGATION_PTHID_R-HSA-76002	11/299	190/8368	0.0578947	1.62028	1.66476	0.0780929	0.431275	0.38715	F2RL2/F5/HGF/HSPA5/LGALS3BP/PCDH7/PPIA/PSAP/SPARC/TGFB3/THPO	11
REACTOME_GLYCOSPHINGOLIPID_METABOLISM_PTHID_R-HSA-1660662	REACTOME_GLYCOSPHINGOLIPID_METABOLISM_PTHID_R-HSA-1660662	4/299	46/8368	0.0869565	2.43362	1.87676	0.0808405	0.440761	0.395666	ARSG/B3GALNT1/PSAP/ST3GAL2	4
REACTOME_XBP1_S_ACTIVATES_CHAPERONE_GENES_PTHID_R-HSA-381038	REACTOME_XBP1_S_ACTIVATES_CHAPERONE_GENES_PTHID_R-HSA-381038	4/299	46/8368	0.0869565	2.43362	1.87676	0.0808405	0.440761	0.395666	EXTL3/SULT1A1/TATDN2/TPP1	4
REACTOME_DISEASES_OF_GLYCOSYLATION_PTHID_R-HSA-3781865	REACTOME_DISEASES_OF_GLYCOSYLATION_PTHID_R-HSA-3781865	7/299	105/8368	0.0666667	1.86577	1.71847	0.0814279	0.441154	0.396018	ACAN/ADAMTSL4/GALM/MPI/NOTCH3/SEMA5B/THSD1	7
REACTOME_TRANSCRIPTIONAL_REGULATION_BY_THE_AP_2_TFAP2_FAMILY_OF_TRANSCRIPTION_FACTORS_PTHID_R-HSA-8864260	REACTOME_TRANSCRIPTIONAL_REGULATION_BY_THE_AP_2_TFAP2_FAMILY_OF_TRANSCRIPTION_FACTORS_PTHID_R-HSA-8864260	3/299	29/8368	0.103448	2.89517	1.96789	0.0833625	0.448794	0.402877	ERBB2/KCTD1/TFAP2B	3
REACTOME_APOPTOTIC_EXECUTION_PHASE_PTHID_R-HSA-75153	REACTOME_APOPTOTIC_EXECUTION_PHASE_PTHID_R-HSA-75153	4/299	47/8368	0.0851064	2.38184	1.82865	0.0860017	0.460109	0.413035	H1-0/H1-12/H1-2/H1-4	4
REACTOME_BIOLOGICAL_OXIDATIONS_PTHID_R-HSA-211859	REACTOME_BIOLOGICAL_OXIDATIONS_PTHID_R-HSA-211859	7/299	107/8368	0.0654206	1.8309	1.66508	0.0879841	0.467791	0.419931	ALDH1A1/GSTA1/GSTZ1/MGST2/NCOA1/NR1H4/SULT1A1	7
REACTOME_M_PHASE_PTHID_R-HSA-68886	REACTOME_M_PHASE_PTHID_R-HSA-68886	18/299	358/8368	0.0502793	1.40715	1.51561	0.0898239	0.474141	0.425631	CENPA/CLIP1/H2AC15/H2BC14/H2BC18/H2BC6/H2BC7/H3C6/H4C11/H4C2/HAUS4/INCENP/KIF18A/NUF2/PCM1/PLK1/PSMB6/TUBB	18
REACTOME_HDMS_DEMETHYLATE_HISTONES_PTHID_R-HSA-3214842	REACTOME_HDMS_DEMETHYLATE_HISTONES_PTHID_R-HSA-3214842	3/299	30/8368	0.1	2.79866	1.89972	0.0902863	0.474141	0.425631	H3C6/H4C11/H4C2	3
REACTOME_UNFOLDED_PROTEIN_RESPONSE_UPR__PTHID_R-HSA-381119	REACTOME_UNFOLDED_PROTEIN_RESPONSE_UPR__PTHID_R-HSA-381119	6/299	88/8368	0.0681818	1.90818	1.64857	0.094327	0.492341	0.441969	CREB3L4/EXTL3/HSPA5/SULT1A1/TATDN2/TPP1	6
REACTOME_SIGNALING_BY_WNT_PTHID_R-HSA-195721	REACTOME_SIGNALING_BY_WNT_PTHID_R-HSA-195721	13/299	244/8368	0.0532787	1.49109	1.49859	0.0975777	0.500158	0.448986	BCL9L/H2AC15/H2BC14/H2BC18/H2BC6/H2BC7/H3C6/H4C11/H4C2/KREMEN1/LGR4/PARD6A/PSMB6	13
REACTOME_DNA_REPLICATION_PTHID_R-HSA-69306	REACTOME_DNA_REPLICATION_PTHID_R-HSA-69306	9/299	153/8368	0.0588235	1.64627	1.55299	0.0970317	0.500158	0.448986	H2AC15/H2BC14/H2BC18/H2BC6/H2BC7/H3C6/H4C11/H4C2/PSMB6	9
REACTOME_FATTY_ACID_METABOLISM_PTHID_R-HSA-8978868	REACTOME_FATTY_ACID_METABOLISM_PTHID_R-HSA-8978868	8/299	131/8368	0.0610687	1.70911	1.57461	0.0967226	0.500158	0.448986	ACADM/ACBD4/ACOT11/CROT/EHHADH/HSD17B4/PTGR1/SLC25A20	8
REACTOME_DEVELOPMENTAL_LINEAGE_OF_MAMMARY_GLAND_MYOEPITHELIAL_CELLS_PTHID_R-HSA-9927432	REACTOME_DEVELOPMENTAL_LINEAGE_OF_MAMMARY_GLAND_MYOEPITHELIAL_CELLS_PTHID_R-HSA-9927432	2/299	15/8368	0.133333	3.73155	2.03819	0.0984279	0.501513	0.450203	ALDH1A1/ERBB2	2
HALLMARK_G2M_CHECKPOINT	HALLMARK_G2M_CHECKPOINT	11/299	199/8368	0.0552764	1.547	1.50328	0.100046	0.506741	0.454895	CDKN2C/CDKN3/CENPA/CKS2/H2BC18/HMMR/HSPA8/INCENP/MEIS1/PLK1/SQLE	11
REACTOME_AURKA_ACTIVATION_BY_TPX2_PTHID_R-HSA-8854518	REACTOME_AURKA_ACTIVATION_BY_TPX2_PTHID_R-HSA-8854518	5/299	70/8368	0.0714286	1.99904	1.61569	0.104448	0.518638	0.465575	HAUS4/HMMR/PCM1/PLK1/TUBB	5
REACTOME_DAG_AND_IP3_SIGNALING_PTHID_R-HSA-1489509	REACTOME_DAG_AND_IP3_SIGNALING_PTHID_R-HSA-1489509	3/299	32/8368	0.09375	2.62375	1.77143	0.104818	0.518638	0.465575	ADCY6/ADCY9/PDE1B	3
REACTOME_EXPRESSION_OF_BMAL_ARNTL_CLOCK_AND_NPAS2_PTHID_R-HSA-9931509	REACTOME_EXPRESSION_OF_BMAL_ARNTL_CLOCK_AND_NPAS2_PTHID_R-HSA-9931509	3/299	32/8368	0.09375	2.62375	1.77143	0.104818	0.518638	0.465575	NCOA1/PPARA/TBL1X	3
REACTOME_HSF1_DEPENDENT_TRANSACTIVATION_PTHID_R-HSA-3371571	REACTOME_HSF1_DEPENDENT_TRANSACTIVATION_PTHID_R-HSA-3371571	3/299	32/8368	0.09375	2.62375	1.77143	0.104818	0.518638	0.465575	CRYAB/HSPA1L/HSPA8	3
REACTOME_TRANSPORT_OF_SMALL_MOLECULES_PTHID_R-HSA-382551	REACTOME_TRANSPORT_OF_SMALL_MOLECULES_PTHID_R-HSA-382551	23/299	489/8368	0.0470348	1.31634	1.38768	0.106367	0.523277	0.469739	ABCA3/ADCY6/ADCY9/ADD2/CTNS/DMTN/FTH1/HEPH/NIPAL3/OS9/PSMB6/SCNN1A/SLC26A1/SLC29A2/SLC35C1/SLC40A1/SLC41A1/SLC41A2/SLC43A2/SLC46A1/SLC9A1/SLC9B2/TFRC	23
REACTOME_ASSEMBLY_OF_THE_HIV_VIRION_PTHID_R-HSA-175474	REACTOME_ASSEMBLY_OF_THE_HIV_VIRION_PTHID_R-HSA-175474	2/299	16/8368	0.125	3.49833	1.92542	0.109932	0.52866	0.474572	MVB12B/PPIA	2
REACTOME_DISEASES_ASSOCIATED_WITH_GLYCOSYLATION_PRECURSOR_BIOSYNTHESIS_PTHID_R-HSA-5609975	REACTOME_DISEASES_ASSOCIATED_WITH_GLYCOSYLATION_PRECURSOR_BIOSYNTHESIS_PTHID_R-HSA-5609975	2/299	16/8368	0.125	3.49833	1.92542	0.109932	0.52866	0.474572	GALM/MPI	2
REACTOME_ENDOGENOUS_STEROLS_PTHID_R-HSA-211976	REACTOME_ENDOGENOUS_STEROLS_PTHID_R-HSA-211976	2/299	16/8368	0.125	3.49833	1.92542	0.109932	0.52866	0.474572	NCOA1/NR1H4	2
REACTOME_EPHRIN_SIGNALING_PTHID_R-HSA-3928664	REACTOME_EPHRIN_SIGNALING_PTHID_R-HSA-3928664	2/299	16/8368	0.125	3.49833	1.92542	0.109932	0.52866	0.474572	NCK2/PAK3	2
REACTOME_AMPLIFICATION_OF_SIGNAL_FROM_THE_KINETOCHORES_PTHID_R-HSA-141424	REACTOME_AMPLIFICATION_OF_SIGNAL_FROM_THE_KINETOCHORES_PTHID_R-HSA-141424	6/299	93/8368	0.0645161	1.80559	1.50377	0.115005	0.540904	0.485563	CENPA/CLIP1/INCENP/KIF18A/NUF2/PLK1	6
REACTOME_AMPLIFICATION_OF_SIGNAL_FROM_UNATTACHED_KINETOCHORES_VIA_A_MAD2_INHIBITORY_SIGNAL_PTHID_R-HSA-141444	REACTOME_AMPLIFICATION_OF_SIGNAL_FROM_UNATTACHED_KINETOCHORES_VIA_A_MAD2_INHIBITORY_SIGNAL_PTHID_R-HSA-141444	6/299	93/8368	0.0645161	1.80559	1.50377	0.115005	0.540904	0.485563	CENPA/CLIP1/INCENP/KIF18A/NUF2/PLK1	6
REACTOME_PHASE_II_CONJUGATION_OF_COMPOUNDS_PTHID_R-HSA-156580	REACTOME_PHASE_II_CONJUGATION_OF_COMPOUNDS_PTHID_R-HSA-156580	4/299	52/8368	0.0769231	2.15282	1.60515	0.114091	0.540904	0.485563	GSTA1/GSTZ1/MGST2/SULT1A1	4
REACTOME_RMTS_METHYLATE_HISTONE_ARGININES_PTHID_R-HSA-3214858	REACTOME_RMTS_METHYLATE_HISTONE_ARGININES_PTHID_R-HSA-3214858	4/299	52/8368	0.0769231	2.15282	1.60515	0.114091	0.540904	0.485563	H2AC15/H3C6/H4C11/H4C2	4
HALLMARK_MYOGENESIS	HALLMARK_MYOGENESIS	8/299	137/8368	0.0583942	1.63426	1.44082	0.117045	0.544715	0.488984	ADCY9/CRYAB/ERBB3/FDPS/GPX3/NQO1/PKIA/SPARC	8
REACTOME_HDR_THROUGH_HOMOLOGOUS_RECOMBINATION_HRR_OR_SINGLE_STRAND_ANNEALING_SSA__PTHID_R-HSA-5693567	REACTOME_HDR_THROUGH_HOMOLOGOUS_RECOMBINATION_HRR_OR_SINGLE_STRAND_ANNEALING_SSA__PTHID_R-HSA-5693567	7/299	115/8368	0.0608696	1.70353	1.46231	0.117088	0.544715	0.488984	H2BC14/H2BC18/H2BC6/H2BC7/H4C11/H4C2/SLX4	7
REACTOME_PEPTIDE_LIGAND_BINDING_RECEPTORS_PTHID_R-HSA-375276	REACTOME_PEPTIDE_LIGAND_BINDING_RECEPTORS_PTHID_R-HSA-375276	4/299	53/8368	0.0754717	2.1122	1.56351	0.120141	0.552909	0.49634	ANXA1/EDN1/F2RL2/PSAP	4
REACTOME_RHOJ_GTPASE_CYCLE_PTHID_R-HSA-9013409	REACTOME_RHOJ_GTPASE_CYCLE_PTHID_R-HSA-9013409	4/299	53/8368	0.0754717	2.1122	1.56351	0.120141	0.552909	0.49634	ARHGAP1/IQGAP3/PAK3/TFRC	4
REACTOME_SIGNALING_BY_FGFR2_IIIA_TM_PTHID_R-HSA-8851708	REACTOME_SIGNALING_BY_FGFR2_IIIA_TM_PTHID_R-HSA-8851708	2/299	17/8368	0.117647	3.29254	1.82131	0.121766	0.557388	0.500361	FGFR2/GTF2F1	2
REACTOME_PROTEIN_UBIQUITINATION_PTHID_R-HSA-8852135	REACTOME_PROTEIN_UBIQUITINATION_PTHID_R-HSA-8852135	5/299	74/8368	0.0675676	1.89099	1.48189	0.124387	0.566359	0.508414	BOLA/H2BC14/H2BC18/H2BC6/H2BC7	5
REACTOME_PEROXISOMAL_PROTEIN_IMPORT_PTHID_R-HSA-9033241	REACTOME_PEROXISOMAL_PROTEIN_IMPORT_PTHID_R-HSA-9033241	4/299	55/8368	0.0727273	2.03539	1.48292	0.132645	0.587755	0.52762	CROT/EHHADH/HSD17B4/PEX26	4
REACTOME_CELL_RECRUITMENT_PRO_INFLAMMATORY_RESPONSE__PTHID_R-HSA-9664424	REACTOME_CELL_RECRUITMENT_PRO_INFLAMMATORY_RESPONSE__PTHID_R-HSA-9664424	2/299	18/8368	0.111111	3.10962	1.72468	0.133893	0.587755	0.52762	IL18/P2RX7	2
REACTOME_N_GLYCAN_ANTENNAE_ELONGATION_IN_THE_MEDIAL_TRANS_GOLGI_PTHID_R-HSA-975576	REACTOME_N_GLYCAN_ANTENNAE_ELONGATION_IN_THE_MEDIAL_TRANS_GOLGI_PTHID_R-HSA-975576	2/299	18/8368	0.111111	3.10962	1.72468	0.133893	0.587755	0.52762	FUT8/MGAT4A	2
REACTOME_PROTEIN_METHYLATION_PTHID_R-HSA-8876725	REACTOME_PROTEIN_METHYLATION_PTHID_R-HSA-8876725	2/299	18/8368	0.111111	3.10962	1.72468	0.133893	0.587755	0.52762	ETFBKMT/HSPA8	2
REACTOME_PURINERGIC_SIGNALING_IN_LEISHMANIASIS_INFECTION_PTHID_R-HSA-9660826	REACTOME_PURINERGIC_SIGNALING_IN_LEISHMANIASIS_INFECTION_PTHID_R-HSA-9660826	2/299	18/8368	0.111111	3.10962	1.72468	0.133893	0.587755	0.52762	IL18/P2RX7	2
REACTOME_SHC1_EVENTS_IN_ERBB2_SIGNALING_PTHID_R-HSA-1250196	REACTOME_SHC1_EVENTS_IN_ERBB2_SIGNALING_PTHID_R-HSA-1250196	2/299	18/8368	0.111111	3.10962	1.72468	0.133893	0.587755	0.52762	ERBB2/ERBB3	2
REACTOME_SIGNALING_BY_ERBB2_TMD_JMD_MUTANTS_PTHID_R-HSA-9665686	REACTOME_SIGNALING_BY_ERBB2_TMD_JMD_MUTANTS_PTHID_R-HSA-9665686	2/299	18/8368	0.111111	3.10962	1.72468	0.133893	0.587755	0.52762	ERBB2/ERBB3	2
HALLMARK_ESTROGEN_RESPONSE_EARLY	HALLMARK_ESTROGEN_RESPONSE_EARLY	9/299	165/8368	0.0545455	1.52654	1.31492	0.136214	0.592475	0.531858	ABCA3/ADCY9/CELSR1/CELSR2/KRT8/MINDY1/SCNN1A/TGIF2/TTC39A	9
REACTOME_PLC_BETA_MEDIATED_EVENTS_PTHID_R-HSA-112043	REACTOME_PLC_BETA_MEDIATED_EVENTS_PTHID_R-HSA-112043	3/299	36/8368	0.0833333	2.33222	1.54192	0.136352	0.592475	0.531858	ADCY6/ADCY9/PDE1B	3
REACTOME_HOMOLOGY_DIRECTED_REPAIR_PTHID_R-HSA-5693538	REACTOME_HOMOLOGY_DIRECTED_REPAIR_PTHID_R-HSA-5693538	7/299	121/8368	0.0578512	1.61906	1.32035	0.141818	0.613113	0.550385	H2BC14/H2BC18/H2BC6/H2BC7/H4C11/H4C2/SLX4	7
REACTOME_PI5P_PP2A_AND_IER3_REGULATE_PI3K_AKT_SIGNALING_PTHID_R-HSA-6811558	REACTOME_PI5P_PP2A_AND_IER3_REGULATE_PI3K_AKT_SIGNALING_PTHID_R-HSA-6811558	5/299	78/8368	0.0641026	1.79401	1.35615	0.145943	0.619863	0.556444	ERBB2/ERBB3/FGFR2/HGF/PIK3CD	5
REACTOME_RHOQ_GTPASE_CYCLE_PTHID_R-HSA-9013406	REACTOME_RHOQ_GTPASE_CYCLE_PTHID_R-HSA-9013406	4/299	57/8368	0.0701754	1.96397	1.40568	0.145658	0.619863	0.556444	ARHGAP1/ARHGAP33/IQGAP3/TFRC	4
REACTOME_CLASS_I_PEROXISOMAL_MEMBRANE_PROTEIN_IMPORT_PTHID_R-HSA-9603798	REACTOME_CLASS_I_PEROXISOMAL_MEMBRANE_PROTEIN_IMPORT_PTHID_R-HSA-9603798	2/299	19/8368	0.105263	2.94596	1.63457	0.146276	0.619863	0.556444	PEX26/PXMP4	2
REACTOME_GLUCONEOGENESIS_PTHID_R-HSA-70263	REACTOME_GLUCONEOGENESIS_PTHID_R-HSA-70263	2/299	19/8368	0.105263	2.94596	1.63457	0.146276	0.619863	0.556444	ALDOC/PGK1	2
HALLMARK_INTERFERON_ALPHA_RESPONSE	HALLMARK_INTERFERON_ALPHA_RESPONSE	5/299	79/8368	0.0632911	1.77131	1.32587	0.151568	0.639124	0.573734	BOLA/CD74/IFI35/LGALS3BP/LOC507055	5
REACTOME_TRANSLATION_OF_STRUCTURAL_PROTEINS_PTHID_R-HSA-9694635	REACTOME_TRANSLATION_OF_STRUCTURAL_PROTEINS_PTHID_R-HSA-9694635	4/299	58/8368	0.0689655	1.93011	1.36823	0.152344	0.639249	0.573846	FUT8/GANAB/MGAT4A/ST3GAL2	4
REACTOME_RND1_GTPASE_CYCLE_PTHID_R-HSA-9696273	REACTOME_RND1_GTPASE_CYCLE_PTHID_R-HSA-9696273	3/299	38/8368	0.0789474	2.20947	1.43838	0.153198	0.639696	0.574247	GRB7/TFRC/TMEM59	3
HALLMARK_MITOTIC_SPINDLE	HALLMARK_MITOTIC_SPINDLE	10/299	194/8368	0.0515464	1.44261	1.20065	0.156427	0.650006	0.583503	CLIP1/CNTROB/DLGAP5/EPB41/INCENP/NCK2/PCM1/PIF1/PLK1/SORBS2	10
REACTOME_DNA_DOUBLE_STRAND_BREAK_REPAIR_PTHID_R-HSA-5693532	REACTOME_DNA_DOUBLE_STRAND_BREAK_REPAIR_PTHID_R-HSA-5693532	8/299	148/8368	0.0540541	1.51279	1.21156	0.159695	0.654063	0.587145	H2BC14/H2BC18/H2BC6/H2BC7/H4C11/H4C2/POLM/SLX4	8
REACTOME_SIGNALING_BY_HEDGEHOG_PTHID_R-HSA-5358351	REACTOME_SIGNALING_BY_HEDGEHOG_PTHID_R-HSA-5358351	7/299	125/8368	0.056	1.56725	1.22998	0.159595	0.654063	0.587145	ADCY6/ADCY9/EFCAB7/GLI1/GPR161/OS9/PSMB6	7
REACTOME_EPHA_MEDIATED_GROWTH_CONE_COLLAPSE_PTHID_R-HSA-3928663	REACTOME_EPHA_MEDIATED_GROWTH_CONE_COLLAPSE_PTHID_R-HSA-3928663	2/299	20/8368	0.1	2.79866	1.55019	0.158882	0.654063	0.587145	EFNA4/EPHA7	2
REACTOME_PPARA_ACTIVATES_GENE_EXPRESSION_PTHID_R-HSA-1989781	REACTOME_PPARA_ACTIVATES_GENE_EXPRESSION_PTHID_R-HSA-1989781	6/299	103/8368	0.0582524	1.63029	1.23893	0.162465	0.659101	0.591667	ACADM/ANKRD1/NCOA1/NR1H4/PPARA/TBL1X	6
REACTOME_NUCLEAR_RECEPTOR_TRANSCRIPTION_PATHWAY_PTHID_R-HSA-383280	REACTOME_NUCLEAR_RECEPTOR_TRANSCRIPTION_PATHWAY_PTHID_R-HSA-383280	3/299	39/8368	0.0769231	2.15282	1.38901	0.161856	0.659101	0.591667	NR1H4/PPARA/THRA	3
REACTOME_CELL_CYCLE_CHECKPOINTS_PTHID_R-HSA-69620	REACTOME_CELL_CYCLE_CHECKPOINTS_PTHID_R-HSA-69620	13/299	271/8368	0.0479705	1.34253	1.1034	0.172192	0.675594	0.606472	CENPA/CLIP1/H2BC14/H2BC18/H2BC6/H2BC7/H4C11/H4C2/INCENP/KIF18A/NUF2/PLK1/PSMB6	13
HALLMARK_FATTY_ACID_METABOLISM	HALLMARK_FATTY_ACID_METABOLISM	7/299	127/8368	0.0551181	1.54257	1.18598	0.168847	0.675594	0.606472	ACADM/ALDH1A1/EHHADH/GSTZ1/HSD17B10/HSD17B4/PPARA	7
REACTOME_REGULATION_OF_LIPID_METABOLISM_BY_PPARALPHA_PTHID_R-HSA-400206	REACTOME_REGULATION_OF_LIPID_METABOLISM_BY_PPARALPHA_PTHID_R-HSA-400206	6/299	105/8368	0.0571429	1.59924	1.18942	0.172845	0.675594	0.606472	ACADM/ANKRD1/NCOA1/NR1H4/PPARA/TBL1X	6
REACTOME_G_PROTEIN_MEDIATED_EVENTS_PTHID_R-HSA-112040	REACTOME_G_PROTEIN_MEDIATED_EVENTS_PTHID_R-HSA-112040	3/299	40/8368	0.075	2.099	1.34112	0.170658	0.675594	0.606472	ADCY6/ADCY9/PDE1B	3
REACTOME_BRANCHED_CHAIN_AMINO_ACID_CATABOLISM_PTHID_R-HSA-70895	REACTOME_BRANCHED_CHAIN_AMINO_ACID_CATABOLISM_PTHID_R-HSA-70895	2/299	21/8368	0.0952381	2.66539	1.47086	0.17168	0.675594	0.606472	BCAT2/HSD17B10	2
REACTOME_INTERLEUKIN_7_SIGNALING_PTHID_R-HSA-1266695	REACTOME_INTERLEUKIN_7_SIGNALING_PTHID_R-HSA-1266695	2/299	21/8368	0.0952381	2.66539	1.47086	0.17168	0.675594	0.606472	H3C6/HGF	2
REACTOME_NOTCH3_INTRACELLULAR_DOMAIN_REGULATES_TRANSCRIPTION_PTHID_R-HSA-9013508	REACTOME_NOTCH3_INTRACELLULAR_DOMAIN_REGULATES_TRANSCRIPTION_PTHID_R-HSA-9013508	2/299	21/8368	0.0952381	2.66539	1.47086	0.17168	0.675594	0.606472	DLGAP5/NOTCH3	2
REACTOME_SIGNALING_BY_ERBB2_KD_MUTANTS_PTHID_R-HSA-9664565	REACTOME_SIGNALING_BY_ERBB2_KD_MUTANTS_PTHID_R-HSA-9664565	2/299	21/8368	0.0952381	2.66539	1.47086	0.17168	0.675594	0.606472	ERBB2/ERBB3	2
HALLMARK_E2F_TARGETS	HALLMARK_E2F_TARGETS	10/299	199/8368	0.0502513	1.40636	1.11678	0.174816	0.680191	0.6106	CDKN2C/CDKN3/CKS2/DLGAP5/HMMR/MXD3/PLK1/TCF19/TFRC/TUBB	10
HALLMARK_UV_RESPONSE_DN	HALLMARK_UV_RESPONSE_DN	7/299	129/8368	0.0542636	1.51865	1.14274	0.17833	0.690725	0.620055	ADGRL2/ANXA2/COL11A1/ERBB2/ID1/MAP2K5/PIK3CD	7
REACTOME_CARGO_TRAFFICKING_TO_THE_PERICILIARY_MEMBRANE_PTHID_R-HSA-5620920	REACTOME_CARGO_TRAFFICKING_TO_THE_PERICILIARY_MEMBRANE_PTHID_R-HSA-5620920	4/299	62/8368	0.0645161	1.80559	1.22553	0.18019	0.694788	0.623703	ARL6/BBS10/BBS12/BBS7	4
REACTOME_FGFR2_MUTANT_RECEPTOR_ACTIVATION_PTHID_R-HSA-1839126	REACTOME_FGFR2_MUTANT_RECEPTOR_ACTIVATION_PTHID_R-HSA-1839126	2/299	22/8368	0.0909091	2.54424	1.39604	0.18464	0.705588	0.633398	FGFR2/GTF2F1	2
REACTOME_SIGNALING_BY_ERBB2_IN_CANCER_PTHID_R-HSA-1227990	REACTOME_SIGNALING_BY_ERBB2_IN_CANCER_PTHID_R-HSA-1227990	2/299	22/8368	0.0909091	2.54424	1.39604	0.18464	0.705588	0.633398	ERBB2/ERBB3	2
REACTOME_CELLULAR_RESPONSES_TO_MECHANICAL_STIMULI_PTHID_R-HSA-9855142	REACTOME_CELLULAR_RESPONSES_TO_MECHANICAL_STIMULI_PTHID_R-HSA-9855142	5/299	85/8368	0.0588235	1.64627	1.15277	0.187118	0.705609	0.633417	ADCY6/ADCY9/ANXA2/P2RX7/PIK3CD	5
REACTOME_NEGATIVE_REGULATION_OF_THE_PI3K_AKT_NETWORK_PTHID_R-HSA-199418	REACTOME_NEGATIVE_REGULATION_OF_THE_PI3K_AKT_NETWORK_PTHID_R-HSA-199418	5/299	85/8368	0.0588235	1.64627	1.15277	0.187118	0.705609	0.633417	ERBB2/ERBB3/FGFR2/HGF/PIK3CD	5
REACTOME_REGULATION_OF_PLK1_ACTIVITY_AT_G2_M_TRANSITION_PTHID_R-HSA-2565942	REACTOME_REGULATION_OF_PLK1_ACTIVITY_AT_G2_M_TRANSITION_PTHID_R-HSA-2565942	5/299	85/8368	0.0588235	1.64627	1.15277	0.187118	0.705609	0.633417	AJUBA/HAUS4/PCM1/PLK1/TUBB	5
HALLMARK_INTERFERON_GAMMA_RESPONSE	HALLMARK_INTERFERON_GAMMA_RESPONSE	8/299	156/8368	0.0512821	1.43521	1.05621	0.194695	0.727822	0.653357	BOLA/BOLA-DRB3/CD74/FCGR1A/IFI35/LGALS3BP/LOC100848815/LOC507055	8
REACTOME_RHOB_GTPASE_CYCLE_PTHID_R-HSA-9013026	REACTOME_RHOB_GTPASE_CYCLE_PTHID_R-HSA-9013026	4/299	64/8368	0.0625	1.74916	1.15807	0.194709	0.727822	0.653357	ARHGAP1/IQGAP3/PCDH7/TFRC	4
REACTOME_EML4_AND_NUDC_IN_MITOTIC_SPINDLE_FORMATION_PTHID_R-HSA-9648025	REACTOME_EML4_AND_NUDC_IN_MITOTIC_SPINDLE_FORMATION_PTHID_R-HSA-9648025	6/299	110/8368	0.0545455	1.52654	1.07005	0.19993	0.728255	0.653745	CENPA/CLIP1/INCENP/KIF18A/NUF2/PLK1	6
REACTOME_MITOTIC_SPINDLE_CHECKPOINT_PTHID_R-HSA-69618	REACTOME_MITOTIC_SPINDLE_CHECKPOINT_PTHID_R-HSA-69618	6/299	110/8368	0.0545455	1.52654	1.07005	0.19993	0.728255	0.653745	CENPA/CLIP1/INCENP/KIF18A/NUF2/PLK1	6
REACTOME_SPHINGOLIPID_METABOLISM_PTHID_R-HSA-428157	REACTOME_SPHINGOLIPID_METABOLISM_PTHID_R-HSA-428157	5/299	87/8368	0.0574713	1.60843	1.09809	0.199591	0.728255	0.653745	ARSG/B3GALNT1/DEGS2/PSAP/ST3GAL2	5
REACTOME_SIGNALING_BY_ERBB2_PTHID_R-HSA-1227986	REACTOME_SIGNALING_BY_ERBB2_PTHID_R-HSA-1227986	3/299	43/8368	0.0697674	1.95256	1.20543	0.197829	0.728255	0.653745	ERBB2/ERBB3/GRB7	3
REACTOME_GLUCAGON_SIGNALING_IN_METABOLIC_REGULATION_PTHID_R-HSA-163359	REACTOME_GLUCAGON_SIGNALING_IN_METABOLIC_REGULATION_PTHID_R-HSA-163359	2/299	23/8368	0.0869565	2.43362	1.32524	0.197733	0.728255	0.653745	ADCY6/ADCY9	2
REACTOME_TRANSPORT_OF_VITAMINS_NUCLEOSIDES_AND_RELATED_MOLECULES_PTHID_R-HSA-425397	REACTOME_TRANSPORT_OF_VITAMINS_NUCLEOSIDES_AND_RELATED_MOLECULES_PTHID_R-HSA-425397	2/299	23/8368	0.0869565	2.43362	1.32524	0.197733	0.728255	0.653745	SLC29A2/SLC35C1	2
REACTOME_LATE_SARS_COV_2_INFECTION_EVENTS_PTHID_R-HSA-9772573	REACTOME_LATE_SARS_COV_2_INFECTION_EVENTS_PTHID_R-HSA-9772573	4/299	65/8368	0.0615385	1.72225	1.12523	0.202102	0.733046	0.658047	FUT8/GANAB/MGAT4A/ST3GAL2	4
REACTOME_SIGNALING_BY_NOTCH3_PTHID_R-HSA-9012852	REACTOME_SIGNALING_BY_NOTCH3_PTHID_R-HSA-9012852	3/299	44/8368	0.0681818	1.90818	1.16263	0.207109	0.748039	0.671506	DLGAP5/NEURL1B/NOTCH3	3
REACTOME_ATTENUATION_PHASE_PTHID_R-HSA-3371568	REACTOME_ATTENUATION_PHASE_PTHID_R-HSA-3371568	2/299	24/8368	0.0833333	2.33222	1.25807	0.210935	0.752334	0.675361	HSPA1L/HSPA8	2
REACTOME_DOWNREGULATION_OF_ERBB2_SIGNALING_PTHID_R-HSA-8863795	REACTOME_DOWNREGULATION_OF_ERBB2_SIGNALING_PTHID_R-HSA-8863795	2/299	24/8368	0.0833333	2.33222	1.25807	0.210935	0.752334	0.675361	ERBB2/ERBB3	2
REACTOME_NOTCH3_ACTIVATION_AND_TRANSMISSION_OF_SIGNAL_TO_THE_NUCLEUS_PTHID_R-HSA-9013507	REACTOME_NOTCH3_ACTIVATION_AND_TRANSMISSION_OF_SIGNAL_TO_THE_NUCLEUS_PTHID_R-HSA-9013507	2/299	24/8368	0.0833333	2.33222	1.25807	0.210935	0.752334	0.675361	NEURL1B/NOTCH3	2
REACTOME_RAC1_GTPASE_CYCLE_PTHID_R-HSA-9013149	REACTOME_RAC1_GTPASE_CYCLE_PTHID_R-HSA-9013149	8/299	161/8368	0.0496894	1.39064	0.963402	0.218057	0.755517	0.678218	AMIGO2/ARHGAP1/ARHGAP33/ARHGEF6/IQGAP3/PAK3/PARD6A/TFRC	8
REACTOME_G_ALPHA_I_SIGNALLING_EVENTS_PTHID_R-HSA-418594	REACTOME_G_ALPHA_I_SIGNALLING_EVENTS_PTHID_R-HSA-418594	7/299	137/8368	0.0510949	1.42997	0.976756	0.218376	0.755517	0.678218	ADCY6/ADCY9/ADORA1/ANXA1/PDE1B/PSAP/RGS3	7
HALLMARK_PEROXISOME	HALLMARK_PEROXISOME	5/299	90/8368	0.0555556	1.55481	1.01863	0.21881	0.755517	0.678218	ALDH1A1/EHHADH/FDPS/HSD17B4/TTR	5
REACTOME_CLASS_A_1_RHODOPSIN_LIKE_RECEPTORS__PTHID_R-HSA-373076	REACTOME_CLASS_A_1_RHODOPSIN_LIKE_RECEPTORS__PTHID_R-HSA-373076	5/299	91/8368	0.0549451	1.53773	0.992787	0.225341	0.755517	0.678218	ADORA1/ANXA1/EDN1/F2RL2/PSAP	5
REACTOME_LOSS_OF_NLP_FROM_MITOTIC_CENTROSOMES_PTHID_R-HSA-380259	REACTOME_LOSS_OF_NLP_FROM_MITOTIC_CENTROSOMES_PTHID_R-HSA-380259	4/299	67/8368	0.0597015	1.67084	1.06122	0.217128	0.755517	0.678218	HAUS4/PCM1/PLK1/TUBB	4
REACTOME_LOSS_OF_PROTEINS_REQUIRED_FOR_INTERPHASE_MICROTUBULE_ORGANIZATION_FROM_THE_CENTROSOME_PTHID_R-HSA-380284	REACTOME_LOSS_OF_PROTEINS_REQUIRED_FOR_INTERPHASE_MICROTUBULE_ORGANIZATION_FROM_THE_CENTROSOME_PTHID_R-HSA-380284	4/299	67/8368	0.0597015	1.67084	1.06122	0.217128	0.755517	0.678218	HAUS4/PCM1/PLK1/TUBB	4
REACTOME_CYTOPROTECTION_BY_HMOX1_PTHID_R-HSA-9707564	REACTOME_CYTOPROTECTION_BY_HMOX1_PTHID_R-HSA-9707564	3/299	45/8368	0.0666667	1.86577	1.12094	0.216485	0.755517	0.678218	NCOA1/PPARA/TBL1X	3
REACTOME_ECM_PROTEOGLYCANS_PTHID_R-HSA-3000178	REACTOME_ECM_PROTEOGLYCANS_PTHID_R-HSA-3000178	3/299	45/8368	0.0666667	1.86577	1.12094	0.216485	0.755517	0.678218	ACAN/SPARC/TGFB3	3
REACTOME_TGF_BETA_RECEPTOR_SIGNALING_ACTIVATES_SMADS_PTHID_R-HSA-2173789	REACTOME_TGF_BETA_RECEPTOR_SIGNALING_ACTIVATES_SMADS_PTHID_R-HSA-2173789	3/299	46/8368	0.0652174	1.82521	1.0803	0.225949	0.755517	0.678218	ITGB8/TGFB3/ZFYVE9	3
REACTOME_CALNEXIN_CALRETICULIN_CYCLE_PTHID_R-HSA-901042	REACTOME_CALNEXIN_CALRETICULIN_CYCLE_PTHID_R-HSA-901042	2/299	25/8368	0.08	2.23893	1.19417	0.22422	0.755517	0.678218	GANAB/OS9	2
REACTOME_DISEASES_ASSOCIATED_WITH_THE_TLR_SIGNALING_CASCADE_PTHID_R-HSA-5602358	REACTOME_DISEASES_ASSOCIATED_WITH_THE_TLR_SIGNALING_CASCADE_PTHID_R-HSA-5602358	2/299	25/8368	0.08	2.23893	1.19417	0.22422	0.755517	0.678218	TLR3/TLR6	2
REACTOME_DISEASES_OF_IMMUNE_SYSTEM_PTHID_R-HSA-5260271	REACTOME_DISEASES_OF_IMMUNE_SYSTEM_PTHID_R-HSA-5260271	2/299	25/8368	0.08	2.23893	1.19417	0.22422	0.755517	0.678218	TLR3/TLR6	2
REACTOME_HS_GAG_BIOSYNTHESIS_PTHID_R-HSA-2022928	REACTOME_HS_GAG_BIOSYNTHESIS_PTHID_R-HSA-2022928	2/299	25/8368	0.08	2.23893	1.19417	0.22422	0.755517	0.678218	EXTL3/HS6ST1	2
REACTOME_MOLECULES_ASSOCIATED_WITH_ELASTIC_FIBRES_PTHID_R-HSA-2129379	REACTOME_MOLECULES_ASSOCIATED_WITH_ELASTIC_FIBRES_PTHID_R-HSA-2129379	2/299	25/8368	0.08	2.23893	1.19417	0.22422	0.755517	0.678218	ITGB8/TGFB3	2
REACTOME_TRANSCRIPTIONAL_REGULATION_OF_BROWN_AND_BEIGE_ADIPOCYTE_DIFFERENTIATION_BY_EBF2_PTHID_R-HSA-9844594	REACTOME_TRANSCRIPTIONAL_REGULATION_OF_BROWN_AND_BEIGE_ADIPOCYTE_DIFFERENTIATION_BY_EBF2_PTHID_R-HSA-9844594	2/299	25/8368	0.08	2.23893	1.19417	0.22422	0.755517	0.678218	NCOA1/PPARA	2
REACTOME_TRANSCRIPTIONAL_REGULATION_OF_BROWN_AND_BEIGE_ADIPOCYTE_DIFFERENTIATION_PTHID_R-HSA-9843743	REACTOME_TRANSCRIPTIONAL_REGULATION_OF_BROWN_AND_BEIGE_ADIPOCYTE_DIFFERENTIATION_PTHID_R-HSA-9843743	2/299	25/8368	0.08	2.23893	1.19417	0.22422	0.755517	0.678218	NCOA1/PPARA	2
REACTOME_G2_M_CHECKPOINTS_PTHID_R-HSA-69481	REACTOME_G2_M_CHECKPOINTS_PTHID_R-HSA-69481	7/299	139/8368	0.0503597	1.4094	0.936894	0.228865	0.762288	0.684297	H2BC14/H2BC18/H2BC6/H2BC7/H4C11/H4C2/PSMB6	7
REACTOME_SUMO_E3_LIGASES_SUMOYLATE_TARGET_PROTEINS_PTHID_R-HSA-3108232	REACTOME_SUMO_E3_LIGASES_SUMOYLATE_TARGET_PROTEINS_PTHID_R-HSA-3108232	8/299	164/8368	0.0487805	1.3652	0.909184	0.23256	0.768615	0.689977	H4C11/H4C2/INCENP/NCOA1/NR1H4/PPARA/TFAP2B/THRA	8
REACTOME_SIGNALING_BY_TGF_BETA_RECEPTOR_COMPLEX_PTHID_R-HSA-170834	REACTOME_SIGNALING_BY_TGF_BETA_RECEPTOR_COMPLEX_PTHID_R-HSA-170834	5/299	92/8368	0.0543478	1.52101	0.967257	0.23193	0.768615	0.689977	ITGB8/PARD6A/TGFB3/TGIF2/ZFYVE9	5
REACTOME_SIGNALING_BY_NON_RECEPTOR_TYROSINE_KINASES_PTHID_R-HSA-9006927	REACTOME_SIGNALING_BY_NON_RECEPTOR_TYROSINE_KINASES_PTHID_R-HSA-9006927	3/299	47/8368	0.0638298	1.78638	1.04065	0.235491	0.76939	0.690672	ERBB2/ERBB3/GPNMB	3
REACTOME_SIGNALING_BY_PDGF_PTHID_R-HSA-186797	REACTOME_SIGNALING_BY_PDGF_PTHID_R-HSA-186797	3/299	47/8368	0.0638298	1.78638	1.04065	0.235491	0.76939	0.690672	GRB7/NCK2/PLAT	3
REACTOME_SIGNALING_BY_PTK6_PTHID_R-HSA-8848021	REACTOME_SIGNALING_BY_PTK6_PTHID_R-HSA-8848021	3/299	47/8368	0.0638298	1.78638	1.04065	0.235491	0.76939	0.690672	ERBB2/ERBB3/GPNMB	3
REACTOME_ANTIGEN_PRESENTATION_FOLDING_ASSEMBLY_AND_PEPTIDE_LOADING_OF_CLASS_I_MHC_PTHID_R-HSA-983170	REACTOME_ANTIGEN_PRESENTATION_FOLDING_ASSEMBLY_AND_PEPTIDE_LOADING_OF_CLASS_I_MHC_PTHID_R-HSA-983170	2/299	26/8368	0.0769231	2.15282	1.13324	0.237566	0.773218	0.694109	BOLA/HSPA5	2
REACTOME_HEDGEHOG_OFF_STATE_PTHID_R-HSA-5610787	REACTOME_HEDGEHOG_OFF_STATE_PTHID_R-HSA-5610787	5/299	93/8368	0.0537634	1.50466	0.942029	0.238574	0.773557	0.694413	ADCY6/ADCY9/GLI1/GPR161/PSMB6	5
HALLMARK_KRAS_SIGNALING_UP	HALLMARK_KRAS_SIGNALING_UP	7/299	141/8368	0.0496454	1.38941	0.897642	0.239522	0.773703	0.694544	ATG10/CROT/GPNMB/NR1H4/PEG3/PLAT/SCG5	7
REACTOME_CELL_CYCLE_MITOTIC_PTHID_R-HSA-69278	REACTOME_CELL_CYCLE_MITOTIC_PTHID_R-HSA-69278	21/299	499/8368	0.0420842	1.17779	0.788347	0.247268	0.783995	0.703783	AJUBA/CDKN2C/CENPA/CLIP1/H2AC15/H2BC14/H2BC18/H2BC6/H2BC7/H3C6/H4C11/H4C2/HAUS4/HMMR/INCENP/KIF18A/NUF2/PCM1/PLK1/PSMB6/TUBB	21
REACTOME_HEDGEHOG_ON_STATE_PTHID_R-HSA-5632684	REACTOME_HEDGEHOG_ON_STATE_PTHID_R-HSA-5632684	4/299	71/8368	0.056338	1.57671	0.939372	0.248022	0.783995	0.703783	EFCAB7/GLI1/GPR161/PSMB6	4
REACTOME_INTERLEUKIN_4_AND_INTERLEUKIN_13_SIGNALING_PTHID_R-HSA-6785807	REACTOME_INTERLEUKIN_4_AND_INTERLEUKIN_13_SIGNALING_PTHID_R-HSA-6785807	4/299	71/8368	0.056338	1.57671	0.939372	0.248022	0.783995	0.703783	ANXA1/HGF/HSPA8/IL18	4
REACTOME_ACTIVATION_OF_GABAB_RECEPTORS_PTHID_R-HSA-991365	REACTOME_ACTIVATION_OF_GABAB_RECEPTORS_PTHID_R-HSA-991365	2/299	27/8368	0.0740741	2.07308	1.07502	0.250952	0.783995	0.703783	ADCY6/ADCY9	2
REACTOME_BINDING_AND_UPTAKE_OF_LIGANDS_BY_SCAVENGER_RECEPTORS_PTHID_R-HSA-2173782	REACTOME_BINDING_AND_UPTAKE_OF_LIGANDS_BY_SCAVENGER_RECEPTORS_PTHID_R-HSA-2173782	2/299	27/8368	0.0740741	2.07308	1.07502	0.250952	0.783995	0.703783	FTH1/SPARC	2
REACTOME_CARGO_CONCENTRATION_IN_THE_ER_PTHID_R-HSA-5694530	REACTOME_CARGO_CONCENTRATION_IN_THE_ER_PTHID_R-HSA-5694530	2/299	27/8368	0.0740741	2.07308	1.07502	0.250952	0.783995	0.703783	F5/LMAN2L	2
REACTOME_GABA_B_RECEPTOR_ACTIVATION_PTHID_R-HSA-977444	REACTOME_GABA_B_RECEPTOR_ACTIVATION_PTHID_R-HSA-977444	2/299	27/8368	0.0740741	2.07308	1.07502	0.250952	0.783995	0.703783	ADCY6/ADCY9	2
REACTOME_MET_ACTIVATES_PTK2_SIGNALING_PTHID_R-HSA-8874081	REACTOME_MET_ACTIVATES_PTK2_SIGNALING_PTHID_R-HSA-8874081	2/299	27/8368	0.0740741	2.07308	1.07502	0.250952	0.783995	0.703783	COL11A1/HGF	2
REACTOME_RHO_GTPASES_ACTIVATE_IQGAPS_PTHID_R-HSA-5626467	REACTOME_RHO_GTPASES_ACTIVATE_IQGAPS_PTHID_R-HSA-5626467	2/299	27/8368	0.0740741	2.07308	1.07502	0.250952	0.783995	0.703783	CLIP1/IQGAP3	2
REACTOME_RESOLUTION_OF_SISTER_CHROMATID_COHESION_PTHID_R-HSA-2500257	REACTOME_RESOLUTION_OF_SISTER_CHROMATID_COHESION_PTHID_R-HSA-2500257	6/299	119/8368	0.0504202	1.41109	0.869402	0.252169	0.784932	0.704625	CENPA/CLIP1/INCENP/KIF18A/NUF2/PLK1	6
REACTOME_MITOTIC_PROMETAPHASE_PTHID_R-HSA-68877	REACTOME_MITOTIC_PROMETAPHASE_PTHID_R-HSA-68877	9/299	193/8368	0.0466321	1.30508	0.825378	0.253117	0.785029	0.704712	CENPA/CLIP1/HAUS4/INCENP/KIF18A/NUF2/PCM1/PLK1/TUBB	9
REACTOME_INTERFERON_SIGNALING_PTHID_R-HSA-913531	REACTOME_INTERFERON_SIGNALING_PTHID_R-HSA-913531	10/299	220/8368	0.0454545	1.27212	0.787328	0.261766	0.793999	0.712764	BOLA/BOLA-DRB3/FCGR1A/HSPA1L/HSPA5/HSPA8/IFI35/LOC100848815/LOC507055/TRIM46	10
REACTOME_DISEASES_OF_METABOLISM_PTHID_R-HSA-5668914	REACTOME_DISEASES_OF_METABOLISM_PTHID_R-HSA-5668914	9/299	195/8368	0.0461538	1.29169	0.79334	0.262553	0.793999	0.712764	ABCA3/ACAN/ADAMTSL4/GALM/HLCS/MPI/NOTCH3/SEMA5B/THSD1	9
HALLMARK_IL2_STAT5_SIGNALING	HALLMARK_IL2_STAT5_SIGNALING	8/299	169/8368	0.0473373	1.32481	0.821114	0.257452	0.793999	0.712764	ETFBKMT/F2RL2/GALM/LOC507055/P4HA1/SLC29A2/SMPDL3A/SYT11	8
REACTOME_SUMOYLATION_PTHID_R-HSA-2990846	REACTOME_SUMOYLATION_PTHID_R-HSA-2990846	8/299	170/8368	0.0470588	1.31702	0.80383	0.262529	0.793999	0.712764	H4C11/H4C2/INCENP/NCOA1/NR1H4/PPARA/TFAP2B/THRA	8
REACTOME_BUDDING_AND_MATURATION_OF_HIV_VIRION_PTHID_R-HSA-162588	REACTOME_BUDDING_AND_MATURATION_OF_HIV_VIRION_PTHID_R-HSA-162588	2/299	28/8368	0.0714286	1.99904	1.01928	0.264357	0.793999	0.712764	MVB12B/PPIA	2
REACTOME_DOWNSTREAM_SIGNAL_TRANSDUCTION_PTHID_R-HSA-186763	REACTOME_DOWNSTREAM_SIGNAL_TRANSDUCTION_PTHID_R-HSA-186763	2/299	28/8368	0.0714286	1.99904	1.01928	0.264357	0.793999	0.712764	GRB7/NCK2	2
REACTOME_NOTCH_HLH_TRANSCRIPTION_PATHWAY_PTHID_R-HSA-350054	REACTOME_NOTCH_HLH_TRANSCRIPTION_PATHWAY_PTHID_R-HSA-350054	2/299	28/8368	0.0714286	1.99904	1.01928	0.264357	0.793999	0.712764	NOTCH3/TBL1X	2
REACTOME_NR1H3_NR1H2_REGULATE_GENE_EXPRESSION_LINKED_TO_CHOLESTEROL_TRANSPORT_AND_EFFLUX_PTHID_R-HSA-9029569	REACTOME_NR1H3_NR1H2_REGULATE_GENE_EXPRESSION_LINKED_TO_CHOLESTEROL_TRANSPORT_AND_EFFLUX_PTHID_R-HSA-9029569	2/299	28/8368	0.0714286	1.99904	1.01928	0.264357	0.793999	0.712764	NCOA1/TBL1X	2
REACTOME_SYNTHESIS_OF_PA_PTHID_R-HSA-1483166	REACTOME_SYNTHESIS_OF_PA_PTHID_R-HSA-1483166	2/299	28/8368	0.0714286	1.99904	1.01928	0.264357	0.793999	0.712764	GPAM/GPAT4	2
HALLMARK_MTORC1_SIGNALING	HALLMARK_MTORC1_SIGNALING	9/299	197/8368	0.0456853	1.27858	0.761642	0.272098	0.814392	0.73107	EBP/HSPA5/P4HA1/PGK1/PHGDH/PLK1/PPIA/SQLE/TFRC	9
REACTOME_KIDNEY_DEVELOPMENT_PTHID_R-HSA-9830369	REACTOME_KIDNEY_DEVELOPMENT_PTHID_R-HSA-9830369	2/299	29/8368	0.0689655	1.93011	0.965801	0.277764	0.825577	0.741111	HNF1B/SLIT2	2
REACTOME_TRANSLATION_OF_STRUCTURAL_PROTEINS_PTHID_R-HSA-9683701	REACTOME_TRANSLATION_OF_STRUCTURAL_PROTEINS_PTHID_R-HSA-9683701	2/299	29/8368	0.0689655	1.93011	0.965801	0.277764	0.825577	0.741111	GANAB/ST3GAL2	2
REACTOME_ASPARAGINE_N_LINKED_GLYCOSYLATION_PTHID_R-HSA-446203	REACTOME_ASPARAGINE_N_LINKED_GLYCOSYLATION_PTHID_R-HSA-446203	12/299	276/8368	0.0434783	1.21681	0.705043	0.283008	0.829931	0.745019	COPB2/F5/FUT8/GANAB/LMAN2L/MGAT4A/MPI/OS9/SEC31B/SLC35C1/SPTBN4/ST3GAL2	12
REACTOME_PHASE_I_FUNCTIONALIZATION_OF_COMPOUNDS_PTHID_R-HSA-211945	REACTOME_PHASE_I_FUNCTIONALIZATION_OF_COMPOUNDS_PTHID_R-HSA-211945	3/299	52/8368	0.0576923	1.61461	0.855769	0.284077	0.829931	0.745019	ALDH1A1/NCOA1/NR1H4	3
REACTOME_PKMTS_METHYLATE_HISTONE_LYSINES_PTHID_R-HSA-3214841	REACTOME_PKMTS_METHYLATE_HISTONE_LYSINES_PTHID_R-HSA-3214841	3/299	52/8368	0.0576923	1.61461	0.855769	0.284077	0.829931	0.745019	H3C6/H4C11/H4C2	3
REACTOME_PROTEIN_PROTEIN_INTERACTIONS_AT_SYNAPSES_PTHID_R-HSA-6794362	REACTOME_PROTEIN_PROTEIN_INTERACTIONS_AT_SYNAPSES_PTHID_R-HSA-6794362	3/299	52/8368	0.0576923	1.61461	0.855769	0.284077	0.829931	0.745019	EPB41/LRFN3/NLGN2	3
REACTOME_TRANSCRIPTIONAL_ACTIVATION_OF_MITOCHONDRIAL_BIOGENESIS_PTHID_R-HSA-2151201	REACTOME_TRANSCRIPTIONAL_ACTIVATION_OF_MITOCHONDRIAL_BIOGENESIS_PTHID_R-HSA-2151201	3/299	52/8368	0.0576923	1.61461	0.855769	0.284077	0.829931	0.745019	NCOA1/PPARA/TBL1X	3
REACTOME_CENTROSOME_MATURATION_PTHID_R-HSA-380287	REACTOME_CENTROSOME_MATURATION_PTHID_R-HSA-380287	4/299	76/8368	0.0526316	1.47298	0.797316	0.287836	0.830764	0.745767	HAUS4/PCM1/PLK1/TUBB	4
REACTOME_RECRUITMENT_OF_MITOTIC_CENTROSOME_PROTEINS_AND_COMPLEXES_PTHID_R-HSA-380270	REACTOME_RECRUITMENT_OF_MITOTIC_CENTROSOME_PROTEINS_AND_COMPLEXES_PTHID_R-HSA-380270	4/299	76/8368	0.0526316	1.47298	0.797316	0.287836	0.830764	0.745767	HAUS4/PCM1/PLK1/TUBB	4
REACTOME_CYTOCHROME_P450_ARRANGED_BY_SUBSTRATE_TYPE_PTHID_R-HSA-211897	REACTOME_CYTOCHROME_P450_ARRANGED_BY_SUBSTRATE_TYPE_PTHID_R-HSA-211897	2/299	30/8368	0.0666667	1.86577	0.914419	0.291155	0.830764	0.745767	NCOA1/NR1H4	2
REACTOME_GABA_RECEPTOR_ACTIVATION_PTHID_R-HSA-977443	REACTOME_GABA_RECEPTOR_ACTIVATION_PTHID_R-HSA-977443	2/299	30/8368	0.0666667	1.86577	0.914419	0.291155	0.830764	0.745767	ADCY6/ADCY9	2
REACTOME_LATE_ENDOSOMAL_MICROAUTOPHAGY_PTHID_R-HSA-9615710	REACTOME_LATE_ENDOSOMAL_MICROAUTOPHAGY_PTHID_R-HSA-9615710	2/299	30/8368	0.0666667	1.86577	0.914419	0.291155	0.830764	0.745767	HSPA8/MVB12B	2
REACTOME_NEUROTRANSMITTER_RELEASE_CYCLE_PTHID_R-HSA-112310	REACTOME_NEUROTRANSMITTER_RELEASE_CYCLE_PTHID_R-HSA-112310	2/299	30/8368	0.0666667	1.86577	0.914419	0.291155	0.830764	0.745767	ARL6IP5/HSPA8	2
REACTOME_VASOPRESSIN_REGULATES_RENAL_WATER_HOMEOSTASIS_VIA_AQUAPORINS_PTHID_R-HSA-432040	REACTOME_VASOPRESSIN_REGULATES_RENAL_WATER_HOMEOSTASIS_VIA_AQUAPORINS_PTHID_R-HSA-432040	2/299	30/8368	0.0666667	1.86577	0.914419	0.291155	0.830764	0.745767	ADCY6/ADCY9	2
REACTOME_RESPONSE_OF_ENDOTHELIAL_CELLS_TO_SHEAR_STRESS_PTHID_R-HSA-9860931	REACTOME_RESPONSE_OF_ENDOTHELIAL_CELLS_TO_SHEAR_STRESS_PTHID_R-HSA-9860931	4/299	77/8368	0.0519481	1.45385	0.770132	0.295914	0.841537	0.755438	ADCY6/ADCY9/ANXA2/PIK3CD	4
REACTOME_CHROMATIN_MODIFYING_ENZYMES_PTHID_R-HSA-3247509	REACTOME_CHROMATIN_MODIFYING_ENZYMES_PTHID_R-HSA-3247509	10/299	229/8368	0.0436681	1.22212	0.65605	0.302805	0.849071	0.762201	H2AC15/H2BC14/H2BC18/H2BC6/H2BC7/H3C6/H4C11/H4C2/NCOA1/TBL1X	10
HALLMARK_ALLOGRAFT_REJECTION	HALLMARK_ALLOGRAFT_REJECTION	6/299	127/8368	0.0472441	1.3222	0.70429	0.301409	0.849071	0.762201	BOLA/CD74/IL18/LOC100848815/TLR3/TLR6	6
REACTOME_EPH_EPHRIN_SIGNALING_PTHID_R-HSA-2682334	REACTOME_EPH_EPHRIN_SIGNALING_PTHID_R-HSA-2682334	4/299	78/8368	0.0512821	1.43521	0.743329	0.304021	0.849071	0.762201	EFNA4/EPHA7/NCK2/PAK3	4
REACTOME_HIGH_LAMINAR_FLOW_SHEAR_STRESS_ACTIVATES_SIGNALING_BY_PIEZO1_AND_PECAM1_CDH5_KDR_IN_ENDOTHELIAL_CELLS_PTHID_R-HSA-9856530	REACTOME_HIGH_LAMINAR_FLOW_SHEAR_STRESS_ACTIVATES_SIGNALING_BY_PIEZO1_AND_PECAM1_CDH5_KDR_IN_ENDOTHELIAL_CELLS_PTHID_R-HSA-9856530	3/299	54/8368	0.0555556	1.55481	0.787315	0.303771	0.849071	0.762201	ADCY6/ADCY9/PIK3CD	3
REACTOME_HEPARAN_SULFATE_HEPARIN_HS_GAG_METABOLISM_PTHID_R-HSA-1638091	REACTOME_HEPARAN_SULFATE_HEPARIN_HS_GAG_METABOLISM_PTHID_R-HSA-1638091	2/299	31/8368	0.0645161	1.80559	0.864968	0.304515	0.849071	0.762201	EXTL3/HS6ST1	2
REACTOME_REGULATION_OF_PYRUVATE_METABOLISM_PTHID_R-HSA-9861718	REACTOME_REGULATION_OF_PYRUVATE_METABOLISM_PTHID_R-HSA-9861718	2/299	31/8368	0.0645161	1.80559	0.864968	0.304515	0.849071	0.762201	GSTZ1/PDK4	2
HALLMARK_ADIPOGENESIS	HALLMARK_ADIPOGENESIS	8/299	179/8368	0.0446927	1.2508	0.652901	0.309433	0.859982	0.771995	ACADM/ADCY6/CDKN2C/GPAM/GPAT4/GPX3/SULT1A1/TST	8
REACTOME_DISORDERS_OF_TRANSMEMBRANE_TRANSPORTERS_PTHID_R-HSA-5619115	REACTOME_DISORDERS_OF_TRANSMEMBRANE_TRANSPORTERS_PTHID_R-HSA-5619115	6/299	129/8368	0.0465116	1.3017	0.664735	0.314008	0.860952	0.772867	ABCA3/HEPH/OS9/PSMB6/SLC35C1/SLC40A1	6
REACTOME_GOLGI_ASSOCIATED_VESICLE_BIOGENESIS_PTHID_R-HSA-432722	REACTOME_GOLGI_ASSOCIATED_VESICLE_BIOGENESIS_PTHID_R-HSA-432722	3/299	55/8368	0.0545455	1.52654	0.754131	0.313644	0.860952	0.772867	FTH1/HSPA8/TFRC	3
REACTOME_ADORA2B_MEDIATED_ANTI_INFLAMMATORY_CYTOKINES_PRODUCTION_PTHID_R-HSA-9660821	REACTOME_ADORA2B_MEDIATED_ANTI_INFLAMMATORY_CYTOKINES_PRODUCTION_PTHID_R-HSA-9660821	2/299	32/8368	0.0625	1.74916	0.817304	0.317828	0.860952	0.772867	ADCY6/ADCY9	2
REACTOME_ELASTIC_FIBRE_FORMATION_PTHID_R-HSA-1566948	REACTOME_ELASTIC_FIBRE_FORMATION_PTHID_R-HSA-1566948	2/299	32/8368	0.0625	1.74916	0.817304	0.317828	0.860952	0.772867	ITGB8/TGFB3	2
REACTOME_GLYCOSPHINGOLIPID_CATABOLISM_PTHID_R-HSA-9840310	REACTOME_GLYCOSPHINGOLIPID_CATABOLISM_PTHID_R-HSA-9840310	2/299	32/8368	0.0625	1.74916	0.817304	0.317828	0.860952	0.772867	ARSG/PSAP	2
REACTOME_MITOCHONDRIAL_FATTY_ACID_BETA_OXIDATION_PTHID_R-HSA-77289	REACTOME_MITOCHONDRIAL_FATTY_ACID_BETA_OXIDATION_PTHID_R-HSA-77289	2/299	32/8368	0.0625	1.74916	0.817304	0.317828	0.860952	0.772867	ACADM/ACOT11	2
REACTOME_ONCOGENE_INDUCED_SENESCENCE_PTHID_R-HSA-2559585	REACTOME_ONCOGENE_INDUCED_SENESCENCE_PTHID_R-HSA-2559585	2/299	32/8368	0.0625	1.74916	0.817304	0.317828	0.860952	0.772867	CDKN2C/ID1	2
REACTOME_SIGNALING_BY_FGFR2_IN_DISEASE_PTHID_R-HSA-5655253	REACTOME_SIGNALING_BY_FGFR2_IN_DISEASE_PTHID_R-HSA-5655253	2/299	32/8368	0.0625	1.74916	0.817304	0.317828	0.860952	0.772867	FGFR2/GTF2F1	2
REACTOME_O_LINKED_GLYCOSYLATION_PTHID_R-HSA-5173105	REACTOME_O_LINKED_GLYCOSYLATION_PTHID_R-HSA-5173105	4/299	80/8368	0.05	1.39933	0.690818	0.320303	0.862731	0.774463	ADAMTSL4/SEMA5B/ST3GAL2/THSD1	4
REACTOME_ABC_TRANSPORTER_DISORDERS_PTHID_R-HSA-5619084	REACTOME_ABC_TRANSPORTER_DISORDERS_PTHID_R-HSA-5619084	3/299	56/8368	0.0535714	1.49928	0.721604	0.323524	0.862731	0.774463	ABCA3/OS9/PSMB6	3
REACTOME_ANTI_INFLAMMATORY_RESPONSE_FAVOURING_LEISHMANIA_PARASITE_INFECTION_PTHID_R-HSA-9662851	REACTOME_ANTI_INFLAMMATORY_RESPONSE_FAVOURING_LEISHMANIA_PARASITE_INFECTION_PTHID_R-HSA-9662851	3/299	56/8368	0.0535714	1.49928	0.721604	0.323524	0.862731	0.774463	ADCY6/ADCY9/FCGR1A	3
REACTOME_LEISHMANIA_PARASITE_GROWTH_AND_SURVIVAL_PTHID_R-HSA-9664433	REACTOME_LEISHMANIA_PARASITE_GROWTH_AND_SURVIVAL_PTHID_R-HSA-9664433	3/299	56/8368	0.0535714	1.49928	0.721604	0.323524	0.862731	0.774463	ADCY6/ADCY9/FCGR1A	3
REACTOME_SYNTHESIS_OF_SUBSTRATES_IN_N_GLYCAN_BIOSYTHESIS_PTHID_R-HSA-446219	REACTOME_SYNTHESIS_OF_SUBSTRATES_IN_N_GLYCAN_BIOSYTHESIS_PTHID_R-HSA-446219	3/299	56/8368	0.0535714	1.49928	0.721604	0.323524	0.862731	0.774463	MPI/SLC35C1/ST3GAL2	3
HALLMARK_INFLAMMATORY_RESPONSE	HALLMARK_INFLAMMATORY_RESPONSE	6/299	131/8368	0.0458015	1.28183	0.625819	0.32669	0.864041	0.775639	EDN1/IL18/ITGB8/P2RX7/PCDH7/TLR3	6
HALLMARK_COAGULATION	HALLMARK_COAGULATION	4/299	81/8368	0.0493827	1.38206	0.665091	0.32847	0.864041	0.775639	ANXA1/F2RL2/PLAT/SPARC	4
REACTOME_AQUAPORIN_MEDIATED_TRANSPORT_PTHID_R-HSA-445717	REACTOME_AQUAPORIN_MEDIATED_TRANSPORT_PTHID_R-HSA-445717	2/299	33/8368	0.0606061	1.69616	0.7713	0.331081	0.864041	0.775639	ADCY6/ADCY9	2
REACTOME_DETOXIFICATION_OF_REACTIVE_OXYGEN_SPECIES_PTHID_R-HSA-3299685	REACTOME_DETOXIFICATION_OF_REACTIVE_OXYGEN_SPECIES_PTHID_R-HSA-3299685	2/299	33/8368	0.0606061	1.69616	0.7713	0.331081	0.864041	0.775639	GPX3/GPX8	2
REACTOME_GENE_AND_PROTEIN_EXPRESSION_BY_JAK_STAT_SIGNALING_AFTER_INTERLEUKIN_12_STIMULATION_PTHID_R-HSA-8950505	REACTOME_GENE_AND_PROTEIN_EXPRESSION_BY_JAK_STAT_SIGNALING_AFTER_INTERLEUKIN_12_STIMULATION_PTHID_R-HSA-8950505	2/299	33/8368	0.0606061	1.69616	0.7713	0.331081	0.864041	0.775639	ANXA2/PPIA	2
REACTOME_RET_SIGNALING_PTHID_R-HSA-8853659	REACTOME_RET_SIGNALING_PTHID_R-HSA-8853659	2/299	33/8368	0.0606061	1.69616	0.7713	0.331081	0.864041	0.775639	GRB7/PIK3CD	2
REACTOME_RHOH_GTPASE_CYCLE_PTHID_R-HSA-9013407	REACTOME_RHOH_GTPASE_CYCLE_PTHID_R-HSA-9013407	2/299	33/8368	0.0606061	1.69616	0.7713	0.331081	0.864041	0.775639	TFRC/TMEM59	2
REACTOME_RHO_GTPASES_ACTIVATE_FORMINS_PTHID_R-HSA-5663220	REACTOME_RHO_GTPASES_ACTIVATE_FORMINS_PTHID_R-HSA-5663220	6/299	132/8368	0.0454545	1.27212	0.606595	0.333058	0.866557	0.777898	CENPA/CLIP1/INCENP/KIF18A/NUF2/PLK1	6
REACTOME_GPER1_SIGNALING_PTHID_R-HSA-9634597	REACTOME_GPER1_SIGNALING_PTHID_R-HSA-9634597	2/299	34/8368	0.0588235	1.64627	0.72684	0.344261	0.884948	0.794407	ADCY6/ADCY9	2
REACTOME_N_GLYCAN_TRIMMING_IN_THE_ER_AND_CALNEXIN_CALRETICULIN_CYCLE_PTHID_R-HSA-532668	REACTOME_N_GLYCAN_TRIMMING_IN_THE_ER_AND_CALNEXIN_CALRETICULIN_CYCLE_PTHID_R-HSA-532668	2/299	34/8368	0.0588235	1.64627	0.72684	0.344261	0.884948	0.794407	GANAB/OS9	2
REACTOME_NEUREXINS_AND_NEUROLIGINS_PTHID_R-HSA-6794361	REACTOME_NEUREXINS_AND_NEUROLIGINS_PTHID_R-HSA-6794361	2/299	34/8368	0.0588235	1.64627	0.72684	0.344261	0.884948	0.794407	EPB41/NLGN2	2
REACTOME_SMOOTH_MUSCLE_CONTRACTION_PTHID_R-HSA-445355	REACTOME_SMOOTH_MUSCLE_CONTRACTION_PTHID_R-HSA-445355	2/299	34/8368	0.0588235	1.64627	0.72684	0.344261	0.884948	0.794407	ANXA1/ANXA2	2
REACTOME_CILIUM_ASSEMBLY_PTHID_R-HSA-5617833	REACTOME_CILIUM_ASSEMBLY_PTHID_R-HSA-5617833	8/299	187/8368	0.0427807	1.19729	0.525207	0.352492	0.89706	0.80528	ARL6/BBS10/BBS12/BBS7/HAUS4/PCM1/PLK1/TUBB	8
REACTOME_SIGNALING_BY_FGFR2_PTHID_R-HSA-5654738	REACTOME_SIGNALING_BY_FGFR2_PTHID_R-HSA-5654738	3/299	59/8368	0.0508475	1.42305	0.627701	0.353146	0.89706	0.80528	FGFR2/GTF2F1/HNRNPM	3
REACTOME_VISUAL_PHOTOTRANSDUCTION_PTHID_R-HSA-2187338	REACTOME_VISUAL_PHOTOTRANSDUCTION_PTHID_R-HSA-2187338	3/299	59/8368	0.0508475	1.42305	0.627701	0.353146	0.89706	0.80528	PPEF1/RDH5/TTR	3
REACTOME_G_ALPHA_Z_SIGNALLING_EVENTS_PTHID_R-HSA-418597	REACTOME_G_ALPHA_Z_SIGNALLING_EVENTS_PTHID_R-HSA-418597	2/299	35/8368	0.0571429	1.59924	0.68382	0.357357	0.89706	0.80528	ADCY6/ADCY9	2
REACTOME_NEGATIVE_REGULATORS_OF_DDX58_IFIH1_SIGNALING_PTHID_R-HSA-936440	REACTOME_NEGATIVE_REGULATORS_OF_DDX58_IFIH1_SIGNALING_PTHID_R-HSA-936440	2/299	35/8368	0.0571429	1.59924	0.68382	0.357357	0.89706	0.80528	NLRX1/PCBP2	2
REACTOME_NGF_STIMULATED_TRANSCRIPTION_PTHID_R-HSA-9031628	REACTOME_NGF_STIMULATED_TRANSCRIPTION_PTHID_R-HSA-9031628	2/299	35/8368	0.0571429	1.59924	0.68382	0.357357	0.89706	0.80528	ID1/ID3	2
REACTOME_NR1H2_AND_NR1H3_MEDIATED_SIGNALING_PTHID_R-HSA-9024446	REACTOME_NR1H2_AND_NR1H3_MEDIATED_SIGNALING_PTHID_R-HSA-9024446	2/299	35/8368	0.0571429	1.59924	0.68382	0.357357	0.89706	0.80528	NCOA1/TBL1X	2
REACTOME_RHOV_GTPASE_CYCLE_PTHID_R-HSA-9013424	REACTOME_RHOV_GTPASE_CYCLE_PTHID_R-HSA-9013424	2/299	35/8368	0.0571429	1.59924	0.68382	0.357357	0.89706	0.80528	NCK2/PARD6A	2
REACTOME_TRANSPORT_TO_THE_GOLGI_AND_SUBSEQUENT_MODIFICATION_PTHID_R-HSA-948021	REACTOME_TRANSPORT_TO_THE_GOLGI_AND_SUBSEQUENT_MODIFICATION_PTHID_R-HSA-948021	7/299	162/8368	0.0432099	1.2093	0.517808	0.358725	0.897861	0.806	COPB2/F5/FUT8/LMAN2L/MGAT4A/SEC31B/SPTBN4	7
REACTOME_RECRUITMENT_OF_NUMA_TO_MITOTIC_CENTROSOMES_PTHID_R-HSA-380320	REACTOME_RECRUITMENT_OF_NUMA_TO_MITOTIC_CENTROSOMES_PTHID_R-HSA-380320	4/299	86/8368	0.0465116	1.3017	0.541343	0.369413	0.921586	0.827297	HAUS4/PCM1/PLK1/TUBB	4
REACTOME_SARS_COV_1_ACTIVATES_MODULATES_INNATE_IMMUNE_RESPONSES_PTHID_R-HSA-9692916	REACTOME_SARS_COV_1_ACTIVATES_MODULATES_INNATE_IMMUNE_RESPONSES_PTHID_R-HSA-9692916	2/299	36/8368	0.0555556	1.55481	0.642145	0.370357	0.921586	0.827297	PCBP2/PPIA	2
REACTOME_CELLULAR_RESPONSE_TO_HYPOXIA_PTHID_R-HSA-1234174	REACTOME_CELLULAR_RESPONSE_TO_HYPOXIA_PTHID_R-HSA-1234174	3/299	61/8368	0.0491803	1.37639	0.567928	0.372816	0.925017	0.830376	AJUBA/CA9/PSMB6	3
REACTOME_CHROMATIN_ORGANIZATION_PTHID_R-HSA-4839726	REACTOME_CHROMATIN_ORGANIZATION_PTHID_R-HSA-4839726	10/299	244/8368	0.0409836	1.14699	0.448556	0.374218	0.925811	0.831089	H2AC15/H2BC14/H2BC18/H2BC6/H2BC7/H3C6/H4C11/H4C2/NCOA1/TBL1X	10
REACTOME_SIGNALING_BY_RECEPTOR_TYROSINE_KINASES_PTHID_R-HSA-9006934	REACTOME_SIGNALING_BY_RECEPTOR_TYROSINE_KINASES_PTHID_R-HSA-9006934	16/299	441/8368	0.0362812	1.01539	0.0639069	0.512421	0.94634	0.849518	COL11A1/ERBB2/ERBB3/FGFR2/GRB7/GTF2F1/HGF/HNRNPM/ID1/ID3/MAP2K5/NCK2/NRP2/PAK3/PLAT/SPARC	16
REACTOME_RHO_GTPASE_CYCLE_PTHID_R-HSA-9012999	REACTOME_RHO_GTPASE_CYCLE_PTHID_R-HSA-9012999	15/299	396/8368	0.0378788	1.0601	0.235854	0.445978	0.94634	0.849518	AMIGO2/ARHGAP1/ARHGAP11A/ARHGAP33/ARHGEF6/FGD3/GRB7/IQGAP3/NCK2/PAK3/PARD6A/PCDH7/RHOBTB1/TFRC/TMEM59	15
REACTOME_DNA_REPAIR_PTHID_R-HSA-73894	REACTOME_DNA_REPAIR_PTHID_R-HSA-73894	12/299	306/8368	0.0392157	1.09751	0.334518	0.412426	0.94634	0.849518	COPS7B/DCLRE1A/H2AC15/H2BC14/H2BC18/H2BC6/H2BC7/H4C11/H4C2/NEIL2/POLM/SLX4	12
REACTOME_ORGANELLE_BIOGENESIS_AND_MAINTENANCE_PTHID_R-HSA-1852241	REACTOME_ORGANELLE_BIOGENESIS_AND_MAINTENANCE_PTHID_R-HSA-1852241	11/299	278/8368	0.0395683	1.10738	0.350509	0.408218	0.94634	0.849518	ARL6/BBS10/BBS12/BBS7/HAUS4/NCOA1/PCM1/PLK1/PPARA/TBL1X/TUBB	11
REACTOME_GPCR_DOWNSTREAM_SIGNALLING_PTHID_R-HSA-388396	REACTOME_GPCR_DOWNSTREAM_SIGNALLING_PTHID_R-HSA-388396	11/299	295/8368	0.0372881	1.04357	0.14665	0.486642	0.94634	0.849518	ADCY6/ADCY9/ADORA1/ANXA1/ARHGEF6/EDN1/F2RL2/FGD3/PDE1B/PSAP/RGS3	11
REACTOME_MAPK_FAMILY_SIGNALING_CASCADES_PTHID_R-HSA-5683057	REACTOME_MAPK_FAMILY_SIGNALING_CASCADES_PTHID_R-HSA-5683057	10/299	257/8368	0.0389105	1.08897	0.27887	0.43741	0.94634	0.849518	ERBB2/ERBB3/FGFR2/HGF/MAPK4/PAK3/PAQR3/PSMB6/SPTBN4/SYNGAP1	10
REACTOME_INTRACELLULAR_SIGNALING_BY_SECOND_MESSENGERS_PTHID_R-HSA-9006925	REACTOME_INTRACELLULAR_SIGNALING_BY_SECOND_MESSENGERS_PTHID_R-HSA-9006925	10/299	258/8368	0.0387597	1.08475	0.266173	0.44227	0.94634	0.849518	ADCY6/ADCY9/ERBB2/ERBB3/FGFR2/FOXO6/HGF/PDE1B/PIK3CD/PSMB6	10
REACTOME_RAF_MAP_KINASE_CASCADE_PTHID_R-HSA-5673001	REACTOME_RAF_MAP_KINASE_CASCADE_PTHID_R-HSA-5673001	8/299	215/8368	0.0372093	1.04136	0.118271	0.504909	0.94634	0.849518	ERBB2/ERBB3/FGFR2/HGF/PAQR3/PSMB6/SPTBN4/SYNGAP1	8
REACTOME_SEPARATION_OF_SISTER_CHROMATIDS_PTHID_R-HSA-2467813	REACTOME_SEPARATION_OF_SISTER_CHROMATIDS_PTHID_R-HSA-2467813	7/299	172/8368	0.0406977	1.13899	0.354535	0.417696	0.94634	0.849518	CENPA/CLIP1/INCENP/KIF18A/NUF2/PLK1/PSMB6	7
REACTOME_PHOSPHOLIPID_METABOLISM_PTHID_R-HSA-1483257	REACTOME_PHOSPHOLIPID_METABOLISM_PTHID_R-HSA-1483257	7/299	173/8368	0.0404624	1.13241	0.338742	0.423589	0.94634	0.849518	GPAM/GPAT4/PHOSPHO1/PIK3CD/PLAAT1/SBF2/TNFAIP8L1	7
REACTOME_CELLULAR_RESPONSE_TO_CHEMICAL_STRESS_PTHID_R-HSA-9711123	REACTOME_CELLULAR_RESPONSE_TO_CHEMICAL_STRESS_PTHID_R-HSA-9711123	7/299	175/8368	0.04	1.11946	0.307432	0.435358	0.94634	0.849518	GPX3/GPX8/NCOA1/NQO1/PPARA/PSMB6/TBL1X	7
HALLMARK_HYPOXIA	HALLMARK_HYPOXIA	7/299	176/8368	0.0397727	1.1131	0.291911	0.44123	0.94634	0.849518	ALDOC/ANXA2/HSPA5/P4HA1/PGK1/SELENBP1/TGFB3	7
REACTOME_G2_M_TRANSITION_PTHID_R-HSA-69275	REACTOME_G2_M_TRANSITION_PTHID_R-HSA-69275	7/299	179/8368	0.0391061	1.09445	0.245877	0.458786	0.94634	0.849518	AJUBA/HAUS4/HMMR/PCM1/PLK1/PSMB6/TUBB	7
REACTOME_MITOTIC_G2_G2_M_PHASES_PTHID_R-HSA-453274	REACTOME_MITOTIC_G2_G2_M_PHASES_PTHID_R-HSA-453274	7/299	181/8368	0.038674	1.08236	0.215616	0.470428	0.94634	0.849518	AJUBA/HAUS4/HMMR/PCM1/PLK1/PSMB6/TUBB	7
HALLMARK_UV_RESPONSE_UP	HALLMARK_UV_RESPONSE_UP	6/299	143/8368	0.041958	1.17426	0.404593	0.403704	0.94634	0.849518	BOLA/GPX3/SULT1A1/TFRC/TMBIM6/TST	6
REACTOME_SIGNALING_BY_TGFB_FAMILY_MEMBERS_PTHID_R-HSA-9006936	REACTOME_SIGNALING_BY_TGFB_FAMILY_MEMBERS_PTHID_R-HSA-9006936	6/299	144/8368	0.0416667	1.16611	0.38703	0.410134	0.94634	0.849518	ITGB8/PARD6A/SMAD9/TGFB3/TGIF2/ZFYVE9	6
HALLMARK_APICAL_JUNCTION	HALLMARK_APICAL_JUNCTION	6/299	151/8368	0.0397351	1.11205	0.26746	0.454891	0.94634	0.849518	AMIGO2/ARHGEF6/GRB7/GTF2F1/NLGN2/SLIT2	6
REACTOME_LEISHMANIA_INFECTION_PTHID_R-HSA-9658195	REACTOME_LEISHMANIA_INFECTION_PTHID_R-HSA-9658195	5/299	126/8368	0.0396825	1.11058	0.240745	0.470718	0.94634	0.849518	ADCY6/ADCY9/FCGR1A/IL18/P2RX7	5
REACTOME_PARASITIC_INFECTION_PATHWAYS_PTHID_R-HSA-9824443	REACTOME_PARASITIC_INFECTION_PATHWAYS_PTHID_R-HSA-9824443	5/299	126/8368	0.0396825	1.11058	0.240745	0.470718	0.94634	0.849518	ADCY6/ADCY9/FCGR1A/IL18/P2RX7	5
REACTOME_RHOA_GTPASE_CYCLE_PTHID_R-HSA-8980692	REACTOME_RHOA_GTPASE_CYCLE_PTHID_R-HSA-8980692	5/299	129/8368	0.0387597	1.08475	0.186734	0.491443	0.94634	0.849518	ARHGAP1/ARHGAP11A/IQGAP3/PCDH7/TFRC	5
REACTOME_ANTIGEN_PROCESSING_CROSS_PRESENTATION_PTHID_R-HSA-1236975	REACTOME_ANTIGEN_PROCESSING_CROSS_PRESENTATION_PTHID_R-HSA-1236975	4/299	88/8368	0.0454545	1.27212	0.493965	0.385771	0.94634	0.849518	BOLA/FCGR1A/PSMB6/TLR6	4
REACTOME_TCR_SIGNALING_PTHID_R-HSA-202403	REACTOME_TCR_SIGNALING_PTHID_R-HSA-202403	4/299	89/8368	0.0449438	1.25783	0.470699	0.393933	0.94634	0.849518	BOLA-DRB3/LOC100848815/PAK3/PSMB6	4
REACTOME_CELLULAR_RESPONSE_TO_HEAT_STRESS_PTHID_R-HSA-3371556	REACTOME_CELLULAR_RESPONSE_TO_HEAT_STRESS_PTHID_R-HSA-3371556	4/299	92/8368	0.0434783	1.21681	0.402507	0.418307	0.94634	0.849518	CRYAB/HSPA1L/HSPA5/HSPA8	4
REACTOME_ANCHORING_OF_THE_BASAL_BODY_TO_THE_PLASMA_MEMBRANE_PTHID_R-HSA-5620912	REACTOME_ANCHORING_OF_THE_BASAL_BODY_TO_THE_PLASMA_MEMBRANE_PTHID_R-HSA-5620912	4/299	95/8368	0.0421053	1.17838	0.336587	0.442453	0.94634	0.849518	HAUS4/PCM1/PLK1/TUBB	4
REACTOME_GLYCEROPHOSPHOLIPID_BIOSYNTHESIS_PTHID_R-HSA-1483206	REACTOME_GLYCEROPHOSPHOLIPID_BIOSYNTHESIS_PTHID_R-HSA-1483206	4/299	102/8368	0.0392157	1.09751	0.190736	0.497499	0.94634	0.849518	GPAM/GPAT4/PHOSPHO1/PLAAT1	4
REACTOME_COPII_MEDIATED_VESICLE_TRANSPORT_PTHID_R-HSA-204005	REACTOME_COPII_MEDIATED_VESICLE_TRANSPORT_PTHID_R-HSA-204005	3/299	63/8368	0.047619	1.3327	0.510222	0.392371	0.94634	0.849518	F5/LMAN2L/SEC31B	3
REACTOME_OPIOID_SIGNALLING_PTHID_R-HSA-111885	REACTOME_OPIOID_SIGNALLING_PTHID_R-HSA-111885	3/299	67/8368	0.0447761	1.25313	0.400434	0.430973	0.94634	0.849518	ADCY6/ADCY9/PDE1B	3
REACTOME_RHOC_GTPASE_CYCLE_PTHID_R-HSA-9013106	REACTOME_RHOC_GTPASE_CYCLE_PTHID_R-HSA-9013106	3/299	69/8368	0.0434783	1.21681	0.348097	0.449947	0.94634	0.849518	ARHGAP1/IQGAP3/TFRC	3
REACTOME_SIGNALING_BY_FGFR_PTHID_R-HSA-190236	REACTOME_SIGNALING_BY_FGFR_PTHID_R-HSA-190236	3/299	69/8368	0.0434783	1.21681	0.348097	0.449947	0.94634	0.849518	FGFR2/GTF2F1/HNRNPM	3
REACTOME_TRANS_GOLGI_NETWORK_VESICLE_BUDDING_PTHID_R-HSA-199992	REACTOME_TRANS_GOLGI_NETWORK_VESICLE_BUDDING_PTHID_R-HSA-199992	3/299	69/8368	0.0434783	1.21681	0.348097	0.449947	0.94634	0.849518	FTH1/HSPA8/TFRC	3
REACTOME_BIOSYNTHESIS_OF_THE_N_GLYCAN_PRECURSOR_DOLICHOL_LIPID_LINKED_OLIGOSACCHARIDE_LLO_AND_TRANSFER_TO_A_NASCENT_PROTEIN_PTHID_R-HSA-446193	REACTOME_BIOSYNTHESIS_OF_THE_N_GLYCAN_PRECURSOR_DOLICHOL_LIPID_LINKED_OLIGOSACCHARIDE_LLO_AND_TRANSFER_TO_A_NASCENT_PROTEIN_PTHID_R-HSA-446193	3/299	70/8368	0.0428571	1.19943	0.32252	0.459338	0.94634	0.849518	MPI/SLC35C1/ST3GAL2	3
REACTOME_PI_METABOLISM_PTHID_R-HSA-1483255	REACTOME_PI_METABOLISM_PTHID_R-HSA-1483255	3/299	72/8368	0.0416667	1.16611	0.272481	0.477912	0.94634	0.849518	PIK3CD/SBF2/TNFAIP8L1	3
REACTOME_DOWNSTREAM_TCR_SIGNALING_PTHID_R-HSA-202424	REACTOME_DOWNSTREAM_TCR_SIGNALING_PTHID_R-HSA-202424	3/299	73/8368	0.0410959	1.15014	0.247997	0.487087	0.94634	0.849518	BOLA-DRB3/LOC100848815/PSMB6	3
REACTOME_G_ALPHA_S_SIGNALLING_EVENTS_PTHID_R-HSA-418555	REACTOME_G_ALPHA_S_SIGNALLING_EVENTS_PTHID_R-HSA-418555	3/299	73/8368	0.0410959	1.15014	0.247997	0.487087	0.94634	0.849518	ADCY6/ADCY9/PDE1B	3
REACTOME_SLC_TRANSPORTER_DISORDERS_PTHID_R-HSA-5619102	REACTOME_SLC_TRANSPORTER_DISORDERS_PTHID_R-HSA-5619102	3/299	73/8368	0.0410959	1.15014	0.247997	0.487087	0.94634	0.849518	HEPH/SLC35C1/SLC40A1	3
REACTOME_ABC_FAMILY_PROTEINS_MEDIATED_TRANSPORT_PTHID_R-HSA-382556	REACTOME_ABC_FAMILY_PROTEINS_MEDIATED_TRANSPORT_PTHID_R-HSA-382556	3/299	74/8368	0.0405405	1.13459	0.223855	0.496185	0.94634	0.849518	ABCA3/OS9/PSMB6	3
REACTOME_ER_PHAGOSOME_PATHWAY_PTHID_R-HSA-1236974	REACTOME_ER_PHAGOSOME_PATHWAY_PTHID_R-HSA-1236974	3/299	74/8368	0.0405405	1.13459	0.223855	0.496185	0.94634	0.849518	BOLA/PSMB6/TLR6	3
REACTOME_MAPK6_MAPK4_SIGNALING_PTHID_R-HSA-5687128	REACTOME_MAPK6_MAPK4_SIGNALING_PTHID_R-HSA-5687128	3/299	74/8368	0.0405405	1.13459	0.223855	0.496185	0.94634	0.849518	MAPK4/PAK3/PSMB6	3
REACTOME_REGULATION_OF_HSF1_MEDIATED_HEAT_SHOCK_RESPONSE_PTHID_R-HSA-3371453	REACTOME_REGULATION_OF_HSF1_MEDIATED_HEAT_SHOCK_RESPONSE_PTHID_R-HSA-3371453	3/299	75/8368	0.04	1.11946	0.200044	0.505201	0.94634	0.849518	HSPA1L/HSPA5/HSPA8	3
REACTOME_TRANSCRIPTIONAL_REGULATION_OF_WHITE_ADIPOCYTE_DIFFERENTIATION_PTHID_R-HSA-381340	REACTOME_TRANSCRIPTIONAL_REGULATION_OF_WHITE_ADIPOCYTE_DIFFERENTIATION_PTHID_R-HSA-381340	3/299	76/8368	0.0394737	1.10474	0.176555	0.514134	0.94634	0.849518	NCOA1/PPARA/TBL1X	3
REACTOME_FANCONI_ANEMIA_PATHWAY_PTHID_R-HSA-6783310	REACTOME_FANCONI_ANEMIA_PATHWAY_PTHID_R-HSA-6783310	2/299	38/8368	0.0526316	1.47298	0.5625	0.396033	0.94634	0.849518	DCLRE1A/SLX4	2
REACTOME_FORMATION_OF_THE_CORNIFIED_ENVELOPE_PTHID_R-HSA-6809371	REACTOME_FORMATION_OF_THE_CORNIFIED_ENVELOPE_PTHID_R-HSA-6809371	2/299	38/8368	0.0526316	1.47298	0.5625	0.396033	0.94634	0.849518	KRT8/LOC407163	2
REACTOME_KERATINIZATION_PTHID_R-HSA-6805567	REACTOME_KERATINIZATION_PTHID_R-HSA-6805567	2/299	38/8368	0.0526316	1.47298	0.5625	0.396033	0.94634	0.849518	KRT8/LOC407163	2
REACTOME_MET_PROMOTES_CELL_MOTILITY_PTHID_R-HSA-8875878	REACTOME_MET_PROMOTES_CELL_MOTILITY_PTHID_R-HSA-8875878	2/299	38/8368	0.0526316	1.47298	0.5625	0.396033	0.94634	0.849518	COL11A1/HGF	2
REACTOME_REGULATION_OF_ORNITHINE_DECARBOXYLASE_ODC__PTHID_R-HSA-350562	REACTOME_REGULATION_OF_ORNITHINE_DECARBOXYLASE_ODC__PTHID_R-HSA-350562	2/299	38/8368	0.0526316	1.47298	0.5625	0.396033	0.94634	0.849518	NQO1/PSMB6	2
REACTOME_CO_STIMULATION_BY_CD28_PTHID_R-HSA-389356	REACTOME_CO_STIMULATION_BY_CD28_PTHID_R-HSA-389356	2/299	39/8368	0.0512821	1.43521	0.524381	0.408691	0.94634	0.849518	PAK3/PIK3CD	2
REACTOME_INTERLEUKIN_12_SIGNALING_PTHID_R-HSA-9020591	REACTOME_INTERLEUKIN_12_SIGNALING_PTHID_R-HSA-9020591	2/299	39/8368	0.0512821	1.43521	0.524381	0.408691	0.94634	0.849518	ANXA2/PPIA	2
REACTOME_RND2_GTPASE_CYCLE_PTHID_R-HSA-9696270	REACTOME_RND2_GTPASE_CYCLE_PTHID_R-HSA-9696270	2/299	39/8368	0.0512821	1.43521	0.524381	0.408691	0.94634	0.849518	ARHGAP1/TFRC	2
REACTOME_EPH_EPHRIN_MEDIATED_REPULSION_OF_CELLS_PTHID_R-HSA-3928665	REACTOME_EPH_EPHRIN_MEDIATED_REPULSION_OF_CELLS_PTHID_R-HSA-3928665	2/299	40/8368	0.05	1.39933	0.487308	0.421219	0.94634	0.849518	EFNA4/EPHA7	2
REACTOME_INTRA_GOLGI_TRAFFIC_PTHID_R-HSA-6811438	REACTOME_INTRA_GOLGI_TRAFFIC_PTHID_R-HSA-6811438	2/299	40/8368	0.05	1.39933	0.487308	0.421219	0.94634	0.849518	CYTH3/VPS45	2
REACTOME_CROSS_PRESENTATION_OF_SOLUBLE_EXOGENOUS_ANTIGENS_ENDOSOMES__PTHID_R-HSA-1236978	REACTOME_CROSS_PRESENTATION_OF_SOLUBLE_EXOGENOUS_ANTIGENS_ENDOSOMES__PTHID_R-HSA-1236978	2/299	41/8368	0.0487805	1.3652	0.451222	0.43361	0.94634	0.849518	FCGR1A/PSMB6	2
REACTOME_AUF1_HNRNP_D0_BINDS_AND_DESTABILIZES_MRNA_PTHID_R-HSA-450408	REACTOME_AUF1_HNRNP_D0_BINDS_AND_DESTABILIZES_MRNA_PTHID_R-HSA-450408	2/299	43/8368	0.0465116	1.3017	0.381797	0.457957	0.94634	0.849518	HSPA8/PSMB6	2
REACTOME_COLLAGEN_BIOSYNTHESIS_AND_MODIFYING_ENZYMES_PTHID_R-HSA-1650814	REACTOME_COLLAGEN_BIOSYNTHESIS_AND_MODIFYING_ENZYMES_PTHID_R-HSA-1650814	2/299	43/8368	0.0465116	1.3017	0.381797	0.457957	0.94634	0.849518	COL11A1/P4HA1	2
REACTOME_POST_TRANSLATIONAL_MODIFICATION_SYNTHESIS_OF_GPI_ANCHORED_PROTEINS_PTHID_R-HSA-163125	REACTOME_POST_TRANSLATIONAL_MODIFICATION_SYNTHESIS_OF_GPI_ANCHORED_PROTEINS_PTHID_R-HSA-163125	2/299	43/8368	0.0465116	1.3017	0.381797	0.457957	0.94634	0.849518	PIGS/PIGZ	2
REACTOME_HH_MUTANTS_ARE_DEGRADED_BY_ERAD_PTHID_R-HSA-5362768	REACTOME_HH_MUTANTS_ARE_DEGRADED_BY_ERAD_PTHID_R-HSA-5362768	2/299	44/8368	0.0454545	1.27212	0.348361	0.469902	0.94634	0.849518	OS9/PSMB6	2
REACTOME_IMMUNOREGULATORY_INTERACTIONS_BETWEEN_A_LYMPHOID_AND_A_NON_LYMPHOID_CELL_PTHID_R-HSA-198933	REACTOME_IMMUNOREGULATORY_INTERACTIONS_BETWEEN_A_LYMPHOID_AND_A_NON_LYMPHOID_CELL_PTHID_R-HSA-198933	2/299	44/8368	0.0454545	1.27212	0.348361	0.469902	0.94634	0.849518	BOLA/FCGR1A	2
REACTOME_PYRUVATE_METABOLISM_PTHID_R-HSA-70268	REACTOME_PYRUVATE_METABOLISM_PTHID_R-HSA-70268	2/299	44/8368	0.0454545	1.27212	0.348361	0.469902	0.94634	0.849518	GSTZ1/PDK4	2
REACTOME_INTERLEUKIN_12_FAMILY_SIGNALING_PTHID_R-HSA-447115	REACTOME_INTERLEUKIN_12_FAMILY_SIGNALING_PTHID_R-HSA-447115	2/299	45/8368	0.0444444	1.24385	0.315718	0.481689	0.94634	0.849518	ANXA2/PPIA	2
REACTOME_SIGNALING_BY_ERBB4_PTHID_R-HSA-1236394	REACTOME_SIGNALING_BY_ERBB4_PTHID_R-HSA-1236394	2/299	45/8368	0.0444444	1.24385	0.315718	0.481689	0.94634	0.849518	ERBB3/SPARC	2
REACTOME_TRANSCRIPTIONAL_AND_POST_TRANSLATIONAL_REGULATION_OF_MITF_M_EXPRESSION_AND_ACTIVITY_PTHID_R-HSA-9856649	REACTOME_TRANSCRIPTIONAL_AND_POST_TRANSLATIONAL_REGULATION_OF_MITF_M_EXPRESSION_AND_ACTIVITY_PTHID_R-HSA-9856649	2/299	45/8368	0.0444444	1.24385	0.315718	0.481689	0.94634	0.849518	EDN1/ID1	2
REACTOME_HH_MUTANTS_ABROGATE_LIGAND_SECRETION_PTHID_R-HSA-5387390	REACTOME_HH_MUTANTS_ABROGATE_LIGAND_SECRETION_PTHID_R-HSA-5387390	2/299	46/8368	0.0434783	1.21681	0.283827	0.493314	0.94634	0.849518	OS9/PSMB6	2
REACTOME_METABOLISM_OF_POLYAMINES_PTHID_R-HSA-351202	REACTOME_METABOLISM_OF_POLYAMINES_PTHID_R-HSA-351202	2/299	46/8368	0.0434783	1.21681	0.283827	0.493314	0.94634	0.849518	NQO1/PSMB6	2
REACTOME_SYNTHESIS_OF_PIPS_AT_THE_PLASMA_MEMBRANE_PTHID_R-HSA-1660499	REACTOME_SYNTHESIS_OF_PIPS_AT_THE_PLASMA_MEMBRANE_PTHID_R-HSA-1660499	2/299	46/8368	0.0434783	1.21681	0.283827	0.493314	0.94634	0.849518	PIK3CD/SBF2	2
HALLMARK_REACTIVE_OXYGEN_SPECIES_PATHWAY	HALLMARK_REACTIVE_OXYGEN_SPECIES_PATHWAY	2/299	47/8368	0.0425532	1.19092	0.252652	0.504772	0.94634	0.849518	GPX3/NQO1	2
REACTOME_DEGRADATION_OF_GLI1_BY_THE_PROTEASOME_PTHID_R-HSA-5610780	REACTOME_DEGRADATION_OF_GLI1_BY_THE_PROTEASOME_PTHID_R-HSA-5610780	2/299	47/8368	0.0425532	1.19092	0.252652	0.504772	0.94634	0.849518	GLI1/PSMB6	2
REACTOME_HSP90_CHAPERONE_CYCLE_FOR_STEROID_HORMONE_RECEPTORS_SHR_IN_THE_PRESENCE_OF_LIGAND_PTHID_R-HSA-3371497	REACTOME_HSP90_CHAPERONE_CYCLE_FOR_STEROID_HORMONE_RECEPTORS_SHR_IN_THE_PRESENCE_OF_LIGAND_PTHID_R-HSA-3371497	2/299	47/8368	0.0425532	1.19092	0.252652	0.504772	0.94634	0.849518	HSPA1L/HSPA8	2
REACTOME_DEFECTIVE_CFTR_CAUSES_CYSTIC_FIBROSIS_PTHID_R-HSA-5678895	REACTOME_DEFECTIVE_CFTR_CAUSES_CYSTIC_FIBROSIS_PTHID_R-HSA-5678895	2/299	48/8368	0.0416667	1.16611	0.222159	0.516062	0.94634	0.849518	OS9/PSMB6	2
REACTOME_NRAGE_SIGNALS_DEATH_THROUGH_JNK_PTHID_R-HSA-193648	REACTOME_NRAGE_SIGNALS_DEATH_THROUGH_JNK_PTHID_R-HSA-193648	2/299	48/8368	0.0416667	1.16611	0.222159	0.516062	0.94634	0.849518	ARHGEF6/FGD3	2
REACTOME_CONSTITUTIVE_SIGNALING_BY_NOTCH1_HD_DOMAIN_MUTANTS_PTHID_R-HSA-2691232	REACTOME_CONSTITUTIVE_SIGNALING_BY_NOTCH1_HD_DOMAIN_MUTANTS_PTHID_R-HSA-2691232	1/299	15/8368	0.0666667	1.86577	0.646011	0.42088	0.94634	0.849518	NEURL1B	1
REACTOME_INFLAMMASOMES_PTHID_R-HSA-622312	REACTOME_INFLAMMASOMES_PTHID_R-HSA-622312	1/299	15/8368	0.0666667	1.86577	0.646011	0.42088	0.94634	0.849518	P2RX7	1
REACTOME_MECHANICAL_LOAD_ACTIVATES_SIGNALING_BY_PIEZO1_AND_INTEGRINS_IN_OSTEOCYTES_PTHID_R-HSA-9856532	REACTOME_MECHANICAL_LOAD_ACTIVATES_SIGNALING_BY_PIEZO1_AND_INTEGRINS_IN_OSTEOCYTES_PTHID_R-HSA-9856532	1/299	15/8368	0.0666667	1.86577	0.646011	0.42088	0.94634	0.849518	P2RX7	1
REACTOME_PURINE_CATABOLISM_PTHID_R-HSA-74259	REACTOME_PURINE_CATABOLISM_PTHID_R-HSA-74259	1/299	15/8368	0.0666667	1.86577	0.646011	0.42088	0.94634	0.849518	NUDT18	1
REACTOME_SIGNALING_BY_ERBB2_ECD_MUTANTS_PTHID_R-HSA-9665348	REACTOME_SIGNALING_BY_ERBB2_ECD_MUTANTS_PTHID_R-HSA-9665348	1/299	15/8368	0.0666667	1.86577	0.646011	0.42088	0.94634	0.849518	ERBB2	1
REACTOME_SIGNALING_BY_NOTCH1_HD_DOMAIN_MUTANTS_IN_CANCER_PTHID_R-HSA-2691230	REACTOME_SIGNALING_BY_NOTCH1_HD_DOMAIN_MUTANTS_IN_CANCER_PTHID_R-HSA-2691230	1/299	15/8368	0.0666667	1.86577	0.646011	0.42088	0.94634	0.849518	NEURL1B	1
REACTOME_SYNAPTIC_ADHESION_LIKE_MOLECULES_PTHID_R-HSA-8849932	REACTOME_SYNAPTIC_ADHESION_LIKE_MOLECULES_PTHID_R-HSA-8849932	1/299	15/8368	0.0666667	1.86577	0.646011	0.42088	0.94634	0.849518	LRFN3	1
REACTOME_DIFFERENTIATION_OF_KERATINOCYTES_IN_INTERFOLLICULAR_EPIDERMIS_IN_MAMMALIAN_SKIN_PTHID_R-HSA-9725554	REACTOME_DIFFERENTIATION_OF_KERATINOCYTES_IN_INTERFOLLICULAR_EPIDERMIS_IN_MAMMALIAN_SKIN_PTHID_R-HSA-9725554	1/299	16/8368	0.0625	1.74916	0.577367	0.44161	0.94634	0.849518	TFRC	1
REACTOME_MODULATION_OF_HOST_RESPONSES_BY_IFN_STIMULATED_GENES_PTHID_R-HSA-9909505	REACTOME_MODULATION_OF_HOST_RESPONSES_BY_IFN_STIMULATED_GENES_PTHID_R-HSA-9909505	1/299	16/8368	0.0625	1.74916	0.577367	0.44161	0.94634	0.849518	HSPA5	1
REACTOME_POLO_LIKE_KINASE_MEDIATED_EVENTS_PTHID_R-HSA-156711	REACTOME_POLO_LIKE_KINASE_MEDIATED_EVENTS_PTHID_R-HSA-156711	1/299	16/8368	0.0625	1.74916	0.577367	0.44161	0.94634	0.849518	PLK1	1
REACTOME_REGULATION_OF_MITF_M_DEPENDENT_GENES_INVOLVED_IN_CELL_CYCLE_AND_PROLIFERATION_PTHID_R-HSA-9825892	REACTOME_REGULATION_OF_MITF_M_DEPENDENT_GENES_INVOLVED_IN_CELL_CYCLE_AND_PROLIFERATION_PTHID_R-HSA-9825892	1/299	16/8368	0.0625	1.74916	0.577367	0.44161	0.94634	0.849518	PLK1	1
REACTOME_TGF_BETA_RECEPTOR_SIGNALING_IN_EMT_EPITHELIAL_TO_MESENCHYMAL_TRANSITION__PTHID_R-HSA-2173791	REACTOME_TGF_BETA_RECEPTOR_SIGNALING_IN_EMT_EPITHELIAL_TO_MESENCHYMAL_TRANSITION__PTHID_R-HSA-2173791	1/299	16/8368	0.0625	1.74916	0.577367	0.44161	0.94634	0.849518	PARD6A	1
HALLMARK_PANCREAS_BETA_CELLS	HALLMARK_PANCREAS_BETA_CELLS	1/299	17/8368	0.0588235	1.64627	0.51343	0.4616	0.94634	0.849518	PAK3	1
REACTOME_ACTIVATION_OF_SMO_PTHID_R-HSA-5635838	REACTOME_ACTIVATION_OF_SMO_PTHID_R-HSA-5635838	1/299	17/8368	0.0588235	1.64627	0.51343	0.4616	0.94634	0.849518	EFCAB7	1
REACTOME_CELL_EXTRACELLULAR_MATRIX_INTERACTIONS_PTHID_R-HSA-446353	REACTOME_CELL_EXTRACELLULAR_MATRIX_INTERACTIONS_PTHID_R-HSA-446353	1/299	17/8368	0.0588235	1.64627	0.51343	0.4616	0.94634	0.849518	ARHGEF6	1
REACTOME_CHAPERONE_MEDIATED_AUTOPHAGY_PTHID_R-HSA-9613829	REACTOME_CHAPERONE_MEDIATED_AUTOPHAGY_PTHID_R-HSA-9613829	1/299	17/8368	0.0588235	1.64627	0.51343	0.4616	0.94634	0.849518	HSPA8	1
REACTOME_FORMATION_OF_FIBRIN_CLOT_CLOTTING_CASCADE__PTHID_R-HSA-140877	REACTOME_FORMATION_OF_FIBRIN_CLOT_CLOTTING_CASCADE__PTHID_R-HSA-140877	1/299	17/8368	0.0588235	1.64627	0.51343	0.4616	0.94634	0.849518	F5	1
REACTOME_G_BETA_GAMMA_SIGNALLING_THROUGH_CDC42_PTHID_R-HSA-8964616	REACTOME_G_BETA_GAMMA_SIGNALLING_THROUGH_CDC42_PTHID_R-HSA-8964616	1/299	17/8368	0.0588235	1.64627	0.51343	0.4616	0.94634	0.849518	ARHGEF6	1
REACTOME_GLUTAMATE_NEUROTRANSMITTER_RELEASE_CYCLE_PTHID_R-HSA-210500	REACTOME_GLUTAMATE_NEUROTRANSMITTER_RELEASE_CYCLE_PTHID_R-HSA-210500	1/299	17/8368	0.0588235	1.64627	0.51343	0.4616	0.94634	0.849518	ARL6IP5	1
REACTOME_NEPHRIN_FAMILY_INTERACTIONS_PTHID_R-HSA-373753	REACTOME_NEPHRIN_FAMILY_INTERACTIONS_PTHID_R-HSA-373753	1/299	17/8368	0.0588235	1.64627	0.51343	0.4616	0.94634	0.849518	NCK2	1
REACTOME_PRE_NOTCH_PROCESSING_IN_GOLGI_PTHID_R-HSA-1912420	REACTOME_PRE_NOTCH_PROCESSING_IN_GOLGI_PTHID_R-HSA-1912420	1/299	17/8368	0.0588235	1.64627	0.51343	0.4616	0.94634	0.849518	NOTCH3	1
REACTOME_REGULATION_OF_FZD_BY_UBIQUITINATION_PTHID_R-HSA-4641263	REACTOME_REGULATION_OF_FZD_BY_UBIQUITINATION_PTHID_R-HSA-4641263	1/299	17/8368	0.0588235	1.64627	0.51343	0.4616	0.94634	0.849518	LGR4	1
REACTOME_RESPIRATORY_SYNCYTIAL_VIRUS_RSV_GENOME_REPLICATION_TRANSCRIPTION_AND_TRANSLATION_PTHID_R-HSA-9820965	REACTOME_RESPIRATORY_SYNCYTIAL_VIRUS_RSV_GENOME_REPLICATION_TRANSCRIPTION_AND_TRANSLATION_PTHID_R-HSA-9820965	1/299	17/8368	0.0588235	1.64627	0.51343	0.4616	0.94634	0.849518	HSPA8	1
REACTOME_RIP_MEDIATED_NFKB_ACTIVATION_VIA_ZBP1_PTHID_R-HSA-1810476	REACTOME_RIP_MEDIATED_NFKB_ACTIVATION_VIA_ZBP1_PTHID_R-HSA-1810476	1/299	17/8368	0.0588235	1.64627	0.51343	0.4616	0.94634	0.849518	TLR3	1
REACTOME_RRNA_PROCESSING_IN_THE_MITOCHONDRION_PTHID_R-HSA-8868766	REACTOME_RRNA_PROCESSING_IN_THE_MITOCHONDRION_PTHID_R-HSA-8868766	1/299	17/8368	0.0588235	1.64627	0.51343	0.4616	0.94634	0.849518	HSD17B10	1
REACTOME_SUMOYLATION_OF_TRANSCRIPTION_FACTORS_PTHID_R-HSA-3232118	REACTOME_SUMOYLATION_OF_TRANSCRIPTION_FACTORS_PTHID_R-HSA-3232118	1/299	17/8368	0.0588235	1.64627	0.51343	0.4616	0.94634	0.849518	TFAP2B	1
REACTOME_SYNTHESIS_OF_GLYCOSYLPHOSPHATIDYLINOSITOL_GPI__PTHID_R-HSA-162710	REACTOME_SYNTHESIS_OF_GLYCOSYLPHOSPHATIDYLINOSITOL_GPI__PTHID_R-HSA-162710	1/299	17/8368	0.0588235	1.64627	0.51343	0.4616	0.94634	0.849518	PIGZ	1
REACTOME_TIGHT_JUNCTION_INTERACTIONS_PTHID_R-HSA-420029	REACTOME_TIGHT_JUNCTION_INTERACTIONS_PTHID_R-HSA-420029	1/299	17/8368	0.0588235	1.64627	0.51343	0.4616	0.94634	0.849518	PARD6A	1
REACTOME_VITAMIN_B5_PANTOTHENATE_METABOLISM_PTHID_R-HSA-199220	REACTOME_VITAMIN_B5_PANTOTHENATE_METABOLISM_PTHID_R-HSA-199220	1/299	17/8368	0.0588235	1.64627	0.51343	0.4616	0.94634	0.849518	SLC25A42	1
REACTOME_AZATHIOPRINE_ADME_PTHID_R-HSA-9748787	REACTOME_AZATHIOPRINE_ADME_PTHID_R-HSA-9748787	1/299	18/8368	0.0555556	1.55481	0.453576	0.480877	0.94634	0.849518	SLC29A2	1
REACTOME_CD209_DC_SIGN_SIGNALING_PTHID_R-HSA-5621575	REACTOME_CD209_DC_SIGN_SIGNALING_PTHID_R-HSA-5621575	1/299	18/8368	0.0555556	1.55481	0.453576	0.480877	0.94634	0.849518	PAK3	1
REACTOME_INTERLEUKIN_RECEPTOR_SHC_SIGNALING_PTHID_R-HSA-912526	REACTOME_INTERLEUKIN_RECEPTOR_SHC_SIGNALING_PTHID_R-HSA-912526	1/299	18/8368	0.0555556	1.55481	0.453576	0.480877	0.94634	0.849518	PIK3CD	1
REACTOME_NEF_MEDIATES_DOWN_MODULATION_OF_CELL_SURFACE_RECEPTORS_BY_RECRUITING_THEM_TO_CLATHRIN_ADAPTERS_PTHID_R-HSA-164938	REACTOME_NEF_MEDIATES_DOWN_MODULATION_OF_CELL_SURFACE_RECEPTORS_BY_RECRUITING_THEM_TO_CLATHRIN_ADAPTERS_PTHID_R-HSA-164938	1/299	18/8368	0.0555556	1.55481	0.453576	0.480877	0.94634	0.849518	BOLA	1
REACTOME_REGULATION_OF_NF_KAPPA_B_SIGNALING_PTHID_R-HSA-9758274	REACTOME_REGULATION_OF_NF_KAPPA_B_SIGNALING_PTHID_R-HSA-9758274	1/299	18/8368	0.0555556	1.55481	0.453576	0.480877	0.94634	0.849518	NLRX1	1
REACTOME_ADRENALINE_NORADRENALINE_INHIBITS_INSULIN_SECRETION_PTHID_R-HSA-400042	REACTOME_ADRENALINE_NORADRENALINE_INHIBITS_INSULIN_SECRETION_PTHID_R-HSA-400042	1/299	19/8368	0.0526316	1.47298	0.397295	0.499466	0.94634	0.849518	ADCY6	1
REACTOME_ANTIGEN_PROCESSING_UB_ATP_INDEPENDENT_PROTEASOMAL_DEGRADATION_PTHID_R-HSA-9912633	REACTOME_ANTIGEN_PROCESSING_UB_ATP_INDEPENDENT_PROTEASOMAL_DEGRADATION_PTHID_R-HSA-9912633	1/299	19/8368	0.0526316	1.47298	0.397295	0.499466	0.94634	0.849518	PSMB6	1
REACTOME_DISORDERS_OF_DEVELOPMENTAL_BIOLOGY_PTHID_R-HSA-9675151	REACTOME_DISORDERS_OF_DEVELOPMENTAL_BIOLOGY_PTHID_R-HSA-9675151	1/299	19/8368	0.0526316	1.47298	0.397295	0.499466	0.94634	0.849518	TBL1X	1
REACTOME_DOWNSTREAM_SIGNALING_OF_ACTIVATED_FGFR2_PTHID_R-HSA-5654696	REACTOME_DOWNSTREAM_SIGNALING_OF_ACTIVATED_FGFR2_PTHID_R-HSA-5654696	1/299	19/8368	0.0526316	1.47298	0.397295	0.499466	0.94634	0.849518	FGFR2	1
REACTOME_FOXO_MEDIATED_TRANSCRIPTION_OF_OXIDATIVE_STRESS_METABOLIC_AND_NEURONAL_GENES_PTHID_R-HSA-9615017	REACTOME_FOXO_MEDIATED_TRANSCRIPTION_OF_OXIDATIVE_STRESS_METABOLIC_AND_NEURONAL_GENES_PTHID_R-HSA-9615017	1/299	19/8368	0.0526316	1.47298	0.397295	0.499466	0.94634	0.849518	FOXO6	1
REACTOME_NFE2L2_REGULATING_ANTI_OXIDANT_DETOXIFICATION_ENZYMES_PTHID_R-HSA-9818027	REACTOME_NFE2L2_REGULATING_ANTI_OXIDANT_DETOXIFICATION_ENZYMES_PTHID_R-HSA-9818027	1/299	19/8368	0.0526316	1.47298	0.397295	0.499466	0.94634	0.849518	NQO1	1
REACTOME_PROTEIN_HYDROXYLATION_PTHID_R-HSA-9629569	REACTOME_PROTEIN_HYDROXYLATION_PTHID_R-HSA-9629569	1/299	19/8368	0.0526316	1.47298	0.397295	0.499466	0.94634	0.849518	RCCD1	1
REACTOME_REGULATION_OF_SIGNALING_BY_CBL_PTHID_R-HSA-912631	REACTOME_REGULATION_OF_SIGNALING_BY_CBL_PTHID_R-HSA-912631	1/299	19/8368	0.0526316	1.47298	0.397295	0.499466	0.94634	0.849518	PIK3CD	1
REACTOME_SEMA4D_INDUCED_CELL_MIGRATION_AND_GROWTH_CONE_COLLAPSE_PTHID_R-HSA-416572	REACTOME_SEMA4D_INDUCED_CELL_MIGRATION_AND_GROWTH_CONE_COLLAPSE_PTHID_R-HSA-416572	1/299	19/8368	0.0526316	1.47298	0.397295	0.499466	0.94634	0.849518	ERBB2	1
REACTOME_TICAM1_RIP1_MEDIATED_IKK_COMPLEX_RECRUITMENT_PTHID_R-HSA-168927	REACTOME_TICAM1_RIP1_MEDIATED_IKK_COMPLEX_RECRUITMENT_PTHID_R-HSA-168927	1/299	19/8368	0.0526316	1.47298	0.397295	0.499466	0.94634	0.849518	TLR3	1
REACTOME_TP53_REGULATES_TRANSCRIPTION_OF_GENES_INVOLVED_IN_CYTOCHROME_C_RELEASE_PTHID_R-HSA-6803204	REACTOME_TP53_REGULATES_TRANSCRIPTION_OF_GENES_INVOLVED_IN_CYTOCHROME_C_RELEASE_PTHID_R-HSA-6803204	1/299	19/8368	0.0526316	1.47298	0.397295	0.499466	0.94634	0.849518	TP53INP1	1
REACTOME_DAP12_SIGNALING_PTHID_R-HSA-2424491	REACTOME_DAP12_SIGNALING_PTHID_R-HSA-2424491	1/299	20/8368	0.05	1.39933	0.344166	0.517392	0.94634	0.849518	BOLA	1
REACTOME_DEFECTS_IN_VITAMIN_AND_COFACTOR_METABOLISM_PTHID_R-HSA-3296482	REACTOME_DEFECTS_IN_VITAMIN_AND_COFACTOR_METABOLISM_PTHID_R-HSA-3296482	1/299	20/8368	0.05	1.39933	0.344166	0.517392	0.94634	0.849518	HLCS	1
REACTOME_ER_QUALITY_CONTROL_COMPARTMENT_ERQC__PTHID_R-HSA-901032	REACTOME_ER_QUALITY_CONTROL_COMPARTMENT_ERQC__PTHID_R-HSA-901032	1/299	20/8368	0.05	1.39933	0.344166	0.517392	0.94634	0.849518	OS9	1
REACTOME_INACTIVATION_RECOVERY_AND_REGULATION_OF_THE_PHOTOTRANSDUCTION_CASCADE_PTHID_R-HSA-2514859	REACTOME_INACTIVATION_RECOVERY_AND_REGULATION_OF_THE_PHOTOTRANSDUCTION_CASCADE_PTHID_R-HSA-2514859	1/299	20/8368	0.05	1.39933	0.344166	0.517392	0.94634	0.849518	PPEF1	1
REACTOME_PHOSPHORYLATION_OF_THE_APC_C_PTHID_R-HSA-176412	REACTOME_PHOSPHORYLATION_OF_THE_APC_C_PTHID_R-HSA-176412	1/299	20/8368	0.05	1.39933	0.344166	0.517392	0.94634	0.849518	PLK1	1
REACTOME_PYROPTOSIS_PTHID_R-HSA-5620971	REACTOME_PYROPTOSIS_PTHID_R-HSA-5620971	1/299	20/8368	0.05	1.39933	0.344166	0.517392	0.94634	0.849518	IL18	1
REACTOME_ROLE_OF_PHOSPHOLIPIDS_IN_PHAGOCYTOSIS_PTHID_R-HSA-2029485	REACTOME_ROLE_OF_PHOSPHOLIPIDS_IN_PHAGOCYTOSIS_PTHID_R-HSA-2029485	1/299	20/8368	0.05	1.39933	0.344166	0.517392	0.94634	0.849518	FCGR1A	1
REACTOME_SIGNALING_BY_HIPPO_PTHID_R-HSA-2028269	REACTOME_SIGNALING_BY_HIPPO_PTHID_R-HSA-2028269	1/299	20/8368	0.05	1.39933	0.344166	0.517392	0.94634	0.849518	AMOT	1
REACTOME_ZBP1_DAI_MEDIATED_INDUCTION_OF_TYPE_I_IFNS_PTHID_R-HSA-1606322	REACTOME_ZBP1_DAI_MEDIATED_INDUCTION_OF_TYPE_I_IFNS_PTHID_R-HSA-1606322	1/299	20/8368	0.05	1.39933	0.344166	0.517392	0.94634	0.849518	TLR3	1
REACTOME_CIRCADIAN_CLOCK_PTHID_R-HSA-9909396	REACTOME_CIRCADIAN_CLOCK_PTHID_R-HSA-9909396	4/299	106/8368	0.0377358	1.0561	0.111886	0.527903	0.948805	0.851731	NCOA1/PPARA/PSMB6/TBL1X	4
REACTOME_MHC_CLASS_II_ANTIGEN_PRESENTATION_PTHID_R-HSA-2132295	REACTOME_MHC_CLASS_II_ANTIGEN_PRESENTATION_PTHID_R-HSA-2132295	4/299	107/8368	0.0373832	1.04623	0.0926402	0.535365	0.948805	0.851731	BOLA-DRB3/CD74/KIF18A/LOC100848815	4
REACTOME_HEDGEHOG_LIGAND_BIOGENESIS_PTHID_R-HSA-5358346	REACTOME_HEDGEHOG_LIGAND_BIOGENESIS_PTHID_R-HSA-5358346	2/299	49/8368	0.0408163	1.14231	0.192314	0.527181	0.948805	0.851731	OS9/PSMB6	2
REACTOME_BASIGIN_INTERACTIONS_PTHID_R-HSA-210991	REACTOME_BASIGIN_INTERACTIONS_PTHID_R-HSA-210991	1/299	21/8368	0.047619	1.3327	0.293835	0.534677	0.948805	0.851731	PPIA	1
REACTOME_CD28_DEPENDENT_PI3K_AKT_SIGNALING_PTHID_R-HSA-389357	REACTOME_CD28_DEPENDENT_PI3K_AKT_SIGNALING_PTHID_R-HSA-389357	1/299	21/8368	0.047619	1.3327	0.293835	0.534677	0.948805	0.851731	PIK3CD	1
REACTOME_DAP12_INTERACTIONS_PTHID_R-HSA-2172127	REACTOME_DAP12_INTERACTIONS_PTHID_R-HSA-2172127	1/299	21/8368	0.047619	1.3327	0.293835	0.534677	0.948805	0.851731	BOLA	1
REACTOME_INTERLEUKIN_10_SIGNALING_PTHID_R-HSA-6783783	REACTOME_INTERLEUKIN_10_SIGNALING_PTHID_R-HSA-6783783	1/299	21/8368	0.047619	1.3327	0.293835	0.534677	0.948805	0.851731	IL18	1
REACTOME_NEGATIVE_REGULATION_OF_MET_ACTIVITY_PTHID_R-HSA-6807004	REACTOME_NEGATIVE_REGULATION_OF_MET_ACTIVITY_PTHID_R-HSA-6807004	1/299	21/8368	0.047619	1.3327	0.293835	0.534677	0.948805	0.851731	HGF	1
REACTOME_NOTCH2_ACTIVATION_AND_TRANSMISSION_OF_SIGNAL_TO_THE_NUCLEUS_PTHID_R-HSA-2979096	REACTOME_NOTCH2_ACTIVATION_AND_TRANSMISSION_OF_SIGNAL_TO_THE_NUCLEUS_PTHID_R-HSA-2979096	1/299	21/8368	0.047619	1.3327	0.293835	0.534677	0.948805	0.851731	NEURL1B	1
REACTOME_PLATELET_CALCIUM_HOMEOSTASIS_PTHID_R-HSA-418360	REACTOME_PLATELET_CALCIUM_HOMEOSTASIS_PTHID_R-HSA-418360	1/299	21/8368	0.047619	1.3327	0.293835	0.534677	0.948805	0.851731	P2RX7	1
REACTOME_RESPONSE_OF_MTB_TO_PHAGOCYTOSIS_PTHID_R-HSA-9637690	REACTOME_RESPONSE_OF_MTB_TO_PHAGOCYTOSIS_PTHID_R-HSA-9637690	1/299	21/8368	0.047619	1.3327	0.293835	0.534677	0.948805	0.851731	PGK1	1
REACTOME_RHO_GTPASES_ACTIVATE_PAKS_PTHID_R-HSA-5627123	REACTOME_RHO_GTPASES_ACTIVATE_PAKS_PTHID_R-HSA-5627123	1/299	21/8368	0.047619	1.3327	0.293835	0.534677	0.948805	0.851731	PAK3	1
REACTOME_THE_PHOTOTRANSDUCTION_CASCADE_PTHID_R-HSA-2514856	REACTOME_THE_PHOTOTRANSDUCTION_CASCADE_PTHID_R-HSA-2514856	1/299	21/8368	0.047619	1.3327	0.293835	0.534677	0.948805	0.851731	PPEF1	1
REACTOME_TP53_REGULATES_TRANSCRIPTION_OF_ADDITIONAL_CELL_CYCLE_GENES_WHOSE_EXACT_ROLE_IN_THE_P53_PATHWAY_REMAIN_UNCERTAIN_PTHID_R-HSA-6804115	REACTOME_TP53_REGULATES_TRANSCRIPTION_OF_ADDITIONAL_CELL_CYCLE_GENES_WHOSE_EXACT_ROLE_IN_THE_P53_PATHWAY_REMAIN_UNCERTAIN_PTHID_R-HSA-6804115	1/299	21/8368	0.047619	1.3327	0.293835	0.534677	0.948805	0.851731	CNOT1	1
REACTOME_TRIGLYCERIDE_METABOLISM_PTHID_R-HSA-8979227	REACTOME_TRIGLYCERIDE_METABOLISM_PTHID_R-HSA-8979227	1/299	21/8368	0.047619	1.3327	0.293835	0.534677	0.948805	0.851731	GPAM	1
REACTOME_MAPK1_MAPK3_SIGNALING_PTHID_R-HSA-5684996	REACTOME_MAPK1_MAPK3_SIGNALING_PTHID_R-HSA-5684996	8/299	221/8368	0.0361991	1.01309	0.037963	0.53649	0.948833	0.851756	ERBB2/ERBB3/FGFR2/HGF/PAQR3/PSMB6/SPTBN4/SYNGAP1	8
REACTOME_DRUG_ADME_PTHID_R-HSA-9748784	REACTOME_DRUG_ADME_PTHID_R-HSA-9748784	2/299	50/8368	0.04	1.11946	0.16309	0.538126	0.949765	0.852593	SLC29A2/SULT1A1	2
REACTOME_UB_SPECIFIC_PROCESSING_PROTEASES_PTHID_R-HSA-5689880	REACTOME_UB_SPECIFIC_PROCESSING_PROTEASES_PTHID_R-HSA-5689880	6/299	165/8368	0.0363636	1.0177	0.0441901	0.541513	0.952807	0.855323	H2AC15/H2BC14/H2BC18/H2BC6/H2BC7/PSMB6	6
REACTOME_ER_TO_GOLGI_ANTEROGRADE_TRANSPORT_PTHID_R-HSA-199977	REACTOME_ER_TO_GOLGI_ANTEROGRADE_TRANSPORT_PTHID_R-HSA-199977	5/299	140/8368	0.0357143	0.999522	-0.00109738	0.564588	0.952807	0.855323	COPB2/F5/LMAN2L/SEC31B/SPTBN4	5
REACTOME_G_ALPHA_Q_SIGNALLING_EVENTS_PTHID_R-HSA-416476	REACTOME_G_ALPHA_Q_SIGNALLING_EVENTS_PTHID_R-HSA-416476	4/299	109/8368	0.0366972	1.02703	0.0546812	0.550111	0.952807	0.855323	ANXA1/EDN1/F2RL2/RGS3	4
REACTOME_RAC3_GTPASE_CYCLE_PTHID_R-HSA-9013423	REACTOME_RAC3_GTPASE_CYCLE_PTHID_R-HSA-9013423	3/299	82/8368	0.0365854	1.0239	0.0418656	0.565849	0.952807	0.855323	AMIGO2/ARHGAP1/TFRC	3
REACTOME_ASYMMETRIC_LOCALIZATION_OF_PCP_PROTEINS_PTHID_R-HSA-4608870	REACTOME_ASYMMETRIC_LOCALIZATION_OF_PCP_PROTEINS_PTHID_R-HSA-4608870	2/299	51/8368	0.0392157	1.09751	0.134457	0.548896	0.952807	0.855323	PARD6A/PSMB6	2
REACTOME_GAMMA_CARBOXYLATION_HYPUSINYLATION_HYDROXYLATION_AND_ARYLSULFATASE_ACTIVATION_PTHID_R-HSA-163841	REACTOME_GAMMA_CARBOXYLATION_HYPUSINYLATION_HYDROXYLATION_AND_ARYLSULFATASE_ACTIVATION_PTHID_R-HSA-163841	2/299	52/8368	0.0384615	1.07641	0.106389	0.559488	0.952807	0.855323	ARSG/RCCD1	2
REACTOME_SIGNALING_BY_FGFR_IN_DISEASE_PTHID_R-HSA-1226099	REACTOME_SIGNALING_BY_FGFR_IN_DISEASE_PTHID_R-HSA-1226099	2/299	52/8368	0.0384615	1.07641	0.106389	0.559488	0.952807	0.855323	FGFR2/GTF2F1	2
HALLMARK_TGF_BETA_SIGNALING	HALLMARK_TGF_BETA_SIGNALING	2/299	53/8368	0.0377358	1.0561	0.0788628	0.569903	0.952807	0.855323	ID1/ID3	2
REACTOME_INTERFERON_ALPHA_BETA_SIGNALING_PTHID_R-HSA-909733	REACTOME_INTERFERON_ALPHA_BETA_SIGNALING_PTHID_R-HSA-909733	2/299	53/8368	0.0377358	1.0561	0.0788628	0.569903	0.952807	0.855323	BOLA/IFI35	2
REACTOME_OXYGEN_DEPENDENT_PROLINE_HYDROXYLATION_OF_HYPOXIA_INDUCIBLE_FACTOR_ALPHA_PTHID_R-HSA-1234176	REACTOME_OXYGEN_DEPENDENT_PROLINE_HYDROXYLATION_OF_HYPOXIA_INDUCIBLE_FACTOR_ALPHA_PTHID_R-HSA-1234176	2/299	53/8368	0.0377358	1.0561	0.0788628	0.569903	0.952807	0.855323	AJUBA/PSMB6	2
REACTOME_SEMAPHORIN_INTERACTIONS_PTHID_R-HSA-373755	REACTOME_SEMAPHORIN_INTERACTIONS_PTHID_R-HSA-373755	2/299	53/8368	0.0377358	1.0561	0.0788628	0.569903	0.952807	0.855323	ERBB2/PAK3	2
REACTOME_GLYCOSAMINOGLYCAN_PROTEIN_LINKAGE_REGION_BIOSYNTHESIS_PTHID_R-HSA-1971475	REACTOME_GLYCOSAMINOGLYCAN_PROTEIN_LINKAGE_REGION_BIOSYNTHESIS_PTHID_R-HSA-1971475	1/299	22/8368	0.0454545	1.27212	0.246004	0.551346	0.952807	0.855323	XYLT2	1
REACTOME_METABOLISM_OF_STEROID_HORMONES_PTHID_R-HSA-196071	REACTOME_METABOLISM_OF_STEROID_HORMONES_PTHID_R-HSA-196071	1/299	22/8368	0.0454545	1.27212	0.246004	0.551346	0.952807	0.855323	HSD3B1	1
REACTOME_REGULATION_OF_CDH11_EXPRESSION_AND_FUNCTION_PTHID_R-HSA-9759475	REACTOME_REGULATION_OF_CDH11_EXPRESSION_AND_FUNCTION_PTHID_R-HSA-9759475	1/299	22/8368	0.0454545	1.27212	0.246004	0.551346	0.952807	0.855323	AMOT	1
REACTOME_SIGNALING_BY_ERYTHROPOIETIN_PTHID_R-HSA-9006335	REACTOME_SIGNALING_BY_ERYTHROPOIETIN_PTHID_R-HSA-9006335	1/299	22/8368	0.0454545	1.27212	0.246004	0.551346	0.952807	0.855323	PIK3CD	1
REACTOME_SLC_MEDIATED_TRANSPORT_OF_INORGANIC_ANIONS_PTHID_R-HSA-9958790	REACTOME_SLC_MEDIATED_TRANSPORT_OF_INORGANIC_ANIONS_PTHID_R-HSA-9958790	1/299	22/8368	0.0454545	1.27212	0.246004	0.551346	0.952807	0.855323	SLC26A1	1
REACTOME_SYNTHESIS_OF_IP3_AND_IP4_IN_THE_CYTOSOL_PTHID_R-HSA-1855204	REACTOME_SYNTHESIS_OF_IP3_AND_IP4_IN_THE_CYTOSOL_PTHID_R-HSA-1855204	1/299	22/8368	0.0454545	1.27212	0.246004	0.551346	0.952807	0.855323	ITPKB	1
REACTOME_TELOMERE_EXTENSION_BY_TELOMERASE_PTHID_R-HSA-171319	REACTOME_TELOMERE_EXTENSION_BY_TELOMERASE_PTHID_R-HSA-171319	1/299	22/8368	0.0454545	1.27212	0.246004	0.551346	0.952807	0.855323	PIF1	1
REACTOME_ABORTIVE_ELONGATION_OF_HIV_1_TRANSCRIPT_IN_THE_ABSENCE_OF_TAT_PTHID_R-HSA-167242	REACTOME_ABORTIVE_ELONGATION_OF_HIV_1_TRANSCRIPT_IN_THE_ABSENCE_OF_TAT_PTHID_R-HSA-167242	1/299	23/8368	0.0434783	1.21681	0.20042	0.567419	0.952807	0.855323	GTF2F1	1
REACTOME_ANTIGEN_ACTIVATES_B_CELL_RECEPTOR_BCR_LEADING_TO_GENERATION_OF_SECOND_MESSENGERS_PTHID_R-HSA-983695	REACTOME_ANTIGEN_ACTIVATES_B_CELL_RECEPTOR_BCR_LEADING_TO_GENERATION_OF_SECOND_MESSENGERS_PTHID_R-HSA-983695	1/299	23/8368	0.0434783	1.21681	0.20042	0.567419	0.952807	0.855323	PIK3CD	1
REACTOME_NEGATIVE_REGULATION_OF_FGFR2_SIGNALING_PTHID_R-HSA-5654727	REACTOME_NEGATIVE_REGULATION_OF_FGFR2_SIGNALING_PTHID_R-HSA-5654727	1/299	23/8368	0.0434783	1.21681	0.20042	0.567419	0.952807	0.855323	FGFR2	1
REACTOME_REGULATION_OF_BETA_CELL_DEVELOPMENT_PTHID_R-HSA-186712	REACTOME_REGULATION_OF_BETA_CELL_DEVELOPMENT_PTHID_R-HSA-186712	1/299	23/8368	0.0434783	1.21681	0.20042	0.567419	0.952807	0.855323	HNF1B	1
REACTOME_REGULATION_OF_EXPRESSION_AND_FUNCTION_OF_TYPE_II_CLASSICAL_CADHERINS_PTHID_R-HSA-9764260	REACTOME_REGULATION_OF_EXPRESSION_AND_FUNCTION_OF_TYPE_II_CLASSICAL_CADHERINS_PTHID_R-HSA-9764260	1/299	23/8368	0.0434783	1.21681	0.20042	0.567419	0.952807	0.855323	AMOT	1
REACTOME_RHOBTB1_GTPASE_CYCLE_PTHID_R-HSA-9013422	REACTOME_RHOBTB1_GTPASE_CYCLE_PTHID_R-HSA-9013422	1/299	23/8368	0.0434783	1.21681	0.20042	0.567419	0.952807	0.855323	RHOBTB1	1
REACTOME_SEMA4D_IN_SEMAPHORIN_SIGNALING_PTHID_R-HSA-400685	REACTOME_SEMA4D_IN_SEMAPHORIN_SIGNALING_PTHID_R-HSA-400685	1/299	23/8368	0.0434783	1.21681	0.20042	0.567419	0.952807	0.855323	ERBB2	1
REACTOME_SULFUR_AMINO_ACID_METABOLISM_PTHID_R-HSA-1614635	REACTOME_SULFUR_AMINO_ACID_METABOLISM_PTHID_R-HSA-1614635	1/299	23/8368	0.0434783	1.21681	0.20042	0.567419	0.952807	0.855323	TST	1
REACTOME_THE_ROLE_OF_NEF_IN_HIV_1_REPLICATION_AND_DISEASE_PATHOGENESIS_PTHID_R-HSA-164952	REACTOME_THE_ROLE_OF_NEF_IN_HIV_1_REPLICATION_AND_DISEASE_PATHOGENESIS_PTHID_R-HSA-164952	1/299	23/8368	0.0434783	1.21681	0.20042	0.567419	0.952807	0.855323	BOLA	1
REACTOME_DISEASES_OF_SIGNAL_TRANSDUCTION_BY_GROWTH_FACTOR_RECEPTORS_AND_SECOND_MESSENGERS_PTHID_R-HSA-5663202	REACTOME_DISEASES_OF_SIGNAL_TRANSDUCTION_BY_GROWTH_FACTOR_RECEPTORS_AND_SECOND_MESSENGERS_PTHID_R-HSA-5663202	14/299	400/8368	0.035	0.979532	-0.0807507	0.57191	0.954299	0.856663	CLIP1/ERBB2/ERBB3/FGFR2/FOXO6/GTF2F1/HGF/KREMEN1/NEURL1B/OS9/PIK3CD/PSMB6/TBL1X/ZFYVE9	14
REACTOME_CELL_SURFACE_INTERACTIONS_AT_THE_VASCULAR_WALL_PTHID_R-HSA-202733	REACTOME_CELL_SURFACE_INTERACTIONS_AT_THE_VASCULAR_WALL_PTHID_R-HSA-202733	3/299	83/8368	0.0361446	1.01156	0.0203815	0.574137	0.956151	0.858325	CD74/GRB7/PPIA	3
REACTOME_SIGNALING_BY_GPCR_PTHID_R-HSA-372790	REACTOME_SIGNALING_BY_GPCR_PTHID_R-HSA-372790	11/299	330/8368	0.0333333	0.932887	-0.239441	0.637971	0.95806	0.860039	ADCY6/ADCY9/ADORA1/ANXA1/ARHGEF6/EDN1/F2RL2/FGD3/PDE1B/PSAP/RGS3	11
REACTOME_EXTRACELLULAR_MATRIX_ORGANIZATION_PTHID_R-HSA-1474244	REACTOME_EXTRACELLULAR_MATRIX_ORGANIZATION_PTHID_R-HSA-1474244	7/299	209/8368	0.0334928	0.937351	-0.176555	0.623658	0.95806	0.860039	ACAN/COL11A1/ITGB8/P4HA1/SPARC/TGFB3/TTR	7
REACTOME_MITOTIC_ANAPHASE_PTHID_R-HSA-68882	REACTOME_MITOTIC_ANAPHASE_PTHID_R-HSA-68882	7/299	214/8368	0.0327103	0.91545	-0.241182	0.648375	0.95806	0.860039	CENPA/CLIP1/INCENP/KIF18A/NUF2/PLK1/PSMB6	7
REACTOME_MITOTIC_METAPHASE_AND_ANAPHASE_PTHID_R-HSA-2555396	REACTOME_MITOTIC_METAPHASE_AND_ANAPHASE_PTHID_R-HSA-2555396	7/299	215/8368	0.0325581	0.911192	-0.253934	0.653203	0.95806	0.860039	CENPA/CLIP1/INCENP/KIF18A/NUF2/PLK1/PSMB6	7
REACTOME_NEURONAL_SYSTEM_PTHID_R-HSA-112316	REACTOME_NEURONAL_SYSTEM_PTHID_R-HSA-112316	7/299	219/8368	0.0319635	0.89455	-0.304389	0.67212	0.95806	0.860039	ADCY6/ADCY9/ARL6IP5/EPB41/HSPA8/LRFN3/NLGN2	7
REACTOME_PROGRAMMED_CELL_DEATH_PTHID_R-HSA-5357801	REACTOME_PROGRAMMED_CELL_DEATH_PTHID_R-HSA-5357801	6/299	181/8368	0.0331492	0.927733	-0.189202	0.632451	0.95806	0.860039	H1-0/H1-12/H1-2/H1-4/IL18/PSMB6	6
REACTOME_GPCR_LIGAND_BINDING_PTHID_R-HSA-500792	REACTOME_GPCR_LIGAND_BINDING_PTHID_R-HSA-500792	5/299	147/8368	0.0340136	0.951926	-0.113193	0.608256	0.95806	0.860039	ADORA1/ANXA1/EDN1/F2RL2/PSAP	5
REACTOME_PROTEIN_LOCALIZATION_PTHID_R-HSA-9609507	REACTOME_PROTEIN_LOCALIZATION_PTHID_R-HSA-9609507	5/299	152/8368	0.0328947	0.920613	-0.190131	0.637861	0.95806	0.860039	CROT/EHHADH/HSD17B4/PEX26/PXMP4	5
REACTOME_APOPTOSIS_PTHID_R-HSA-109581	REACTOME_APOPTOSIS_PTHID_R-HSA-109581	5/299	154/8368	0.0324675	0.908657	-0.220227	0.649312	0.95806	0.860039	H1-0/H1-12/H1-2/H1-4/PSMB6	5
REACTOME_FACTORS_INVOLVED_IN_MEGAKARYOCYTE_DEVELOPMENT_AND_PLATELET_PRODUCTION_PTHID_R-HSA-983231	REACTOME_FACTORS_INVOLVED_IN_MEGAKARYOCYTE_DEVELOPMENT_AND_PLATELET_PRODUCTION_PTHID_R-HSA-983231	4/299	121/8368	0.0330579	0.925178	-0.159583	0.633062	0.95806	0.860039	EHD2/H3C6/KIF18A/VPS45	4
REACTOME_SENSORY_PERCEPTION_PTHID_R-HSA-9709957	REACTOME_SENSORY_PERCEPTION_PTHID_R-HSA-9709957	4/299	124/8368	0.0322581	0.902794	-0.209915	0.652199	0.95806	0.860039	PPEF1/RDH5/SCNN1A/TTR	4
REACTOME_CLATHRIN_MEDIATED_ENDOCYTOSIS_PTHID_R-HSA-8856828	REACTOME_CLATHRIN_MEDIATED_ENDOCYTOSIS_PTHID_R-HSA-8856828	4/299	127/8368	0.0314961	0.881468	-0.259094	0.670662	0.95806	0.860039	COPS7B/HSPA8/SYT11/TFRC	4
REACTOME_BACTERIAL_INFECTION_PATHWAYS_PTHID_R-HSA-9824439	REACTOME_BACTERIAL_INFECTION_PATHWAYS_PTHID_R-HSA-9824439	3/299	87/8368	0.0344828	0.965056	-0.063067	0.60629	0.95806	0.860039	GUCY2C/LOC507055/PGK1	3
REACTOME_CARGO_RECOGNITION_FOR_CLATHRIN_MEDIATED_ENDOCYTOSIS_PTHID_R-HSA-8856825	REACTOME_CARGO_RECOGNITION_FOR_CLATHRIN_MEDIATED_ENDOCYTOSIS_PTHID_R-HSA-8856825	3/299	88/8368	0.0340909	0.954089	-0.0833393	0.614073	0.95806	0.860039	COPS7B/SYT11/TFRC	3
REACTOME_SIGNALING_BY_THE_B_CELL_RECEPTOR_BCR__PTHID_R-HSA-983705	REACTOME_SIGNALING_BY_THE_B_CELL_RECEPTOR_BCR__PTHID_R-HSA-983705	3/299	88/8368	0.0340909	0.954089	-0.0833393	0.614073	0.95806	0.860039	PIK3CD/PPIA/PSMB6	3
REACTOME_L1CAM_INTERACTIONS_PTHID_R-HSA-373760	REACTOME_L1CAM_INTERACTIONS_PTHID_R-HSA-373760	3/299	90/8368	0.0333333	0.932887	-0.123218	0.629327	0.95806	0.860039	HSPA8/NRP2/SPTBN4	3
REACTOME_MITOCHONDRIAL_BIOGENESIS_PTHID_R-HSA-1592230	REACTOME_MITOCHONDRIAL_BIOGENESIS_PTHID_R-HSA-1592230	3/299	91/8368	0.032967	0.922636	-0.142835	0.636797	0.95806	0.860039	NCOA1/PPARA/TBL1X	3
REACTOME_ADIPOGENESIS_PTHID_R-HSA-9843745	REACTOME_ADIPOGENESIS_PTHID_R-HSA-9843745	3/299	96/8368	0.03125	0.874582	-0.237904	0.672563	0.95806	0.860039	NCOA1/PPARA/TBL1X	3
REACTOME_SIGNALING_BY_VEGF_PTHID_R-HSA-194138	REACTOME_SIGNALING_BY_VEGF_PTHID_R-HSA-194138	3/299	96/8368	0.03125	0.874582	-0.237904	0.672563	0.95806	0.860039	NCK2/NRP2/PAK3	3
REACTOME_AMPK_INDUCED_ERAD_AND_LYSOSOME_MEDIATED_DEGRADATION_OF_PD_L1_CD274__PTHID_R-HSA-9931269	REACTOME_AMPK_INDUCED_ERAD_AND_LYSOSOME_MEDIATED_DEGRADATION_OF_PD_L1_CD274__PTHID_R-HSA-9931269	2/299	55/8368	0.0363636	1.0177	0.0253438	0.590195	0.95806	0.860039	OS9/PSMB6	2
REACTOME_REGULATION_OF_RAS_BY_GAPS_PTHID_R-HSA-5658442	REACTOME_REGULATION_OF_RAS_BY_GAPS_PTHID_R-HSA-5658442	2/299	55/8368	0.0363636	1.0177	0.0253438	0.590195	0.95806	0.860039	PSMB6/SYNGAP1	2
REACTOME_CONSTITUTIVE_SIGNALING_BY_NOTCH1_HD_PEST_DOMAIN_MUTANTS_PTHID_R-HSA-2894862	REACTOME_CONSTITUTIVE_SIGNALING_BY_NOTCH1_HD_PEST_DOMAIN_MUTANTS_PTHID_R-HSA-2894862	2/299	56/8368	0.0357143	0.999522	-0.00069053	0.600072	0.95806	0.860039	NEURL1B/TBL1X	2
REACTOME_CONSTITUTIVE_SIGNALING_BY_NOTCH1_PEST_DOMAIN_MUTANTS_PTHID_R-HSA-2644606	REACTOME_CONSTITUTIVE_SIGNALING_BY_NOTCH1_PEST_DOMAIN_MUTANTS_PTHID_R-HSA-2644606	2/299	56/8368	0.0357143	0.999522	-0.00069053	0.600072	0.95806	0.860039	NEURL1B/TBL1X	2
REACTOME_NUCLEAR_EVENTS_KINASE_AND_TRANSCRIPTION_FACTOR_ACTIVATION__PTHID_R-HSA-198725	REACTOME_NUCLEAR_EVENTS_KINASE_AND_TRANSCRIPTION_FACTOR_ACTIVATION__PTHID_R-HSA-198725	2/299	56/8368	0.0357143	0.999522	-0.00069053	0.600072	0.95806	0.860039	ID1/ID3	2
REACTOME_SIGNALING_BY_NOTCH1_HD_PEST_DOMAIN_MUTANTS_IN_CANCER_PTHID_R-HSA-2894858	REACTOME_SIGNALING_BY_NOTCH1_HD_PEST_DOMAIN_MUTANTS_IN_CANCER_PTHID_R-HSA-2894858	2/299	56/8368	0.0357143	0.999522	-0.00069053	0.600072	0.95806	0.860039	NEURL1B/TBL1X	2
REACTOME_SIGNALING_BY_NOTCH1_IN_CANCER_PTHID_R-HSA-2644603	REACTOME_SIGNALING_BY_NOTCH1_IN_CANCER_PTHID_R-HSA-2644603	2/299	56/8368	0.0357143	0.999522	-0.00069053	0.600072	0.95806	0.860039	NEURL1B/TBL1X	2
REACTOME_SIGNALING_BY_NOTCH1_PEST_DOMAIN_MUTANTS_IN_CANCER_PTHID_R-HSA-2644602	REACTOME_SIGNALING_BY_NOTCH1_PEST_DOMAIN_MUTANTS_IN_CANCER_PTHID_R-HSA-2644602	2/299	56/8368	0.0357143	0.999522	-0.00069053	0.600072	0.95806	0.860039	NEURL1B/TBL1X	2
HALLMARK_MYC_TARGETS_V2	HALLMARK_MYC_TARGETS_V2	2/299	58/8368	0.0344828	0.965056	-0.0514041	0.619287	0.95806	0.860039	PLK1/SLC29A2	2
REACTOME_PLATELET_HOMEOSTASIS_PTHID_R-HSA-418346	REACTOME_PLATELET_HOMEOSTASIS_PTHID_R-HSA-418346	2/299	59/8368	0.0338983	0.948699	-0.076118	0.628625	0.95806	0.860039	P2RX7/PDE1B	2
REACTOME_REGULATION_OF_RUNX2_EXPRESSION_AND_ACTIVITY_PTHID_R-HSA-8939902	REACTOME_REGULATION_OF_RUNX2_EXPRESSION_AND_ACTIVITY_PTHID_R-HSA-8939902	2/299	60/8368	0.0333333	0.932887	-0.100425	0.637785	0.95806	0.860039	DLX6/PSMB6	2
REACTOME_SUMOYLATION_OF_CHROMATIN_ORGANIZATION_PROTEINS_PTHID_R-HSA-4551638	REACTOME_SUMOYLATION_OF_CHROMATIN_ORGANIZATION_PROTEINS_PTHID_R-HSA-4551638	2/299	61/8368	0.0327869	0.917594	-0.12434	0.646767	0.95806	0.860039	H4C11/H4C2	2
REACTOME_THE_ROLE_OF_GTSE1_IN_G2_M_PROGRESSION_AFTER_G2_CHECKPOINT_PTHID_R-HSA-8852276	REACTOME_THE_ROLE_OF_GTSE1_IN_G2_M_PROGRESSION_AFTER_G2_CHECKPOINT_PTHID_R-HSA-8852276	2/299	61/8368	0.0327869	0.917594	-0.12434	0.646767	0.95806	0.860039	PLK1/PSMB6	2
REACTOME_APC_C_CDH1_MEDIATED_DEGRADATION_OF_CDC20_AND_OTHER_APC_C_CDH1_TARGETED_PROTEINS_IN_LATE_MITOSIS_EARLY_G1_PTHID_R-HSA-174178	REACTOME_APC_C_CDH1_MEDIATED_DEGRADATION_OF_CDC20_AND_OTHER_APC_C_CDH1_TARGETED_PROTEINS_IN_LATE_MITOSIS_EARLY_G1_PTHID_R-HSA-174178	2/299	62/8368	0.0322581	0.902794	-0.147878	0.655572	0.95806	0.860039	PLK1/PSMB6	2
REACTOME_NON_INTEGRIN_MEMBRANE_ECM_INTERACTIONS_PTHID_R-HSA-3000171	REACTOME_NON_INTEGRIN_MEMBRANE_ECM_INTERACTIONS_PTHID_R-HSA-3000171	2/299	62/8368	0.0322581	0.902794	-0.147878	0.655572	0.95806	0.860039	COL11A1/TTR	2
REACTOME_G_ALPHA_12_13_SIGNALLING_EVENTS_PTHID_R-HSA-416482	REACTOME_G_ALPHA_12_13_SIGNALLING_EVENTS_PTHID_R-HSA-416482	2/299	63/8368	0.031746	0.888464	-0.171051	0.664201	0.95806	0.860039	ARHGEF6/FGD3	2
REACTOME_STIMULI_SENSING_CHANNELS_PTHID_R-HSA-2672351	REACTOME_STIMULI_SENSING_CHANNELS_PTHID_R-HSA-2672351	2/299	63/8368	0.031746	0.888464	-0.171051	0.664201	0.95806	0.860039	SCNN1A/SLC9B2	2
REACTOME_ACTIVATION_OF_APC_C_AND_APC_C_CDC20_MEDIATED_DEGRADATION_OF_MITOTIC_PROTEINS_PTHID_R-HSA-176814	REACTOME_ACTIVATION_OF_APC_C_AND_APC_C_CDC20_MEDIATED_DEGRADATION_OF_MITOTIC_PROTEINS_PTHID_R-HSA-176814	2/299	64/8368	0.03125	0.874582	-0.193873	0.672656	0.95806	0.860039	PLK1/PSMB6	2
REACTOME_CELL_DEATH_SIGNALLING_VIA_NRAGE_NRIF_AND_NADE_PTHID_R-HSA-204998	REACTOME_CELL_DEATH_SIGNALLING_VIA_NRAGE_NRIF_AND_NADE_PTHID_R-HSA-204998	2/299	64/8368	0.03125	0.874582	-0.193873	0.672656	0.95806	0.860039	ARHGEF6/FGD3	2
REACTOME_COLLAGEN_FORMATION_PTHID_R-HSA-1474290	REACTOME_COLLAGEN_FORMATION_PTHID_R-HSA-1474290	2/299	64/8368	0.03125	0.874582	-0.193873	0.672656	0.95806	0.860039	COL11A1/P4HA1	2
REACTOME_GLYCOLYSIS_PTHID_R-HSA-70171	REACTOME_GLYCOLYSIS_PTHID_R-HSA-70171	2/299	64/8368	0.03125	0.874582	-0.193873	0.672656	0.95806	0.860039	ALDOC/PGK1	2
REACTOME_COLLAGEN_CHAIN_TRIMERIZATION_PTHID_R-HSA-8948216	REACTOME_COLLAGEN_CHAIN_TRIMERIZATION_PTHID_R-HSA-8948216	1/299	24/8368	0.0416667	1.16611	0.156864	0.582918	0.95806	0.860039	COL11A1	1
REACTOME_G_PROTEIN_BETA_GAMMA_SIGNALLING_PTHID_R-HSA-397795	REACTOME_G_PROTEIN_BETA_GAMMA_SIGNALLING_PTHID_R-HSA-397795	1/299	24/8368	0.0416667	1.16611	0.156864	0.582918	0.95806	0.860039	ARHGEF6	1
REACTOME_INFECTION_WITH_MYCOBACTERIUM_TUBERCULOSIS_PTHID_R-HSA-9635486	REACTOME_INFECTION_WITH_MYCOBACTERIUM_TUBERCULOSIS_PTHID_R-HSA-9635486	1/299	24/8368	0.0416667	1.16611	0.156864	0.582918	0.95806	0.860039	PGK1	1
REACTOME_SIGNALING_BY_BMP_PTHID_R-HSA-201451	REACTOME_SIGNALING_BY_BMP_PTHID_R-HSA-201451	1/299	24/8368	0.0416667	1.16611	0.156864	0.582918	0.95806	0.860039	SMAD9	1
REACTOME_STRIATED_MUSCLE_CONTRACTION_PTHID_R-HSA-390522	REACTOME_STRIATED_MUSCLE_CONTRACTION_PTHID_R-HSA-390522	1/299	24/8368	0.0416667	1.16611	0.156864	0.582918	0.95806	0.860039	NEB	1
REACTOME_UPTAKE_AND_ACTIONS_OF_BACTERIAL_TOXINS_PTHID_R-HSA-5339562	REACTOME_UPTAKE_AND_ACTIONS_OF_BACTERIAL_TOXINS_PTHID_R-HSA-5339562	1/299	24/8368	0.0416667	1.16611	0.156864	0.582918	0.95806	0.860039	GUCY2C	1
REACTOME_AMINO_ACID_TRANSPORT_ACROSS_THE_PLASMA_MEMBRANE_PTHID_R-HSA-352230	REACTOME_AMINO_ACID_TRANSPORT_ACROSS_THE_PLASMA_MEMBRANE_PTHID_R-HSA-352230	1/299	25/8368	0.04	1.11946	0.115149	0.597864	0.95806	0.860039	SLC43A2	1
REACTOME_DEADENYLATION_OF_MRNA_PTHID_R-HSA-429947	REACTOME_DEADENYLATION_OF_MRNA_PTHID_R-HSA-429947	1/299	25/8368	0.04	1.11946	0.115149	0.597864	0.95806	0.860039	CNOT1	1
REACTOME_NUCLEOTIDE_CATABOLISM_PTHID_R-HSA-8956319	REACTOME_NUCLEOTIDE_CATABOLISM_PTHID_R-HSA-8956319	1/299	25/8368	0.04	1.11946	0.115149	0.597864	0.95806	0.860039	NUDT18	1
REACTOME_SIALIC_ACID_METABOLISM_PTHID_R-HSA-4085001	REACTOME_SIALIC_ACID_METABOLISM_PTHID_R-HSA-4085001	1/299	25/8368	0.04	1.11946	0.115149	0.597864	0.95806	0.860039	ST3GAL2	1
REACTOME_SYNTHESIS_OF_PC_PTHID_R-HSA-1483191	REACTOME_SYNTHESIS_OF_PC_PTHID_R-HSA-1483191	1/299	25/8368	0.04	1.11946	0.115149	0.597864	0.95806	0.860039	PHOSPHO1	1
REACTOME_THROMBIN_SIGNALLING_THROUGH_PROTEINASE_ACTIVATED_RECEPTORS_PARS__PTHID_R-HSA-456926	REACTOME_THROMBIN_SIGNALLING_THROUGH_PROTEINASE_ACTIVATED_RECEPTORS_PARS__PTHID_R-HSA-456926	1/299	25/8368	0.04	1.11946	0.115149	0.597864	0.95806	0.860039	F2RL2	1
REACTOME_VEGFR2_MEDIATED_VASCULAR_PERMEABILITY_PTHID_R-HSA-5218920	REACTOME_VEGFR2_MEDIATED_VASCULAR_PERMEABILITY_PTHID_R-HSA-5218920	1/299	25/8368	0.04	1.11946	0.115149	0.597864	0.95806	0.860039	PAK3	1
REACTOME_CONSTITUTIVE_SIGNALING_BY_AKT1_E17K_IN_CANCER_PTHID_R-HSA-5674400	REACTOME_CONSTITUTIVE_SIGNALING_BY_AKT1_E17K_IN_CANCER_PTHID_R-HSA-5674400	1/299	26/8368	0.0384615	1.07641	0.0751111	0.612276	0.95806	0.860039	FOXO6	1
REACTOME_DOWNREGULATION_OF_TGF_BETA_RECEPTOR_SIGNALING_PTHID_R-HSA-2173788	REACTOME_DOWNREGULATION_OF_TGF_BETA_RECEPTOR_SIGNALING_PTHID_R-HSA-2173788	1/299	26/8368	0.0384615	1.07641	0.0751111	0.612276	0.95806	0.860039	ZFYVE9	1
REACTOME_INFECTION_WITH_ENTEROBACTERIA_PTHID_R-HSA-9640148	REACTOME_INFECTION_WITH_ENTEROBACTERIA_PTHID_R-HSA-9640148	1/299	26/8368	0.0384615	1.07641	0.0751111	0.612276	0.95806	0.860039	LOC507055	1
REACTOME_NUCLEAR_SIGNALING_BY_ERBB4_PTHID_R-HSA-1251985	REACTOME_NUCLEAR_SIGNALING_BY_ERBB4_PTHID_R-HSA-1251985	1/299	26/8368	0.0384615	1.07641	0.0751111	0.612276	0.95806	0.860039	SPARC	1
REACTOME_RETINOID_METABOLISM_AND_TRANSPORT_PTHID_R-HSA-975634	REACTOME_RETINOID_METABOLISM_AND_TRANSPORT_PTHID_R-HSA-975634	1/299	26/8368	0.0384615	1.07641	0.0751111	0.612276	0.95806	0.860039	TTR	1
REACTOME_SIGNALING_BY_CSF1_M_CSF_IN_MYELOID_CELLS_PTHID_R-HSA-9680350	REACTOME_SIGNALING_BY_CSF1_M_CSF_IN_MYELOID_CELLS_PTHID_R-HSA-9680350	1/299	26/8368	0.0384615	1.07641	0.0751111	0.612276	0.95806	0.860039	PIK3CD	1
REACTOME_TRANSFERRIN_ENDOCYTOSIS_AND_RECYCLING_PTHID_R-HSA-917977	REACTOME_TRANSFERRIN_ENDOCYTOSIS_AND_RECYCLING_PTHID_R-HSA-917977	1/299	26/8368	0.0384615	1.07641	0.0751111	0.612276	0.95806	0.860039	TFRC	1
REACTOME_ACTIVATED_NOTCH1_TRANSMITS_SIGNAL_TO_THE_NUCLEUS_PTHID_R-HSA-2122948	REACTOME_ACTIVATED_NOTCH1_TRANSMITS_SIGNAL_TO_THE_NUCLEUS_PTHID_R-HSA-2122948	1/299	27/8368	0.037037	1.03654	0.0366075	0.626173	0.95806	0.860039	NEURL1B	1
REACTOME_PLATELET_AGGREGATION_PLUG_FORMATION__PTHID_R-HSA-76009	REACTOME_PLATELET_AGGREGATION_PLUG_FORMATION__PTHID_R-HSA-76009	1/299	27/8368	0.037037	1.03654	0.0366075	0.626173	0.95806	0.860039	THPO	1
REACTOME_RNA_POL_II_CTD_PHOSPHORYLATION_AND_INTERACTION_WITH_CE_DURING_HIV_INFECTION_PTHID_R-HSA-167160	REACTOME_RNA_POL_II_CTD_PHOSPHORYLATION_AND_INTERACTION_WITH_CE_DURING_HIV_INFECTION_PTHID_R-HSA-167160	1/299	27/8368	0.037037	1.03654	0.0366075	0.626173	0.95806	0.860039	GTF2F1	1
REACTOME_RNA_POL_II_CTD_PHOSPHORYLATION_AND_INTERACTION_WITH_CE_PTHID_R-HSA-77075	REACTOME_RNA_POL_II_CTD_PHOSPHORYLATION_AND_INTERACTION_WITH_CE_PTHID_R-HSA-77075	1/299	27/8368	0.037037	1.03654	0.0366075	0.626173	0.95806	0.860039	GTF2F1	1
REACTOME_GLUCAGON_LIKE_PEPTIDE_1_GLP1_REGULATES_INSULIN_SECRETION_PTHID_R-HSA-381676	REACTOME_GLUCAGON_LIKE_PEPTIDE_1_GLP1_REGULATES_INSULIN_SECRETION_PTHID_R-HSA-381676	1/299	28/8368	0.0357143	0.999522	-0.000487458	0.639574	0.95806	0.860039	ADCY6	1
REACTOME_INTERCONVERSION_OF_NUCLEOTIDE_DI_AND_TRIPHOSPHATES_PTHID_R-HSA-499943	REACTOME_INTERCONVERSION_OF_NUCLEOTIDE_DI_AND_TRIPHOSPHATES_PTHID_R-HSA-499943	1/299	28/8368	0.0357143	0.999522	-0.000487458	0.639574	0.95806	0.860039	NUDT13	1
REACTOME_M_DECAY_DEGRADATION_OF_MATERNAL_MRNAS_BY_MATERNALLY_STORED_FACTORS_PTHID_R-HSA-9820841	REACTOME_M_DECAY_DEGRADATION_OF_MATERNAL_MRNAS_BY_MATERNALLY_STORED_FACTORS_PTHID_R-HSA-9820841	1/299	28/8368	0.0357143	0.999522	-0.000487458	0.639574	0.95806	0.860039	CNOT1	1
REACTOME_SLC_MEDIATED_TRANSPORT_OF_AMINO_ACIDS_PTHID_R-HSA-9958863	REACTOME_SLC_MEDIATED_TRANSPORT_OF_AMINO_ACIDS_PTHID_R-HSA-9958863	1/299	28/8368	0.0357143	0.999522	-0.000487458	0.639574	0.95806	0.860039	SLC43A2	1
HALLMARK_NOTCH_SIGNALING	HALLMARK_NOTCH_SIGNALING	1/299	29/8368	0.0344828	0.965056	-0.0362849	0.652495	0.95806	0.860039	NOTCH3	1
REACTOME_DISEASES_ASSOCIATED_WITH_GLYCOSAMINOGLYCAN_METABOLISM_PTHID_R-HSA-3560782	REACTOME_DISEASES_ASSOCIATED_WITH_GLYCOSAMINOGLYCAN_METABOLISM_PTHID_R-HSA-3560782	1/299	29/8368	0.0344828	0.965056	-0.0362849	0.652495	0.95806	0.860039	ACAN	1
REACTOME_ENERGY_DEPENDENT_REGULATION_OF_MTOR_BY_LKB1_AMPK_PTHID_R-HSA-380972	REACTOME_ENERGY_DEPENDENT_REGULATION_OF_MTOR_BY_LKB1_AMPK_PTHID_R-HSA-380972	1/299	29/8368	0.0344828	0.965056	-0.0362849	0.652495	0.95806	0.860039	STRADB	1
REACTOME_METABOLISM_OF_FAT_SOLUBLE_VITAMINS_PTHID_R-HSA-6806667	REACTOME_METABOLISM_OF_FAT_SOLUBLE_VITAMINS_PTHID_R-HSA-6806667	1/299	29/8368	0.0344828	0.965056	-0.0362849	0.652495	0.95806	0.860039	TTR	1
REACTOME_METALLOPROTEASE_DUBS_PTHID_R-HSA-5689901	REACTOME_METALLOPROTEASE_DUBS_PTHID_R-HSA-5689901	1/299	29/8368	0.0344828	0.965056	-0.0362849	0.652495	0.95806	0.860039	H2AC15	1
REACTOME_MRNA_CAPPING_PTHID_R-HSA-72086	REACTOME_MRNA_CAPPING_PTHID_R-HSA-72086	1/299	29/8368	0.0344828	0.965056	-0.0362849	0.652495	0.95806	0.860039	GTF2F1	1
REACTOME_NETRIN_1_SIGNALING_PTHID_R-HSA-373752	REACTOME_NETRIN_1_SIGNALING_PTHID_R-HSA-373752	1/299	29/8368	0.0344828	0.965056	-0.0362849	0.652495	0.95806	0.860039	SLIT2	1
REACTOME_SIGNALING_BY_NOTCH2_PTHID_R-HSA-1980145	REACTOME_SIGNALING_BY_NOTCH2_PTHID_R-HSA-1980145	1/299	29/8368	0.0344828	0.965056	-0.0362849	0.652495	0.95806	0.860039	NEURL1B	1
REACTOME_SIGNALING_BY_WNT_IN_CANCER_PTHID_R-HSA-4791275	REACTOME_SIGNALING_BY_WNT_IN_CANCER_PTHID_R-HSA-4791275	1/299	29/8368	0.0344828	0.965056	-0.0362849	0.652495	0.95806	0.860039	KREMEN1	1
REACTOME_TURBULENT_OSCILLATORY_DISTURBED_FLOW_SHEAR_STRESS_ACTIVATES_SIGNALING_BY_PIEZO1_AND_INTEGRINS_IN_ENDOTHELIAL_CELLS_PTHID_R-HSA-9860927	REACTOME_TURBULENT_OSCILLATORY_DISTURBED_FLOW_SHEAR_STRESS_ACTIVATES_SIGNALING_BY_PIEZO1_AND_INTEGRINS_IN_ENDOTHELIAL_CELLS_PTHID_R-HSA-9860927	1/299	29/8368	0.0344828	0.965056	-0.0362849	0.652495	0.95806	0.860039	ANXA2	1
REACTOME_ARACHIDONATE_METABOLISM_PTHID_R-HSA-2142753	REACTOME_ARACHIDONATE_METABOLISM_PTHID_R-HSA-2142753	1/299	30/8368	0.0333333	0.932887	-0.0708834	0.664955	0.95806	0.860039	PTGR1	1
REACTOME_CYCLIN_A_B1_B2_ASSOCIATED_EVENTS_DURING_G2_M_TRANSITION_PTHID_R-HSA-69273	REACTOME_CYCLIN_A_B1_B2_ASSOCIATED_EVENTS_DURING_G2_M_TRANSITION_PTHID_R-HSA-69273	1/299	30/8368	0.0333333	0.932887	-0.0708834	0.664955	0.95806	0.860039	PLK1	1
REACTOME_DOWNREGULATION_OF_SMAD2_3_SMAD4_TRANSCRIPTIONAL_ACTIVITY_PTHID_R-HSA-2173795	REACTOME_DOWNREGULATION_OF_SMAD2_3_SMAD4_TRANSCRIPTIONAL_ACTIVITY_PTHID_R-HSA-2173795	1/299	30/8368	0.0333333	0.932887	-0.0708834	0.664955	0.95806	0.860039	TGIF2	1
REACTOME_INTERLEUKIN_2_FAMILY_SIGNALING_PTHID_R-HSA-451927	REACTOME_INTERLEUKIN_2_FAMILY_SIGNALING_PTHID_R-HSA-451927	1/299	30/8368	0.0333333	0.932887	-0.0708834	0.664955	0.95806	0.860039	PIK3CD	1
REACTOME_PAUSING_AND_RECOVERY_OF_TAT_MEDIATED_HIV_ELONGATION_PTHID_R-HSA-167238	REACTOME_PAUSING_AND_RECOVERY_OF_TAT_MEDIATED_HIV_ELONGATION_PTHID_R-HSA-167238	1/299	30/8368	0.0333333	0.932887	-0.0708834	0.664955	0.95806	0.860039	GTF2F1	1
REACTOME_PERK_REGULATES_GENE_EXPRESSION_PTHID_R-HSA-381042	REACTOME_PERK_REGULATES_GENE_EXPRESSION_PTHID_R-HSA-381042	1/299	30/8368	0.0333333	0.932887	-0.0708834	0.664955	0.95806	0.860039	HSPA5	1
REACTOME_REGULATION_OF_CDH1_POSTTRANSLATIONAL_PROCESSING_AND_TRAFFICKING_TO_PLASMA_MEMBRANE_PTHID_R-HSA-9768727	REACTOME_REGULATION_OF_CDH1_POSTTRANSLATIONAL_PROCESSING_AND_TRAFFICKING_TO_PLASMA_MEMBRANE_PTHID_R-HSA-9768727	1/299	30/8368	0.0333333	0.932887	-0.0708834	0.664955	0.95806	0.860039	GANAB	1
REACTOME_REGULATION_OF_MECP2_EXPRESSION_AND_ACTIVITY_PTHID_R-HSA-9022692	REACTOME_REGULATION_OF_MECP2_EXPRESSION_AND_ACTIVITY_PTHID_R-HSA-9022692	1/299	30/8368	0.0333333	0.932887	-0.0708834	0.664955	0.95806	0.860039	TBL1X	1
REACTOME_TAT_MEDIATED_HIV_ELONGATION_ARREST_AND_RECOVERY_PTHID_R-HSA-167243	REACTOME_TAT_MEDIATED_HIV_ELONGATION_ARREST_AND_RECOVERY_PTHID_R-HSA-167243	1/299	30/8368	0.0333333	0.932887	-0.0708834	0.664955	0.95806	0.860039	GTF2F1	1
REACTOME_ENDOSOMAL_SORTING_COMPLEX_REQUIRED_FOR_TRANSPORT_ESCRT__PTHID_R-HSA-917729	REACTOME_ENDOSOMAL_SORTING_COMPLEX_REQUIRED_FOR_TRANSPORT_ESCRT__PTHID_R-HSA-917729	1/299	31/8368	0.0322581	0.902794	-0.104371	0.67697	0.959414	0.861255	MVB12B	1
REACTOME_PI3K_CASCADE_PTHID_R-HSA-109704	REACTOME_PI3K_CASCADE_PTHID_R-HSA-109704	1/299	31/8368	0.0322581	0.902794	-0.104371	0.67697	0.959414	0.861255	FGFR2	1
REACTOME_SPHINGOLIPID_DE_NOVO_BIOSYNTHESIS_PTHID_R-HSA-1660661	REACTOME_SPHINGOLIPID_DE_NOVO_BIOSYNTHESIS_PTHID_R-HSA-1660661	1/299	31/8368	0.0322581	0.902794	-0.104371	0.67697	0.959414	0.861255	DEGS2	1
REACTOME_NEUTROPHIL_DEGRANULATION_PTHID_R-HSA-6798695	REACTOME_NEUTROPHIL_DEGRANULATION_PTHID_R-HSA-6798695	11/299	341/8368	0.0322581	0.902794	-0.352779	0.680465	0.961854	0.863445	ALDOC/ANXA2/BOLA/FTH1/GRN/HSPA8/LGALS3/PPIA/PSAP/TTR/TUBB	11
REACTOME_DDX58_IFIH1_MEDIATED_INDUCTION_OF_INTERFERON_ALPHA_BETA_PTHID_R-HSA-168928	REACTOME_DDX58_IFIH1_MEDIATED_INDUCTION_OF_INTERFERON_ALPHA_BETA_PTHID_R-HSA-168928	2/299	65/8368	0.0307692	0.861127	-0.216356	0.680938	0.961854	0.863445	NLRX1/PCBP2	2
HALLMARK_APICAL_SURFACE	HALLMARK_APICAL_SURFACE	1/299	32/8368	0.03125	0.874582	-0.136825	0.688555	0.967821	0.868802	SULF2	1
REACTOME_HIV_ELONGATION_ARREST_AND_RECOVERY_PTHID_R-HSA-167287	REACTOME_HIV_ELONGATION_ARREST_AND_RECOVERY_PTHID_R-HSA-167287	1/299	32/8368	0.03125	0.874582	-0.136825	0.688555	0.967821	0.868802	GTF2F1	1
REACTOME_PAUSING_AND_RECOVERY_OF_HIV_ELONGATION_PTHID_R-HSA-167290	REACTOME_PAUSING_AND_RECOVERY_OF_HIV_ELONGATION_PTHID_R-HSA-167290	1/299	32/8368	0.03125	0.874582	-0.136825	0.688555	0.967821	0.868802	GTF2F1	1
REACTOME_TRANSCRIPTIONAL_REGULATION_BY_RUNX2_PTHID_R-HSA-8878166	REACTOME_TRANSCRIPTIONAL_REGULATION_BY_RUNX2_PTHID_R-HSA-8878166	3/299	99/8368	0.030303	0.848079	-0.292697	0.692752	0.972124	0.872664	DLX6/LGALS3/PSMB6	3
REACTOME_DOWNSTREAM_SIGNALING_EVENTS_OF_B_CELL_RECEPTOR_BCR__PTHID_R-HSA-1168372	REACTOME_DOWNSTREAM_SIGNALING_EVENTS_OF_B_CELL_RECEPTOR_BCR__PTHID_R-HSA-1168372	2/299	67/8368	0.0298507	0.835422	-0.260349	0.69699	0.972347	0.872864	PPIA/PSMB6	2
REACTOME_RHOG_GTPASE_CYCLE_PTHID_R-HSA-9013408	REACTOME_RHOG_GTPASE_CYCLE_PTHID_R-HSA-9013408	2/299	67/8368	0.0298507	0.835422	-0.260349	0.69699	0.972347	0.872864	ARHGAP1/TFRC	2
REACTOME_FORMATION_OF_THE_EARLY_ELONGATION_COMPLEX_PTHID_R-HSA-113418	REACTOME_FORMATION_OF_THE_EARLY_ELONGATION_COMPLEX_PTHID_R-HSA-113418	1/299	33/8368	0.030303	0.848079	-0.168318	0.699726	0.972347	0.872864	GTF2F1	1
REACTOME_FORMATION_OF_THE_HIV_1_EARLY_ELONGATION_COMPLEX_PTHID_R-HSA-167158	REACTOME_FORMATION_OF_THE_HIV_1_EARLY_ELONGATION_COMPLEX_PTHID_R-HSA-167158	1/299	33/8368	0.030303	0.848079	-0.168318	0.699726	0.972347	0.872864	GTF2F1	1
REACTOME_LYSOSOME_VESICLE_BIOGENESIS_PTHID_R-HSA-432720	REACTOME_LYSOSOME_VESICLE_BIOGENESIS_PTHID_R-HSA-432720	1/299	33/8368	0.030303	0.848079	-0.168318	0.699726	0.972347	0.872864	HSPA8	1
REACTOME_O_LINKED_GLYCOSYLATION_OF_MUCINS_PTHID_R-HSA-913709	REACTOME_O_LINKED_GLYCOSYLATION_OF_MUCINS_PTHID_R-HSA-913709	1/299	33/8368	0.030303	0.848079	-0.168318	0.699726	0.972347	0.872864	ST3GAL2	1
REACTOME_RESPIRATORY_SYNCYTIAL_VIRUS_INFECTION_PATHWAY_PTHID_R-HSA-9820952	REACTOME_RESPIRATORY_SYNCYTIAL_VIRUS_INFECTION_PATHWAY_PTHID_R-HSA-9820952	3/299	101/8368	0.029703	0.831286	-0.328359	0.705684	0.974299	0.874617	HSPA8/TLR3/TLR6	3
REACTOME_PKR_MEDIATED_SIGNALING_PTHID_R-HSA-9833482	REACTOME_PKR_MEDIATED_SIGNALING_PTHID_R-HSA-9833482	2/299	68/8368	0.0294118	0.823136	-0.281881	0.704763	0.974299	0.874617	HSPA1L/HSPA8	2
REACTOME_REGULATION_OF_APC_C_ACTIVATORS_BETWEEN_G1_S_AND_EARLY_ANAPHASE_PTHID_R-HSA-176408	REACTOME_REGULATION_OF_APC_C_ACTIVATORS_BETWEEN_G1_S_AND_EARLY_ANAPHASE_PTHID_R-HSA-176408	2/299	68/8368	0.0294118	0.823136	-0.281881	0.704763	0.974299	0.874617	PLK1/PSMB6	2
REACTOME_SIGNALING_BY_NOTCH1_PTHID_R-HSA-1980143	REACTOME_SIGNALING_BY_NOTCH1_PTHID_R-HSA-1980143	2/299	68/8368	0.0294118	0.823136	-0.281881	0.704763	0.974299	0.874617	NEURL1B/TBL1X	2
REACTOME_PIP3_ACTIVATES_AKT_SIGNALING_PTHID_R-HSA-1257604	REACTOME_PIP3_ACTIVATES_AKT_SIGNALING_PTHID_R-HSA-1257604	7/299	227/8368	0.030837	0.863024	-0.402745	0.707996	0.975918	0.87607	ERBB2/ERBB3/FGFR2/FOXO6/HGF/PIK3CD/PSMB6	7
REACTOME_SARS_COV_1_INFECTION_PTHID_R-HSA-9678108	REACTOME_SARS_COV_1_INFECTION_PTHID_R-HSA-9678108	4/299	134/8368	0.0298507	0.835422	-0.369684	0.711084	0.977027	0.877065	GANAB/PCBP2/PPIA/ST3GAL2	4
REACTOME_REGULATION_OF_TP53_DEGRADATION_PTHID_R-HSA-6804757	REACTOME_REGULATION_OF_TP53_DEGRADATION_PTHID_R-HSA-6804757	1/299	34/8368	0.0294118	0.823136	-0.198913	0.710498	0.977027	0.877065	RNF34	1
REACTOME_SIGNALING_BY_INTERLEUKINS_PTHID_R-HSA-449147	REACTOME_SIGNALING_BY_INTERLEUKINS_PTHID_R-HSA-449147	10/299	334/8368	0.0299401	0.837923	-0.581889	0.761852	0.978009	0.877947	ANXA1/ANXA2/H3C6/HGF/HSPA8/IL18/NLRX1/PIK3CD/PPIA/PSMB6	10
REACTOME_METABOLISM_OF_AMINO_ACIDS_AND_DERIVATIVES_PTHID_R-HSA-71291	REACTOME_METABOLISM_OF_AMINO_ACIDS_AND_DERIVATIVES_PTHID_R-HSA-71291	8/299	292/8368	0.0273973	0.766757	-0.780931	0.825959	0.978009	0.877947	BCAT2/GSTZ1/HSD17B10/HYKK/NQO1/PHGDH/PSMB6/TST	8
REACTOME_INTRA_GOLGI_AND_RETROGRADE_GOLGI_TO_ER_TRAFFIC_PTHID_R-HSA-6811442	REACTOME_INTRA_GOLGI_AND_RETROGRADE_GOLGI_TO_ER_TRAFFIC_PTHID_R-HSA-6811442	5/299	183/8368	0.0273224	0.764662	-0.619611	0.788779	0.978009	0.877947	COPB2/CYTH3/GOLGA1/KIF18A/VPS45	5
HALLMARK_COMPLEMENT	HALLMARK_COMPLEMENT	4/299	138/8368	0.0289855	0.811206	-0.430465	0.732506	0.978009	0.877947	F5/HSPA5/LGALS3/PLAT	4
HALLMARK_ESTROGEN_RESPONSE_LATE	HALLMARK_ESTROGEN_RESPONSE_LATE	4/299	152/8368	0.0263158	0.73649	-0.631101	0.798108	0.978009	0.877947	ABCA3/CELSR2/SCNN1A/TST	4
REACTOME_METABOLISM_OF_VITAMINS_AND_COFACTORS_PTHID_R-HSA-196854	REACTOME_METABOLISM_OF_VITAMINS_AND_COFACTORS_PTHID_R-HSA-196854	4/299	153/8368	0.0261438	0.731676	-0.64478	0.802255	0.978009	0.877947	HLCS/SLC25A42/SLC46A1/TTR	4
HALLMARK_EPITHELIAL_MESENCHYMAL_TRANSITION	HALLMARK_EPITHELIAL_MESENCHYMAL_TRANSITION	4/299	156/8368	0.025641	0.717606	-0.685337	0.814286	0.978009	0.877947	COL11A1/ECM2/SLIT2/SPARC	4
REACTOME_TRANSMISSION_ACROSS_CHEMICAL_SYNAPSES_PTHID_R-HSA-112315	REACTOME_TRANSMISSION_ACROSS_CHEMICAL_SYNAPSES_PTHID_R-HSA-112315	4/299	158/8368	0.0253165	0.708522	-0.711989	0.82197	0.978009	0.877947	ADCY6/ADCY9/ARL6IP5/HSPA8	4
REACTOME_METABOLISM_OF_WATER_SOLUBLE_VITAMINS_AND_COFACTORS_PTHID_R-HSA-196849	REACTOME_METABOLISM_OF_WATER_SOLUBLE_VITAMINS_AND_COFACTORS_PTHID_R-HSA-196849	3/299	103/8368	0.0291262	0.815144	-0.363363	0.718197	0.978009	0.877947	HLCS/SLC25A42/SLC46A1	3
REACTOME_SIGNALING_BY_NTRK1_TRKA__PTHID_R-HSA-187037	REACTOME_SIGNALING_BY_NTRK1_TRKA__PTHID_R-HSA-187037	3/299	105/8368	0.0285714	0.799618	-0.397737	0.730295	0.978009	0.877947	ID1/ID3/MAP2K5	3
REACTOME_MUSCLE_CONTRACTION_PTHID_R-HSA-397014	REACTOME_MUSCLE_CONTRACTION_PTHID_R-HSA-397014	3/299	110/8368	0.0272727	0.763272	-0.481083	0.758758	0.978009	0.877947	ANXA1/ANXA2/NEB	3
REACTOME_HOST_INTERACTIONS_OF_HIV_FACTORS_PTHID_R-HSA-162909	REACTOME_HOST_INTERACTIONS_OF_HIV_FACTORS_PTHID_R-HSA-162909	3/299	111/8368	0.027027	0.756395	-0.497332	0.764151	0.978009	0.877947	BOLA/PPIA/PSMB6	3
REACTOME_INTERLEUKIN_1_FAMILY_SIGNALING_PTHID_R-HSA-446652	REACTOME_INTERLEUKIN_1_FAMILY_SIGNALING_PTHID_R-HSA-446652	3/299	118/8368	0.0254237	0.711524	-0.607483	0.799212	0.978009	0.877947	IL18/NLRX1/PSMB6	3
REACTOME_SIGNALING_BY_NTRKS_PTHID_R-HSA-166520	REACTOME_SIGNALING_BY_NTRKS_PTHID_R-HSA-166520	3/299	118/8368	0.0254237	0.711524	-0.607483	0.799212	0.978009	0.877947	ID1/ID3/MAP2K5	3
REACTOME_POST_TRANSLATIONAL_PROTEIN_PHOSPHORYLATION_PTHID_R-HSA-8957275	REACTOME_POST_TRANSLATIONAL_PROTEIN_PHOSPHORYLATION_PTHID_R-HSA-8957275	2/299	70/8368	0.0285714	0.799618	-0.324065	0.719811	0.978009	0.877947	F5/MGAT4A	2
REACTOME_GLUCOSE_METABOLISM_PTHID_R-HSA-70326	REACTOME_GLUCOSE_METABOLISM_PTHID_R-HSA-70326	2/299	71/8368	0.028169	0.788356	-0.344736	0.727091	0.978009	0.877947	ALDOC/PGK1	2
REACTOME_INTEGRATION_OF_ENERGY_METABOLISM_PTHID_R-HSA-163685	REACTOME_INTEGRATION_OF_ENERGY_METABOLISM_PTHID_R-HSA-163685	2/299	73/8368	0.0273973	0.766757	-0.385277	0.741172	0.978009	0.877947	ADCY6/ADCY9	2
REACTOME_SIGNALING_BY_MET_PTHID_R-HSA-6806834	REACTOME_SIGNALING_BY_MET_PTHID_R-HSA-6806834	2/299	73/8368	0.0273973	0.766757	-0.385277	0.741172	0.978009	0.877947	COL11A1/HGF	2
REACTOME_APC_C_MEDIATED_DEGRADATION_OF_CELL_CYCLE_PROTEINS_PTHID_R-HSA-174143	REACTOME_APC_C_MEDIATED_DEGRADATION_OF_CELL_CYCLE_PROTEINS_PTHID_R-HSA-174143	2/299	75/8368	0.0266667	0.74631	-0.424804	0.754628	0.978009	0.877947	PLK1/PSMB6	2
REACTOME_PCP_CE_PATHWAY_PTHID_R-HSA-4086400	REACTOME_PCP_CE_PATHWAY_PTHID_R-HSA-4086400	2/299	75/8368	0.0266667	0.74631	-0.424804	0.754628	0.978009	0.877947	PARD6A/PSMB6	2
REACTOME_REGULATION_OF_MITOTIC_CELL_CYCLE_PTHID_R-HSA-453276	REACTOME_REGULATION_OF_MITOTIC_CELL_CYCLE_PTHID_R-HSA-453276	2/299	75/8368	0.0266667	0.74631	-0.424804	0.754628	0.978009	0.877947	PLK1/PSMB6	2
REACTOME_REGULATION_OF_MRNA_STABILITY_BY_PROTEINS_THAT_BIND_AU_RICH_ELEMENTS_PTHID_R-HSA-450531	REACTOME_REGULATION_OF_MRNA_STABILITY_BY_PROTEINS_THAT_BIND_AU_RICH_ELEMENTS_PTHID_R-HSA-450531	2/299	75/8368	0.0266667	0.74631	-0.424804	0.754628	0.978009	0.877947	HSPA8/PSMB6	2
REACTOME_REGULATION_OF_INSULIN_LIKE_GROWTH_FACTOR_IGF_TRANSPORT_AND_UPTAKE_BY_INSULIN_LIKE_GROWTH_FACTOR_BINDING_PROTEINS_IGFBPS__PTHID_R-HSA-381426	REACTOME_REGULATION_OF_INSULIN_LIKE_GROWTH_FACTOR_IGF_TRANSPORT_AND_UPTAKE_BY_INSULIN_LIKE_GROWTH_FACTOR_BINDING_PROTEINS_IGFBPS__PTHID_R-HSA-381426	2/299	77/8368	0.025974	0.726925	-0.463377	0.767479	0.978009	0.877947	F5/MGAT4A	2
REACTOME_RSV_HOST_INTERACTIONS_PTHID_R-HSA-9833110	REACTOME_RSV_HOST_INTERACTIONS_PTHID_R-HSA-9833110	2/299	78/8368	0.025641	0.717606	-0.482321	0.773682	0.978009	0.877947	TLR3/TLR6	2
REACTOME_RAC2_GTPASE_CYCLE_PTHID_R-HSA-9013404	REACTOME_RAC2_GTPASE_CYCLE_PTHID_R-HSA-9013404	2/299	79/8368	0.0253165	0.708522	-0.501047	0.779741	0.978009	0.877947	ARHGAP1/TFRC	2
REACTOME_UCH_PROTEINASES_PTHID_R-HSA-5689603	REACTOME_UCH_PROTEINASES_PTHID_R-HSA-5689603	2/299	81/8368	0.0246914	0.691028	-0.537866	0.791435	0.978009	0.877947	H2AC15/PSMB6	2
REACTOME_P75_NTR_RECEPTOR_MEDIATED_SIGNALLING_PTHID_R-HSA-193704	REACTOME_P75_NTR_RECEPTOR_MEDIATED_SIGNALLING_PTHID_R-HSA-193704	2/299	82/8368	0.0243902	0.682601	-0.55597	0.797075	0.978009	0.877947	ARHGEF6/FGD3	2
REACTOME_NUCLEAR_EVENTS_MEDIATED_BY_NFE2L2_PTHID_R-HSA-9759194	REACTOME_NUCLEAR_EVENTS_MEDIATED_BY_NFE2L2_PTHID_R-HSA-9759194	2/299	83/8368	0.0240964	0.674376	-0.573878	0.80258	0.978009	0.877947	NQO1/PSMB6	2
REACTOME_RAB_GEFS_EXCHANGE_GTP_FOR_GDP_ON_RABS_PTHID_R-HSA-8876198	REACTOME_RAB_GEFS_EXCHANGE_GTP_FOR_GDP_ON_RABS_PTHID_R-HSA-8876198	2/299	83/8368	0.0240964	0.674376	-0.573878	0.80258	0.978009	0.877947	ANKRD27/SBF2	2
REACTOME_REGULATION_OF_PD_L1_CD274_POST_TRANSLATIONAL_MODIFICATION_PTHID_R-HSA-9909615	REACTOME_REGULATION_OF_PD_L1_CD274_POST_TRANSLATIONAL_MODIFICATION_PTHID_R-HSA-9909615	2/299	83/8368	0.0240964	0.674376	-0.573878	0.80258	0.978009	0.877947	OS9/PSMB6	2
REACTOME_METABOLISM_OF_NUCLEOTIDES_PTHID_R-HSA-15869	REACTOME_METABOLISM_OF_NUCLEOTIDES_PTHID_R-HSA-15869	2/299	86/8368	0.0232558	0.650852	-0.626473	0.818307	0.978009	0.877947	NUDT13/NUDT18	2
REACTOME_COPI_DEPENDENT_GOLGI_TO_ER_RETROGRADE_TRAFFIC_PTHID_R-HSA-6811434	REACTOME_COPI_DEPENDENT_GOLGI_TO_ER_RETROGRADE_TRAFFIC_PTHID_R-HSA-6811434	2/299	87/8368	0.0229885	0.643371	-0.643644	0.823296	0.978009	0.877947	COPB2/KIF18A	2
REACTOME_MITOCHONDRIAL_PROTEIN_DEGRADATION_PTHID_R-HSA-9837999	REACTOME_MITOCHONDRIAL_PROTEIN_DEGRADATION_PTHID_R-HSA-9837999	2/299	88/8368	0.0227273	0.63606	-0.660643	0.828162	0.978009	0.877947	BDH1/HSD17B10	2
REACTOME_GASTRULATION_PTHID_R-HSA-9758941	REACTOME_GASTRULATION_PTHID_R-HSA-9758941	2/299	89/8368	0.0224719	0.628913	-0.677474	0.832907	0.978009	0.877947	PSMB6/TFAP2B	2
REACTOME_VEGFA_VEGFR2_PATHWAY_PTHID_R-HSA-4420097	REACTOME_VEGFA_VEGFR2_PATHWAY_PTHID_R-HSA-4420097	2/299	89/8368	0.0224719	0.628913	-0.677474	0.832907	0.978009	0.877947	NCK2/PAK3	2
REACTOME_IRS_MEDIATED_SIGNALLING_PTHID_R-HSA-112399	REACTOME_IRS_MEDIATED_SIGNALLING_PTHID_R-HSA-112399	1/299	35/8368	0.0285714	0.799618	-0.228667	0.720884	0.978009	0.877947	FGFR2	1
REACTOME_REGULATION_OF_TP53_EXPRESSION_AND_DEGRADATION_PTHID_R-HSA-6806003	REACTOME_REGULATION_OF_TP53_EXPRESSION_AND_DEGRADATION_PTHID_R-HSA-6806003	1/299	35/8368	0.0285714	0.799618	-0.228667	0.720884	0.978009	0.877947	RNF34	1
REACTOME_RESOLUTION_OF_D_LOOP_STRUCTURES_THROUGH_HOLLIDAY_JUNCTION_INTERMEDIATES_PTHID_R-HSA-5693568	REACTOME_RESOLUTION_OF_D_LOOP_STRUCTURES_THROUGH_HOLLIDAY_JUNCTION_INTERMEDIATES_PTHID_R-HSA-5693568	1/299	35/8368	0.0285714	0.799618	-0.228667	0.720884	0.978009	0.877947	SLX4	1
REACTOME_RHOBTB_GTPASE_CYCLE_PTHID_R-HSA-9706574	REACTOME_RHOBTB_GTPASE_CYCLE_PTHID_R-HSA-9706574	1/299	35/8368	0.0285714	0.799618	-0.228667	0.720884	0.978009	0.877947	RHOBTB1	1
REACTOME_INTERLEUKIN_3_INTERLEUKIN_5_AND_GM_CSF_SIGNALING_PTHID_R-HSA-512988	REACTOME_INTERLEUKIN_3_INTERLEUKIN_5_AND_GM_CSF_SIGNALING_PTHID_R-HSA-512988	1/299	36/8368	0.0277778	0.777406	-0.257632	0.7309	0.978009	0.877947	PIK3CD	1
REACTOME_RESOLUTION_OF_D_LOOP_STRUCTURES_PTHID_R-HSA-5693537	REACTOME_RESOLUTION_OF_D_LOOP_STRUCTURES_PTHID_R-HSA-5693537	1/299	36/8368	0.0277778	0.777406	-0.257632	0.7309	0.978009	0.877947	SLX4	1
REACTOME_SMAD2_SMAD3_SMAD4_HETEROTRIMER_REGULATES_TRANSCRIPTION_PTHID_R-HSA-2173796	REACTOME_SMAD2_SMAD3_SMAD4_HETEROTRIMER_REGULATES_TRANSCRIPTION_PTHID_R-HSA-2173796	1/299	36/8368	0.0277778	0.777406	-0.257632	0.7309	0.978009	0.877947	TGIF2	1
REACTOME_DEACTIVATION_OF_THE_BETA_CATENIN_TRANSACTIVATING_COMPLEX_PTHID_R-HSA-3769402	REACTOME_DEACTIVATION_OF_THE_BETA_CATENIN_TRANSACTIVATING_COMPLEX_PTHID_R-HSA-3769402	1/299	37/8368	0.027027	0.756395	-0.285857	0.740556	0.978009	0.877947	BCL9L	1
REACTOME_IRS_RELATED_EVENTS_TRIGGERED_BY_IGF1R_PTHID_R-HSA-2428928	REACTOME_IRS_RELATED_EVENTS_TRIGGERED_BY_IGF1R_PTHID_R-HSA-2428928	1/299	37/8368	0.027027	0.756395	-0.285857	0.740556	0.978009	0.877947	FGFR2	1
REACTOME_TP53_REGULATES_TRANSCRIPTION_OF_CELL_DEATH_GENES_PTHID_R-HSA-5633008	REACTOME_TP53_REGULATES_TRANSCRIPTION_OF_CELL_DEATH_GENES_PTHID_R-HSA-5633008	1/299	37/8368	0.027027	0.756395	-0.285857	0.740556	0.978009	0.877947	TP53INP1	1
REACTOME_DNA_DAMAGE_RECOGNITION_IN_GG_NER_PTHID_R-HSA-5696394	REACTOME_DNA_DAMAGE_RECOGNITION_IN_GG_NER_PTHID_R-HSA-5696394	1/299	38/8368	0.0263158	0.73649	-0.313384	0.749868	0.978009	0.877947	COPS7B	1
REACTOME_IGF1R_SIGNALING_CASCADE_PTHID_R-HSA-2428924	REACTOME_IGF1R_SIGNALING_CASCADE_PTHID_R-HSA-2428924	1/299	38/8368	0.0263158	0.73649	-0.313384	0.749868	0.978009	0.877947	FGFR2	1
REACTOME_REGULATION_OF_ACTIVATED_PAK_2P34_BY_PROTEASOME_MEDIATED_DEGRADATION_PTHID_R-HSA-211733	REACTOME_REGULATION_OF_ACTIVATED_PAK_2P34_BY_PROTEASOME_MEDIATED_DEGRADATION_PTHID_R-HSA-211733	1/299	38/8368	0.0263158	0.73649	-0.313384	0.749868	0.978009	0.877947	PSMB6	1
REACTOME_RESOLUTION_OF_ABASIC_SITES_AP_SITES__PTHID_R-HSA-73933	REACTOME_RESOLUTION_OF_ABASIC_SITES_AP_SITES__PTHID_R-HSA-73933	1/299	38/8368	0.0263158	0.73649	-0.313384	0.749868	0.978009	0.877947	NEIL2	1
REACTOME_RHOF_GTPASE_CYCLE_PTHID_R-HSA-9035034	REACTOME_RHOF_GTPASE_CYCLE_PTHID_R-HSA-9035034	1/299	38/8368	0.0263158	0.73649	-0.313384	0.749868	0.978009	0.877947	ARHGAP1	1
REACTOME_SIGNALING_BY_SCF_KIT_PTHID_R-HSA-1433557	REACTOME_SIGNALING_BY_SCF_KIT_PTHID_R-HSA-1433557	1/299	38/8368	0.0263158	0.73649	-0.313384	0.749868	0.978009	0.877947	GRB7	1
REACTOME_SIGNALING_BY_TYPE_1_INSULIN_LIKE_GROWTH_FACTOR_1_RECEPTOR_IGF1R__PTHID_R-HSA-2404192	REACTOME_SIGNALING_BY_TYPE_1_INSULIN_LIKE_GROWTH_FACTOR_1_RECEPTOR_IGF1R__PTHID_R-HSA-2404192	1/299	39/8368	0.025641	0.717606	-0.340253	0.758846	0.978009	0.877947	FGFR2	1
REACTOME_VPU_MEDIATED_DEGRADATION_OF_CD4_PTHID_R-HSA-180534	REACTOME_VPU_MEDIATED_DEGRADATION_OF_CD4_PTHID_R-HSA-180534	1/299	39/8368	0.025641	0.717606	-0.340253	0.758846	0.978009	0.877947	PSMB6	1
REACTOME_AUTODEGRADATION_OF_THE_E3_UBIQUITIN_LIGASE_COP1_PTHID_R-HSA-349425	REACTOME_AUTODEGRADATION_OF_THE_E3_UBIQUITIN_LIGASE_COP1_PTHID_R-HSA-349425	1/299	40/8368	0.025	0.699666	-0.366501	0.767503	0.978009	0.877947	PSMB6	1
REACTOME_COLLAGEN_DEGRADATION_PTHID_R-HSA-1442490	REACTOME_COLLAGEN_DEGRADATION_PTHID_R-HSA-1442490	1/299	40/8368	0.025	0.699666	-0.366501	0.767503	0.978009	0.877947	COL11A1	1
REACTOME_INSULIN_RECEPTOR_SIGNALLING_CASCADE_PTHID_R-HSA-74751	REACTOME_INSULIN_RECEPTOR_SIGNALLING_CASCADE_PTHID_R-HSA-74751	1/299	40/8368	0.025	0.699666	-0.366501	0.767503	0.978009	0.877947	FGFR2	1
REACTOME_UBIQUITIN_DEPENDENT_DEGRADATION_OF_CYCLIN_D_PTHID_R-HSA-75815	REACTOME_UBIQUITIN_DEPENDENT_DEGRADATION_OF_CYCLIN_D_PTHID_R-HSA-75815	1/299	40/8368	0.025	0.699666	-0.366501	0.767503	0.978009	0.877947	PSMB6	1
REACTOME_MTOR_SIGNALLING_PTHID_R-HSA-165159	REACTOME_MTOR_SIGNALLING_PTHID_R-HSA-165159	1/299	41/8368	0.0243902	0.682601	-0.392161	0.775851	0.978009	0.877947	STRADB	1
REACTOME_NEGATIVE_REGULATION_OF_MAPK_PATHWAY_PTHID_R-HSA-5675221	REACTOME_NEGATIVE_REGULATION_OF_MAPK_PATHWAY_PTHID_R-HSA-5675221	1/299	41/8368	0.0243902	0.682601	-0.392161	0.775851	0.978009	0.877947	PAQR3	1
REACTOME_REGULATION_OF_APOPTOSIS_PTHID_R-HSA-169911	REACTOME_REGULATION_OF_APOPTOSIS_PTHID_R-HSA-169911	1/299	41/8368	0.0243902	0.682601	-0.392161	0.775851	0.978009	0.877947	PSMB6	1
REACTOME_TAK1_DEPENDENT_IKK_AND_NF_KAPPA_B_ACTIVATION_PTHID_R-HSA-445989	REACTOME_TAK1_DEPENDENT_IKK_AND_NF_KAPPA_B_ACTIVATION_PTHID_R-HSA-445989	1/299	41/8368	0.0243902	0.682601	-0.392161	0.775851	0.978009	0.877947	NLRX1	1
REACTOME_VIF_MEDIATED_DEGRADATION_OF_APOBEC3G_PTHID_R-HSA-180585	REACTOME_VIF_MEDIATED_DEGRADATION_OF_APOBEC3G_PTHID_R-HSA-180585	1/299	41/8368	0.0243902	0.682601	-0.392161	0.775851	0.978009	0.877947	PSMB6	1
REACTOME_FORMATION_OF_HIV_1_ELONGATION_COMPLEX_CONTAINING_HIV_1_TAT_PTHID_R-HSA-167200	REACTOME_FORMATION_OF_HIV_1_ELONGATION_COMPLEX_CONTAINING_HIV_1_TAT_PTHID_R-HSA-167200	1/299	42/8368	0.0238095	0.666348	-0.417264	0.783899	0.978009	0.877947	GTF2F1	1
REACTOME_HIV_TRANSCRIPTION_ELONGATION_PTHID_R-HSA-167169	REACTOME_HIV_TRANSCRIPTION_ELONGATION_PTHID_R-HSA-167169	1/299	42/8368	0.0238095	0.666348	-0.417264	0.783899	0.978009	0.877947	GTF2F1	1
REACTOME_SOMITOGENESIS_PTHID_R-HSA-9824272	REACTOME_SOMITOGENESIS_PTHID_R-HSA-9824272	1/299	42/8368	0.0238095	0.666348	-0.417264	0.783899	0.978009	0.877947	PSMB6	1
REACTOME_TAT_MEDIATED_ELONGATION_OF_THE_HIV_1_TRANSCRIPT_PTHID_R-HSA-167246	REACTOME_TAT_MEDIATED_ELONGATION_OF_THE_HIV_1_TRANSCRIPT_PTHID_R-HSA-167246	1/299	42/8368	0.0238095	0.666348	-0.417264	0.783899	0.978009	0.877947	GTF2F1	1
REACTOME_VIRAL_MESSENGER_RNA_SYNTHESIS_PTHID_R-HSA-168325	REACTOME_VIRAL_MESSENGER_RNA_SYNTHESIS_PTHID_R-HSA-168325	1/299	42/8368	0.0238095	0.666348	-0.417264	0.783899	0.978009	0.877947	GTF2F1	1
REACTOME_DEGRADATION_OF_AXIN_PTHID_R-HSA-4641257	REACTOME_DEGRADATION_OF_AXIN_PTHID_R-HSA-4641257	1/299	43/8368	0.0232558	0.650852	-0.441838	0.79166	0.978009	0.877947	PSMB6	1
REACTOME_FBXL7_DOWN_REGULATES_AURKA_DURING_MITOTIC_ENTRY_AND_IN_EARLY_MITOSIS_PTHID_R-HSA-8854050	REACTOME_FBXL7_DOWN_REGULATES_AURKA_DURING_MITOTIC_ENTRY_AND_IN_EARLY_MITOSIS_PTHID_R-HSA-8854050	1/299	43/8368	0.0232558	0.650852	-0.441838	0.79166	0.978009	0.877947	PSMB6	1
REACTOME_GSK3B_AND_BTRC_CUL1_MEDIATED_DEGRADATION_OF_NFE2L2_PTHID_R-HSA-9762114	REACTOME_GSK3B_AND_BTRC_CUL1_MEDIATED_DEGRADATION_OF_NFE2L2_PTHID_R-HSA-9762114	1/299	43/8368	0.0232558	0.650852	-0.441838	0.79166	0.978009	0.877947	PSMB6	1
REACTOME_NCAM_SIGNALING_FOR_NEURITE_OUT_GROWTH_PTHID_R-HSA-375165	REACTOME_NCAM_SIGNALING_FOR_NEURITE_OUT_GROWTH_PTHID_R-HSA-375165	1/299	43/8368	0.0232558	0.650852	-0.441838	0.79166	0.978009	0.877947	SPTBN4	1
REACTOME_SCF_BETA_TRCP_MEDIATED_DEGRADATION_OF_EMI1_PTHID_R-HSA-174113	REACTOME_SCF_BETA_TRCP_MEDIATED_DEGRADATION_OF_EMI1_PTHID_R-HSA-174113	1/299	43/8368	0.0232558	0.650852	-0.441838	0.79166	0.978009	0.877947	PSMB6	1
REACTOME_SUMOYLATION_OF_TRANSCRIPTION_COFACTORS_PTHID_R-HSA-3899300	REACTOME_SUMOYLATION_OF_TRANSCRIPTION_COFACTORS_PTHID_R-HSA-3899300	1/299	43/8368	0.0232558	0.650852	-0.441838	0.79166	0.978009	0.877947	NCOA1	1
REACTOME_CYCLIN_D_ASSOCIATED_EVENTS_IN_G1_PTHID_R-HSA-69231	REACTOME_CYCLIN_D_ASSOCIATED_EVENTS_IN_G1_PTHID_R-HSA-69231	1/299	44/8368	0.0227273	0.63606	-0.465909	0.799142	0.978009	0.877947	CDKN2C	1
REACTOME_DEGRADATION_OF_DVL_PTHID_R-HSA-4641258	REACTOME_DEGRADATION_OF_DVL_PTHID_R-HSA-4641258	1/299	44/8368	0.0227273	0.63606	-0.465909	0.799142	0.978009	0.877947	PSMB6	1
REACTOME_FORMATION_OF_HIV_ELONGATION_COMPLEX_IN_THE_ABSENCE_OF_HIV_TAT_PTHID_R-HSA-167152	REACTOME_FORMATION_OF_HIV_ELONGATION_COMPLEX_IN_THE_ABSENCE_OF_HIV_TAT_PTHID_R-HSA-167152	1/299	44/8368	0.0227273	0.63606	-0.465909	0.799142	0.978009	0.877947	GTF2F1	1
REACTOME_G1_PHASE_PTHID_R-HSA-69236	REACTOME_G1_PHASE_PTHID_R-HSA-69236	1/299	44/8368	0.0227273	0.63606	-0.465909	0.799142	0.978009	0.877947	CDKN2C	1
REACTOME_REGULATION_OF_RUNX3_EXPRESSION_AND_ACTIVITY_PTHID_R-HSA-8941858	REACTOME_REGULATION_OF_RUNX3_EXPRESSION_AND_ACTIVITY_PTHID_R-HSA-8941858	1/299	44/8368	0.0227273	0.63606	-0.465909	0.799142	0.978009	0.877947	PSMB6	1
REACTOME_STABILIZATION_OF_P53_PTHID_R-HSA-69541	REACTOME_STABILIZATION_OF_P53_PTHID_R-HSA-69541	1/299	44/8368	0.0227273	0.63606	-0.465909	0.799142	0.978009	0.877947	PSMB6	1
REACTOME_SUMOYLATION_OF_DNA_REPLICATION_PROTEINS_PTHID_R-HSA-4615885	REACTOME_SUMOYLATION_OF_DNA_REPLICATION_PROTEINS_PTHID_R-HSA-4615885	1/299	44/8368	0.0227273	0.63606	-0.465909	0.799142	0.978009	0.877947	INCENP	1
REACTOME_GSK3B_MEDIATED_PROTEASOMAL_DEGRADATION_OF_PD_L1_CD274__PTHID_R-HSA-9929356	REACTOME_GSK3B_MEDIATED_PROTEASOMAL_DEGRADATION_OF_PD_L1_CD274__PTHID_R-HSA-9929356	1/299	45/8368	0.0222222	0.621925	-0.489503	0.806357	0.978009	0.877947	PSMB6	1
REACTOME_NEGATIVE_REGULATION_OF_NOTCH4_SIGNALING_PTHID_R-HSA-9604323	REACTOME_NEGATIVE_REGULATION_OF_NOTCH4_SIGNALING_PTHID_R-HSA-9604323	1/299	45/8368	0.0222222	0.621925	-0.489503	0.806357	0.978009	0.877947	PSMB6	1
REACTOME_ASSEMBLY_OF_COLLAGEN_FIBRILS_AND_OTHER_MULTIMERIC_STRUCTURES_PTHID_R-HSA-2022090	REACTOME_ASSEMBLY_OF_COLLAGEN_FIBRILS_AND_OTHER_MULTIMERIC_STRUCTURES_PTHID_R-HSA-2022090	1/299	46/8368	0.0217391	0.608405	-0.512641	0.813314	0.978009	0.877947	COL11A1	1
REACTOME_DEGRADATION_OF_GLI2_BY_THE_PROTEASOME_PTHID_R-HSA-5610783	REACTOME_DEGRADATION_OF_GLI2_BY_THE_PROTEASOME_PTHID_R-HSA-5610783	1/299	46/8368	0.0217391	0.608405	-0.512641	0.813314	0.978009	0.877947	PSMB6	1
REACTOME_HIV_TRANSCRIPTION_INITIATION_PTHID_R-HSA-167161	REACTOME_HIV_TRANSCRIPTION_INITIATION_PTHID_R-HSA-167161	1/299	46/8368	0.0217391	0.608405	-0.512641	0.813314	0.978009	0.877947	GTF2F1	1
REACTOME_NOTCH1_INTRACELLULAR_DOMAIN_REGULATES_TRANSCRIPTION_PTHID_R-HSA-2122947	REACTOME_NOTCH1_INTRACELLULAR_DOMAIN_REGULATES_TRANSCRIPTION_PTHID_R-HSA-2122947	1/299	46/8368	0.0217391	0.608405	-0.512641	0.813314	0.978009	0.877947	TBL1X	1
REACTOME_RNA_POLYMERASE_II_HIV_PROMOTER_ESCAPE_PTHID_R-HSA-167162	REACTOME_RNA_POLYMERASE_II_HIV_PROMOTER_ESCAPE_PTHID_R-HSA-167162	1/299	46/8368	0.0217391	0.608405	-0.512641	0.813314	0.978009	0.877947	GTF2F1	1
REACTOME_RNA_POLYMERASE_II_PROMOTER_ESCAPE_PTHID_R-HSA-73776	REACTOME_RNA_POLYMERASE_II_PROMOTER_ESCAPE_PTHID_R-HSA-73776	1/299	46/8368	0.0217391	0.608405	-0.512641	0.813314	0.978009	0.877947	GTF2F1	1
REACTOME_RNA_POLYMERASE_II_TRANSCRIPTION_INITIATION_AND_PROMOTER_CLEARANCE_PTHID_R-HSA-76042	REACTOME_RNA_POLYMERASE_II_TRANSCRIPTION_INITIATION_AND_PROMOTER_CLEARANCE_PTHID_R-HSA-76042	1/299	46/8368	0.0217391	0.608405	-0.512641	0.813314	0.978009	0.877947	GTF2F1	1
REACTOME_RNA_POLYMERASE_II_TRANSCRIPTION_INITIATION_PTHID_R-HSA-75953	REACTOME_RNA_POLYMERASE_II_TRANSCRIPTION_INITIATION_PTHID_R-HSA-75953	1/299	46/8368	0.0217391	0.608405	-0.512641	0.813314	0.978009	0.877947	GTF2F1	1
REACTOME_RNA_POLYMERASE_II_TRANSCRIPTION_PRE_INITIATION_AND_PROMOTER_OPENING_PTHID_R-HSA-73779	REACTOME_RNA_POLYMERASE_II_TRANSCRIPTION_PRE_INITIATION_AND_PROMOTER_OPENING_PTHID_R-HSA-73779	1/299	46/8368	0.0217391	0.608405	-0.512641	0.813314	0.978009	0.877947	GTF2F1	1
REACTOME_GLI3_IS_PROCESSED_TO_GLI3R_BY_THE_PROTEASOME_PTHID_R-HSA-5610785	REACTOME_GLI3_IS_PROCESSED_TO_GLI3R_BY_THE_PROTEASOME_PTHID_R-HSA-5610785	1/299	47/8368	0.0212766	0.59546	-0.535344	0.820021	0.978009	0.877947	PSMB6	1
REACTOME_NIK_NONCANONICAL_NF_KB_SIGNALING_PTHID_R-HSA-5676590	REACTOME_NIK_NONCANONICAL_NF_KB_SIGNALING_PTHID_R-HSA-5676590	1/299	47/8368	0.0212766	0.59546	-0.535344	0.820021	0.978009	0.877947	PSMB6	1
REACTOME_RETROGRADE_TRANSPORT_AT_THE_TRANS_GOLGI_NETWORK_PTHID_R-HSA-6811440	REACTOME_RETROGRADE_TRANSPORT_AT_THE_TRANS_GOLGI_NETWORK_PTHID_R-HSA-6811440	1/299	47/8368	0.0212766	0.59546	-0.535344	0.820021	0.978009	0.877947	GOLGA1	1
REACTOME_SPOP_MEDIATED_PROTEASOMAL_DEGRADATION_OF_PD_L1_CD274__PTHID_R-HSA-9929491	REACTOME_SPOP_MEDIATED_PROTEASOMAL_DEGRADATION_OF_PD_L1_CD274__PTHID_R-HSA-9929491	1/299	47/8368	0.0212766	0.59546	-0.535344	0.820021	0.978009	0.877947	PSMB6	1
REACTOME_KINESINS_PTHID_R-HSA-983189	REACTOME_KINESINS_PTHID_R-HSA-983189	1/299	48/8368	0.0208333	0.583055	-0.557633	0.826488	0.978009	0.877947	KIF18A	1
REACTOME_NUCLEOTIDE_BINDING_DOMAIN_LEUCINE_RICH_REPEAT_CONTAINING_RECEPTOR_NLR_SIGNALING_PATHWAYS_PTHID_R-HSA-168643	REACTOME_NUCLEOTIDE_BINDING_DOMAIN_LEUCINE_RICH_REPEAT_CONTAINING_RECEPTOR_NLR_SIGNALING_PATHWAYS_PTHID_R-HSA-168643	1/299	48/8368	0.0208333	0.583055	-0.557633	0.826488	0.978009	0.877947	P2RX7	1
REACTOME_TP53_REGULATES_TRANSCRIPTION_OF_CELL_CYCLE_GENES_PTHID_R-HSA-6791312	REACTOME_TP53_REGULATES_TRANSCRIPTION_OF_CELL_CYCLE_GENES_PTHID_R-HSA-6791312	1/299	48/8368	0.0208333	0.583055	-0.557633	0.826488	0.978009	0.877947	CNOT1	1
REACTOME_TRANSCRIPTIONAL_REGULATION_BY_MECP2_PTHID_R-HSA-8986944	REACTOME_TRANSCRIPTIONAL_REGULATION_BY_MECP2_PTHID_R-HSA-8986944	1/299	48/8368	0.0208333	0.583055	-0.557633	0.826488	0.978009	0.877947	TBL1X	1
REACTOME_DECTIN_1_MEDIATED_NONCANONICAL_NF_KB_SIGNALING_PTHID_R-HSA-5607761	REACTOME_DECTIN_1_MEDIATED_NONCANONICAL_NF_KB_SIGNALING_PTHID_R-HSA-5607761	1/299	49/8368	0.0204082	0.571156	-0.579526	0.832724	0.978009	0.877947	PSMB6	1
REACTOME_DEGRADATION_OF_CRY_AND_PER_PROTEINS_PTHID_R-HSA-9932298	REACTOME_DEGRADATION_OF_CRY_AND_PER_PROTEINS_PTHID_R-HSA-9932298	1/299	49/8368	0.0204082	0.571156	-0.579526	0.832724	0.978009	0.877947	PSMB6	1
REACTOME_EXTENSION_OF_TELOMERES_PTHID_R-HSA-180786	REACTOME_EXTENSION_OF_TELOMERES_PTHID_R-HSA-180786	1/299	49/8368	0.0204082	0.571156	-0.579526	0.832724	0.978009	0.877947	PIF1	1
REACTOME_MRNA_SPLICING_MINOR_PATHWAY_PTHID_R-HSA-72165	REACTOME_MRNA_SPLICING_MINOR_PATHWAY_PTHID_R-HSA-72165	1/299	49/8368	0.0204082	0.571156	-0.579526	0.832724	0.978009	0.877947	GTF2F1	1
REACTOME_NUCLEAR_ENVELOPE_BREAKDOWN_PTHID_R-HSA-2980766	REACTOME_NUCLEAR_ENVELOPE_BREAKDOWN_PTHID_R-HSA-2980766	1/299	49/8368	0.0204082	0.571156	-0.579526	0.832724	0.978009	0.877947	PLK1	1
REACTOME_RHOD_GTPASE_CYCLE_PTHID_R-HSA-9013405	REACTOME_RHOD_GTPASE_CYCLE_PTHID_R-HSA-9013405	1/299	49/8368	0.0204082	0.571156	-0.579526	0.832724	0.978009	0.877947	ARHGAP1	1
REACTOME_SCF_SKP2_MEDIATED_DEGRADATION_OF_P27_P21_PTHID_R-HSA-187577	REACTOME_SCF_SKP2_MEDIATED_DEGRADATION_OF_P27_P21_PTHID_R-HSA-187577	1/299	49/8368	0.0204082	0.571156	-0.579526	0.832724	0.978009	0.877947	PSMB6	1
REACTOME_AXON_GUIDANCE_PTHID_R-HSA-422475	REACTOME_AXON_GUIDANCE_PTHID_R-HSA-422475	12/299	430/8368	0.027907	0.781022	-0.897408	0.849795	0.978439	0.878333	EFNA4/EPHA7/ERBB2/GRB7/HSPA8/NCK2/NRP2/PAK3/PIK3CD/PSMB6/SLIT2/SPTBN4	12
REACTOME_DEUBIQUITINATION_PTHID_R-HSA-5688426	REACTOME_DEUBIQUITINATION_PTHID_R-HSA-5688426	6/299	237/8368	0.0253165	0.708522	-0.876231	0.856522	0.978439	0.878333	H2AC15/H2BC14/H2BC18/H2BC6/H2BC7/PSMB6	6
REACTOME_LATE_PHASE_OF_HIV_LIFE_CYCLE_PTHID_R-HSA-162599	REACTOME_LATE_PHASE_OF_HIV_LIFE_CYCLE_PTHID_R-HSA-162599	3/299	132/8368	0.0227273	0.63606	-0.811278	0.856345	0.978439	0.878333	GTF2F1/MVB12B/PPIA	3
REACTOME_MITF_M_REGULATED_MELANOCYTE_DEVELOPMENT_PTHID_R-HSA-9730414	REACTOME_MITF_M_REGULATED_MELANOCYTE_DEVELOPMENT_PTHID_R-HSA-9730414	3/299	133/8368	0.0225564	0.631277	-0.825096	0.859826	0.978439	0.878333	EDN1/ID1/PLK1	3
HALLMARK_ANDROGEN_RESPONSE	HALLMARK_ANDROGEN_RESPONSE	2/299	90/8368	0.0222222	0.621925	-0.69414	0.837534	0.978439	0.878333	H1-0/KRT8	2
REACTOME_DEGRADATION_OF_THE_EXTRACELLULAR_MATRIX_PTHID_R-HSA-1474228	REACTOME_DEGRADATION_OF_THE_EXTRACELLULAR_MATRIX_PTHID_R-HSA-1474228	2/299	90/8368	0.0222222	0.621925	-0.69414	0.837534	0.978439	0.878333	ACAN/COL11A1	2
REACTOME_COPI_MEDIATED_ANTEROGRADE_TRANSPORT_PTHID_R-HSA-6807878	REACTOME_COPI_MEDIATED_ANTEROGRADE_TRANSPORT_PTHID_R-HSA-6807878	2/299	91/8368	0.021978	0.615091	-0.710646	0.842045	0.978439	0.878333	COPB2/SPTBN4	2
REACTOME_SARS_COV_1_HOST_INTERACTIONS_PTHID_R-HSA-9692914	REACTOME_SARS_COV_1_HOST_INTERACTIONS_PTHID_R-HSA-9692914	2/299	91/8368	0.021978	0.615091	-0.710646	0.842045	0.978439	0.878333	PCBP2/PPIA	2
HALLMARK_PROTEIN_SECRETION	HALLMARK_PROTEIN_SECRETION	2/299	94/8368	0.0212766	0.59546	-0.759238	0.854905	0.978439	0.878333	COPB2/VPS45	2
REACTOME_INTERLEUKIN_1_SIGNALING_PTHID_R-HSA-9020702	REACTOME_INTERLEUKIN_1_SIGNALING_PTHID_R-HSA-9020702	2/299	95/8368	0.0210526	0.589192	-0.775139	0.858976	0.978439	0.878333	NLRX1/PSMB6	2
REACTOME_REGULATION_OF_INSULIN_SECRETION_PTHID_R-HSA-422356	REACTOME_REGULATION_OF_INSULIN_SECRETION_PTHID_R-HSA-422356	1/299	50/8368	0.02	0.559732	-0.601039	0.838736	0.978439	0.878333	ADCY6	1
REACTOME_TRANSCRIPTIONAL_ACTIVITY_OF_SMAD2_SMAD3_SMAD4_HETEROTRIMER_PTHID_R-HSA-2173793	REACTOME_TRANSCRIPTIONAL_ACTIVITY_OF_SMAD2_SMAD3_SMAD4_HETEROTRIMER_PTHID_R-HSA-2173793	1/299	50/8368	0.02	0.559732	-0.601039	0.838736	0.978439	0.878333	TGIF2	1
REACTOME_FORMATION_OF_TC_NER_PRE_INCISION_COMPLEX_PTHID_R-HSA-6781823	REACTOME_FORMATION_OF_TC_NER_PRE_INCISION_COMPLEX_PTHID_R-HSA-6781823	1/299	51/8368	0.0196078	0.548757	-0.622189	0.844533	0.978439	0.878333	COPS7B	1
REACTOME_PROTEASOME_ASSEMBLY_PTHID_R-HSA-9907900	REACTOME_PROTEASOME_ASSEMBLY_PTHID_R-HSA-9907900	1/299	51/8368	0.0196078	0.548757	-0.622189	0.844533	0.978439	0.878333	PSMB6	1
REACTOME_REGULATED_NECROSIS_PTHID_R-HSA-5218859	REACTOME_REGULATED_NECROSIS_PTHID_R-HSA-5218859	1/299	51/8368	0.0196078	0.548757	-0.622189	0.844533	0.978439	0.878333	IL18	1
REACTOME_P53_DEPENDENT_G1_DNA_DAMAGE_RESPONSE_PTHID_R-HSA-69563	REACTOME_P53_DEPENDENT_G1_DNA_DAMAGE_RESPONSE_PTHID_R-HSA-69563	1/299	52/8368	0.0192308	0.538204	-0.642991	0.850122	0.978439	0.878333	PSMB6	1
REACTOME_P53_DEPENDENT_G1_S_DNA_DAMAGE_CHECKPOINT_PTHID_R-HSA-69580	REACTOME_P53_DEPENDENT_G1_S_DNA_DAMAGE_CHECKPOINT_PTHID_R-HSA-69580	1/299	52/8368	0.0192308	0.538204	-0.642991	0.850122	0.978439	0.878333	PSMB6	1
REACTOME_P53_INDEPENDENT_G1_S_DNA_DAMAGE_CHECKPOINT_PTHID_R-HSA-69613	REACTOME_P53_INDEPENDENT_G1_S_DNA_DAMAGE_CHECKPOINT_PTHID_R-HSA-69613	1/299	52/8368	0.0192308	0.538204	-0.642991	0.850122	0.978439	0.878333	PSMB6	1
REACTOME_UBIQUITIN_MEDIATED_DEGRADATION_OF_PHOSPHORYLATED_CDC25A_PTHID_R-HSA-69601	REACTOME_UBIQUITIN_MEDIATED_DEGRADATION_OF_PHOSPHORYLATED_CDC25A_PTHID_R-HSA-69601	1/299	52/8368	0.0192308	0.538204	-0.642991	0.850122	0.978439	0.878333	PSMB6	1
REACTOME_DEGRADATION_OF_CDH1_PTHID_R-HSA-9766229	REACTOME_DEGRADATION_OF_CDH1_PTHID_R-HSA-9766229	1/299	53/8368	0.0188679	0.528049	-0.663459	0.855511	0.978439	0.878333	PSMB6	1
REACTOME_REGULATION_OF_ACTIN_DYNAMICS_FOR_PHAGOCYTIC_CUP_FORMATION_PTHID_R-HSA-2029482	REACTOME_REGULATION_OF_ACTIN_DYNAMICS_FOR_PHAGOCYTIC_CUP_FORMATION_PTHID_R-HSA-2029482	1/299	53/8368	0.0188679	0.528049	-0.663459	0.855511	0.978439	0.878333	FCGR1A	1
REACTOME_ACTIVATION_OF_NF_KAPPAB_IN_B_CELLS_PTHID_R-HSA-1169091	REACTOME_ACTIVATION_OF_NF_KAPPAB_IN_B_CELLS_PTHID_R-HSA-1169091	1/299	54/8368	0.0185185	0.518271	-0.683605	0.860707	0.978439	0.878333	PSMB6	1
REACTOME_FORMATION_OF_PARAXIAL_MESODERM_PTHID_R-HSA-9793380	REACTOME_FORMATION_OF_PARAXIAL_MESODERM_PTHID_R-HSA-9793380	1/299	54/8368	0.0185185	0.518271	-0.683605	0.860707	0.978439	0.878333	PSMB6	1
REACTOME_FOXO_MEDIATED_TRANSCRIPTION_PTHID_R-HSA-9614085	REACTOME_FOXO_MEDIATED_TRANSCRIPTION_PTHID_R-HSA-9614085	1/299	54/8368	0.0185185	0.518271	-0.683605	0.860707	0.978439	0.878333	FOXO6	1
REACTOME_CLASS_I_MHC_MEDIATED_ANTIGEN_PROCESSING_PRESENTATION_PTHID_R-HSA-983169	REACTOME_CLASS_I_MHC_MEDIATED_ANTIGEN_PROCESSING_PRESENTATION_PTHID_R-HSA-983169	9/299	341/8368	0.026393	0.73865	-0.948493	0.866609	0.979465	0.879254	BOLA/FBXO40/FCGR1A/HSPA5/PSMB6/RNF34/TLR6/TRIM41/UBE3B	9
REACTOME_HIV_INFECTION_PTHID_R-HSA-162906	REACTOME_HIV_INFECTION_PTHID_R-HSA-162906	5/299	208/8368	0.0240385	0.672755	-0.919962	0.870763	0.979465	0.879254	BOLA/GTF2F1/MVB12B/PPIA/PSMB6	5
REACTOME_AUTODEGRADATION_OF_CDH1_BY_CDH1_APC_C_PTHID_R-HSA-174084	REACTOME_AUTODEGRADATION_OF_CDH1_BY_CDH1_APC_C_PTHID_R-HSA-174084	1/299	55/8368	0.0181818	0.508848	-0.703444	0.865716	0.979465	0.879254	PSMB6	1
REACTOME_APC_C_CDC20_MEDIATED_DEGRADATION_OF_SECURIN_PTHID_R-HSA-174154	REACTOME_APC_C_CDC20_MEDIATED_DEGRADATION_OF_SECURIN_PTHID_R-HSA-174154	1/299	56/8368	0.0178571	0.499761	-0.722985	0.870546	0.979465	0.879254	PSMB6	1
REACTOME_DEADENYLATION_DEPENDENT_MRNA_DECAY_PTHID_R-HSA-429914	REACTOME_DEADENYLATION_DEPENDENT_MRNA_DECAY_PTHID_R-HSA-429914	1/299	56/8368	0.0178571	0.499761	-0.722985	0.870546	0.979465	0.879254	CNOT1	1
REACTOME_FORMATION_OF_RNA_POL_II_ELONGATION_COMPLEX_PTHID_R-HSA-112382	REACTOME_FORMATION_OF_RNA_POL_II_ELONGATION_COMPLEX_PTHID_R-HSA-112382	1/299	56/8368	0.0178571	0.499761	-0.722985	0.870546	0.979465	0.879254	GTF2F1	1
REACTOME_REGULATION_OF_PTEN_STABILITY_AND_ACTIVITY_PTHID_R-HSA-8948751	REACTOME_REGULATION_OF_PTEN_STABILITY_AND_ACTIVITY_PTHID_R-HSA-8948751	1/299	56/8368	0.0178571	0.499761	-0.722985	0.870546	0.979465	0.879254	PSMB6	1
REACTOME_RNA_POLYMERASE_II_TRANSCRIPTION_ELONGATION_PTHID_R-HSA-75955	REACTOME_RNA_POLYMERASE_II_TRANSCRIPTION_ELONGATION_PTHID_R-HSA-75955	1/299	56/8368	0.0178571	0.499761	-0.722985	0.870546	0.979465	0.879254	GTF2F1	1
REACTOME_MYD88_MAL_TIRAP_CASCADE_INITIATED_ON_PLASMA_MEMBRANE_PTHID_R-HSA-166058	REACTOME_MYD88_MAL_TIRAP_CASCADE_INITIATED_ON_PLASMA_MEMBRANE_PTHID_R-HSA-166058	2/299	100/8368	0.02	0.559732	-0.852564	0.877808	0.979714	0.879478	NLRX1/TLR6	2
REACTOME_TOLL_LIKE_RECEPTOR_2_TLR2_CASCADE_PTHID_R-HSA-181438	REACTOME_TOLL_LIKE_RECEPTOR_2_TLR2_CASCADE_PTHID_R-HSA-181438	2/299	100/8368	0.02	0.559732	-0.852564	0.877808	0.979714	0.879478	NLRX1/TLR6	2
REACTOME_TOLL_LIKE_RECEPTOR_TLR1_TLR2_CASCADE_PTHID_R-HSA-168179	REACTOME_TOLL_LIKE_RECEPTOR_TLR1_TLR2_CASCADE_PTHID_R-HSA-168179	2/299	100/8368	0.02	0.559732	-0.852564	0.877808	0.979714	0.879478	NLRX1/TLR6	2
REACTOME_TOLL_LIKE_RECEPTOR_TLR6_TLR2_CASCADE_PTHID_R-HSA-168188	REACTOME_TOLL_LIKE_RECEPTOR_TLR6_TLR2_CASCADE_PTHID_R-HSA-168188	2/299	100/8368	0.02	0.559732	-0.852564	0.877808	0.979714	0.879478	NLRX1/TLR6	2
REACTOME_C_TYPE_LECTIN_RECEPTORS_CLRS__PTHID_R-HSA-5621481	REACTOME_C_TYPE_LECTIN_RECEPTORS_CLRS__PTHID_R-HSA-5621481	2/299	101/8368	0.019802	0.554191	-0.867654	0.881285	0.979714	0.879478	PAK3/PSMB6	2
REACTOME_TOLL_LIKE_RECEPTOR_3_TLR3_CASCADE_PTHID_R-HSA-168164	REACTOME_TOLL_LIKE_RECEPTOR_3_TLR3_CASCADE_PTHID_R-HSA-168164	2/299	101/8368	0.019802	0.554191	-0.867654	0.881285	0.979714	0.879478	NLRX1/TLR3	2
REACTOME_INTEGRIN_CELL_SURFACE_INTERACTIONS_PTHID_R-HSA-216083	REACTOME_INTEGRIN_CELL_SURFACE_INTERACTIONS_PTHID_R-HSA-216083	1/299	58/8368	0.0172414	0.482528	-0.761221	0.879693	0.979714	0.879478	ITGB8	1
REACTOME_ORC1_REMOVAL_FROM_CHROMATIN_PTHID_R-HSA-68949	REACTOME_ORC1_REMOVAL_FROM_CHROMATIN_PTHID_R-HSA-68949	1/299	58/8368	0.0172414	0.482528	-0.761221	0.879693	0.979714	0.879478	PSMB6	1
REACTOME_REGULATION_OF_CDH1_FUNCTION_PTHID_R-HSA-9764561	REACTOME_REGULATION_OF_CDH1_FUNCTION_PTHID_R-HSA-9764561	1/299	58/8368	0.0172414	0.482528	-0.761221	0.879693	0.979714	0.879478	PSMB6	1
REACTOME_NERVOUS_SYSTEM_DEVELOPMENT_PTHID_R-HSA-9675108	REACTOME_NERVOUS_SYSTEM_DEVELOPMENT_PTHID_R-HSA-9675108	12/299	448/8368	0.0267857	0.749642	-1.04845	0.884522	0.98167	0.881233	EFNA4/EPHA7/ERBB2/GRB7/HSPA8/NCK2/NRP2/PAK3/PIK3CD/PSMB6/SLIT2/SPTBN4	12
REACTOME_NEDDYLATION_PTHID_R-HSA-8951664	REACTOME_NEDDYLATION_PTHID_R-HSA-8951664	5/299	216/8368	0.0231481	0.647838	-1.00936	0.890572	0.98167	0.881233	COPS7B/DCAF16/FBXO40/PSMB6/WDTC1	5
REACTOME_HIV_LIFE_CYCLE_PTHID_R-HSA-162587	REACTOME_HIV_LIFE_CYCLE_PTHID_R-HSA-162587	3/299	143/8368	0.020979	0.587132	-0.958566	0.890757	0.98167	0.881233	GTF2F1/MVB12B/PPIA	3
REACTOME_CDC20_PHOSPHO_APC_C_MEDIATED_DEGRADATION_OF_CYCLIN_A_PTHID_R-HSA-174184	REACTOME_CDC20_PHOSPHO_APC_C_MEDIATED_DEGRADATION_OF_CYCLIN_A_PTHID_R-HSA-174184	1/299	60/8368	0.0166667	0.466444	-0.798396	0.888195	0.98167	0.881233	PSMB6	1
REACTOME_CDK_MEDIATED_PHOSPHORYLATION_AND_REMOVAL_OF_CDC6_PTHID_R-HSA-69017	REACTOME_CDK_MEDIATED_PHOSPHORYLATION_AND_REMOVAL_OF_CDC6_PTHID_R-HSA-69017	1/299	60/8368	0.0166667	0.466444	-0.798396	0.888195	0.98167	0.881233	PSMB6	1
REACTOME_CYTOSOLIC_SENSORS_OF_PATHOGEN_ASSOCIATED_DNA_PTHID_R-HSA-1834949	REACTOME_CYTOSOLIC_SENSORS_OF_PATHOGEN_ASSOCIATED_DNA_PTHID_R-HSA-1834949	1/299	60/8368	0.0166667	0.466444	-0.798396	0.888195	0.98167	0.881233	TLR3	1
REACTOME_APC_CDC20_MEDIATED_DEGRADATION_OF_CELL_CYCLE_PROTEINS_PRIOR_TO_SATISFATION_OF_THE_CELL_CYCLE_CHECKPOINT_PTHID_R-HSA-179419	REACTOME_APC_CDC20_MEDIATED_DEGRADATION_OF_CELL_CYCLE_PROTEINS_PRIOR_TO_SATISFATION_OF_THE_CELL_CYCLE_CHECKPOINT_PTHID_R-HSA-179419	1/299	61/8368	0.0163934	0.458797	-0.816608	0.892219	0.98167	0.881233	PSMB6	1
REACTOME_TP53_REGULATES_TRANSCRIPTION_OF_DNA_REPAIR_GENES_PTHID_R-HSA-6796648	REACTOME_TP53_REGULATES_TRANSCRIPTION_OF_DNA_REPAIR_GENES_PTHID_R-HSA-6796648	1/299	61/8368	0.0163934	0.458797	-0.816608	0.892219	0.98167	0.881233	GTF2F1	1
REACTOME_SARS_COV_INFECTIONS_PTHID_R-HSA-9679506	REACTOME_SARS_COV_INFECTIONS_PTHID_R-HSA-9679506	9/299	355/8368	0.0253521	0.70952	-1.07657	0.894372	0.982513	0.88199	BOLA/FUT8/GANAB/MGAT4A/PCBP2/PPIA/ST3GAL2/TUBB/VPS45	9
REACTOME_SIGNALING_BY_ROBO_RECEPTORS_PTHID_R-HSA-376176	REACTOME_SIGNALING_BY_ROBO_RECEPTORS_PTHID_R-HSA-376176	4/299	182/8368	0.021978	0.615091	-1.01058	0.895281	0.982513	0.88199	NCK2/PAK3/PSMB6/SLIT2	4
REACTOME_APC_C_CDC20_MEDIATED_DEGRADATION_OF_MITOTIC_PROTEINS_PTHID_R-HSA-176409	REACTOME_APC_C_CDC20_MEDIATED_DEGRADATION_OF_MITOTIC_PROTEINS_PTHID_R-HSA-176409	1/299	63/8368	0.015873	0.444232	-0.852324	0.899838	0.98625	0.885345	PSMB6	1
REACTOME_TOLL_LIKE_RECEPTOR_CASCADES_PTHID_R-HSA-168898	REACTOME_TOLL_LIKE_RECEPTOR_CASCADES_PTHID_R-HSA-168898	3/299	147/8368	0.0204082	0.571156	-1.00973	0.90132	0.986611	0.885669	NLRX1/TLR3/TLR6	3
REACTOME_SARS_COV_2_INFECTION_PTHID_R-HSA-9694516	REACTOME_SARS_COV_2_INFECTION_PTHID_R-HSA-9694516	6/299	260/8368	0.0230769	0.645845	-1.11669	0.908441	0.987571	0.886531	BOLA/FUT8/GANAB/MGAT4A/ST3GAL2/VPS45	6
REACTOME_AUTOPHAGY_PTHID_R-HSA-9612973	REACTOME_AUTOPHAGY_PTHID_R-HSA-9612973	3/299	148/8368	0.0202703	0.567296	-1.02234	0.903813	0.987571	0.886531	ATG10/HSPA8/MVB12B	3
REACTOME_KEAP1_NFE2L2_PATHWAY_PTHID_R-HSA-9755511	REACTOME_KEAP1_NFE2L2_PATHWAY_PTHID_R-HSA-9755511	2/299	109/8368	0.0183486	0.513516	-0.984076	0.905982	0.987571	0.886531	NQO1/PSMB6	2
HALLMARK_UNFOLDED_PROTEIN_RESPONSE	HALLMARK_UNFOLDED_PROTEIN_RESPONSE	2/299	110/8368	0.0181818	0.508848	-0.998127	0.908708	0.987571	0.886531	HSPA5/TATDN2	2
REACTOME_FCERI_MEDIATED_NF_KB_ACTIVATION_PTHID_R-HSA-2871837	REACTOME_FCERI_MEDIATED_NF_KB_ACTIVATION_PTHID_R-HSA-2871837	1/299	65/8368	0.0153846	0.430563	-0.887146	0.906921	0.987571	0.886531	PSMB6	1
REACTOME_G1_S_DNA_DAMAGE_CHECKPOINTS_PTHID_R-HSA-69615	REACTOME_G1_S_DNA_DAMAGE_CHECKPOINTS_PTHID_R-HSA-69615	1/299	66/8368	0.0151515	0.42404	-0.90424	0.910273	0.987571	0.886531	PSMB6	1
REACTOME_SIGNALING_BY_INSULIN_RECEPTOR_PTHID_R-HSA-74752	REACTOME_SIGNALING_BY_INSULIN_RECEPTOR_PTHID_R-HSA-74752	1/299	66/8368	0.0151515	0.42404	-0.90424	0.910273	0.987571	0.886531	FGFR2	1
REACTOME_INOSITOL_PHOSPHATE_METABOLISM_PTHID_R-HSA-1483249	REACTOME_INOSITOL_PHOSPHATE_METABOLISM_PTHID_R-HSA-1483249	1/299	67/8368	0.0149254	0.417711	-0.921131	0.913504	0.989823	0.888552	ITPKB	1
REACTOME_TRANSCRIPTION_OF_THE_HIV_GENOME_PTHID_R-HSA-167172	REACTOME_TRANSCRIPTION_OF_THE_HIV_GENOME_PTHID_R-HSA-167172	1/299	68/8368	0.0147059	0.411568	-0.937826	0.91662	0.991943	0.890455	GTF2F1	1
REACTOME_RAB_REGULATION_OF_TRAFFICKING_PTHID_R-HSA-9007101	REACTOME_RAB_REGULATION_OF_TRAFFICKING_PTHID_R-HSA-9007101	2/299	114/8368	0.0175439	0.490993	-1.05331	0.918892	0.992683	0.89112	ANKRD27/SBF2	2
REACTOME_HDR_THROUGH_HOMOLOGOUS_RECOMBINATION_HRR__PTHID_R-HSA-5685942	REACTOME_HDR_THROUGH_HOMOLOGOUS_RECOMBINATION_HRR__PTHID_R-HSA-5685942	1/299	69/8368	0.0144928	0.405603	-0.95433	0.919624	0.992683	0.89112	SLX4	1
HALLMARK_OXIDATIVE_PHOSPHORYLATION	HALLMARK_OXIDATIVE_PHOSPHORYLATION	4/299	199/8368	0.0201005	0.562545	-1.20223	0.929761	0.993449	0.891808	ACADM/HSD17B10/PDK4/SLC25A20	4
REACTOME_ION_CHANNEL_TRANSPORT_PTHID_R-HSA-983712	REACTOME_ION_CHANNEL_TRANSPORT_PTHID_R-HSA-983712	2/299	118/8368	0.0169492	0.47435	-1.10693	0.928003	0.993449	0.891808	SCNN1A/SLC9B2	2
REACTOME_NEUROTRANSMITTER_RECEPTORS_AND_POSTSYNAPTIC_SIGNAL_TRANSMISSION_PTHID_R-HSA-112314	REACTOME_NEUROTRANSMITTER_RECEPTORS_AND_POSTSYNAPTIC_SIGNAL_TRANSMISSION_PTHID_R-HSA-112314	2/299	118/8368	0.0169492	0.47435	-1.10693	0.928003	0.993449	0.891808	ADCY6/ADCY9	2
REACTOME_BETA_CATENIN_INDEPENDENT_WNT_SIGNALING_PTHID_R-HSA-3858494	REACTOME_BETA_CATENIN_INDEPENDENT_WNT_SIGNALING_PTHID_R-HSA-3858494	2/299	119/8368	0.0168067	0.470363	-1.12011	0.930125	0.993449	0.891808	PARD6A/PSMB6	2
REACTOME_GOLGI_TO_ER_RETROGRADE_TRANSPORT_PTHID_R-HSA-8856688	REACTOME_GOLGI_TO_ER_RETROGRADE_TRANSPORT_PTHID_R-HSA-8856688	2/299	120/8368	0.0166667	0.466444	-1.1332	0.932188	0.993449	0.891808	COPB2/KIF18A	2
REACTOME_SIGNALING_BY_NOTCH4_PTHID_R-HSA-9013694	REACTOME_SIGNALING_BY_NOTCH4_PTHID_R-HSA-9013694	1/299	71/8368	0.0140845	0.394178	-0.986789	0.925311	0.993449	0.891808	PSMB6	1
REACTOME_CYCLIN_E_ASSOCIATED_EVENTS_DURING_G1_S_TRANSITION_PTHID_R-HSA-69202	REACTOME_CYCLIN_E_ASSOCIATED_EVENTS_DURING_G1_S_TRANSITION_PTHID_R-HSA-69202	1/299	72/8368	0.0138889	0.388703	-1.00275	0.928003	0.993449	0.891808	PSMB6	1
REACTOME_DEGRADATION_OF_BETA_CATENIN_BY_THE_DESTRUCTION_COMPLEX_PTHID_R-HSA-195253	REACTOME_DEGRADATION_OF_BETA_CATENIN_BY_THE_DESTRUCTION_COMPLEX_PTHID_R-HSA-195253	1/299	73/8368	0.0136986	0.383378	-1.01855	0.930598	0.993449	0.891808	PSMB6	1
REACTOME_RNA_POLYMERASE_II_TRANSCRIBES_SNRNA_GENES_PTHID_R-HSA-6807505	REACTOME_RNA_POLYMERASE_II_TRANSCRIBES_SNRNA_GENES_PTHID_R-HSA-6807505	1/299	73/8368	0.0136986	0.383378	-1.01855	0.930598	0.993449	0.891808	GTF2F1	1
REACTOME_CYCLIN_A_CDK2_ASSOCIATED_EVENTS_AT_S_PHASE_ENTRY_PTHID_R-HSA-69656	REACTOME_CYCLIN_A_CDK2_ASSOCIATED_EVENTS_AT_S_PHASE_ENTRY_PTHID_R-HSA-69656	1/299	74/8368	0.0135135	0.378198	-1.03418	0.933099	0.993449	0.891808	PSMB6	1
REACTOME_FCGAMMA_RECEPTOR_FCGR_DEPENDENT_PHAGOCYTOSIS_PTHID_R-HSA-2029480	REACTOME_FCGAMMA_RECEPTOR_FCGR_DEPENDENT_PHAGOCYTOSIS_PTHID_R-HSA-2029480	1/299	74/8368	0.0135135	0.378198	-1.03418	0.933099	0.993449	0.891808	FCGR1A	1
REACTOME_MRNA_SPLICING_MAJOR_PATHWAY_PTHID_R-HSA-72163	REACTOME_MRNA_SPLICING_MAJOR_PATHWAY_PTHID_R-HSA-72163	4/299	203/8368	0.0197044	0.551461	-1.24532	0.936222	0.9943	0.892572	GTF2F1/HNRNPM/HSPA8/PCBP2	4
REACTOME_TNFR2_NON_CANONICAL_NF_KB_PATHWAY_PTHID_R-HSA-5668541	REACTOME_TNFR2_NON_CANONICAL_NF_KB_PATHWAY_PTHID_R-HSA-5668541	1/299	75/8368	0.0133333	0.373155	-1.04965	0.935511	0.9943	0.892572	PSMB6	1
REACTOME_TRANSCRIPTION_COUPLED_NUCLEOTIDE_EXCISION_REPAIR_TC_NER__PTHID_R-HSA-6781827	REACTOME_TRANSCRIPTION_COUPLED_NUCLEOTIDE_EXCISION_REPAIR_TC_NER__PTHID_R-HSA-6781827	1/299	76/8368	0.0131579	0.368245	-1.06497	0.937836	0.994781	0.893003	COPS7B	1
REACTOME_TOLL_LIKE_RECEPTOR_4_TLR4_CASCADE_PTHID_R-HSA-166016	REACTOME_TOLL_LIKE_RECEPTOR_4_TLR4_CASCADE_PTHID_R-HSA-166016	2/299	125/8368	0.016	0.447786	-1.19738	0.94167	0.99672	0.894744	NLRX1/TLR6	2
REACTOME_RNA_POLYMERASE_II_PRE_TRANSCRIPTION_EVENTS_PTHID_R-HSA-674695	REACTOME_RNA_POLYMERASE_II_PRE_TRANSCRIPTION_EVENTS_PTHID_R-HSA-674695	1/299	78/8368	0.0128205	0.358803	-1.09515	0.942239	0.99672	0.894744	GTF2F1	1
REACTOME_POTENTIAL_THERAPEUTICS_FOR_SARS_PTHID_R-HSA-9679191	REACTOME_POTENTIAL_THERAPEUTICS_FOR_SARS_PTHID_R-HSA-9679191	1/299	79/8368	0.0126582	0.354261	-1.11002	0.944322	0.99672	0.894744	TUBB	1
REACTOME_SWITCHING_OF_ORIGINS_TO_A_POST_REPLICATIVE_STATE_PTHID_R-HSA-69052	REACTOME_SWITCHING_OF_ORIGINS_TO_A_POST_REPLICATIVE_STATE_PTHID_R-HSA-69052	1/299	79/8368	0.0126582	0.354261	-1.11002	0.944322	0.99672	0.894744	PSMB6	1
REACTOME_ANTIGEN_PROCESSING_UBIQUITINATION_PROTEASOME_DEGRADATION_PTHID_R-HSA-983168	REACTOME_ANTIGEN_PROCESSING_UBIQUITINATION_PROTEASOME_DEGRADATION_PTHID_R-HSA-983168	5/299	274/8368	0.0182482	0.510705	-1.58517	0.970666	0.997158	0.895137	FBXO40/PSMB6/RNF34/TRIM41/UBE3B	5
REACTOME_MRNA_SPLICING_PTHID_R-HSA-72172	REACTOME_MRNA_SPLICING_PTHID_R-HSA-72172	4/299	210/8368	0.0190476	0.533079	-1.31908	0.946247	0.997158	0.895137	GTF2F1/HNRNPM/HSPA8/PCBP2	4
REACTOME_AEROBIC_RESPIRATION_AND_RESPIRATORY_ELECTRON_TRANSPORT_PTHID_R-HSA-1428517	REACTOME_AEROBIC_RESPIRATION_AND_RESPIRATORY_ELECTRON_TRANSPORT_PTHID_R-HSA-1428517	4/299	234/8368	0.017094	0.478404	-1.55776	0.970664	0.997158	0.895137	ADHFE1/GSTZ1/L2HGDH/PDK4	4
REACTOME_DEATH_RECEPTOR_SIGNALING_PTHID_R-HSA-73887	REACTOME_DEATH_RECEPTOR_SIGNALING_PTHID_R-HSA-73887	2/299	135/8368	0.0148148	0.414617	-1.31989	0.956992	0.997158	0.895137	ARHGEF6/FGD3	2
REACTOME_MITOTIC_G1_PHASE_AND_G1_S_TRANSITION_PTHID_R-HSA-453279	REACTOME_MITOTIC_G1_PHASE_AND_G1_S_TRANSITION_PTHID_R-HSA-453279	2/299	135/8368	0.0148148	0.414617	-1.31989	0.956992	0.997158	0.895137	CDKN2C/PSMB6	2
REACTOME_MACROAUTOPHAGY_PTHID_R-HSA-1632852	REACTOME_MACROAUTOPHAGY_PTHID_R-HSA-1632852	2/299	136/8368	0.0147059	0.411568	-1.33175	0.958293	0.997158	0.895137	ATG10/HSPA8	2
REACTOME_ANTIVIRAL_MECHANISM_BY_IFN_STIMULATED_GENES_PTHID_R-HSA-1169410	REACTOME_ANTIVIRAL_MECHANISM_BY_IFN_STIMULATED_GENES_PTHID_R-HSA-1169410	2/299	137/8368	0.0145985	0.408564	-1.34355	0.959556	0.997158	0.895137	HSPA1L/HSPA8	2
REACTOME_REGULATION_OF_EXPRESSION_OF_SLITS_AND_ROBOS_PTHID_R-HSA-9010553	REACTOME_REGULATION_OF_EXPRESSION_OF_SLITS_AND_ROBOS_PTHID_R-HSA-9010553	2/299	144/8368	0.0138889	0.388703	-1.4243	0.967428	0.997158	0.895137	PSMB6/SLIT2	2
HALLMARK_DNA_REPAIR	HALLMARK_DNA_REPAIR	2/299	146/8368	0.0136986	0.383378	-1.44683	0.969392	0.997158	0.895137	ADCY6/GTF2F1	2
REACTOME_REGULATION_OF_TP53_ACTIVITY_PTHID_R-HSA-5633007	REACTOME_REGULATION_OF_TP53_ACTIVITY_PTHID_R-HSA-5633007	2/299	155/8368	0.0129032	0.361118	-1.54542	0.976907	0.997158	0.895137	RNF34/TP53INP1	2
REACTOME_SELECTIVE_AUTOPHAGY_PTHID_R-HSA-9663891	REACTOME_SELECTIVE_AUTOPHAGY_PTHID_R-HSA-9663891	1/299	81/8368	0.0123457	0.345514	-1.13934	0.948267	0.997158	0.895137	HSPA8	1
REACTOME_CLEC7A_DECTIN_1_SIGNALING_PTHID_R-HSA-5607764	REACTOME_CLEC7A_DECTIN_1_SIGNALING_PTHID_R-HSA-5607764	1/299	83/8368	0.0120482	0.337188	-1.16814	0.951933	0.997158	0.895137	PSMB6	1
REACTOME_TRANSCRIPTIONAL_REGULATION_BY_RUNX3_PTHID_R-HSA-8878159	REACTOME_TRANSCRIPTIONAL_REGULATION_BY_RUNX3_PTHID_R-HSA-8878159	1/299	83/8368	0.0120482	0.337188	-1.16814	0.951933	0.997158	0.895137	PSMB6	1
REACTOME_GLOBAL_GENOME_NUCLEOTIDE_EXCISION_REPAIR_GG_NER__PTHID_R-HSA-5696399	REACTOME_GLOBAL_GENOME_NUCLEOTIDE_EXCISION_REPAIR_GG_NER__PTHID_R-HSA-5696399	1/299	84/8368	0.0119048	0.333174	-1.18234	0.953667	0.997158	0.895137	COPS7B	1
REACTOME_REGULATION_OF_TP53_ACTIVITY_THROUGH_PHOSPHORYLATION_PTHID_R-HSA-6804756	REACTOME_REGULATION_OF_TP53_ACTIVITY_THROUGH_PHOSPHORYLATION_PTHID_R-HSA-6804756	1/299	89/8368	0.011236	0.314456	-1.25156	0.961449	0.997158	0.895137	TP53INP1	1
REACTOME_MYD88_CASCADE_INITIATED_ON_PLASMA_MEMBRANE_PTHID_R-HSA-975871	REACTOME_MYD88_CASCADE_INITIATED_ON_PLASMA_MEMBRANE_PTHID_R-HSA-975871	1/299	90/8368	0.0111111	0.310962	-1.26506	0.962841	0.997158	0.895137	NLRX1	1
REACTOME_TOLL_LIKE_RECEPTOR_10_TLR10_CASCADE_PTHID_R-HSA-168142	REACTOME_TOLL_LIKE_RECEPTOR_10_TLR10_CASCADE_PTHID_R-HSA-168142	1/299	90/8368	0.0111111	0.310962	-1.26506	0.962841	0.997158	0.895137	NLRX1	1
REACTOME_TOLL_LIKE_RECEPTOR_5_TLR5_CASCADE_PTHID_R-HSA-168176	REACTOME_TOLL_LIKE_RECEPTOR_5_TLR5_CASCADE_PTHID_R-HSA-168176	1/299	90/8368	0.0111111	0.310962	-1.26506	0.962841	0.997158	0.895137	NLRX1	1
REACTOME_MITF_M_DEPENDENT_GENE_EXPRESSION_PTHID_R-HSA-9856651	REACTOME_MITF_M_DEPENDENT_GENE_EXPRESSION_PTHID_R-HSA-9856651	1/299	96/8368	0.0104167	0.291527	-1.34389	0.970203	0.997158	0.895137	PLK1	1
REACTOME_TRAF6_MEDIATED_INDUCTION_OF_NFKB_AND_MAP_KINASES_UPON_TLR7_8_OR_9_ACTIVATION_PTHID_R-HSA-975138	REACTOME_TRAF6_MEDIATED_INDUCTION_OF_NFKB_AND_MAP_KINASES_UPON_TLR7_8_OR_9_ACTIVATION_PTHID_R-HSA-975138	1/299	96/8368	0.0104167	0.291527	-1.34389	0.970203	0.997158	0.895137	NLRX1	1
REACTOME_MYD88_DEPENDENT_CASCADE_INITIATED_ON_ENDOSOME_PTHID_R-HSA-975155	REACTOME_MYD88_DEPENDENT_CASCADE_INITIATED_ON_ENDOSOME_PTHID_R-HSA-975155	1/299	97/8368	0.0103093	0.288522	-1.35669	0.97128	0.997158	0.895137	NLRX1	1
REACTOME_SARS_COV_2_ACTIVATES_MODULATES_INNATE_AND_ADAPTIVE_IMMUNE_RESPONSES_PTHID_R-HSA-9705671	REACTOME_SARS_COV_2_ACTIVATES_MODULATES_INNATE_AND_ADAPTIVE_IMMUNE_RESPONSES_PTHID_R-HSA-9705671	1/299	98/8368	0.0102041	0.285578	-1.36939	0.972318	0.997158	0.895137	BOLA	1
REACTOME_RIBOSOME_QUALITY_CONTROL_RQC_COMPLEX_EXTRACTS_AND_DEGRADES_NASCENT_PEPTIDE_PTHID_R-HSA-9954709	REACTOME_RIBOSOME_QUALITY_CONTROL_RQC_COMPLEX_EXTRACTS_AND_DEGRADES_NASCENT_PEPTIDE_PTHID_R-HSA-9954709	1/299	99/8368	0.010101	0.282693	-1.382	0.973319	0.997158	0.895137	PSMB6	1
REACTOME_TOLL_LIKE_RECEPTOR_7_8_TLR7_8_CASCADE_PTHID_R-HSA-168181	REACTOME_TOLL_LIKE_RECEPTOR_7_8_TLR7_8_CASCADE_PTHID_R-HSA-168181	1/299	100/8368	0.01	0.279866	-1.39452	0.974284	0.997158	0.895137	NLRX1	1
REACTOME_TOLL_LIKE_RECEPTOR_9_TLR9_CASCADE_PTHID_R-HSA-168138	REACTOME_TOLL_LIKE_RECEPTOR_9_TLR9_CASCADE_PTHID_R-HSA-168138	1/299	103/8368	0.00970874	0.271715	-1.43156	0.976974	0.997158	0.895137	NLRX1	1
REACTOME_MYD88_INDEPENDENT_TLR4_CASCADE_PTHID_R-HSA-166166	REACTOME_MYD88_INDEPENDENT_TLR4_CASCADE_PTHID_R-HSA-166166	1/299	105/8368	0.00952381	0.266539	-1.45584	0.97861	0.997158	0.895137	NLRX1	1
REACTOME_TRIF_TICAM1_MEDIATED_TLR4_SIGNALING_PTHID_R-HSA-937061	REACTOME_TRIF_TICAM1_MEDIATED_TLR4_SIGNALING_PTHID_R-HSA-937061	1/299	105/8368	0.00952381	0.266539	-1.45584	0.97861	0.997158	0.895137	NLRX1	1
REACTOME_TRNA_PROCESSING_PTHID_R-HSA-72306	REACTOME_TRNA_PROCESSING_PTHID_R-HSA-72306	1/299	106/8368	0.00943396	0.264025	-1.46786	0.979384	0.997158	0.895137	HSD17B10	1
REACTOME_FC_EPSILON_RECEPTOR_FCERI_SIGNALING_PTHID_R-HSA-2454202	REACTOME_FC_EPSILON_RECEPTOR_FCERI_SIGNALING_PTHID_R-HSA-2454202	1/299	108/8368	0.00925926	0.259135	-1.49167	0.98085	0.997158	0.895137	PSMB6	1
REACTOME_NUCLEOTIDE_EXCISION_REPAIR_PTHID_R-HSA-5696398	REACTOME_NUCLEOTIDE_EXCISION_REPAIR_PTHID_R-HSA-5696398	1/299	108/8368	0.00925926	0.259135	-1.49167	0.98085	0.997158	0.895137	COPS7B	1
REACTOME_SYNTHESIS_OF_DNA_PTHID_R-HSA-69239	REACTOME_SYNTHESIS_OF_DNA_PTHID_R-HSA-69239	1/299	108/8368	0.00925926	0.259135	-1.49167	0.98085	0.997158	0.895137	PSMB6	1
REACTOME_PROCESSING_OF_CAPPED_INTRON_CONTAINING_PRE_MRNA_PTHID_R-HSA-72203	REACTOME_PROCESSING_OF_CAPPED_INTRON_CONTAINING_PRE_MRNA_PTHID_R-HSA-72203	4/299	275/8368	0.0145455	0.407078	-1.92451	0.990173	0.999998	0.897686	GTF2F1/HNRNPM/HSPA8/PCBP2	4
REACTOME_TRANSCRIPTIONAL_REGULATION_BY_TP53_PTHID_R-HSA-3700989	REACTOME_TRANSCRIPTIONAL_REGULATION_BY_TP53_PTHID_R-HSA-3700989	4/299	339/8368	0.0117994	0.330226	-2.42331	0.998415	0.999998	0.897686	CNOT1/GTF2F1/RNF34/TP53INP1	4
REACTOME_SARS_COV_2_HOST_INTERACTIONS_PTHID_R-HSA-9705683	REACTOME_SARS_COV_2_HOST_INTERACTIONS_PTHID_R-HSA-9705683	2/299	173/8368	0.0115607	0.323545	-1.73061	0.986962	0.999998	0.897686	BOLA/VPS45	2
HALLMARK_TNFA_SIGNALING_VIA_NFKB	HALLMARK_TNFA_SIGNALING_VIA_NFKB	2/299	174/8368	0.0114943	0.321685	-1.74048	0.987374	0.999998	0.897686	EDN1/IL18	2
HALLMARK_MYC_TARGETS_V1	HALLMARK_MYC_TARGETS_V1	2/299	200/8368	0.01	0.279866	-1.98418	0.994566	0.999998	0.897686	PGK1/PPIA	2
REACTOME_G1_S_TRANSITION_PTHID_R-HSA-69206	REACTOME_G1_S_TRANSITION_PTHID_R-HSA-69206	1/299	118/8368	0.00847458	0.237175	-1.60639	0.986758	0.999998	0.897686	PSMB6	1
REACTOME_PTEN_REGULATION_PTHID_R-HSA-6807070	REACTOME_PTEN_REGULATION_PTHID_R-HSA-6807070	1/299	126/8368	0.00793651	0.222116	-1.69354	0.990145	0.999998	0.897686	PSMB6	1
REACTOME_INFLUENZA_VIRAL_RNA_TRANSCRIPTION_AND_REPLICATION_PTHID_R-HSA-168273	REACTOME_INFLUENZA_VIRAL_RNA_TRANSCRIPTION_AND_REPLICATION_PTHID_R-HSA-168273	1/299	128/8368	0.0078125	0.218645	-1.71475	0.990847	0.999998	0.897686	GTF2F1	1
REACTOME_RIBOSOME_ASSOCIATED_QUALITY_CONTROL_PTHID_R-HSA-9948299	REACTOME_RIBOSOME_ASSOCIATED_QUALITY_CONTROL_PTHID_R-HSA-9948299	1/299	139/8368	0.00719424	0.201343	-1.8277	0.993906	0.999998	0.897686	PSMB6	1
REACTOME_INFLUENZA_INFECTION_PTHID_R-HSA-168255	REACTOME_INFLUENZA_INFECTION_PTHID_R-HSA-168255	1/299	147/8368	0.00680272	0.190385	-1.90627	0.995469	0.999998	0.897686	GTF2F1	1
REACTOME_S_PHASE_PTHID_R-HSA-69242	REACTOME_S_PHASE_PTHID_R-HSA-69242	1/299	149/8368	0.00671141	0.18783	-1.92549	0.995792	0.999998	0.897686	PSMB6	1
HALLMARK_P53_PATHWAY	HALLMARK_P53_PATHWAY	1/299	184/8368	0.00543478	0.152101	-2.23862	0.998853	0.999998	0.897686	H1-2	1
REACTOME_RRNA_PROCESSING_PTHID_R-HSA-72312	REACTOME_RRNA_PROCESSING_PTHID_R-HSA-72312	1/299	201/8368	0.00497512	0.139237	-2.37772	0.999391	0.999998	0.897686	HSD17B10	1
REACTOME_TRANSLATION_PTHID_R-HSA-72766	REACTOME_TRANSLATION_PTHID_R-HSA-72766	1/299	349/8368	0.00286533	0.0801909	-3.37879	0.999998	0.999998	0.897686	PSMB6	1

## Sheet: Bovine_2 hpi_ORA_up
ID	Description	GeneRatio	BgRatio	RichFactor	FoldEnrichment	zScore	pvalue	p.adjust	qvalue	geneID	Count
HALLMARK_TNFA_SIGNALING_VIA_NFKB	HALLMARK_TNFA_SIGNALING_VIA_NFKB	78/377	174/8368	0.448276	9.95006	25.9124	4.56677e-60	4.01419e-57	3.75917e-57	ACKR3/AREG/ATF3/BCL3/BCL6/BHLHE40/BTG1/BTG2/CCNL1/CD83/CEBPB/CLCF1/CSF1/CSF2/CXCL5/DUSP1/DUSP2/DUSP4/DUSP5/EGR1/EGR2/EGR3/ETS2/F2RL1/F3/FOS/FOSB/FOSL2/GADD45A/GADD45B/GEM/HBEGF/HES1/ID2/IER2/IER3/INHBA/IRS2/JAG1/JUNB/KDM6B/KLF10/KLF2/KLF4/LIF/MAFF/MAP3K8/MXD1/MYC/NFAT5/NFKBIA/NR4A1/NR4A2/NR4A3/PDE4B/PFKFB3/PHLDA1/PHLDA2/PLAU/PLAUR/PPP1R15A/RHOB/RNF19B/SDC4/SERPINE1/SIK1/SOCS3/SPSB1/TGIF1/TIPARP/T…	78
HALLMARK_KRAS_SIGNALING_UP	HALLMARK_KRAS_SIGNALING_UP	31/377	141/8368	0.219858	4.88003	10.0921	8.57069e-14	3.76682e-11	3.52752e-11	AKAP12/ANGPTL4/CSF2/DUSP6/EMP1/EREG/F2RL1/FGF9/GADD45G/HBEGF/ID2/IL10RA/INHBA/IRF8/ITGA2/KLF4/LIF/NGF/PECAM1/PLAU/PLAUR/PPP1R15A/PRDM1/PTBP2/RGS16/SOX9/SPRY2/TNFAIP3/TRIB1/TRIB2/YRDC	31
HALLMARK_HYPOXIA	HALLMARK_HYPOXIA	34/377	176/8368	0.193182	4.28792	9.57497	2.84784e-13	8.34417e-11	7.81407e-11	ACKR3/ADM/AKAP12/AMPD3/ANGPTL4/ATF3/BHLHE40/BTG1/DDIT4/DUSP1/EDN2/ERRFI1/F3/FOS/FOSL2/HS3ST1/IER3/IRS2/ISG20/MAFF/NDRG1/NOCT/PDGFB/PFKFB3/PHKG1/PLAUR/PPP1R15A/PYGM/SDC4/SERPINE1/TIPARP/TNFAIP3/VEGFA/ZFP36	34
HALLMARK_INFLAMMATORY_RESPONSE	HALLMARK_INFLAMMATORY_RESPONSE	27/377	131/8368	0.206107	4.57481	8.95692	1.82665e-11	4.01405e-09	3.75904e-09	ADM/BTG2/CCR7/CSF1/CXCL5/EREG/F3/HBEGF/IL10RA/INHBA/IRF7/KCNJ2/LIF/MXD1/MYC/NFKBIA/OSM/PDE4B/PLAUR/PTGER2/PVR/RGS1/RGS16/SERPINE1/SGMS2/SLC7A2/TLR2	27
REACTOME_NGF_STIMULATED_TRANSCRIPTION_PTHID_R-HSA-9031628	REACTOME_NGF_STIMULATED_TRANSCRIPTION_PTHID_R-HSA-9031628	14/377	35/8368	0.4	8.87851	10.1445	1.09374e-10	1.9228e-08	1.80065e-08	ARC/EGR1/EGR2/EGR3/F3/FOS/FOSB/ID2/JUNB/MEF2D/NAB1/NAB2/SRF/TRIB1	14
REACTOME_NUCLEAR_EVENTS_KINASE_AND_TRANSCRIPTION_FACTOR_ACTIVATION__PTHID_R-HSA-198725	REACTOME_NUCLEAR_EVENTS_KINASE_AND_TRANSCRIPTION_FACTOR_ACTIVATION__PTHID_R-HSA-198725	16/377	56/8368	0.285714	6.3418	8.71131	1.67623e-09	2.45568e-07	2.29968e-07	ARC/DUSP4/DUSP6/EGR1/EGR2/EGR3/F3/FOS/FOSB/ID2/JUNB/MEF2D/NAB1/NAB2/SRF/TRIB1	16
HALLMARK_P53_PATHWAY	HALLMARK_P53_PATHWAY	29/377	184/8368	0.157609	3.49833	7.4427	2.72249e-09	3.41867e-07	3.20149e-07	AEN/ATF3/BAIAP2/BTG1/BTG2/CSRNP2/DDIT4/EPHA2/FOS/GADD45A/HBEGF/IER3/KLF4/LIF/MKNK2/MXD1/NDRG1/PLK3/PPP1R15A/RAP2B/RGS16/RHBDF2/RNF19B/SLC7A11/SOCS1/TCHH/TGFA/TSC22D1/ZFP36L1	29
REACTOME_INTERFERON_ALPHA_BETA_SIGNALING_PTHID_R-HSA-909733	REACTOME_INTERFERON_ALPHA_BETA_SIGNALING_PTHID_R-HSA-909733	15/377	53/8368	0.283019	6.28197	8.37833	6.32309e-09	6.94749e-07	6.50612e-07	EGR1/IFNAR2/IRF4/IRF7/IRF8/IRF9/ISG15/ISG20/MX1/OAS1X/OAS1Y/RSAD2/SOCS1/SOCS3/UBC	15
HALLMARK_IL2_STAT5_SIGNALING	HALLMARK_IL2_STAT5_SIGNALING	26/377	169/8368	0.153846	3.41481	6.88813	3.10209e-08	3.02971e-06	2.83724e-06	BHLHE40/CCNE1/CD83/CDC6/CISH/CSF1/CSF2/EMP1/GADD45B/IL10RA/IRF4/IRF8/LIF/LRRC8C/MAFF/MAP3K8/MXD1/MYC/NDRG1/PHLDA1/PTGER2/RGS16/RHOB/SERPINC1/SOCS1/SPRY4	26
HALLMARK_EPITHELIAL_MESENCHYMAL_TRANSITION	HALLMARK_EPITHELIAL_MESENCHYMAL_TRANSITION	24/377	156/8368	0.153846	3.41481	6.61266	1.06772e-07	9.38529e-06	8.78905e-06	AREG/BDNF/CXCL5/FERMT2/FOXC2/FZD8/GADD45A/GADD45B/GEM/ID2/INHBA/ITGA2/MMP1/PLAUR/PMP22/PVR/RHOB/SDC4/SERPINE1/SNAI2/TNFAIP3/TNFRSF11B/VEGFA/WNT5A	24
REACTOME_SIGNALING_BY_NTRK1_TRKA__PTHID_R-HSA-187037	REACTOME_SIGNALING_BY_NTRK1_TRKA__PTHID_R-HSA-187037	18/377	105/8368	0.171429	3.80508	6.2824	8.50959e-07	6.79994e-05	6.36794e-05	ARC/DUSP4/DUSP6/EGR1/EGR2/EGR3/F3/FOS/FOSB/ID2/IRS2/JUNB/MEF2D/NAB1/NAB2/NGF/SRF/TRIB1	18
REACTOME_SIGNALING_BY_NTRKS_PTHID_R-HSA-166520	REACTOME_SIGNALING_BY_NTRKS_PTHID_R-HSA-166520	19/377	118/8368	0.161017	3.57398	6.11609	1.14161e-06	8.36231e-05	7.83106e-05	ARC/BDNF/DUSP4/DUSP6/EGR1/EGR2/EGR3/F3/FOS/FOSB/ID2/IRS2/JUNB/MEF2D/NAB1/NAB2/NGF/SRF/TRIB1	19
REACTOME_INTERLEUKIN_4_AND_INTERLEUKIN_13_SIGNALING_PTHID_R-HSA-6785807	REACTOME_INTERLEUKIN_4_AND_INTERLEUKIN_13_SIGNALING_PTHID_R-HSA-6785807	13/377	71/8368	0.183099	4.06411	5.63155	1.37862e-05	0.000932157	0.000872938	BCL6/FOS/IL12A/IL6R/IRF4/JUNB/LIF/MMP1/MYC/OSM/SOCS1/SOCS3/VEGFA	13
HALLMARK_TGF_BETA_SIGNALING	HALLMARK_TGF_BETA_SIGNALING	11/377	53/8368	0.207547	4.60678	5.72112	1.85254e-05	0.00116313	0.00108924	BCAR3/ID2/JUNB/KLF10/PPP1R15A/SERPINE1/SKIL/SLC20A1/SMAD7/SMURF2/TGIF1	11
HALLMARK_INTERFERON_GAMMA_RESPONSE	HALLMARK_INTERFERON_GAMMA_RESPONSE	20/377	156/8368	0.128205	2.84568	5.05416	2.1377e-05	0.00125269	0.00117311	BTG1/DHX58/IFNAR2/IL10RA/IL18BP/IRF4/IRF7/IRF8/IRF9/ISG15/ISG20/MX1/NFKBIA/PDE4B/PELI1/RSAD2/SOCS1/SOCS3/TNFAIP3/TRIM25	20
REACTOME_RAF_INDEPENDENT_MAPK1_3_ACTIVATION_PTHID_R-HSA-112409	REACTOME_RAF_INDEPENDENT_MAPK1_3_ACTIVATION_PTHID_R-HSA-112409	7/377	22/8368	0.318182	7.06245	6.18409	3.3759e-05	0.00185464	0.00173681	DUSP1/DUSP10/DUSP2/DUSP4/DUSP5/DUSP6/IL6R	7
REACTOME_TRANSCRIPTIONAL_ACTIVITY_OF_SMAD2_SMAD3_SMAD4_HETEROTRIMER_PTHID_R-HSA-2173793	REACTOME_TRANSCRIPTIONAL_ACTIVITY_OF_SMAD2_SMAD3_SMAD4_HETEROTRIMER_PTHID_R-HSA-2173793	10/377	50/8368	0.2	4.43926	5.2978	6.23744e-05	0.00322512	0.00302024	CCNT1/CCNT2/JUNB/MYC/SERPINE1/SKIL/SMAD7/SMURF2/TGIF1/UBC	10
HALLMARK_APOPTOSIS	HALLMARK_APOPTOSIS	17/377	134/8368	0.126866	2.81595	4.60262	0.000101046	0.00493441	0.00462093	ATF3/BCL2L11/BTG2/EGR3/EMP1/EREG/GADD45A/GADD45B/IER3/ISG20/NEDD9/PMAIP1/PPP3R1/RHOB/SLC20A1/SMAD7/WEE1	17
HALLMARK_ESTROGEN_RESPONSE_EARLY	HALLMARK_ESTROGEN_RESPONSE_EARLY	19/377	165/8368	0.115152	2.55594	4.38432	0.000149645	0.00689893	0.00646065	AREG/BCL11B/BHLHE40/CISH/CYP26B1/EEIG1/EGR3/ELF3/FOS/HES1/KLF10/KLF4/MAST4/MYC/PMAIP1/SLC7A2/SYBU/TIPARP/UGCG	19
REACTOME_SMAD2_SMAD3_SMAD4_HETEROTRIMER_REGULATES_TRANSCRIPTION_PTHID_R-HSA-2173796	REACTOME_SMAD2_SMAD3_SMAD4_HETEROTRIMER_REGULATES_TRANSCRIPTION_PTHID_R-HSA-2173796	8/377	36/8368	0.222222	4.93251	5.13572	0.000156972	0.00689893	0.00646065	CCNT1/CCNT2/JUNB/MYC/SERPINE1/SMAD7/TGIF1/UBC	8
REACTOME_SIGNALING_BY_RECEPTOR_TYROSINE_KINASES_PTHID_R-HSA-9006934	REACTOME_SIGNALING_BY_RECEPTOR_TYROSINE_KINASES_PTHID_R-HSA-9006934	37/377	441/8368	0.0839002	1.86227	4.04078	0.000171186	0.00716535	0.00671014	ARC/AREG/BAIAP2/BDNF/DUSP4/DUSP6/EGR1/EGR2/EGR3/EREG/F3/FAM83B/FGF9/FOS/FOSB/HBEGF/ID2/IRS2/ITGA2/JUNB/MEF2D/MYC/NAB1/NAB2/NGF/PAG1/PDGFB/PRDM1/SOCS1/SPRED1/SPRY1/SPRY2/SRF/TGFA/TRIB1/UBC/VEGFA	37
REACTOME_SIGNALING_BY_GPCR_PTHID_R-HSA-372790	REACTOME_SIGNALING_BY_GPCR_PTHID_R-HSA-372790	30/377	330/8368	0.0909091	2.01784	4.0975	0.00018168	0.00725895	0.0067978	ACKR3/ADM/CCR7/CXCL5/DGKD/DGKE/EDN2/F2RL1/FZD7/FZD8/GNAT1/GPR20/GRM7/HBEGF/MCF2L/MCHR1/PDE2A/PDE4B/PPP3R1/PTGER2/PTGER3/RGS1/RGS10/RGS16/RGS2/RHOB/TIAM2/WNT1/WNT10B/WNT5A	30
HALLMARK_INTERFERON_ALPHA_RESPONSE	HALLMARK_INTERFERON_ALPHA_RESPONSE	12/377	79/8368	0.151899	3.37159	4.59999	0.000195004	0.00745256	0.00697911	CSF1/DHX58/IRF7/IRF9/ISG15/ISG20/MX1/OAS1X/OAS1Y/RSAD2/TENT5A/TRIM25	12
REACTOME_SIGNALING_BY_TGFB_FAMILY_MEMBERS_PTHID_R-HSA-9006936	REACTOME_SIGNALING_BY_TGFB_FAMILY_MEMBERS_PTHID_R-HSA-9006936	17/377	144/8368	0.118056	2.62039	4.26006	0.000245518	0.00830039	0.00777308	AGO2/AGO3/AMH/AMHR2/CCNT1/CCNT2/INHBA/JUNB/MYC/PPP1R15A/SERPINE1/SKIL/SMAD7/SMURF2/TGFBR2/TGIF1/UBC	17
REACTOME_INTERFERON_GAMMA_SIGNALING_PTHID_R-HSA-877300	REACTOME_INTERFERON_GAMMA_SIGNALING_PTHID_R-HSA-877300	11/377	69/8368	0.15942	3.53854	4.59886	0.000231875	0.00830039	0.00777308	IRF4/IRF7/IRF8/IRF9/OAS1X/OAS1Y/SMAD7/SOCS1/SOCS3/TRIM25/TRIM35	11
REACTOME_INTERLEUKIN_6_FAMILY_SIGNALING_PTHID_R-HSA-6783589	REACTOME_INTERLEUKIN_6_FAMILY_SIGNALING_PTHID_R-HSA-6783589	6/377	21/8368	0.285714	6.3418	5.32337	0.000244918	0.00830039	0.00777308	CLCF1/IL11/IL6R/LIF/OSM/SOCS3	6
REACTOME_EGFR_DOWNREGULATION_PTHID_R-HSA-182971	REACTOME_EGFR_DOWNREGULATION_PTHID_R-HSA-182971	7/377	30/8368	0.233333	5.17913	4.98048	0.000294834	0.0095985	0.00898871	AREG/EREG/HBEGF/SPRY1/SPRY2/TGFA/UBC	7
REACTOME_SIGNALING_BY_EGFR_PTHID_R-HSA-177929	REACTOME_SIGNALING_BY_EGFR_PTHID_R-HSA-177929	9/377	51/8368	0.176471	3.91699	4.53829	0.000393285	0.0123463	0.011562	AREG/EREG/FAM83B/HBEGF/PAG1/SPRY1/SPRY2/TGFA/UBC	9
REACTOME_ESTROGEN_DEPENDENT_NUCLEAR_EVENTS_DOWNSTREAM_OF_ESR_MEMBRANE_SIGNALING_PTHID_R-HSA-9634638	REACTOME_ESTROGEN_DEPENDENT_NUCLEAR_EVENTS_DOWNSTREAM_OF_ESR_MEMBRANE_SIGNALING_PTHID_R-HSA-9634638	6/377	23/8368	0.26087	5.79034	4.99657	0.000422022	0.0127916	0.011979	AREG/EREG/FOS/HBEGF/SRF/TGFA	6
REACTOME_SIGNALING_BY_INTERLEUKINS_PTHID_R-HSA-449147	REACTOME_SIGNALING_BY_INTERLEUKINS_PTHID_R-HSA-449147	29/377	334/8368	0.0868263	1.92722	3.75618	0.000501992	0.0147084	0.013774	BCL6/CISH/CLCF1/CSF1/CSF2/DUSP4/DUSP6/FOS/IL10RA/IL11/IL12A/IL17RE/IL18BP/IL24/IL6R/IRF4/IRS2/JUNB/LIF/MAP3K8/MMP1/MYC/NFKBIA/OSM/PELI1/SOCS1/SOCS3/UBC/VEGFA	29
REACTOME_GAB1_SIGNALOSOME_PTHID_R-HSA-180292	REACTOME_GAB1_SIGNALOSOME_PTHID_R-HSA-180292	5/377	16/8368	0.3125	6.93634	5.16224	0.000522792	0.0148237	0.0138819	AREG/EREG/HBEGF/PAG1/TGFA	5
REACTOME_MAPK_FAMILY_SIGNALING_CASCADES_PTHID_R-HSA-5683057	REACTOME_MAPK_FAMILY_SIGNALING_CASCADES_PTHID_R-HSA-5683057	24/377	257/8368	0.0933852	2.0728	3.79407	0.000544654	0.014961	0.0140105	AGO2/AGO3/AREG/CDC42EP2/CSF2/DUSP1/DUSP10/DUSP2/DUSP4/DUSP5/DUSP6/EREG/FGF9/HBEGF/IL6R/IRS2/MYC/NRTN/PDGFB/RASA2/RASGEF1A/SPRED1/TGFA/UBC	24
REACTOME_SIGNALING_BY_TGF_BETA_RECEPTOR_COMPLEX_PTHID_R-HSA-170834	REACTOME_SIGNALING_BY_TGF_BETA_RECEPTOR_COMPLEX_PTHID_R-HSA-170834	12/377	92/8368	0.130435	2.89517	3.96996	0.000815627	0.0217253	0.0203451	CCNT1/CCNT2/JUNB/MYC/PPP1R15A/SERPINE1/SKIL/SMAD7/SMURF2/TGFBR2/TGIF1/UBC	12
REACTOME_TRANSCRIPTIONAL_REGULATION_BY_NPAS4_PTHID_R-HSA-9634815	REACTOME_TRANSCRIPTIONAL_REGULATION_BY_NPAS4_PTHID_R-HSA-9634815	6/377	27/8368	0.222222	4.93251	4.44526	0.00106215	0.0274596	0.0257151	AGO2/AGO3/BDNF/FOS/GEM/SRF	6
REACTOME_NFE2L2_REGULATING_ANTI_OXIDANT_DETOXIFICATION_ENZYMES_PTHID_R-HSA-9818027	REACTOME_NFE2L2_REGULATING_ANTI_OXIDANT_DETOXIFICATION_ENZYMES_PTHID_R-HSA-9818027	5/377	19/8368	0.263158	5.84113	4.5884	0.00124443	0.0312529	0.0292674	BACH1/GCLC/SLC7A11/SRXN1/TXNRD1	5
REACTOME_NUCLEAR_EVENTS_STIMULATED_BY_ALK_SIGNALING_IN_CANCER_PTHID_R-HSA-9725371	REACTOME_NUCLEAR_EVENTS_STIMULATED_BY_ALK_SIGNALING_IN_CANCER_PTHID_R-HSA-9725371	6/377	29/8368	0.206897	4.59234	4.20895	0.00157941	0.038564	0.0361141	AGO2/AGO3/CEBPB/IL10RA/IRF4/JUNB	6
REACTOME_GPCR_DOWNSTREAM_SIGNALLING_PTHID_R-HSA-388396	REACTOME_GPCR_DOWNSTREAM_SIGNALLING_PTHID_R-HSA-388396	25/377	295/8368	0.0847458	1.88104	3.34615	0.00170477	0.0404997	0.0379268	ACKR3/ADM/CCR7/CXCL5/DGKD/DGKE/EDN2/F2RL1/GNAT1/GPR20/GRM7/HBEGF/MCF2L/MCHR1/PDE2A/PDE4B/PPP3R1/PTGER2/PTGER3/RGS1/RGS10/RGS16/RGS2/RHOB/TIAM2	25
HALLMARK_UV_RESPONSE_UP	HALLMARK_UV_RESPONSE_UP	15/377	143/8368	0.104895	2.32828	3.47973	0.00190806	0.0430047	0.0402727	AGO2/ATF3/BCL2L11/BTG1/BTG2/CCNE1/CHKA/FOS/FOSB/JUNB/NFKBIA/NKX2-5/NR4A1/RHOB/TCHH	15
REACTOME_DOWNREGULATION_OF_SMAD2_3_SMAD4_TRANSCRIPTIONAL_ACTIVITY_PTHID_R-HSA-2173795	REACTOME_DOWNREGULATION_OF_SMAD2_3_SMAD4_TRANSCRIPTIONAL_ACTIVITY_PTHID_R-HSA-2173795	6/377	30/8368	0.2	4.43926	4.09873	0.00190056	0.0430047	0.0402727	SERPINE1/SKIL/SMAD7/SMURF2/TGIF1/UBC	6
REACTOME_INTERLEUKIN_10_SIGNALING_PTHID_R-HSA-6783783	REACTOME_INTERLEUKIN_10_SIGNALING_PTHID_R-HSA-6783783	5/377	21/8368	0.238095	5.28483	4.27005	0.00202168	0.0444264	0.041604	CSF1/CSF2/IL10RA/IL12A/LIF	5
REACTOME_NEGATIVE_REGULATION_OF_MAPK_PATHWAY_PTHID_R-HSA-5675221	REACTOME_NEGATIVE_REGULATION_OF_MAPK_PATHWAY_PTHID_R-HSA-5675221	7/377	41/8368	0.170732	3.78961	3.88907	0.00212455	0.0455482	0.0426546	DUSP1/DUSP10/DUSP2/DUSP4/DUSP5/DUSP6/UBC	7
REACTOME_MAPK1_MAPK3_SIGNALING_PTHID_R-HSA-5684996	REACTOME_MAPK1_MAPK3_SIGNALING_PTHID_R-HSA-5684996	20/377	221/8368	0.0904977	2.00871	3.30081	0.00226275	0.0473562	0.0443477	AREG/CSF2/DUSP1/DUSP10/DUSP2/DUSP4/DUSP5/DUSP6/EREG/FGF9/HBEGF/IL6R/IRS2/NRTN/PDGFB/RASA2/RASGEF1A/SPRED1/TGFA/UBC	20
REACTOME_CONSTITUTIVE_SIGNALING_BY_ABERRANT_PI3K_IN_CANCER_PTHID_R-HSA-2219530	REACTOME_CONSTITUTIVE_SIGNALING_BY_ABERRANT_PI3K_IN_CANCER_PTHID_R-HSA-2219530	8/377	53/8368	0.150943	3.35038	3.72821	0.00235598	0.0481606	0.045101	AREG/BDNF/EREG/FGF9/HBEGF/IRS2/PDGFB/TGFA	8
REACTOME_GPCR_LIGAND_BINDING_PTHID_R-HSA-500792	REACTOME_GPCR_LIGAND_BINDING_PTHID_R-HSA-500792	15/377	147/8368	0.102041	2.26493	3.3606	0.00250458	0.0500347	0.046856	ACKR3/ADM/CCR7/CXCL5/EDN2/F2RL1/FZD7/FZD8/GRM7/MCHR1/PTGER2/PTGER3/WNT1/WNT10B/WNT5A	15
REACTOME_REGULATION_OF_EXPRESSION_AND_FUNCTION_OF_TYPE_II_CLASSICAL_CADHERINS_PTHID_R-HSA-9764260	REACTOME_REGULATION_OF_EXPRESSION_AND_FUNCTION_OF_TYPE_II_CLASSICAL_CADHERINS_PTHID_R-HSA-9764260	5/377	23/8368	0.217391	4.82528	3.98996	0.003104	0.0606316	0.0567797	AGO2/AGO3/ANGPTL4/SNAI1/ZC3H12A	5
HALLMARK_COAGULATION	HALLMARK_COAGULATION	10/377	81/8368	0.123457	2.74028	3.41837	0.00329701	0.0630016	0.0589991	DUSP6/F3/ITGA2/MAFF/MMP1/PDGFB/PECAM1/PLAU/SERPINC1/SERPINE1	10
HALLMARK_ESTROGEN_RESPONSE_LATE	HALLMARK_ESTROGEN_RESPONSE_LATE	15/377	152/8368	0.0986842	2.19042	3.21698	0.00345968	0.0647034	0.0605929	AREG/CDC6/CISH/CYP26B1/DUSP2/EEIG1/EGR3/FOS/GJB3/ID2/ISG20/KLF4/NAB2/PTGER3/ZFP36	15
REACTOME_RAF_MAP_KINASE_CASCADE_PTHID_R-HSA-5673001	REACTOME_RAF_MAP_KINASE_CASCADE_PTHID_R-HSA-5673001	19/377	215/8368	0.0883721	1.96153	3.10227	0.00376203	0.066423	0.0622032	AREG/CSF2/DUSP1/DUSP10/DUSP2/DUSP4/DUSP5/DUSP6/EREG/FGF9/HBEGF/IRS2/NRTN/PDGFB/RASA2/RASGEF1A/SPRED1/TGFA/UBC	19
REACTOME_SIGNALING_BY_BMP_PTHID_R-HSA-201451	REACTOME_SIGNALING_BY_BMP_PTHID_R-HSA-201451	5/377	24/8368	0.208333	4.62423	3.86179	0.00377833	0.066423	0.0622032	AMH/AMHR2/INHBA/SMAD7/SMURF2	5
REACTOME_SIGNALING_BY_EGFR_IN_CANCER_PTHID_R-HSA-1643713	REACTOME_SIGNALING_BY_EGFR_IN_CANCER_PTHID_R-HSA-1643713	5/377	24/8368	0.208333	4.62423	3.86179	0.00377833	0.066423	0.0622032	AREG/EREG/HBEGF/TGFA/UBC	5
HALLMARK_ALLOGRAFT_REJECTION	HALLMARK_ALLOGRAFT_REJECTION	13/377	127/8368	0.102362	2.27206	3.13744	0.00462194	0.079197	0.0741657	BCL3/CSF1/EREG/IFNAR2/IL11/IL12A/INHBA/IRF4/IRF7/IRF8/LIF/SOCS1/TLR2	13
REACTOME_NEGATIVE_REGULATION_OF_THE_PI3K_AKT_NETWORK_PTHID_R-HSA-199418	REACTOME_NEGATIVE_REGULATION_OF_THE_PI3K_AKT_NETWORK_PTHID_R-HSA-199418	10/377	85/8368	0.117647	2.61133	3.24306	0.00468515	0.079197	0.0741657	AREG/BDNF/EREG/FGF9/HBEGF/IER3/IRS2/PDGFB/PHLPP2/TGFA	10
HALLMARK_UV_RESPONSE_DN	HALLMARK_UV_RESPONSE_DN	13/377	129/8368	0.100775	2.23684	3.07485	0.00527716	0.0875212	0.081961	BDNF/BHLHE40/DUSP1/F3/MYC/PMP22/RASA2/RUNX1/SERPINE1/SMAD7/SNAI2/TENT4A/TGFBR2	13
REACTOME_DOWNREGULATION_OF_TGF_BETA_RECEPTOR_SIGNALING_PTHID_R-HSA-2173788	REACTOME_DOWNREGULATION_OF_TGF_BETA_RECEPTOR_SIGNALING_PTHID_R-HSA-2173788	5/377	26/8368	0.192308	4.26852	3.62541	0.00543077	0.0884009	0.0827849	PPP1R15A/SMAD7/SMURF2/TGFBR2/UBC	5
REACTOME_GROWTH_HORMONE_RECEPTOR_SIGNALING_PTHID_R-HSA-982772	REACTOME_GROWTH_HORMONE_RECEPTOR_SIGNALING_PTHID_R-HSA-982772	4/377	18/8368	0.222222	4.93251	3.62759	0.00750379	0.119924	0.112305	CISH/IRS2/SOCS1/SOCS3	4
REACTOME_PI5P_PP2A_AND_IER3_REGULATE_PI3K_AKT_SIGNALING_PTHID_R-HSA-6811558	REACTOME_PI5P_PP2A_AND_IER3_REGULATE_PI3K_AKT_SIGNALING_PTHID_R-HSA-6811558	9/377	78/8368	0.115385	2.56111	3.00856	0.00810811	0.127268	0.119183	AREG/BDNF/EREG/FGF9/HBEGF/IER3/IRS2/PDGFB/TGFA	9
REACTOME_DDX58_IFIH1_MEDIATED_INDUCTION_OF_INTERFERON_ALPHA_BETA_PTHID_R-HSA-168928	REACTOME_DDX58_IFIH1_MEDIATED_INDUCTION_OF_INTERFERON_ALPHA_BETA_PTHID_R-HSA-168928	8/377	65/8368	0.123077	2.73185	3.04442	0.00840372	0.129594	0.121361	DHX58/IRF7/ISG15/NFKBIA/RNF125/TNFAIP3/TRIM25/UBC	8
REACTOME_PI3K_AKT_SIGNALING_IN_CANCER_PTHID_R-HSA-2219528	REACTOME_PI3K_AKT_SIGNALING_IN_CANCER_PTHID_R-HSA-2219528	9/377	80/8368	0.1125	2.49708	2.92227	0.00953263	0.144469	0.135291	AREG/BDNF/EREG/FGF9/HBEGF/IRS2/NR4A1/PDGFB/TGFA	9
REACTOME_INTERFERON_SIGNALING_PTHID_R-HSA-913531	REACTOME_INTERFERON_SIGNALING_PTHID_R-HSA-913531	18/377	220/8368	0.0818182	1.81606	2.66418	0.0103189	0.153735	0.143968	EGR1/IFNAR2/IRF4/IRF7/IRF8/IRF9/ISG15/ISG20/MX1/OAS1X/OAS1Y/RSAD2/SMAD7/SOCS1/SOCS3/TRIM25/TRIM35/UBC	18
REACTOME_DISEASES_OF_SIGNAL_TRANSDUCTION_BY_GROWTH_FACTOR_RECEPTORS_AND_SECOND_MESSENGERS_PTHID_R-HSA-5663202	REACTOME_DISEASES_OF_SIGNAL_TRANSDUCTION_BY_GROWTH_FACTOR_RECEPTORS_AND_SECOND_MESSENGERS_PTHID_R-HSA-5663202	28/377	400/8368	0.07	1.55374	2.465	0.0132275	0.190605	0.178496	AGO2/AGO3/AREG/BCL2L11/BDNF/CEBPB/DLL4/DUSP10/DUSP6/EREG/FGF9/FZD8/HBEGF/HES1/IL10RA/IRF4/IRS2/JAG1/JUNB/KDM7A/MYC/NR4A1/PDGFB/SPRED1/TENT4A/TGFA/TGFBR2/UBC	28
REACTOME_EGR2_AND_SOX10_MEDIATED_INITIATION_OF_SCHWANN_CELL_MYELINATION_PTHID_R-HSA-9619665	REACTOME_EGR2_AND_SOX10_MEDIATED_INITIATION_OF_SCHWANN_CELL_MYELINATION_PTHID_R-HSA-9619665	4/377	21/8368	0.190476	4.22786	3.21673	0.0131947	0.190605	0.178496	EGR2/NAB1/NAB2/PMP22	4
REACTOME_PIP3_ACTIVATES_AKT_SIGNALING_PTHID_R-HSA-1257604	REACTOME_PIP3_ACTIVATES_AKT_SIGNALING_PTHID_R-HSA-1257604	18/377	227/8368	0.0792952	1.76006	2.5216	0.0139359	0.197575	0.185023	AGO2/AGO3/AREG/BDNF/CBX4/EGR1/EREG/FGF9/HBEGF/IER3/IRS2/NR4A1/PDGFB/PHLPP2/SNAI1/SNAI2/TGFA/UBC	18
HALLMARK_KRAS_SIGNALING_DN	HALLMARK_KRAS_SIGNALING_DN	10/377	101/8368	0.0990099	2.19765	2.6301	0.0152779	0.210509	0.197136	BTG2/EDN2/GPR3/ITGB1BP2/MX1/NR4A2/PDK2/RSAD2/SKIL/SLC38A3	10
REACTOME_BMAL1_CLOCK_NPAS2_ACTIVATES_CIRCADIAN_EXPRESSION_PTHID_R-HSA-1368108	REACTOME_BMAL1_CLOCK_NPAS2_ACTIVATES_CIRCADIAN_EXPRESSION_PTHID_R-HSA-1368108	4/377	22/8368	0.181818	4.03569	3.09659	0.0155667	0.210509	0.197136	BHLHE40/BHLHE41/NOCT/SERPINE1	4
REACTOME_REGULATION_OF_CDH11_EXPRESSION_AND_FUNCTION_PTHID_R-HSA-9759475	REACTOME_REGULATION_OF_CDH11_EXPRESSION_AND_FUNCTION_PTHID_R-HSA-9759475	4/377	22/8368	0.181818	4.03569	3.09659	0.0155667	0.210509	0.197136	AGO2/AGO3/ANGPTL4/SNAI1	4
HALLMARK_IL6_JAK_STAT3_SIGNALING	HALLMARK_IL6_JAK_STAT3_SIGNALING	7/377	60/8368	0.116667	2.58957	2.68387	0.0176043	0.234457	0.219563	CSF1/CSF2/IRF9/MAP3K8/SOCS1/SOCS3/TLR2	7
REACTOME_NEGATIVE_REGULATORS_OF_DDX58_IFIH1_SIGNALING_PTHID_R-HSA-936440	REACTOME_NEGATIVE_REGULATORS_OF_DDX58_IFIH1_SIGNALING_PTHID_R-HSA-936440	5/377	35/8368	0.142857	3.1709	2.7953	0.019262	0.252706	0.236652	ISG15/RNF125/TNFAIP3/TRIM25/UBC	5
REACTOME_G_ALPHA_I_SIGNALLING_EVENTS_PTHID_R-HSA-418594	REACTOME_G_ALPHA_I_SIGNALLING_EVENTS_PTHID_R-HSA-418594	12/377	137/8368	0.0875912	1.9442	2.42021	0.0205078	0.261338	0.244735	ACKR3/CCR7/CXCL5/GNAT1/GRM7/MCHR1/PDE4B/PPP3R1/PTGER3/RGS1/RGS10/RGS16	12
REACTOME_TRANSCRIPTIONAL_REGULATION_OF_WHITE_ADIPOCYTE_DIFFERENTIATION_PTHID_R-HSA-381340	REACTOME_TRANSCRIPTIONAL_REGULATION_OF_WHITE_ADIPOCYTE_DIFFERENTIATION_PTHID_R-HSA-381340	8/377	76/8368	0.105263	2.33645	2.54206	0.0205146	0.261338	0.244735	ANGPTL4/CEBPB/EGR2/KLF4/KLF5/MED26/WNT1/WNT10B	8
HALLMARK_COMPLEMENT	HALLMARK_COMPLEMENT	12/377	138/8368	0.0869565	1.93011	2.39293	0.0215845	0.271039	0.25382	CEBPB/DUSP5/DUSP6/F3/IRF7/MAFF/MMP13/PDGFB/PLAUR/SERPINC1/SERPINE1/TNFAIP3	12
REACTOME_SIGNALING_BY_NUCLEAR_RECEPTORS_PTHID_R-HSA-9006931	REACTOME_SIGNALING_BY_NUCLEAR_RECEPTORS_PTHID_R-HSA-9006931	17/377	223/8368	0.0762332	1.69209	2.27524	0.0234362	0.289542	0.271148	AGO2/AGO3/AREG/ARL4C/CCNT1/CRABP2/CYP26B1/EREG/FOS/FOSB/HBEGF/MYC/PDK2/RUNX1/SRF/TGFA/TLE3	17
REACTOME_CLASS_B_2_SECRETIN_FAMILY_RECEPTORS__PTHID_R-HSA-373080	REACTOME_CLASS_B_2_SECRETIN_FAMILY_RECEPTORS__PTHID_R-HSA-373080	6/377	50/8368	0.12	2.66355	2.56252	0.0239472	0.289542	0.271148	ADM/FZD7/FZD8/WNT1/WNT10B/WNT5A	6
REACTOME_DEACTIVATION_OF_THE_BETA_CATENIN_TRANSACTIVATING_COMPLEX_PTHID_R-HSA-3769402	REACTOME_DEACTIVATION_OF_THE_BETA_CATENIN_TRANSACTIVATING_COMPLEX_PTHID_R-HSA-3769402	5/377	37/8368	0.135135	2.9995	2.64745	0.0240462	0.289542	0.271148	SOX4/SOX9/TLE3/TLE4/UBC	5
REACTOME_CONSTITUTIVE_SIGNALING_BY_NOTCH1_HD_DOMAIN_MUTANTS_PTHID_R-HSA-2691232	REACTOME_CONSTITUTIVE_SIGNALING_BY_NOTCH1_HD_DOMAIN_MUTANTS_PTHID_R-HSA-2691232	3/377	15/8368	0.2	4.43926	2.89564	0.0275662	0.318825	0.29857	DLL4/JAG1/UBC	3
REACTOME_RESPONSE_OF_EIF2AK1_HRI_TO_HEME_DEFICIENCY_PTHID_R-HSA-9648895	REACTOME_RESPONSE_OF_EIF2AK1_HRI_TO_HEME_DEFICIENCY_PTHID_R-HSA-9648895	3/377	15/8368	0.2	4.43926	2.89564	0.0275662	0.318825	0.29857	ATF3/CEBPB/PPP1R15A	3
REACTOME_SIGNALING_BY_NOTCH1_HD_DOMAIN_MUTANTS_IN_CANCER_PTHID_R-HSA-2691230	REACTOME_SIGNALING_BY_NOTCH1_HD_DOMAIN_MUTANTS_IN_CANCER_PTHID_R-HSA-2691230	3/377	15/8368	0.2	4.43926	2.89564	0.0275662	0.318825	0.29857	DLL4/JAG1/UBC	3
REACTOME_NUCLEAR_RECEPTOR_TRANSCRIPTION_PATHWAY_PTHID_R-HSA-383280	REACTOME_NUCLEAR_RECEPTOR_TRANSCRIPTION_PATHWAY_PTHID_R-HSA-383280	5/377	39/8368	0.128205	2.84568	2.50927	0.0295352	0.332839	0.311694	NR1D1/NR4A1/NR4A2/NR4A3/NR5A1	5
REACTOME_TRANSLESION_SYNTHESIS_BY_Y_FAMILY_DNA_POLYMERASES_BYPASSES_LESIONS_ON_DNA_TEMPLATE_PTHID_R-HSA-110313	REACTOME_TRANSLESION_SYNTHESIS_BY_Y_FAMILY_DNA_POLYMERASES_BYPASSES_LESIONS_ON_DNA_TEMPLATE_PTHID_R-HSA-110313	5/377	39/8368	0.128205	2.84568	2.50927	0.0295352	0.332839	0.311694	ISG15/POLI/SPRTN/TRIM25/UBC	5
REACTOME_NUCLEAR_EVENTS_MEDIATED_BY_NFE2L2_PTHID_R-HSA-9759194	REACTOME_NUCLEAR_EVENTS_MEDIATED_BY_NFE2L2_PTHID_R-HSA-9759194	8/377	83/8368	0.0963855	2.1394	2.26581	0.0327929	0.339414	0.317851	AREG/BACH1/GCLC/MYC/SLC7A11/SRXN1/TXNRD1/UBC	8
REACTOME_SIGNALING_BY_NOTCH1_PTHID_R-HSA-1980143	REACTOME_SIGNALING_BY_NOTCH1_PTHID_R-HSA-1980143	7/377	68/8368	0.102941	2.28491	2.3107	0.0326231	0.339414	0.317851	DLL4/HES1/JAG1/MYC/TLE3/TLE4/UBC	7
REACTOME_PEPTIDE_LIGAND_BINDING_RECEPTORS_PTHID_R-HSA-375276	REACTOME_PEPTIDE_LIGAND_BINDING_RECEPTORS_PTHID_R-HSA-375276	6/377	53/8368	0.113208	2.51279	2.3996	0.0309421	0.339414	0.317851	ACKR3/CCR7/CXCL5/EDN2/F2RL1/MCHR1	6
REACTOME_FOXO_MEDIATED_TRANSCRIPTION_OF_CELL_CYCLE_GENES_PTHID_R-HSA-9617828	REACTOME_FOXO_MEDIATED_TRANSCRIPTION_OF_CELL_CYCLE_GENES_PTHID_R-HSA-9617828	3/377	16/8368	0.1875	4.1618	2.74951	0.0328216	0.339414	0.317851	BTG1/GADD45A/KLF4	3
REACTOME_NPAS4_REGULATES_EXPRESSION_OF_TARGET_GENES_PTHID_R-HSA-9768919	REACTOME_NPAS4_REGULATES_EXPRESSION_OF_TARGET_GENES_PTHID_R-HSA-9768919	3/377	16/8368	0.1875	4.1618	2.74951	0.0328216	0.339414	0.317851	BDNF/FOS/GEM	3
REACTOME_P75NTR_SIGNALS_VIA_NF_KB_PTHID_R-HSA-193639	REACTOME_P75NTR_SIGNALS_VIA_NF_KB_PTHID_R-HSA-193639	3/377	16/8368	0.1875	4.1618	2.74951	0.0328216	0.339414	0.317851	NFKBIA/NGF/UBC	3
REACTOME_WNT_LIGAND_BIOGENESIS_AND_TRAFFICKING_PTHID_R-HSA-3238698	REACTOME_WNT_LIGAND_BIOGENESIS_AND_TRAFFICKING_PTHID_R-HSA-3238698	3/377	16/8368	0.1875	4.1618	2.74951	0.0328216	0.339414	0.317851	WNT1/WNT10B/WNT5A	3
REACTOME_FOXO_MEDIATED_TRANSCRIPTION_PTHID_R-HSA-9614085	REACTOME_FOXO_MEDIATED_TRANSCRIPTION_PTHID_R-HSA-9614085	6/377	54/8368	0.111111	2.46625	2.34777	0.0335411	0.342821	0.321042	BCL2L11/BCL6/BTG1/FBXO32/GADD45A/KLF4	6
REACTOME_MYD88_MAL_TIRAP_CASCADE_INITIATED_ON_PLASMA_MEMBRANE_PTHID_R-HSA-166058	REACTOME_MYD88_MAL_TIRAP_CASCADE_INITIATED_ON_PLASMA_MEMBRANE_PTHID_R-HSA-166058	9/377	100/8368	0.09	1.99767	2.17992	0.0358766	0.350394	0.328134	DUSP4/DUSP6/FOS/MAP3K8/NFKBIA/PELI1/SOCS1/TLR2/UBC	9
REACTOME_TOLL_LIKE_RECEPTOR_2_TLR2_CASCADE_PTHID_R-HSA-181438	REACTOME_TOLL_LIKE_RECEPTOR_2_TLR2_CASCADE_PTHID_R-HSA-181438	9/377	100/8368	0.09	1.99767	2.17992	0.0358766	0.350394	0.328134	DUSP4/DUSP6/FOS/MAP3K8/NFKBIA/PELI1/SOCS1/TLR2/UBC	9
REACTOME_TOLL_LIKE_RECEPTOR_TLR1_TLR2_CASCADE_PTHID_R-HSA-168179	REACTOME_TOLL_LIKE_RECEPTOR_TLR1_TLR2_CASCADE_PTHID_R-HSA-168179	9/377	100/8368	0.09	1.99767	2.17992	0.0358766	0.350394	0.328134	DUSP4/DUSP6/FOS/MAP3K8/NFKBIA/PELI1/SOCS1/TLR2/UBC	9
REACTOME_TOLL_LIKE_RECEPTOR_TLR6_TLR2_CASCADE_PTHID_R-HSA-168188	REACTOME_TOLL_LIKE_RECEPTOR_TLR6_TLR2_CASCADE_PTHID_R-HSA-168188	9/377	100/8368	0.09	1.99767	2.17992	0.0358766	0.350394	0.328134	DUSP4/DUSP6/FOS/MAP3K8/NFKBIA/PELI1/SOCS1/TLR2/UBC	9
REACTOME_REGULATION_OF_RUNX1_EXPRESSION_AND_ACTIVITY_PTHID_R-HSA-8934593	REACTOME_REGULATION_OF_RUNX1_EXPRESSION_AND_ACTIVITY_PTHID_R-HSA-8934593	3/377	17/8368	0.176471	3.91699	2.61484	0.0385589	0.372453	0.348791	AGO2/AGO3/RUNX1	3
HALLMARK_NOTCH_SIGNALING	HALLMARK_NOTCH_SIGNALING	4/377	29/8368	0.137931	3.06156	2.41542	0.0395314	0.373636	0.349899	FZD7/HES1/JAG1/WNT5A	4
REACTOME_SIGNALING_BY_NOTCH2_PTHID_R-HSA-1980145	REACTOME_SIGNALING_BY_NOTCH2_PTHID_R-HSA-1980145	4/377	29/8368	0.137931	3.06156	2.41542	0.0395314	0.373636	0.349899	DLL4/HES1/JAG1/UBC	4
REACTOME_BETA_CATENIN_INDEPENDENT_WNT_SIGNALING_PTHID_R-HSA-3858494	REACTOME_BETA_CATENIN_INDEPENDENT_WNT_SIGNALING_PTHID_R-HSA-3858494	10/377	119/8368	0.0840336	1.86523	2.06472	0.04179	0.390781	0.365955	AGO2/AGO3/FZD7/FZD8/MYC/PPP3R1/SMURF2/UBC/WNT1/WNT5A	10
REACTOME_INTRACELLULAR_SIGNALING_BY_SECOND_MESSENGERS_PTHID_R-HSA-9006925	REACTOME_INTRACELLULAR_SIGNALING_BY_SECOND_MESSENGERS_PTHID_R-HSA-9006925	18/377	258/8368	0.0697674	1.54858	1.94398	0.0430777	0.398582	0.37326	AGO2/AGO3/AREG/BDNF/CBX4/EGR1/EREG/FGF9/HBEGF/IER3/IRS2/NR4A1/PDGFB/PHLPP2/SNAI1/SNAI2/TGFA/UBC	18
REACTOME_ACTIVATION_OF_BH3_ONLY_PROTEINS_PTHID_R-HSA-114452	REACTOME_ACTIVATION_OF_BH3_ONLY_PROTEINS_PTHID_R-HSA-114452	4/377	30/8368	0.133333	2.9595	2.33524	0.044051	0.403342	0.377718	BCL2L11/PMAIP1/PPP1R13B/PPP3R1	4
HALLMARK_XENOBIOTIC_METABOLISM	HALLMARK_XENOBIOTIC_METABOLISM	11/377	137/8368	0.080292	1.78218	2.00492	0.0447212	0.405257	0.379512	DDAH2/EPHA2/ETS2/GCLC/ID2/IRF8/LCAT/NPC1/SERPINE1/SERTAD1/SMOX	11
REACTOME_CLASS_A_1_RHODOPSIN_LIKE_RECEPTORS__PTHID_R-HSA-373076	REACTOME_CLASS_A_1_RHODOPSIN_LIKE_RECEPTORS__PTHID_R-HSA-373076	8/377	91/8368	0.0879121	1.95132	1.98183	0.0520551	0.466903	0.437241	ACKR3/CCR7/CXCL5/EDN2/F2RL1/MCHR1/PTGER2/PTGER3	8
REACTOME_NOTCH1_INTRACELLULAR_DOMAIN_REGULATES_TRANSCRIPTION_PTHID_R-HSA-2122947	REACTOME_NOTCH1_INTRACELLULAR_DOMAIN_REGULATES_TRANSCRIPTION_PTHID_R-HSA-2122947	5/377	46/8368	0.108696	2.41264	2.08666	0.0546135	0.47064	0.440741	HES1/MYC/TLE3/TLE4/UBC	5
REACTOME_TGF_BETA_RECEPTOR_SIGNALING_ACTIVATES_SMADS_PTHID_R-HSA-2173789	REACTOME_TGF_BETA_RECEPTOR_SIGNALING_ACTIVATES_SMADS_PTHID_R-HSA-2173789	5/377	46/8368	0.108696	2.41264	2.08666	0.0546135	0.47064	0.440741	PPP1R15A/SMAD7/SMURF2/TGFBR2/UBC	5
REACTOME_ONCOGENE_INDUCED_SENESCENCE_PTHID_R-HSA-2559585	REACTOME_ONCOGENE_INDUCED_SENESCENCE_PTHID_R-HSA-2559585	4/377	32/8368	0.125	2.77454	2.18442	0.0539217	0.47064	0.440741	AGO3/E2F3/ETS2/UBC	4
REACTOME_TERMINATION_OF_TRANSLESION_DNA_SYNTHESIS_PTHID_R-HSA-5656169	REACTOME_TERMINATION_OF_TRANSLESION_DNA_SYNTHESIS_PTHID_R-HSA-5656169	4/377	32/8368	0.125	2.77454	2.18442	0.0539217	0.47064	0.440741	ISG15/POLI/TRIM25/UBC	4
REACTOME_TOLL_LIKE_RECEPTOR_4_TLR4_CASCADE_PTHID_R-HSA-166016	REACTOME_TOLL_LIKE_RECEPTOR_4_TLR4_CASCADE_PTHID_R-HSA-166016	10/377	125/8368	0.08	1.7757	1.89785	0.0551634	0.470763	0.440856	DUSP4/DUSP6/FOS/IRF7/MAP3K8/NFKBIA/PELI1/SOCS1/TLR2/UBC	10
REACTOME_ESR_MEDIATED_SIGNALING_PTHID_R-HSA-8939211	REACTOME_ESR_MEDIATED_SIGNALING_PTHID_R-HSA-8939211	13/377	177/8368	0.0734463	1.63024	1.84067	0.0562105	0.475087	0.444905	AGO2/AGO3/AREG/CCNT1/EREG/FOS/FOSB/HBEGF/MYC/RUNX1/SRF/TGFA/TLE3	13
REACTOME_G_ALPHA_Q_SIGNALLING_EVENTS_PTHID_R-HSA-416476	REACTOME_G_ALPHA_Q_SIGNALLING_EVENTS_PTHID_R-HSA-416476	9/377	109/8368	0.0825688	1.83272	1.90066	0.0568239	0.475697	0.445476	DGKD/DGKE/EDN2/F2RL1/HBEGF/MCHR1/RGS1/RGS16/RGS2	9
HALLMARK_REACTIVE_OXYGEN_SPECIES_PATHWAY	HALLMARK_REACTIVE_OXYGEN_SPECIES_PATHWAY	5/377	47/8368	0.106383	2.36131	2.0327	0.0589605	0.479873	0.449387	GCLC/HHEX/JUNB/SRXN1/TXNRD1	5
REACTOME_SIGNALING_BY_NON_RECEPTOR_TYROSINE_KINASES_PTHID_R-HSA-9006927	REACTOME_SIGNALING_BY_NON_RECEPTOR_TYROSINE_KINASES_PTHID_R-HSA-9006927	5/377	47/8368	0.106383	2.36131	2.0327	0.0589605	0.479873	0.449387	CCNE1/EREG/HBEGF/SOCS3/UBC	5
REACTOME_SIGNALING_BY_PTK6_PTHID_R-HSA-8848021	REACTOME_SIGNALING_BY_PTK6_PTHID_R-HSA-8848021	5/377	47/8368	0.106383	2.36131	2.0327	0.0589605	0.479873	0.449387	CCNE1/EREG/HBEGF/SOCS3/UBC	5
REACTOME_RSV_HOST_INTERACTIONS_PTHID_R-HSA-9833110	REACTOME_RSV_HOST_INTERACTIONS_PTHID_R-HSA-9833110	7/377	78/8368	0.0897436	1.99197	1.91173	0.0610343	0.492194	0.460925	IFNAR2/ISG15/MED26/SDC4/TLR2/TRIM25/UBC	7
REACTOME_DNA_DAMAGE_BYPASS_PTHID_R-HSA-73893	REACTOME_DNA_DAMAGE_BYPASS_PTHID_R-HSA-73893	5/377	48/8368	0.104167	2.31211	1.98009	0.0634994	0.505481	0.473368	ISG15/POLI/SPRTN/TRIM25/UBC	5
REACTOME_EVASION_BY_RSV_OF_HOST_INTERFERON_RESPONSES_PTHID_R-HSA-9833109	REACTOME_EVASION_BY_RSV_OF_HOST_INTERFERON_RESPONSES_PTHID_R-HSA-9833109	3/377	21/8368	0.142857	3.1709	2.16341	0.0661323	0.505481	0.473368	IFNAR2/TRIM25/UBC	3
REACTOME_INTERLEUKIN_7_SIGNALING_PTHID_R-HSA-1266695	REACTOME_INTERLEUKIN_7_SIGNALING_PTHID_R-HSA-1266695	3/377	21/8368	0.142857	3.1709	2.16341	0.0661323	0.505481	0.473368	CISH/IRS2/SOCS1	3
REACTOME_METABOLIC_DISORDERS_OF_BIOLOGICAL_OXIDATION_ENZYMES_PTHID_R-HSA-5579029	REACTOME_METABOLIC_DISORDERS_OF_BIOLOGICAL_OXIDATION_ENZYMES_PTHID_R-HSA-5579029	3/377	21/8368	0.142857	3.1709	2.16341	0.0661323	0.505481	0.473368	CYP24A1/CYP26B1/GCLC	3
REACTOME_NOTCH2_ACTIVATION_AND_TRANSMISSION_OF_SIGNAL_TO_THE_NUCLEUS_PTHID_R-HSA-2979096	REACTOME_NOTCH2_ACTIVATION_AND_TRANSMISSION_OF_SIGNAL_TO_THE_NUCLEUS_PTHID_R-HSA-2979096	3/377	21/8368	0.142857	3.1709	2.16341	0.0661323	0.505481	0.473368	DLL4/JAG1/UBC	3
REACTOME_PHOSPHORYLATED_BMAL1_CLOCK_ARNTL_CLOCK_ACTIVATES_EXPRESSION_OF_CORE_CLOCK_GENES_PTHID_R-HSA-9931510	REACTOME_PHOSPHORYLATED_BMAL1_CLOCK_ARNTL_CLOCK_ACTIVATES_EXPRESSION_OF_CORE_CLOCK_GENES_PTHID_R-HSA-9931510	3/377	21/8368	0.142857	3.1709	2.16341	0.0661323	0.505481	0.473368	BHLHE40/NR1D1/SIK1	3
REACTOME_ADIPOGENESIS_PTHID_R-HSA-9843745	REACTOME_ADIPOGENESIS_PTHID_R-HSA-9843745	8/377	96/8368	0.0833333	1.84969	1.81864	0.0671707	0.505824	0.47369	ANGPTL4/CEBPB/EGR2/KLF4/KLF5/MED26/WNT1/WNT10B	8
REACTOME_INTERLEUKIN_17_SIGNALING_PTHID_R-HSA-448424	REACTOME_INTERLEUKIN_17_SIGNALING_PTHID_R-HSA-448424	6/377	64/8368	0.09375	2.0809	1.88533	0.0673281	0.505824	0.47369	DUSP4/DUSP6/FOS/IL17RE/MAP3K8/UBC	6
REACTOME_ESTROGEN_DEPENDENT_GENE_EXPRESSION_PTHID_R-HSA-9018519	REACTOME_ESTROGEN_DEPENDENT_GENE_EXPRESSION_PTHID_R-HSA-9018519	9/377	113/8368	0.079646	1.76785	1.78488	0.0682437	0.508358	0.476062	AGO2/AGO3/CCNT1/FOS/FOSB/MYC/RUNX1/TGFA/TLE3	9
REACTOME_MYD88_DEPENDENT_CASCADE_INITIATED_ON_ENDOSOME_PTHID_R-HSA-975155	REACTOME_MYD88_DEPENDENT_CASCADE_INITIATED_ON_ENDOSOME_PTHID_R-HSA-975155	8/377	97/8368	0.0824742	1.83062	1.78717	0.0704871	0.520657	0.48758	DUSP4/DUSP6/FOS/IRF7/MAP3K8/NFKBIA/PELI1/UBC	8
REACTOME_INACTIVATION_OF_CSF3_G_CSF_SIGNALING_PTHID_R-HSA-9705462	REACTOME_INACTIVATION_OF_CSF3_G_CSF_SIGNALING_PTHID_R-HSA-9705462	3/377	22/8368	0.136364	3.02677	2.06743	0.0741163	0.529661	0.496012	SOCS1/SOCS3/UBC	3
REACTOME_NEGATIVE_REGULATION_OF_FGFR1_SIGNALING_PTHID_R-HSA-5654726	REACTOME_NEGATIVE_REGULATION_OF_FGFR1_SIGNALING_PTHID_R-HSA-5654726	3/377	22/8368	0.136364	3.02677	2.06743	0.0741163	0.529661	0.496012	FGF9/SPRY2/UBC	3
REACTOME_NEGATIVE_REGULATION_OF_FGFR3_SIGNALING_PTHID_R-HSA-5654732	REACTOME_NEGATIVE_REGULATION_OF_FGFR3_SIGNALING_PTHID_R-HSA-5654732	3/377	22/8368	0.136364	3.02677	2.06743	0.0741163	0.529661	0.496012	FGF9/SPRY2/UBC	3
REACTOME_SLC_MEDIATED_TRANSPORT_OF_INORGANIC_ANIONS_PTHID_R-HSA-9958790	REACTOME_SLC_MEDIATED_TRANSPORT_OF_INORGANIC_ANIONS_PTHID_R-HSA-9958790	3/377	22/8368	0.136364	3.02677	2.06743	0.0741163	0.529661	0.496012	SLC20A1/SLC20A2/SLC4A7	3
REACTOME_OVARIAN_TUMOR_DOMAIN_PROTEASES_PTHID_R-HSA-5689896	REACTOME_OVARIAN_TUMOR_DOMAIN_PROTEASES_PTHID_R-HSA-5689896	4/377	36/8368	0.111111	2.46625	1.91488	0.0769273	0.540952	0.506586	RNF128/TNFAIP3/TRIM25/UBC	4
REACTOME_SARS_COV_1_ACTIVATES_MODULATES_INNATE_IMMUNE_RESPONSES_PTHID_R-HSA-9692916	REACTOME_SARS_COV_1_ACTIVATES_MODULATES_INNATE_IMMUNE_RESPONSES_PTHID_R-HSA-9692916	4/377	36/8368	0.111111	2.46625	1.91488	0.0769273	0.540952	0.506586	NFKBIA/RUNX1/TRIM25/UBC	4
REACTOME_ASYMMETRIC_LOCALIZATION_OF_PCP_PROTEINS_PTHID_R-HSA-4608870	REACTOME_ASYMMETRIC_LOCALIZATION_OF_PCP_PROTEINS_PTHID_R-HSA-4608870	5/377	51/8368	0.0980392	2.17611	1.8298	0.0782587	0.545947	0.511264	FZD7/FZD8/SMURF2/UBC/WNT5A	5
REACTOME_TRANSCRIPTIONAL_REGULATION_BY_RUNX3_PTHID_R-HSA-8878159	REACTOME_TRANSCRIPTIONAL_REGULATION_BY_RUNX3_PTHID_R-HSA-8878159	7/377	83/8368	0.0843373	1.87198	1.73401	0.0795889	0.550856	0.51586	BCL2L11/HES1/JAG1/MYC/RUNX1/SMURF2/UBC	7
HALLMARK_CHOLESTEROL_HOMEOSTASIS	HALLMARK_CHOLESTEROL_HOMEOSTASIS	6/377	67/8368	0.0895522	1.98773	1.76305	0.0802993	0.55143	0.516398	ATF3/CHKA/ERRFI1/GLDC/JAG1/PLAUR	6
REACTOME_TOLL_LIKE_RECEPTOR_7_8_TLR7_8_CASCADE_PTHID_R-HSA-168181	REACTOME_TOLL_LIKE_RECEPTOR_7_8_TLR7_8_CASCADE_PTHID_R-HSA-168181	8/377	100/8368	0.08	1.7757	1.69492	0.0810275	0.552118	0.517042	DUSP4/DUSP6/FOS/IRF7/MAP3K8/NFKBIA/PELI1/UBC	8
REACTOME_CA2_PATHWAY_PTHID_R-HSA-4086398	REACTOME_CA2_PATHWAY_PTHID_R-HSA-4086398	5/377	52/8368	0.0961538	2.13426	1.78202	0.0835544	0.552213	0.517132	AGO2/AGO3/MYC/PPP3R1/WNT5A	5
REACTOME_TP53_REGULATES_TRANSCRIPTION_OF_CELL_DEATH_GENES_PTHID_R-HSA-5633008	REACTOME_TP53_REGULATES_TRANSCRIPTION_OF_CELL_DEATH_GENES_PTHID_R-HSA-5633008	4/377	37/8368	0.108108	2.3996	1.85315	0.0833371	0.552213	0.517132	BCL6/NDRG1/PMAIP1/PPP1R13B	4
REACTOME_NEGATIVE_REGULATION_OF_FGFR2_SIGNALING_PTHID_R-HSA-5654727	REACTOME_NEGATIVE_REGULATION_OF_FGFR2_SIGNALING_PTHID_R-HSA-5654727	3/377	23/8368	0.130435	2.89517	1.97676	0.0825052	0.552213	0.517132	FGF9/SPRY2/UBC	3
REACTOME_NEGATIVE_REGULATION_OF_FGFR4_SIGNALING_PTHID_R-HSA-5654733	REACTOME_NEGATIVE_REGULATION_OF_FGFR4_SIGNALING_PTHID_R-HSA-5654733	3/377	23/8368	0.130435	2.89517	1.97676	0.0825052	0.552213	0.517132	FGF9/SPRY2/UBC	3
REACTOME_EXTRA_NUCLEAR_ESTROGEN_SIGNALING_PTHID_R-HSA-9009391	REACTOME_EXTRA_NUCLEAR_ESTROGEN_SIGNALING_PTHID_R-HSA-9009391	6/377	68/8368	0.0882353	1.9585	1.7237	0.0849131	0.557005	0.521619	AREG/EREG/FOS/HBEGF/SRF/TGFA	6
REACTOME_SLC_MEDIATED_TRANSMEMBRANE_TRANSPORT_PTHID_R-HSA-425407	REACTOME_SLC_MEDIATED_TRANSMEMBRANE_TRANSPORT_PTHID_R-HSA-425407	11/377	154/8368	0.0714286	1.58545	1.59267	0.0873493	0.563551	0.527749	RUNX1/SLC20A1/SLC20A2/SLC28A1/SLC30A1/SLC38A3/SLC4A7/SLC6A4/SLC7A11/SLC7A2/SLCO4A1	11
REACTOME_SIGNALING_BY_ALK_FUSIONS_AND_ACTIVATED_POINT_MUTANTS_PTHID_R-HSA-9725370	REACTOME_SIGNALING_BY_ALK_FUSIONS_AND_ACTIVATED_POINT_MUTANTS_PTHID_R-HSA-9725370	7/377	85/8368	0.0823529	1.82793	1.66634	0.0878344	0.563551	0.527749	AGO2/AGO3/CEBPB/IL10RA/IRF4/JUNB/UBC	7
REACTOME_SIGNALING_BY_ALK_IN_CANCER_PTHID_R-HSA-9700206	REACTOME_SIGNALING_BY_ALK_IN_CANCER_PTHID_R-HSA-9700206	7/377	85/8368	0.0823529	1.82793	1.66634	0.0878344	0.563551	0.527749	AGO2/AGO3/CEBPB/IL10RA/IRF4/JUNB/UBC	7
HALLMARK_WNT_BETA_CATENIN_SIGNALING	HALLMARK_WNT_BETA_CATENIN_SIGNALING	4/377	38/8368	0.105263	2.33645	1.7934	0.0900002	0.573116	0.536706	FZD8/JAG1/MYC/WNT1	4
REACTOME_DOWNREGULATION_OF_ERBB2_SIGNALING_PTHID_R-HSA-8863795	REACTOME_DOWNREGULATION_OF_ERBB2_SIGNALING_PTHID_R-HSA-8863795	3/377	24/8368	0.125	2.77454	1.89086	0.0912813	0.573116	0.536706	EREG/HBEGF/UBC	3
REACTOME_NOTCH3_ACTIVATION_AND_TRANSMISSION_OF_SIGNAL_TO_THE_NUCLEUS_PTHID_R-HSA-9013507	REACTOME_NOTCH3_ACTIVATION_AND_TRANSMISSION_OF_SIGNAL_TO_THE_NUCLEUS_PTHID_R-HSA-9013507	3/377	24/8368	0.125	2.77454	1.89086	0.0912813	0.573116	0.536706	DLL4/JAG1/UBC	3
REACTOME_TOLL_LIKE_RECEPTOR_9_TLR9_CASCADE_PTHID_R-HSA-168138	REACTOME_TOLL_LIKE_RECEPTOR_9_TLR9_CASCADE_PTHID_R-HSA-168138	8/377	103/8368	0.0776699	1.72398	1.60576	0.0924542	0.576363	0.539748	DUSP4/DUSP6/FOS/IRF7/MAP3K8/NFKBIA/PELI1/UBC	8
REACTOME_TRANSCRIPTIONAL_REGULATION_OF_GRANULOPOIESIS_PTHID_R-HSA-9616222	REACTOME_TRANSCRIPTIONAL_REGULATION_OF_GRANULOPOIESIS_PTHID_R-HSA-9616222	5/377	54/8368	0.0925926	2.05521	1.68961	0.0946975	0.586191	0.548951	CEBPB/IL6R/KLF5/MYC/RUNX1	5
REACTOME_SIGNALING_BY_FGFR1_PTHID_R-HSA-5654736	REACTOME_SIGNALING_BY_FGFR1_PTHID_R-HSA-5654736	4/377	39/8368	0.102564	2.27654	1.73551	0.0969105	0.595694	0.55785	FGF9/SPRED1/SPRY2/UBC	4
REACTOME_CIRCADIAN_CLOCK_PTHID_R-HSA-9909396	REACTOME_CIRCADIAN_CLOCK_PTHID_R-HSA-9909396	8/377	106/8368	0.0754717	1.67519	1.51947	0.10476	0.599428	0.561347	BHLHE40/BHLHE41/MEF2D/NOCT/NR1D1/SERPINE1/SIK1/UBC	8
REACTOME_MYD88_CASCADE_INITIATED_ON_PLASMA_MEMBRANE_PTHID_R-HSA-975871	REACTOME_MYD88_CASCADE_INITIATED_ON_PLASMA_MEMBRANE_PTHID_R-HSA-975871	7/377	90/8368	0.0777778	1.72638	1.50479	0.110475	0.599428	0.561347	DUSP4/DUSP6/FOS/MAP3K8/NFKBIA/PELI1/UBC	7
REACTOME_TOLL_LIKE_RECEPTOR_10_TLR10_CASCADE_PTHID_R-HSA-168142	REACTOME_TOLL_LIKE_RECEPTOR_10_TLR10_CASCADE_PTHID_R-HSA-168142	7/377	90/8368	0.0777778	1.72638	1.50479	0.110475	0.599428	0.561347	DUSP4/DUSP6/FOS/MAP3K8/NFKBIA/PELI1/UBC	7
REACTOME_TOLL_LIKE_RECEPTOR_5_TLR5_CASCADE_PTHID_R-HSA-168176	REACTOME_TOLL_LIKE_RECEPTOR_5_TLR5_CASCADE_PTHID_R-HSA-168176	7/377	90/8368	0.0777778	1.72638	1.50479	0.110475	0.599428	0.561347	DUSP4/DUSP6/FOS/MAP3K8/NFKBIA/PELI1/UBC	7
REACTOME_CONSTITUTIVE_SIGNALING_BY_NOTCH1_HD_PEST_DOMAIN_MUTANTS_PTHID_R-HSA-2894862	REACTOME_CONSTITUTIVE_SIGNALING_BY_NOTCH1_HD_PEST_DOMAIN_MUTANTS_PTHID_R-HSA-2894862	5/377	56/8368	0.0892857	1.98181	1.60112	0.106558	0.599428	0.561347	DLL4/HES1/JAG1/MYC/UBC	5
REACTOME_CONSTITUTIVE_SIGNALING_BY_NOTCH1_PEST_DOMAIN_MUTANTS_PTHID_R-HSA-2644606	REACTOME_CONSTITUTIVE_SIGNALING_BY_NOTCH1_PEST_DOMAIN_MUTANTS_PTHID_R-HSA-2644606	5/377	56/8368	0.0892857	1.98181	1.60112	0.106558	0.599428	0.561347	DLL4/HES1/JAG1/MYC/UBC	5
REACTOME_SIGNALING_BY_NOTCH1_HD_PEST_DOMAIN_MUTANTS_IN_CANCER_PTHID_R-HSA-2894858	REACTOME_SIGNALING_BY_NOTCH1_HD_PEST_DOMAIN_MUTANTS_IN_CANCER_PTHID_R-HSA-2894858	5/377	56/8368	0.0892857	1.98181	1.60112	0.106558	0.599428	0.561347	DLL4/HES1/JAG1/MYC/UBC	5
REACTOME_SIGNALING_BY_NOTCH1_IN_CANCER_PTHID_R-HSA-2644603	REACTOME_SIGNALING_BY_NOTCH1_IN_CANCER_PTHID_R-HSA-2644603	5/377	56/8368	0.0892857	1.98181	1.60112	0.106558	0.599428	0.561347	DLL4/HES1/JAG1/MYC/UBC	5
REACTOME_SIGNALING_BY_NOTCH1_PEST_DOMAIN_MUTANTS_IN_CANCER_PTHID_R-HSA-2644602	REACTOME_SIGNALING_BY_NOTCH1_PEST_DOMAIN_MUTANTS_IN_CANCER_PTHID_R-HSA-2644602	5/377	56/8368	0.0892857	1.98181	1.60112	0.106558	0.599428	0.561347	DLL4/HES1/JAG1/MYC/UBC	5
REACTOME_DEVELOPMENTAL_CELL_LINEAGES_OF_THE_INTEGUMENTARY_SYSTEM_PTHID_R-HSA-9734779	REACTOME_DEVELOPMENTAL_CELL_LINEAGES_OF_THE_INTEGUMENTARY_SYSTEM_PTHID_R-HSA-9734779	4/377	40/8368	0.1	2.21963	1.67935	0.104061	0.599428	0.561347	AREG/CSPG4/GJB3/TGFA	4
REACTOME_EPH_EPHRIN_MEDIATED_REPULSION_OF_CELLS_PTHID_R-HSA-3928665	REACTOME_EPH_EPHRIN_MEDIATED_REPULSION_OF_CELLS_PTHID_R-HSA-3928665	4/377	40/8368	0.1	2.21963	1.67935	0.104061	0.599428	0.561347	EFNA2/EFNB1/EFNB2/EPHA2	4
REACTOME_SIGNALING_BY_TGFBR3_PTHID_R-HSA-9839373	REACTOME_SIGNALING_BY_TGFBR3_PTHID_R-HSA-9839373	4/377	40/8368	0.1	2.21963	1.67935	0.104061	0.599428	0.561347	AGO2/AGO3/INHBA/TGFBR2	4
HALLMARK_ANGIOGENESIS	HALLMARK_ANGIOGENESIS	3/377	25/8368	0.12	2.66355	1.80926	0.100426	0.599428	0.561347	CXCL5/JAG1/VEGFA	3
REACTOME_AMINO_ACID_TRANSPORT_ACROSS_THE_PLASMA_MEMBRANE_PTHID_R-HSA-352230	REACTOME_AMINO_ACID_TRANSPORT_ACROSS_THE_PLASMA_MEMBRANE_PTHID_R-HSA-352230	3/377	25/8368	0.12	2.66355	1.80926	0.100426	0.599428	0.561347	SLC38A3/SLC7A11/SLC7A2	3
REACTOME_SIGNALING_BY_RETINOIC_ACID_PTHID_R-HSA-5362517	REACTOME_SIGNALING_BY_RETINOIC_ACID_PTHID_R-HSA-5362517	3/377	25/8368	0.12	2.66355	1.80926	0.100426	0.599428	0.561347	CRABP2/CYP26B1/PDK2	3
REACTOME_SYNTHESIS_OF_PC_PTHID_R-HSA-1483191	REACTOME_SYNTHESIS_OF_PC_PTHID_R-HSA-1483191	3/377	25/8368	0.12	2.66355	1.80926	0.100426	0.599428	0.561347	CHKA/LPIN1/MFSD2A	3
REACTOME_DEFECTIVE_B3GALTL_CAUSES_PPS_PTHID_R-HSA-5083635	REACTOME_DEFECTIVE_B3GALTL_CAUSES_PPS_PTHID_R-HSA-5083635	3/377	26/8368	0.115385	2.56111	1.73157	0.10992	0.599428	0.561347	ADAMTS1/ADAMTS5/ADAMTSL1	3
REACTOME_G0_AND_EARLY_G1_PTHID_R-HSA-1538133	REACTOME_G0_AND_EARLY_G1_PTHID_R-HSA-1538133	3/377	26/8368	0.115385	2.56111	1.73157	0.10992	0.599428	0.561347	CCNE1/CDC6/MYC	3
REACTOME_GLYCOGEN_METABOLISM_PTHID_R-HSA-8982491	REACTOME_GLYCOGEN_METABOLISM_PTHID_R-HSA-8982491	3/377	26/8368	0.115385	2.56111	1.73157	0.10992	0.599428	0.561347	PHKG1/PYGM/UBC	3
REACTOME_KEAP1_NFE2L2_PATHWAY_PTHID_R-HSA-9755511	REACTOME_KEAP1_NFE2L2_PATHWAY_PTHID_R-HSA-9755511	8/377	109/8368	0.0733945	1.62909	1.43587	0.11793	0.63407	0.593788	AREG/BACH1/GCLC/MYC/SLC7A11/SRXN1/TXNRD1/UBC	8
REACTOME_ACTIVATED_NOTCH1_TRANSMITS_SIGNAL_TO_THE_NUCLEUS_PTHID_R-HSA-2122948	REACTOME_ACTIVATED_NOTCH1_TRANSMITS_SIGNAL_TO_THE_NUCLEUS_PTHID_R-HSA-2122948	3/377	27/8368	0.111111	2.46625	1.65744	0.119745	0.63407	0.593788	DLL4/JAG1/UBC	3
REACTOME_O_GLYCOSYLATION_OF_TSR_DOMAIN_CONTAINING_PROTEINS_PTHID_R-HSA-5173214	REACTOME_O_GLYCOSYLATION_OF_TSR_DOMAIN_CONTAINING_PROTEINS_PTHID_R-HSA-5173214	3/377	27/8368	0.111111	2.46625	1.65744	0.119745	0.63407	0.593788	ADAMTS1/ADAMTS5/ADAMTSL1	3
REACTOME_SIGNALING_BY_CSF3_G_CSF__PTHID_R-HSA-9674555	REACTOME_SIGNALING_BY_CSF3_G_CSF__PTHID_R-HSA-9674555	3/377	27/8368	0.111111	2.46625	1.65744	0.119745	0.63407	0.593788	SOCS1/SOCS3/UBC	3
REACTOME_PCP_CE_PATHWAY_PTHID_R-HSA-4086400	REACTOME_PCP_CE_PATHWAY_PTHID_R-HSA-4086400	6/377	75/8368	0.08	1.7757	1.46563	0.12115	0.637668	0.597157	FZD7/FZD8/SMURF2/UBC/WNT1/WNT5A	6
REACTOME_SIGNALING_BY_NOTCH_PTHID_R-HSA-157118	REACTOME_SIGNALING_BY_NOTCH_PTHID_R-HSA-157118	12/377	183/8368	0.0655738	1.45549	1.35318	0.122932	0.643198	0.602336	AGO2/AGO3/DLL4/E2F3/ELF3/HES1/JAG1/MYC/RUNX1/TLE3/TLE4/UBC	12
REACTOME_TOLL_LIKE_RECEPTOR_CASCADES_PTHID_R-HSA-168898	REACTOME_TOLL_LIKE_RECEPTOR_CASCADES_PTHID_R-HSA-168898	10/377	147/8368	0.0680272	1.50995	1.35482	0.126516	0.658032	0.616227	DUSP4/DUSP6/FOS/IRF7/MAP3K8/NFKBIA/PELI1/SOCS1/TLR2/UBC	10
HALLMARK_HEDGEHOG_SIGNALING	HALLMARK_HEDGEHOG_SIGNALING	3/377	28/8368	0.107143	2.37817	1.58655	0.129879	0.659908	0.617984	ETS2/TLE3/VEGFA	3
REACTOME_G1_S_SPECIFIC_TRANSCRIPTION_PTHID_R-HSA-69205	REACTOME_G1_S_SPECIFIC_TRANSCRIPTION_PTHID_R-HSA-69205	3/377	28/8368	0.107143	2.37817	1.58655	0.129879	0.659908	0.617984	CCNE1/CDC6/E2F6	3
REACTOME_NR1H3_NR1H2_REGULATE_GENE_EXPRESSION_LINKED_TO_CHOLESTEROL_TRANSPORT_AND_EFFLUX_PTHID_R-HSA-9029569	REACTOME_NR1H3_NR1H2_REGULATE_GENE_EXPRESSION_LINKED_TO_CHOLESTEROL_TRANSPORT_AND_EFFLUX_PTHID_R-HSA-9029569	3/377	28/8368	0.107143	2.37817	1.58655	0.129879	0.659908	0.617984	AGO2/AGO3/ARL4C	3
REACTOME_SLC_MEDIATED_TRANSPORT_OF_AMINO_ACIDS_PTHID_R-HSA-9958863	REACTOME_SLC_MEDIATED_TRANSPORT_OF_AMINO_ACIDS_PTHID_R-HSA-9958863	3/377	28/8368	0.107143	2.37817	1.58655	0.129879	0.659908	0.617984	SLC38A3/SLC7A11/SLC7A2	3
REACTOME_TRANSCRIPTIONAL_REGULATION_BY_TP53_PTHID_R-HSA-3700989	REACTOME_TRANSCRIPTIONAL_REGULATION_BY_TP53_PTHID_R-HSA-3700989	20/377	339/8368	0.0589971	1.30952	1.26359	0.130728	0.660403	0.618448	AGO2/AGO3/BCL6/BTG2/CCNE1/CCNT1/CCNT2/COX6B2/DDIT4/ELL/FOS/GADD45A/NDRG1/PLK3/PMAIP1/PPP1R13B/PRDM1/TAF4B/TXNRD1/UBC	20
REACTOME_ONCOGENIC_MAPK_SIGNALING_PTHID_R-HSA-6802957	REACTOME_ONCOGENIC_MAPK_SIGNALING_PTHID_R-HSA-6802957	6/377	77/8368	0.0779221	1.72958	1.39692	0.132715	0.662821	0.620713	BCL2L11/DUSP10/DUSP6/KDM7A/SPRED1/TENT4A	6
REACTOME_CYTOSOLIC_SENSORS_OF_PATHOGEN_ASSOCIATED_DNA_PTHID_R-HSA-1834949	REACTOME_CYTOSOLIC_SENSORS_OF_PATHOGEN_ASSOCIATED_DNA_PTHID_R-HSA-1834949	5/377	60/8368	0.0833333	1.84969	1.43464	0.132322	0.662821	0.620713	CGAS/DHX36/IRF7/NFKBIA/UBC	5
REACTOME_SIGNALING_BY_NOTCH3_PTHID_R-HSA-9012852	REACTOME_SIGNALING_BY_NOTCH3_PTHID_R-HSA-9012852	4/377	44/8368	0.0909091	2.01784	1.47027	0.134924	0.670046	0.627479	DLL4/HES1/JAG1/UBC	4
REACTOME_SIGNALING_BY_WNT_PTHID_R-HSA-195721	REACTOME_SIGNALING_BY_WNT_PTHID_R-HSA-195721	15/377	244/8368	0.0614754	1.36453	1.25514	0.137091	0.676982	0.633974	AGO2/AGO3/FZD7/FZD8/MYC/PPP3R1/SMURF2/SOX4/SOX9/TLE3/TLE4/UBC/WNT1/WNT10B/WNT5A	15
REACTOME_MAP_KINASE_ACTIVATION_PTHID_R-HSA-450294	REACTOME_MAP_KINASE_ACTIVATION_PTHID_R-HSA-450294	5/377	61/8368	0.0819672	1.81937	1.39501	0.139166	0.681367	0.63808	DUSP4/DUSP6/FOS/MAP3K8/UBC	5
REACTOME_KIDNEY_DEVELOPMENT_PTHID_R-HSA-9830369	REACTOME_KIDNEY_DEVELOPMENT_PTHID_R-HSA-9830369	3/377	29/8368	0.103448	2.29617	1.51865	0.140304	0.681367	0.63808	FOXC2/JAG1/SALL1	3
REACTOME_TRANSCRIPTIONAL_REGULATION_BY_THE_AP_2_TFAP2_FAMILY_OF_TRANSCRIPTION_FACTORS_PTHID_R-HSA-8864260	REACTOME_TRANSCRIPTIONAL_REGULATION_BY_THE_AP_2_TFAP2_FAMILY_OF_TRANSCRIPTION_FACTORS_PTHID_R-HSA-8864260	3/377	29/8368	0.103448	2.29617	1.51865	0.140304	0.681367	0.63808	MYC/TGFA/VEGFA	3
REACTOME_TRAF6_MEDIATED_INDUCTION_OF_NFKB_AND_MAP_KINASES_UPON_TLR7_8_OR_9_ACTIVATION_PTHID_R-HSA-975138	REACTOME_TRAF6_MEDIATED_INDUCTION_OF_NFKB_AND_MAP_KINASES_UPON_TLR7_8_OR_9_ACTIVATION_PTHID_R-HSA-975138	7/377	96/8368	0.0729167	1.61848	1.32376	0.141315	0.682503	0.639144	DUSP4/DUSP6/FOS/MAP3K8/NFKBIA/PELI1/UBC	7
REACTOME_MITF_M_REGULATED_MELANOCYTE_DEVELOPMENT_PTHID_R-HSA-9730414	REACTOME_MITF_M_REGULATED_MELANOCYTE_DEVELOPMENT_PTHID_R-HSA-9730414	9/377	133/8368	0.0676692	1.502	1.26752	0.145425	0.694465	0.650347	AGO2/AGO3/CSF1/IRF4/ITGA2/SERPINE1/SNAI2/SOX9/SS18L1	9
REACTOME_PRE_NOTCH_TRANSCRIPTION_AND_TRANSLATION_PTHID_R-HSA-1912408	REACTOME_PRE_NOTCH_TRANSCRIPTION_AND_TRANSLATION_PTHID_R-HSA-1912408	5/377	62/8368	0.0806452	1.79002	1.35611	0.146162	0.694465	0.650347	AGO2/AGO3/E2F3/ELF3/RUNX1	5
REACTOME_DEVELOPMENTAL_LINEAGE_OF_MAMMARY_GLAND_MYOEPITHELIAL_CELLS_PTHID_R-HSA-9927432	REACTOME_DEVELOPMENTAL_LINEAGE_OF_MAMMARY_GLAND_MYOEPITHELIAL_CELLS_PTHID_R-HSA-9927432	2/377	15/8368	0.133333	2.9595	1.64978	0.144629	0.694465	0.650347	AREG/TGFA	2
REACTOME_DEVELOPMENTAL_CELL_LINEAGES_PTHID_R-HSA-9734767	REACTOME_DEVELOPMENTAL_CELL_LINEAGES_PTHID_R-HSA-9734767	6/377	81/8368	0.0740741	1.64417	1.26532	0.157338	0.705844	0.661002	AREG/CSPG4/GJB3/HHEX/SOX9/TGFA	6
REACTOME_CELL_DEATH_SIGNALLING_VIA_NRAGE_NRIF_AND_NADE_PTHID_R-HSA-204998	REACTOME_CELL_DEATH_SIGNALLING_VIA_NRAGE_NRIF_AND_NADE_PTHID_R-HSA-204998	5/377	64/8368	0.078125	1.73408	1.28041	0.160591	0.705844	0.661002	BCL2L11/MCF2L/NGF/TIAM2/UBC	5
REACTOME_MAPK_TARGETS_NUCLEAR_EVENTS_MEDIATED_BY_MAP_KINASES_PTHID_R-HSA-450282	REACTOME_MAPK_TARGETS_NUCLEAR_EVENTS_MEDIATED_BY_MAP_KINASES_PTHID_R-HSA-450282	3/377	30/8368	0.1	2.21963	1.45349	0.150999	0.705844	0.661002	DUSP4/DUSP6/FOS	3
REACTOME_ASSEMBLY_OF_THE_HIV_VIRION_PTHID_R-HSA-175474	REACTOME_ASSEMBLY_OF_THE_HIV_VIRION_PTHID_R-HSA-175474	2/377	16/8368	0.125	2.77454	1.54314	0.160602	0.705844	0.661002	UBC/VPS37B	2
REACTOME_DIFFERENTIATION_OF_KERATINOCYTES_IN_INTERFOLLICULAR_EPIDERMIS_IN_MAMMALIAN_SKIN_PTHID_R-HSA-9725554	REACTOME_DIFFERENTIATION_OF_KERATINOCYTES_IN_INTERFOLLICULAR_EPIDERMIS_IN_MAMMALIAN_SKIN_PTHID_R-HSA-9725554	2/377	16/8368	0.125	2.77454	1.54314	0.160602	0.705844	0.661002	CSPG4/GJB3	2
REACTOME_EPHRIN_SIGNALING_PTHID_R-HSA-3928664	REACTOME_EPHRIN_SIGNALING_PTHID_R-HSA-3928664	2/377	16/8368	0.125	2.77454	1.54314	0.160602	0.705844	0.661002	EFNB1/EFNB2	2
REACTOME_FOXO_MEDIATED_TRANSCRIPTION_OF_CELL_DEATH_GENES_PTHID_R-HSA-9614657	REACTOME_FOXO_MEDIATED_TRANSCRIPTION_OF_CELL_DEATH_GENES_PTHID_R-HSA-9614657	2/377	16/8368	0.125	2.77454	1.54314	0.160602	0.705844	0.661002	BCL2L11/BCL6	2
REACTOME_GLYCOGEN_BREAKDOWN_GLYCOGENOLYSIS__PTHID_R-HSA-70221	REACTOME_GLYCOGEN_BREAKDOWN_GLYCOGENOLYSIS__PTHID_R-HSA-70221	2/377	16/8368	0.125	2.77454	1.54314	0.160602	0.705844	0.661002	PHKG1/PYGM	2
REACTOME_MAP3K8_TPL2_DEPENDENT_MAPK1_3_ACTIVATION_PTHID_R-HSA-5684264	REACTOME_MAP3K8_TPL2_DEPENDENT_MAPK1_3_ACTIVATION_PTHID_R-HSA-5684264	2/377	16/8368	0.125	2.77454	1.54314	0.160602	0.705844	0.661002	MAP3K8/UBC	2
REACTOME_MODULATION_OF_HOST_RESPONSES_BY_IFN_STIMULATED_GENES_PTHID_R-HSA-9909505	REACTOME_MODULATION_OF_HOST_RESPONSES_BY_IFN_STIMULATED_GENES_PTHID_R-HSA-9909505	2/377	16/8368	0.125	2.77454	1.54314	0.160602	0.705844	0.661002	ISG15/TRIM25	2
REACTOME_NRIF_SIGNALS_CELL_DEATH_FROM_THE_NUCLEUS_PTHID_R-HSA-205043	REACTOME_NRIF_SIGNALS_CELL_DEATH_FROM_THE_NUCLEUS_PTHID_R-HSA-205043	2/377	16/8368	0.125	2.77454	1.54314	0.160602	0.705844	0.661002	NGF/UBC	2
REACTOME_PLASMA_LIPOPROTEIN_REMODELING_PTHID_R-HSA-8963899	REACTOME_PLASMA_LIPOPROTEIN_REMODELING_PTHID_R-HSA-8963899	2/377	16/8368	0.125	2.77454	1.54314	0.160602	0.705844	0.661002	ANGPTL4/LCAT	2
REACTOME_SPRY_REGULATION_OF_FGF_SIGNALING_PTHID_R-HSA-1295596	REACTOME_SPRY_REGULATION_OF_FGF_SIGNALING_PTHID_R-HSA-1295596	2/377	16/8368	0.125	2.77454	1.54314	0.160602	0.705844	0.661002	SPRY2/UBC	2
REACTOME_TGF_BETA_RECEPTOR_SIGNALING_IN_EMT_EPITHELIAL_TO_MESENCHYMAL_TRANSITION__PTHID_R-HSA-2173791	REACTOME_TGF_BETA_RECEPTOR_SIGNALING_IN_EMT_EPITHELIAL_TO_MESENCHYMAL_TRANSITION__PTHID_R-HSA-2173791	2/377	16/8368	0.125	2.77454	1.54314	0.160602	0.705844	0.661002	TGFBR2/UBC	2
REACTOME_TRAF6_MEDIATED_IRF7_ACTIVATION_PTHID_R-HSA-933541	REACTOME_TRAF6_MEDIATED_IRF7_ACTIVATION_PTHID_R-HSA-933541	2/377	16/8368	0.125	2.77454	1.54314	0.160602	0.705844	0.661002	IRF7/TRIM25	2
REACTOME_P75_NTR_RECEPTOR_MEDIATED_SIGNALLING_PTHID_R-HSA-193704	REACTOME_P75_NTR_RECEPTOR_MEDIATED_SIGNALLING_PTHID_R-HSA-193704	6/377	82/8368	0.0731707	1.62412	1.23355	0.163788	0.716266	0.670762	BCL2L11/MCF2L/NFKBIA/NGF/TIAM2/UBC	6
REACTOME_CELLULAR_SENESCENCE_PTHID_R-HSA-2559583	REACTOME_CELLULAR_SENESCENCE_PTHID_R-HSA-2559583	10/377	158/8368	0.0632911	1.40483	1.11579	0.175161	0.716462	0.670946	AGO3/CBX4/CCNE1/CEBPB/E2F3/ETS2/FOS/HMGA2/KDM6B/UBC	10
REACTOME_RESPIRATORY_SYNCYTIAL_VIRUS_INFECTION_PATHWAY_PTHID_R-HSA-9820952	REACTOME_RESPIRATORY_SYNCYTIAL_VIRUS_INFECTION_PATHWAY_PTHID_R-HSA-9820952	7/377	101/8368	0.0693069	1.53836	1.18226	0.169843	0.716462	0.670946	IFNAR2/ISG15/MED26/SDC4/TLR2/TRIM25/UBC	7
REACTOME_TOLL_LIKE_RECEPTOR_3_TLR3_CASCADE_PTHID_R-HSA-168164	REACTOME_TOLL_LIKE_RECEPTOR_3_TLR3_CASCADE_PTHID_R-HSA-168164	7/377	101/8368	0.0693069	1.53836	1.18226	0.169843	0.716462	0.670946	DUSP4/DUSP6/FOS/IRF7/MAP3K8/NFKBIA/UBC	7
REACTOME_NRAGE_SIGNALS_DEATH_THROUGH_JNK_PTHID_R-HSA-193648	REACTOME_NRAGE_SIGNALS_DEATH_THROUGH_JNK_PTHID_R-HSA-193648	4/377	48/8368	0.0833333	1.84969	1.28226	0.169008	0.716462	0.670946	BCL2L11/MCF2L/NGF/TIAM2	4
REACTOME_TP53_REGULATES_TRANSCRIPTION_OF_CELL_CYCLE_GENES_PTHID_R-HSA-6791312	REACTOME_TP53_REGULATES_TRANSCRIPTION_OF_CELL_CYCLE_GENES_PTHID_R-HSA-6791312	4/377	48/8368	0.0833333	1.84969	1.28226	0.169008	0.716462	0.670946	BTG2/CCNE1/GADD45A/PLK3	4
REACTOME_HIV_ELONGATION_ARREST_AND_RECOVERY_PTHID_R-HSA-167287	REACTOME_HIV_ELONGATION_ARREST_AND_RECOVERY_PTHID_R-HSA-167287	3/377	32/8368	0.09375	2.0809	1.33057	0.173118	0.716462	0.670946	CCNT1/CCNT2/ELL	3
REACTOME_PAUSING_AND_RECOVERY_OF_HIV_ELONGATION_PTHID_R-HSA-167290	REACTOME_PAUSING_AND_RECOVERY_OF_HIV_ELONGATION_PTHID_R-HSA-167290	3/377	32/8368	0.09375	2.0809	1.33057	0.173118	0.716462	0.670946	CCNT1/CCNT2/ELL	3
REACTOME_SIGNALING_BY_FGFR3_PTHID_R-HSA-5654741	REACTOME_SIGNALING_BY_FGFR3_PTHID_R-HSA-5654741	3/377	32/8368	0.09375	2.0809	1.33057	0.173118	0.716462	0.670946	FGF9/SPRY2/UBC	3
REACTOME_ABERRANT_REGULATION_OF_MITOTIC_G1_S_TRANSITION_IN_CANCER_DUE_TO_RB1_DEFECTS_PTHID_R-HSA-9659787	REACTOME_ABERRANT_REGULATION_OF_MITOTIC_G1_S_TRANSITION_IN_CANCER_DUE_TO_RB1_DEFECTS_PTHID_R-HSA-9659787	2/377	17/8368	0.117647	2.61133	1.44442	0.176874	0.716462	0.670946	CCNE1/E2F3	2
REACTOME_DEFECTIVE_BINDING_OF_RB1_MUTANTS_TO_E2F1_E2F2_E2F3__PTHID_R-HSA-9661069	REACTOME_DEFECTIVE_BINDING_OF_RB1_MUTANTS_TO_E2F1_E2F2_E2F3__PTHID_R-HSA-9661069	2/377	17/8368	0.117647	2.61133	1.44442	0.176874	0.716462	0.670946	CCNE1/E2F3	2
REACTOME_DEVELOPMENTAL_LINEAGE_OF_MAMMARY_GLAND_LUMINAL_EPITHELIAL_CELLS_PTHID_R-HSA-9927418	REACTOME_DEVELOPMENTAL_LINEAGE_OF_MAMMARY_GLAND_LUMINAL_EPITHELIAL_CELLS_PTHID_R-HSA-9927418	2/377	17/8368	0.117647	2.61133	1.44442	0.176874	0.716462	0.670946	AREG/TGFA	2
REACTOME_FORMATION_OF_FIBRIN_CLOT_CLOTTING_CASCADE__PTHID_R-HSA-140877	REACTOME_FORMATION_OF_FIBRIN_CLOT_CLOTTING_CASCADE__PTHID_R-HSA-140877	2/377	17/8368	0.117647	2.61133	1.44442	0.176874	0.716462	0.670946	F3/SERPINC1	2
REACTOME_INTERLEUKIN_20_FAMILY_SIGNALING_PTHID_R-HSA-8854691	REACTOME_INTERLEUKIN_20_FAMILY_SIGNALING_PTHID_R-HSA-8854691	2/377	17/8368	0.117647	2.61133	1.44442	0.176874	0.716462	0.670946	IL24/SOCS3	2
REACTOME_REGULATION_OF_FZD_BY_UBIQUITINATION_PTHID_R-HSA-4641263	REACTOME_REGULATION_OF_FZD_BY_UBIQUITINATION_PTHID_R-HSA-4641263	2/377	17/8368	0.117647	2.61133	1.44442	0.176874	0.716462	0.670946	FZD8/UBC	2
REACTOME_TIGHT_JUNCTION_INTERACTIONS_PTHID_R-HSA-420029	REACTOME_TIGHT_JUNCTION_INTERACTIONS_PTHID_R-HSA-420029	2/377	17/8368	0.117647	2.61133	1.44442	0.176874	0.716462	0.670946	CLDN4/PARD6B	2
REACTOME_TRANSLESION_SYNTHESIS_BY_POLI_PTHID_R-HSA-5656121	REACTOME_TRANSLESION_SYNTHESIS_BY_POLI_PTHID_R-HSA-5656121	2/377	17/8368	0.117647	2.61133	1.44442	0.176874	0.716462	0.670946	POLI/UBC	2
REACTOME_FLT3_SIGNALING_PTHID_R-HSA-9607240	REACTOME_FLT3_SIGNALING_PTHID_R-HSA-9607240	3/377	33/8368	0.0909091	2.01784	1.27245	0.184503	0.737175	0.690342	ABL2/BCL2L11/UBC	3
REACTOME_SIGNALING_BY_FGFR4_PTHID_R-HSA-5654743	REACTOME_SIGNALING_BY_FGFR4_PTHID_R-HSA-5654743	3/377	33/8368	0.0909091	2.01784	1.27245	0.184503	0.737175	0.690342	FGF9/SPRY2/UBC	3
REACTOME_TRANSCRIPTIONAL_REGULATION_BY_E2F6_PTHID_R-HSA-8953750	REACTOME_TRANSCRIPTIONAL_REGULATION_BY_E2F6_PTHID_R-HSA-8953750	3/377	33/8368	0.0909091	2.01784	1.27245	0.184503	0.737175	0.690342	E2F6/EPC1/RYBP	3
REACTOME_CELL_CELL_JUNCTION_ORGANIZATION_PTHID_R-HSA-421270	REACTOME_CELL_CELL_JUNCTION_ORGANIZATION_PTHID_R-HSA-421270	12/377	201/8368	0.0597015	1.32515	1.01346	0.195552	0.753643	0.705765	AGO2/AGO3/ANGPTL4/CLDN4/KLF4/MYC/PARD6B/PVR/SNAI1/SNAI2/UBC/ZC3H12A	12
REACTOME_MYD88_INDEPENDENT_TLR4_CASCADE_PTHID_R-HSA-166166	REACTOME_MYD88_INDEPENDENT_TLR4_CASCADE_PTHID_R-HSA-166166	7/377	105/8368	0.0666667	1.47975	1.07448	0.194331	0.753643	0.705765	DUSP4/DUSP6/FOS/IRF7/MAP3K8/NFKBIA/UBC	7
REACTOME_TRIF_TICAM1_MEDIATED_TLR4_SIGNALING_PTHID_R-HSA-937061	REACTOME_TRIF_TICAM1_MEDIATED_TLR4_SIGNALING_PTHID_R-HSA-937061	7/377	105/8368	0.0666667	1.47975	1.07448	0.194331	0.753643	0.705765	DUSP4/DUSP6/FOS/IRF7/MAP3K8/NFKBIA/UBC	7
REACTOME_INTRINSIC_PATHWAY_FOR_APOPTOSIS_PTHID_R-HSA-109606	REACTOME_INTRINSIC_PATHWAY_FOR_APOPTOSIS_PTHID_R-HSA-109606	4/377	51/8368	0.0784314	1.74089	1.15268	0.196342	0.753643	0.705765	BCL2L11/PMAIP1/PPP1R13B/PPP3R1	4
REACTOME_PLASMA_LIPOPROTEIN_ASSEMBLY_REMODELING_AND_CLEARANCE_PTHID_R-HSA-174824	REACTOME_PLASMA_LIPOPROTEIN_ASSEMBLY_REMODELING_AND_CLEARANCE_PTHID_R-HSA-174824	4/377	51/8368	0.0784314	1.74089	1.15268	0.196342	0.753643	0.705765	ANGPTL4/LCAT/NPC1/UBC	4
REACTOME_ACTIVATION_OF_IRF3_IRF7_MEDIATED_BY_TBK1_IKK_IKBKE__PTHID_R-HSA-936964	REACTOME_ACTIVATION_OF_IRF3_IRF7_MEDIATED_BY_TBK1_IKK_IKBKE__PTHID_R-HSA-936964	2/377	18/8368	0.111111	2.46625	1.35256	0.193387	0.753643	0.705765	IRF7/UBC	2
REACTOME_CARDIOGENESIS_PTHID_R-HSA-9733709	REACTOME_CARDIOGENESIS_PTHID_R-HSA-9733709	2/377	18/8368	0.111111	2.46625	1.35256	0.193387	0.753643	0.705765	NKX2-5/SRF	2
REACTOME_SHC1_EVENTS_IN_ERBB2_SIGNALING_PTHID_R-HSA-1250196	REACTOME_SHC1_EVENTS_IN_ERBB2_SIGNALING_PTHID_R-HSA-1250196	2/377	18/8368	0.111111	2.46625	1.35256	0.193387	0.753643	0.705765	EREG/HBEGF	2
REACTOME_SIGNALING_BY_ERBB2_TMD_JMD_MUTANTS_PTHID_R-HSA-9665686	REACTOME_SIGNALING_BY_ERBB2_TMD_JMD_MUTANTS_PTHID_R-HSA-9665686	2/377	18/8368	0.111111	2.46625	1.35256	0.193387	0.753643	0.705765	EREG/HBEGF	2
HALLMARK_HEME_METABOLISM	HALLMARK_HEME_METABOLISM	10/377	163/8368	0.0613497	1.36174	1.01298	0.199816	0.763644	0.71513	BACH1/BTG2/ELL2/GCLC/KDM7A/NUDT4/RNF19A/SLC30A1/SLC7A11/SMOX	10
REACTOME_CELL_JUNCTION_ORGANIZATION_PTHID_R-HSA-446728	REACTOME_CELL_JUNCTION_ORGANIZATION_PTHID_R-HSA-446728	13/377	223/8368	0.058296	1.29395	0.966365	0.205908	0.76944	0.720559	AGO2/AGO3/ANGPTL4/CLDN4/FERMT2/KLF4/MYC/PARD6B/PVR/SNAI1/SNAI2/UBC/ZC3H12A	13
REACTOME_BIOLOGICAL_OXIDATIONS_PTHID_R-HSA-211859	REACTOME_BIOLOGICAL_OXIDATIONS_PTHID_R-HSA-211859	7/377	107/8368	0.0654206	1.45209	1.02225	0.207077	0.76944	0.720559	AOC2/CYP24A1/CYP26B1/GCLC/MAT2A/PODXL2/SMOX	7
REACTOME_CARGO_RECOGNITION_FOR_CLATHRIN_MEDIATED_ENDOCYTOSIS_PTHID_R-HSA-8856825	REACTOME_CARGO_RECOGNITION_FOR_CLATHRIN_MEDIATED_ENDOCYTOSIS_PTHID_R-HSA-8856825	6/377	88/8368	0.0681818	1.51338	1.05153	0.204703	0.76944	0.720559	AREG/EREG/HBEGF/TGFA/UBC/WNT5A	6
REACTOME_PHASE_I_FUNCTIONALIZATION_OF_COMPOUNDS_PTHID_R-HSA-211945	REACTOME_PHASE_I_FUNCTIONALIZATION_OF_COMPOUNDS_PTHID_R-HSA-211945	4/377	52/8368	0.0769231	1.70741	1.1114	0.205741	0.76944	0.720559	AOC2/CYP24A1/CYP26B1/SMOX	4
REACTOME_NR1H2_AND_NR1H3_MEDIATED_SIGNALING_PTHID_R-HSA-9024446	REACTOME_NR1H2_AND_NR1H3_MEDIATED_SIGNALING_PTHID_R-HSA-9024446	3/377	35/8368	0.0857143	1.90254	1.16213	0.207826	0.76944	0.720559	AGO2/AGO3/ARL4C	3
REACTOME_RHOV_GTPASE_CYCLE_PTHID_R-HSA-9013424	REACTOME_RHOV_GTPASE_CYCLE_PTHID_R-HSA-9013424	3/377	35/8368	0.0857143	1.90254	1.16213	0.207826	0.76944	0.720559	EPHA2/PARD6B/RHOV	3
REACTOME_ACTIVATION_OF_MATRIX_METALLOPROTEINASES_PTHID_R-HSA-1592389	REACTOME_ACTIVATION_OF_MATRIX_METALLOPROTEINASES_PTHID_R-HSA-1592389	2/377	19/8368	0.105263	2.33645	1.26668	0.210086	0.76944	0.720559	MMP1/MMP13	2
REACTOME_TP53_REGULATES_TRANSCRIPTION_OF_GENES_INVOLVED_IN_CYTOCHROME_C_RELEASE_PTHID_R-HSA-6803204	REACTOME_TP53_REGULATES_TRANSCRIPTION_OF_GENES_INVOLVED_IN_CYTOCHROME_C_RELEASE_PTHID_R-HSA-6803204	2/377	19/8368	0.105263	2.33645	1.26668	0.210086	0.76944	0.720559	PMAIP1/PPP1R13B	2
REACTOME_TRANSCRIPTION_OF_E2F_TARGETS_UNDER_NEGATIVE_CONTROL_BY_DREAM_COMPLEX_PTHID_R-HSA-1362277	REACTOME_TRANSCRIPTION_OF_E2F_TARGETS_UNDER_NEGATIVE_CONTROL_BY_DREAM_COMPLEX_PTHID_R-HSA-1362277	2/377	19/8368	0.105263	2.33645	1.26668	0.210086	0.76944	0.720559	CDC6/MYC	2
REACTOME_TRANSLESION_SYNTHESIS_BY_POLH_PTHID_R-HSA-110320	REACTOME_TRANSLESION_SYNTHESIS_BY_POLH_PTHID_R-HSA-110320	2/377	19/8368	0.105263	2.33645	1.26668	0.210086	0.76944	0.720559	SPRTN/UBC	2
REACTOME_TCF_DEPENDENT_SIGNALING_IN_RESPONSE_TO_WNT_PTHID_R-HSA-201681	REACTOME_TCF_DEPENDENT_SIGNALING_IN_RESPONSE_TO_WNT_PTHID_R-HSA-201681	10/377	166/8368	0.060241	1.33713	0.952886	0.21529	0.785228	0.735343	FZD8/MYC/SMURF2/SOX4/SOX9/TLE3/TLE4/UBC/WNT1/WNT5A	10
HALLMARK_ANDROGEN_RESPONSE	HALLMARK_ANDROGEN_RESPONSE	6/377	90/8368	0.0666667	1.47975	0.993873	0.2191	0.794811	0.744317	ADAMTS1/AKAP12/ELL2/NDRG1/SRF/TSC22D1	6
REACTOME_RUNX1_INTERACTS_WITH_CO_FACTORS_WHOSE_PRECISE_EFFECT_ON_RUNX1_TARGETS_IS_NOT_KNOWN_PTHID_R-HSA-8939243	REACTOME_RUNX1_INTERACTS_WITH_CO_FACTORS_WHOSE_PRECISE_EFFECT_ON_RUNX1_TARGETS_IS_NOT_KNOWN_PTHID_R-HSA-8939243	3/377	36/8368	0.0833333	1.84969	1.10967	0.219726	0.794811	0.744317	CBX4/RUNX1/RYBP	3
REACTOME_OXIDATIVE_STRESS_INDUCED_SENESCENCE_PTHID_R-HSA-2559580	REACTOME_OXIDATIVE_STRESS_INDUCED_SENESCENCE_PTHID_R-HSA-2559580	6/377	91/8368	0.0659341	1.46349	0.965564	0.226424	0.810828	0.759317	AGO3/CBX4/E2F3/FOS/KDM6B/UBC	6
REACTOME_EFFECTS_OF_PIP2_HYDROLYSIS_PTHID_R-HSA-114508	REACTOME_EFFECTS_OF_PIP2_HYDROLYSIS_PTHID_R-HSA-114508	2/377	20/8368	0.1	2.21963	1.18606	0.226921	0.810828	0.759317	DGKD/DGKE	2
REACTOME_EPHA_MEDIATED_GROWTH_CONE_COLLAPSE_PTHID_R-HSA-3928663	REACTOME_EPHA_MEDIATED_GROWTH_CONE_COLLAPSE_PTHID_R-HSA-3928663	2/377	20/8368	0.1	2.21963	1.18606	0.226921	0.810828	0.759317	EFNA2/EPHA2	2
REACTOME_CELL_CELL_COMMUNICATION_PTHID_R-HSA-1500931	REACTOME_CELL_CELL_COMMUNICATION_PTHID_R-HSA-1500931	14/377	249/8368	0.0562249	1.24798	0.862834	0.232582	0.821041	0.768881	AGO2/AGO3/ANGPTL4/CLDN4/FERMT2/KIRREL1/KLF4/MYC/PARD6B/PVR/SNAI1/SNAI2/UBC/ZC3H12A	14
REACTOME_RNA_POLYMERASE_II_TRANSCRIBES_SNRNA_GENES_PTHID_R-HSA-6807505	REACTOME_RNA_POLYMERASE_II_TRANSCRIBES_SNRNA_GENES_PTHID_R-HSA-6807505	5/377	73/8368	0.0684932	1.52029	0.969743	0.231713	0.821041	0.768881	CCNT1/CCNT2/ELL/ELL2/NABP1	5
REACTOME_RND3_GTPASE_CYCLE_PTHID_R-HSA-9696264	REACTOME_RND3_GTPASE_CYCLE_PTHID_R-HSA-9696264	3/377	37/8368	0.0810811	1.7997	1.05885	0.23176	0.821041	0.768881	EPHA2/FAM83B/KCTD13	3
REACTOME_MAPK6_MAPK4_SIGNALING_PTHID_R-HSA-5687128	REACTOME_MAPK6_MAPK4_SIGNALING_PTHID_R-HSA-5687128	5/377	74/8368	0.0675676	1.49975	0.937866	0.24013	0.830779	0.778	AGO2/AGO3/CDC42EP2/MYC/UBC	5
REACTOME_BASIGIN_INTERACTIONS_PTHID_R-HSA-210991	REACTOME_BASIGIN_INTERACTIONS_PTHID_R-HSA-210991	2/377	21/8368	0.0952381	2.11393	1.11009	0.243846	0.830779	0.778	MMP1/SLC7A11	2
REACTOME_CD28_DEPENDENT_PI3K_AKT_SIGNALING_PTHID_R-HSA-389357	REACTOME_CD28_DEPENDENT_PI3K_AKT_SIGNALING_PTHID_R-HSA-389357	2/377	21/8368	0.0952381	2.11393	1.11009	0.243846	0.830779	0.778	MAP3K14/MAP3K8	2
REACTOME_DARPP_32_EVENTS_PTHID_R-HSA-180024	REACTOME_DARPP_32_EVENTS_PTHID_R-HSA-180024	2/377	21/8368	0.0952381	2.11393	1.11009	0.243846	0.830779	0.778	PDE4B/PPP3R1	2
REACTOME_ERK_MAPK_TARGETS_PTHID_R-HSA-198753	REACTOME_ERK_MAPK_TARGETS_PTHID_R-HSA-198753	2/377	21/8368	0.0952381	2.11393	1.11009	0.243846	0.830779	0.778	DUSP4/DUSP6	2
REACTOME_GAP_JUNCTION_ASSEMBLY_PTHID_R-HSA-190861	REACTOME_GAP_JUNCTION_ASSEMBLY_PTHID_R-HSA-190861	2/377	21/8368	0.0952381	2.11393	1.11009	0.243846	0.830779	0.778	GJB3/GJC2	2
REACTOME_SIGNALING_BY_ERBB2_KD_MUTANTS_PTHID_R-HSA-9664565	REACTOME_SIGNALING_BY_ERBB2_KD_MUTANTS_PTHID_R-HSA-9664565	2/377	21/8368	0.0952381	2.11393	1.11009	0.243846	0.830779	0.778	EREG/HBEGF	2
REACTOME_TGFBR3_EXPRESSION_PTHID_R-HSA-9839394	REACTOME_TGFBR3_EXPRESSION_PTHID_R-HSA-9839394	2/377	21/8368	0.0952381	2.11393	1.11009	0.243846	0.830779	0.778	AGO2/AGO3	2
REACTOME_TP53_REGULATES_TRANSCRIPTION_OF_ADDITIONAL_CELL_CYCLE_GENES_WHOSE_EXACT_ROLE_IN_THE_P53_PATHWAY_REMAIN_UNCERTAIN_PTHID_R-HSA-6804115	REACTOME_TP53_REGULATES_TRANSCRIPTION_OF_ADDITIONAL_CELL_CYCLE_GENES_WHOSE_EXACT_ROLE_IN_THE_P53_PATHWAY_REMAIN_UNCERTAIN_PTHID_R-HSA-6804115	2/377	21/8368	0.0952381	2.11393	1.11009	0.243846	0.830779	0.778	BTG2/PLK3	2
REACTOME_TP53_REGULATES_METABOLIC_GENES_PTHID_R-HSA-5628897	REACTOME_TP53_REGULATES_METABOLIC_GENES_PTHID_R-HSA-5628897	5/377	75/8368	0.0666667	1.47975	0.906457	0.248628	0.8438	0.790195	AGO2/AGO3/COX6B2/DDIT4/TXNRD1	5
REACTOME_RND2_GTPASE_CYCLE_PTHID_R-HSA-9696270	REACTOME_RND2_GTPASE_CYCLE_PTHID_R-HSA-9696270	3/377	39/8368	0.0769231	1.70741	0.961745	0.256161	0.866022	0.811004	EPHA2/FAM83B/KCTD13	3
REACTOME_GLYCOSAMINOGLYCAN_PROTEIN_LINKAGE_REGION_BIOSYNTHESIS_PTHID_R-HSA-1971475	REACTOME_GLYCOSAMINOGLYCAN_PROTEIN_LINKAGE_REGION_BIOSYNTHESIS_PTHID_R-HSA-1971475	2/377	22/8368	0.0909091	2.01784	1.03827	0.260819	0.871712	0.816333	CSPG4/SDC4	2
REACTOME_NUCLEOTIDE_SALVAGE_PTHID_R-HSA-8956321	REACTOME_NUCLEOTIDE_SALVAGE_PTHID_R-HSA-8956321	2/377	22/8368	0.0909091	2.01784	1.03827	0.260819	0.871712	0.816333	AMPD1/AMPD3	2
REACTOME_SIGNALING_BY_ERBB2_IN_CANCER_PTHID_R-HSA-1227990	REACTOME_SIGNALING_BY_ERBB2_IN_CANCER_PTHID_R-HSA-1227990	2/377	22/8368	0.0909091	2.01784	1.03827	0.260819	0.871712	0.816333	EREG/HBEGF	2
REACTOME_MITF_M_DEPENDENT_GENE_EXPRESSION_PTHID_R-HSA-9856651	REACTOME_MITF_M_DEPENDENT_GENE_EXPRESSION_PTHID_R-HSA-9856651	6/377	96/8368	0.0625	1.38727	0.82889	0.264142	0.877322	0.821587	AGO2/AGO3/IRF4/ITGA2/SERPINE1/SS18L1	6
HALLMARK_MYC_TARGETS_V2	HALLMARK_MYC_TARGETS_V2	4/377	58/8368	0.0689655	1.53078	0.881012	0.264494	0.877322	0.821587	DUSP2/MYC/PPAN/WDR43	4
REACTOME_PRE_NOTCH_EXPRESSION_AND_PROCESSING_PTHID_R-HSA-1912422	REACTOME_PRE_NOTCH_EXPRESSION_AND_PROCESSING_PTHID_R-HSA-1912422	5/377	77/8368	0.0649351	1.44132	0.844983	0.265848	0.878498	0.822688	AGO2/AGO3/E2F3/ELF3/RUNX1	5
REACTOME_CARDIAC_CONDUCTION_PTHID_R-HSA-5576891	REACTOME_CARDIAC_CONDUCTION_PTHID_R-HSA-5576891	4/377	59/8368	0.0677966	1.50483	0.84519	0.274593	0.903998	0.846567	KCNJ2/NKX2-5/NPR2/ORAI1	4
HALLMARK_GLYCOLYSIS	HALLMARK_GLYCOLYSIS	10/377	178/8368	0.0561798	1.24698	0.723418	0.281508	0.906393	0.84881	ANGPTL4/DDIT4/ELF3/GCLC/IER3/IRS2/ISG20/SOX9/TGFA/VEGFA	10
REACTOME_TRANSCRIPTIONAL_REGULATION_BY_RUNX1_PTHID_R-HSA-8878171	REACTOME_TRANSCRIPTIONAL_REGULATION_BY_RUNX1_PTHID_R-HSA-8878171	10/377	178/8368	0.0561798	1.24698	0.723418	0.281508	0.906393	0.84881	AGO2/AGO3/CBX4/CSF2/NFATC2/NR4A3/RUNX1/RYBP/SOCS3/UBC	10
REACTOME_SARS_COV_2_ACTIVATES_MODULATES_INNATE_AND_ADAPTIVE_IMMUNE_RESPONSES_PTHID_R-HSA-9705671	REACTOME_SARS_COV_2_ACTIVATES_MODULATES_INNATE_AND_ADAPTIVE_IMMUNE_RESPONSES_PTHID_R-HSA-9705671	6/377	98/8368	0.0612245	1.35896	0.776349	0.279667	0.906393	0.84881	IFNAR2/IRF7/ISG15/TLR2/TRIM25/UBC	6
REACTOME_DISEASES_ASSOCIATED_WITH_O_GLYCOSYLATION_OF_PROTEINS_PTHID_R-HSA-3906995	REACTOME_DISEASES_ASSOCIATED_WITH_O_GLYCOSYLATION_OF_PROTEINS_PTHID_R-HSA-3906995	3/377	41/8368	0.0731707	1.62412	0.870101	0.280892	0.906393	0.84881	ADAMTS1/ADAMTS5/ADAMTSL1	3
REACTOME_REGULATION_OF_BETA_CELL_DEVELOPMENT_PTHID_R-HSA-186712	REACTOME_REGULATION_OF_BETA_CELL_DEVELOPMENT_PTHID_R-HSA-186712	2/377	23/8368	0.0869565	1.93011	0.970155	0.277802	0.906393	0.84881	FOXA3/HES1	2
REACTOME_TRAF6_MEDIATED_NF_KB_ACTIVATION_PTHID_R-HSA-933542	REACTOME_TRAF6_MEDIATED_NF_KB_ACTIVATION_PTHID_R-HSA-933542	2/377	23/8368	0.0869565	1.93011	0.970155	0.277802	0.906393	0.84881	NFKBIA/TRIM25	2
REACTOME_TRANSCRIPTIONAL_REGULATION_BY_RUNX2_PTHID_R-HSA-8878166	REACTOME_TRANSCRIPTIONAL_REGULATION_BY_RUNX2_PTHID_R-HSA-8878166	6/377	99/8368	0.0606061	1.34523	0.750506	0.287507	0.922331	0.863736	HES1/HIVEP3/MMP13/RUNX1/SOX9/UBC	6
REACTOME_REGULATION_OF_PTEN_GENE_TRANSCRIPTION_PTHID_R-HSA-8943724	REACTOME_REGULATION_OF_PTEN_GENE_TRANSCRIPTION_PTHID_R-HSA-8943724	4/377	61/8368	0.0655738	1.45549	0.775498	0.294972	0.922706	0.864088	CBX4/EGR1/SNAI1/SNAI2	4
REACTOME_TP53_REGULATES_TRANSCRIPTION_OF_DNA_REPAIR_GENES_PTHID_R-HSA-6796648	REACTOME_TP53_REGULATES_TRANSCRIPTION_OF_DNA_REPAIR_GENES_PTHID_R-HSA-6796648	4/377	61/8368	0.0655738	1.45549	0.775498	0.294972	0.922706	0.864088	CCNT1/CCNT2/ELL/FOS	4
REACTOME_FCERI_MEDIATED_CA_2_MOBILIZATION_PTHID_R-HSA-2871809	REACTOME_FCERI_MEDIATED_CA_2_MOBILIZATION_PTHID_R-HSA-2871809	2/377	24/8368	0.0833333	1.84969	0.905387	0.294758	0.922706	0.864088	NFATC2/PPP3R1	2
REACTOME_FORMATION_OF_NEURONAL_PROGENITOR_AND_NEURONAL_BAF_NPBAF_AND_NBAF__PTHID_R-HSA-9934037	REACTOME_FORMATION_OF_NEURONAL_PROGENITOR_AND_NEURONAL_BAF_NPBAF_AND_NBAF__PTHID_R-HSA-9934037	2/377	24/8368	0.0833333	1.84969	0.905387	0.294758	0.922706	0.864088	BCL11B/SS18L1	2
REACTOME_INFECTION_WITH_MYCOBACTERIUM_TUBERCULOSIS_PTHID_R-HSA-9635486	REACTOME_INFECTION_WITH_MYCOBACTERIUM_TUBERCULOSIS_PTHID_R-HSA-9635486	2/377	24/8368	0.0833333	1.84969	0.905387	0.294758	0.922706	0.864088	TLR2/UBC	2
REACTOME_MICRORNA_MIRNA_BIOGENESIS_PTHID_R-HSA-203927	REACTOME_MICRORNA_MIRNA_BIOGENESIS_PTHID_R-HSA-203927	2/377	24/8368	0.0833333	1.84969	0.905387	0.294758	0.922706	0.864088	AGO2/AGO3	2
REACTOME_UPTAKE_AND_ACTIONS_OF_BACTERIAL_TOXINS_PTHID_R-HSA-5339562	REACTOME_UPTAKE_AND_ACTIONS_OF_BACTERIAL_TOXINS_PTHID_R-HSA-5339562	2/377	24/8368	0.0833333	1.84969	0.905387	0.294758	0.922706	0.864088	HBEGF/TXNRD1	2
REACTOME_ADHERENS_JUNCTIONS_INTERACTIONS_PTHID_R-HSA-418990	REACTOME_ADHERENS_JUNCTIONS_INTERACTIONS_PTHID_R-HSA-418990	10/377	183/8368	0.0546448	1.21291	0.632515	0.310725	0.941396	0.88159	AGO2/AGO3/ANGPTL4/KLF4/MYC/PVR/SNAI1/SNAI2/UBC/ZC3H12A	10
REACTOME_C_TYPE_LECTIN_RECEPTORS_CLRS__PTHID_R-HSA-5621481	REACTOME_C_TYPE_LECTIN_RECEPTORS_CLRS__PTHID_R-HSA-5621481	6/377	101/8368	0.0594059	1.31859	0.699642	0.303323	0.941396	0.88159	CLEC10A/MAP3K14/NFATC2/NFKBIA/PPP3R1/UBC	6
REACTOME_RAC3_GTPASE_CYCLE_PTHID_R-HSA-9013423	REACTOME_RAC3_GTPASE_CYCLE_PTHID_R-HSA-9013423	5/377	82/8368	0.0609756	1.35343	0.698547	0.309928	0.941396	0.88159	ABL2/BAIAP2/EPHA2/FERMT2/JAG1	5
REACTOME_SIGNALING_BY_ERBB2_PTHID_R-HSA-1227986	REACTOME_SIGNALING_BY_ERBB2_PTHID_R-HSA-1227986	3/377	43/8368	0.0697674	1.54858	0.783313	0.305825	0.941396	0.88159	EREG/HBEGF/UBC	3
REACTOME_ATF4_ACTIVATES_GENES_IN_RESPONSE_TO_ENDOPLASMIC_RETICULUM_STRESS_PTHID_R-HSA-380994	REACTOME_ATF4_ACTIVATES_GENES_IN_RESPONSE_TO_ENDOPLASMIC_RETICULUM_STRESS_PTHID_R-HSA-380994	2/377	25/8368	0.08	1.7757	0.843644	0.311657	0.941396	0.88159	ATF3/CEBPB	2
REACTOME_DISEASES_ASSOCIATED_WITH_THE_TLR_SIGNALING_CASCADE_PTHID_R-HSA-5602358	REACTOME_DISEASES_ASSOCIATED_WITH_THE_TLR_SIGNALING_CASCADE_PTHID_R-HSA-5602358	2/377	25/8368	0.08	1.7757	0.843644	0.311657	0.941396	0.88159	NFKBIA/TLR2	2
REACTOME_DISEASES_OF_IMMUNE_SYSTEM_PTHID_R-HSA-5260271	REACTOME_DISEASES_OF_IMMUNE_SYSTEM_PTHID_R-HSA-5260271	2/377	25/8368	0.08	1.7757	0.843644	0.311657	0.941396	0.88159	NFKBIA/TLR2	2
REACTOME_HS_GAG_BIOSYNTHESIS_PTHID_R-HSA-2022928	REACTOME_HS_GAG_BIOSYNTHESIS_PTHID_R-HSA-2022928	2/377	25/8368	0.08	1.7757	0.843644	0.311657	0.941396	0.88159	HS3ST1/SDC4	2
REACTOME_SIGNALING_BY_ALK_PTHID_R-HSA-201556	REACTOME_SIGNALING_BY_ALK_PTHID_R-HSA-201556	2/377	25/8368	0.08	1.7757	0.843644	0.311657	0.941396	0.88159	MYC/PRDM1	2
REACTOME_SYNDECAN_INTERACTIONS_PTHID_R-HSA-3000170	REACTOME_SYNDECAN_INTERACTIONS_PTHID_R-HSA-3000170	2/377	25/8368	0.08	1.7757	0.843644	0.311657	0.941396	0.88159	ITGA2/SDC4	2
REACTOME_CELL_SURFACE_INTERACTIONS_AT_THE_VASCULAR_WALL_PTHID_R-HSA-202733	REACTOME_CELL_SURFACE_INTERACTIONS_AT_THE_VASCULAR_WALL_PTHID_R-HSA-202733	5/377	83/8368	0.060241	1.33713	0.670409	0.318875	0.946929	0.886772	MMP1/PECAM1/SDC4/SELPLG/SLC7A11	5
REACTOME_CLEC7A_DECTIN_1_SIGNALING_PTHID_R-HSA-5607764	REACTOME_CLEC7A_DECTIN_1_SIGNALING_PTHID_R-HSA-5607764	5/377	83/8368	0.060241	1.33713	0.670409	0.318875	0.946929	0.886772	MAP3K14/NFATC2/NFKBIA/PPP3R1/UBC	5
REACTOME_CYCLIN_D_ASSOCIATED_EVENTS_IN_G1_PTHID_R-HSA-69231	REACTOME_CYCLIN_D_ASSOCIATED_EVENTS_IN_G1_PTHID_R-HSA-69231	3/377	44/8368	0.0681818	1.51338	0.741578	0.31833	0.946929	0.886772	CCNE1/E2F3/UBC	3
REACTOME_FORMATION_OF_HIV_ELONGATION_COMPLEX_IN_THE_ABSENCE_OF_HIV_TAT_PTHID_R-HSA-167152	REACTOME_FORMATION_OF_HIV_ELONGATION_COMPLEX_IN_THE_ABSENCE_OF_HIV_TAT_PTHID_R-HSA-167152	3/377	44/8368	0.0681818	1.51338	0.741578	0.31833	0.946929	0.886772	CCNT1/CCNT2/ELL	3
REACTOME_G1_PHASE_PTHID_R-HSA-69236	REACTOME_G1_PHASE_PTHID_R-HSA-69236	3/377	44/8368	0.0681818	1.51338	0.741578	0.31833	0.946929	0.886772	CCNE1/E2F3/UBC	3
REACTOME_HEME_SIGNALING_PTHID_R-HSA-9707616	REACTOME_HEME_SIGNALING_PTHID_R-HSA-9707616	3/377	45/8368	0.0666667	1.47975	0.700872	0.330842	0.962947	0.901772	BACH1/MEF2D/NR1D1	3
REACTOME_SIGNALING_BY_ERBB4_PTHID_R-HSA-1236394	REACTOME_SIGNALING_BY_ERBB4_PTHID_R-HSA-1236394	3/377	45/8368	0.0666667	1.47975	0.700872	0.330842	0.962947	0.901772	EREG/HBEGF/UBC	3
REACTOME_TRANSCRIPTIONAL_AND_POST_TRANSLATIONAL_REGULATION_OF_MITF_M_EXPRESSION_AND_ACTIVITY_PTHID_R-HSA-9856649	REACTOME_TRANSCRIPTIONAL_AND_POST_TRANSLATIONAL_REGULATION_OF_MITF_M_EXPRESSION_AND_ACTIVITY_PTHID_R-HSA-9856649	3/377	45/8368	0.0666667	1.47975	0.700872	0.330842	0.962947	0.901772	CSF1/SNAI2/SOX9	3
REACTOME_NUCLEAR_SIGNALING_BY_ERBB4_PTHID_R-HSA-1251985	REACTOME_NUCLEAR_SIGNALING_BY_ERBB4_PTHID_R-HSA-1251985	2/377	26/8368	0.0769231	1.70741	0.78465	0.328468	0.962947	0.901772	EREG/HBEGF	2
REACTOME_SIGNALING_BY_CSF1_M_CSF_IN_MYELOID_CELLS_PTHID_R-HSA-9680350	REACTOME_SIGNALING_BY_CSF1_M_CSF_IN_MYELOID_CELLS_PTHID_R-HSA-9680350	2/377	26/8368	0.0769231	1.70741	0.78465	0.328468	0.962947	0.901772	CSF1/UBC	2
REACTOME_SUMOYLATION_OF_INTRACELLULAR_RECEPTORS_PTHID_R-HSA-4090294	REACTOME_SUMOYLATION_OF_INTRACELLULAR_RECEPTORS_PTHID_R-HSA-4090294	2/377	26/8368	0.0769231	1.70741	0.78465	0.328468	0.962947	0.901772	NR4A2/NR5A1	2
REACTOME_PTEN_REGULATION_PTHID_R-HSA-6807070	REACTOME_PTEN_REGULATION_PTHID_R-HSA-6807070	7/377	126/8368	0.0555556	1.23313	0.572686	0.340221	0.986978	0.924277	AGO2/AGO3/CBX4/EGR1/SNAI1/SNAI2/UBC	7
REACTOME_CARGO_CONCENTRATION_IN_THE_ER_PTHID_R-HSA-5694530	REACTOME_CARGO_CONCENTRATION_IN_THE_ER_PTHID_R-HSA-5694530	2/377	27/8368	0.0740741	1.64417	0.728162	0.345166	0.994756	0.93156	AREG/TGFA	2
REACTOME_DEVELOPMENTAL_LINEAGES_OF_THE_MAMMARY_GLAND_PTHID_R-HSA-9924644	REACTOME_DEVELOPMENTAL_LINEAGES_OF_THE_MAMMARY_GLAND_PTHID_R-HSA-9924644	2/377	27/8368	0.0740741	1.64417	0.728162	0.345166	0.994756	0.93156	AREG/TGFA	2
REACTOME_CLATHRIN_MEDIATED_ENDOCYTOSIS_PTHID_R-HSA-8856828	REACTOME_CLATHRIN_MEDIATED_ENDOCYTOSIS_PTHID_R-HSA-8856828	7/377	127/8368	0.0551181	1.22342	0.551041	0.347618	0.998549	0.935112	AREG/EREG/HBEGF/SNX18/TGFA/UBC/WNT5A	7
REACTOME_HEMOSTASIS_PTHID_R-HSA-109582	REACTOME_HEMOSTASIS_PTHID_R-HSA-109582	21/377	422/8368	0.049763	1.10455	0.478718	0.349459	1	0.936471	DGKD/DGKE/F3/ITGA2/JMJD1C/MAFF/MMP1/ORAI1/PDE2A/PDGFB/PECAM1/PLAU/PLAUR/RHOB/SDC4/SELPLG/SERPINC1/SERPINE1/SLC7A11/VEGFA/WEE1	21
REACTOME_RHO_GTPASE_CYCLE_PTHID_R-HSA-9012999	REACTOME_RHO_GTPASE_CYCLE_PTHID_R-HSA-9012999	18/377	396/8368	0.0454545	1.00892	0.0395081	0.520092	1	0.936471	ABL2/AKAP12/ARHGAP22/ARHGAP28/BAIAP2/CDC42EP2/EPHA2/FAM83B/FERMT2/JAG1/KCTD13/MCF2L/PARD6B/PKN3/RHOB/RHOV/SLC4A7/TIAM2	18
REACTOME_NERVOUS_SYSTEM_DEVELOPMENT_PTHID_R-HSA-9675108	REACTOME_NERVOUS_SYSTEM_DEVELOPMENT_PTHID_R-HSA-9675108	17/377	448/8368	0.0379464	0.84227	-0.745326	0.803677	1	0.936471	ABL2/EFNA2/EFNB1/EFNB2/EGR2/EPHA2/IRS2/ITGA2/NAB1/NAB2/NRTN/PMP22/RHOB/SEMA4A/SEMA7A/UBC/UNC5B	17
REACTOME_TRANSPORT_OF_SMALL_MOLECULES_PTHID_R-HSA-382551	REACTOME_TRANSPORT_OF_SMALL_MOLECULES_PTHID_R-HSA-382551	16/377	489/8368	0.0327198	0.726259	-1.35492	0.934423	1	0.936471	ANGPTL4/LCAT/LRRC8C/NPC1/RUNX1/SLC20A1/SLC20A2/SLC28A1/SLC30A1/SLC38A3/SLC4A7/SLC6A4/SLC7A11/SLC7A2/SLCO4A1/UBC	16
REACTOME_AXON_GUIDANCE_PTHID_R-HSA-422475	REACTOME_AXON_GUIDANCE_PTHID_R-HSA-422475	13/377	430/8368	0.0302326	0.671051	-1.52112	0.956276	1	0.936471	ABL2/EFNA2/EFNB1/EFNB2/EPHA2/IRS2/ITGA2/NRTN/RHOB/SEMA4A/SEMA7A/UBC/UNC5B	13
REACTOME_CLASS_I_MHC_MEDIATED_ANTIGEN_PROCESSING_PRESENTATION_PTHID_R-HSA-983169	REACTOME_CLASS_I_MHC_MEDIATED_ANTIGEN_PROCESSING_PRESENTATION_PTHID_R-HSA-983169	12/377	341/8368	0.0351906	0.781101	-0.896395	0.849519	1	0.936471	FBXO32/KLHL21/KLHL3/RNF138/RNF19A/RNF19B/SMURF2/SOCS1/SOCS3/SPSB1/TLR2/UBC	12
REACTOME_SARS_COV_INFECTIONS_PTHID_R-HSA-9679506	REACTOME_SARS_COV_INFECTIONS_PTHID_R-HSA-9679506	12/377	355/8368	0.0338028	0.750297	-1.04423	0.883613	1	0.936471	IFNAR2/IL6R/IRF7/ISG15/NFKBIA/RUNX1/SDC4/SERPINE1/TLR2/TRIM25/UBC/VEGFA	12
REACTOME_DEUBIQUITINATION_PTHID_R-HSA-5688426	REACTOME_DEUBIQUITINATION_PTHID_R-HSA-5688426	11/377	237/8368	0.0464135	1.03021	0.102464	0.504145	1	0.936471	MYC/NFKBIA/RNF128/SMAD7/SMURF2/TGFBR2/TNFAIP3/TRIM25/UBC/USP37/USP49	11
REACTOME_ANTIGEN_PROCESSING_UBIQUITINATION_PROTEASOME_DEGRADATION_PTHID_R-HSA-983168	REACTOME_ANTIGEN_PROCESSING_UBIQUITINATION_PROTEASOME_DEGRADATION_PTHID_R-HSA-983168	11/377	274/8368	0.040146	0.891092	-0.398116	0.697004	1	0.936471	FBXO32/KLHL21/KLHL3/RNF138/RNF19A/RNF19B/SMURF2/SOCS1/SOCS3/SPSB1/UBC	11
REACTOME_REGULATION_OF_HOMOTYPIC_CELL_CELL_ADHESION_PTHID_R-HSA-9759476	REACTOME_REGULATION_OF_HOMOTYPIC_CELL_CELL_ADHESION_PTHID_R-HSA-9759476	9/377	170/8368	0.0529412	1.1751	0.500963	0.358267	1	0.936471	AGO2/AGO3/ANGPTL4/KLF4/MYC/SNAI1/SNAI2/UBC/ZC3H12A	9
REACTOME_CELLULAR_RESPONSE_TO_CHEMICAL_STRESS_PTHID_R-HSA-9711123	REACTOME_CELLULAR_RESPONSE_TO_CHEMICAL_STRESS_PTHID_R-HSA-9711123	9/377	175/8368	0.0514286	1.14152	0.410942	0.390643	1	0.936471	AREG/BACH1/COX6B2/GCLC/MYC/SLC7A11/SRXN1/TXNRD1/UBC	9
REACTOME_DISEASES_OF_METABOLISM_PTHID_R-HSA-5668914	REACTOME_DISEASES_OF_METABOLISM_PTHID_R-HSA-5668914	9/377	195/8368	0.0461538	1.02444	0.075016	0.519379	1	0.936471	ADAMTS1/ADAMTS5/ADAMTSL1/CSPG4/CYP24A1/CYP26B1/GCLC/SDC4/UBC	9
REACTOME_EXTRACELLULAR_MATRIX_ORGANIZATION_PTHID_R-HSA-1474244	REACTOME_EXTRACELLULAR_MATRIX_ORGANIZATION_PTHID_R-HSA-1474244	9/377	209/8368	0.0430622	0.955821	-0.140484	0.604065	1	0.936471	ADAMTS1/ADAMTS5/ITGA2/MMP1/MMP13/PDGFB/PECAM1/SDC4/SERPINE1	9
REACTOME_REGULATION_OF_T_CELL_ACTIVATION_BY_CD28_FAMILY_PTHID_R-HSA-388841	REACTOME_REGULATION_OF_T_CELL_ACTIVATION_BY_CD28_FAMILY_PTHID_R-HSA-388841	9/377	210/8368	0.0428571	0.951269	-0.155337	0.609836	1	0.936471	AGO2/AGO3/ATF3/FOS/FOSB/MAP3K14/MAP3K8/MYC/UBC	9
REACTOME_NEDDYLATION_PTHID_R-HSA-8951664	REACTOME_NEDDYLATION_PTHID_R-HSA-8951664	9/377	216/8368	0.0416667	0.924845	-0.243056	0.64355	1	0.936471	CISH/FBXO32/FEM1C/KLHL21/KLHL3/OBSL1/SOCS3/SPSB1/UBC	9
REACTOME_METABOLISM_OF_CARBOHYDRATES_AND_CARBOHYDRATE_DERIVATIVES_PTHID_R-HSA-71387	REACTOME_METABOLISM_OF_CARBOHYDRATES_AND_CARBOHYDRATE_DERIVATIVES_PTHID_R-HSA-71387	9/377	233/8368	0.0386266	0.857367	-0.479594	0.72968	1	0.936471	CEMIP/CSPG4/HS3ST1/PFKFB3/PFKFB4/PHKG1/PYGM/SDC4/UBC	9
REACTOME_CELL_CYCLE_MITOTIC_PTHID_R-HSA-69278	REACTOME_CELL_CYCLE_MITOTIC_PTHID_R-HSA-69278	9/377	499/8368	0.0180361	0.400334	-3.00023	0.999755	1	0.936471	CCNE1/CDC6/E2F3/E2F6/LPIN1/MYC/PHLDA1/UBC/WEE1	9
HALLMARK_APICAL_JUNCTION	HALLMARK_APICAL_JUNCTION	8/377	151/8368	0.0529801	1.17596	0.473921	0.370901	1	0.936471	ADAMTS5/AMH/BAIAP2/CLDN4/ITGA2/NRTN/PECAM1/TNFRSF11B	8
REACTOME_RAC1_GTPASE_CYCLE_PTHID_R-HSA-9013149	REACTOME_RAC1_GTPASE_CYCLE_PTHID_R-HSA-9013149	8/377	161/8368	0.0496894	1.10292	0.286405	0.440152	1	0.936471	ABL2/ARHGAP22/BAIAP2/EPHA2/FERMT2/JAG1/MCF2L/TIAM2	8
REACTOME_UB_SPECIFIC_PROCESSING_PROTEASES_PTHID_R-HSA-5689880	REACTOME_UB_SPECIFIC_PROCESSING_PROTEASES_PTHID_R-HSA-5689880	8/377	165/8368	0.0484848	1.07618	0.21467	0.467669	1	0.936471	MYC/NFKBIA/RNF128/SMAD7/SMURF2/UBC/USP37/USP49	8
REACTOME_NEUTROPHIL_DEGRANULATION_PTHID_R-HSA-6798695	REACTOME_NEUTROPHIL_DEGRANULATION_PTHID_R-HSA-6798695	8/377	341/8368	0.0234604	0.520734	-1.9626	0.988311	1	0.936471	ADGRG3/AMPD3/CRISPLD2/PECAM1/PLAU/PLAUR/RAP2B/TLR2	8
REACTOME_DEATH_RECEPTOR_SIGNALING_PTHID_R-HSA-73887	REACTOME_DEATH_RECEPTOR_SIGNALING_PTHID_R-HSA-73887	7/377	135/8368	0.0518519	1.15092	0.38396	0.407207	1	0.936471	BCL2L11/MCF2L/NFKBIA/NGF/TIAM2/TNFAIP3/UBC	7
REACTOME_MITOTIC_G1_PHASE_AND_G1_S_TRANSITION_PTHID_R-HSA-453279	REACTOME_MITOTIC_G1_PHASE_AND_G1_S_TRANSITION_PTHID_R-HSA-453279	7/377	135/8368	0.0518519	1.15092	0.38396	0.407207	1	0.936471	CCNE1/CDC6/E2F3/E2F6/MYC/UBC/WEE1	7
HALLMARK_MYOGENESIS	HALLMARK_MYOGENESIS	7/377	137/8368	0.0510949	1.13412	0.343773	0.42212	1	0.936471	BHLHE40/GADD45B/HBEGF/KLF5/LPIN1/MEF2D/PYGM	7
REACTOME_REGULATION_OF_PD_L1_CD274_EXPRESSION_PTHID_R-HSA-9909648	REACTOME_REGULATION_OF_PD_L1_CD274_EXPRESSION_PTHID_R-HSA-9909648	7/377	160/8368	0.04375	0.971088	-0.0802013	0.586549	1	0.936471	AGO2/AGO3/ATF3/FOS/FOSB/MYC/UBC	7
REACTOME_REGULATION_OF_CDH1_EXPRESSION_AND_FUNCTION_PTHID_R-HSA-9764265	REACTOME_REGULATION_OF_CDH1_EXPRESSION_AND_FUNCTION_PTHID_R-HSA-9764265	7/377	162/8368	0.0432099	0.959099	-0.114178	0.599804	1	0.936471	AGO2/AGO3/KLF4/MYC/SNAI1/SNAI2/UBC	7
REACTOME_REGULATION_OF_EXPRESSION_AND_FUNCTION_OF_TYPE_I_CLASSICAL_CADHERINS_PTHID_R-HSA-9764274	REACTOME_REGULATION_OF_EXPRESSION_AND_FUNCTION_OF_TYPE_I_CLASSICAL_CADHERINS_PTHID_R-HSA-9764274	7/377	162/8368	0.0432099	0.959099	-0.114178	0.599804	1	0.936471	AGO2/AGO3/KLF4/MYC/SNAI1/SNAI2/UBC	7
REACTOME_CO_INHIBITION_BY_PD_1_PTHID_R-HSA-389948	REACTOME_CO_INHIBITION_BY_PD_1_PTHID_R-HSA-389948	7/377	170/8368	0.0411765	0.913965	-0.246151	0.650533	1	0.936471	AGO2/AGO3/ATF3/FOS/FOSB/MYC/UBC	7
HALLMARK_ADIPOGENESIS	HALLMARK_ADIPOGENESIS	7/377	179/8368	0.0391061	0.868011	-0.387707	0.702826	1	0.936471	ANGPTL4/BCL6/GADD45A/NABP1/PFKFB3/PTGER3/UBC	7
REACTOME_PROGRAMMED_CELL_DEATH_PTHID_R-HSA-5357801	REACTOME_PROGRAMMED_CELL_DEATH_PTHID_R-HSA-5357801	7/377	181/8368	0.038674	0.85842	-0.418248	0.713721	1	0.936471	BCL2L11/PELI1/PMAIP1/PPP1R13B/PPP3R1/UBC/UNC5B	7
REACTOME_PLATELET_ACTIVATION_SIGNALING_AND_AGGREGATION_PTHID_R-HSA-76002	REACTOME_PLATELET_ACTIVATION_SIGNALING_AND_AGGREGATION_PTHID_R-HSA-76002	7/377	190/8368	0.0368421	0.817758	-0.551896	0.759393	1	0.936471	DGKD/DGKE/PDGFB/PECAM1/RHOB/SERPINE1/VEGFA	7
HALLMARK_MTORC1_SIGNALING	HALLMARK_MTORC1_SIGNALING	7/377	197/8368	0.035533	0.788701	-0.651852	0.791127	1	0.936471	BHLHE40/BTG2/DDIT4/GCLC/PPP1R15A/SLC7A11/TXNRD1	7
HALLMARK_G2M_CHECKPOINT	HALLMARK_G2M_CHECKPOINT	7/377	199/8368	0.0351759	0.780774	-0.679813	0.799593	1	0.936471	BCL3/CCNT1/CDC6/E2F3/MYC/TENT4A/TLE3	7
REACTOME_CHROMATIN_ORGANIZATION_PTHID_R-HSA-4839726	REACTOME_CHROMATIN_ORGANIZATION_PTHID_R-HSA-4839726	7/377	244/8368	0.0286885	0.636779	-1.25065	0.928679	1	0.936471	BCL11B/DOT1L/EPC1/KDM6B/KDM7A/PADI4/SS18L1	7
REACTOME_EPIGENETIC_REGULATION_OF_GENE_EXPRESSION_PTHID_R-HSA-212165	REACTOME_EPIGENETIC_REGULATION_OF_GENE_EXPRESSION_PTHID_R-HSA-212165	7/377	254/8368	0.0275591	0.611709	-1.36494	0.944639	1	0.936471	ANGPTL4/C18H19orf84/LPIN1/PHLDA1/SS18L1/TET3/ZNF331	7
REACTOME_SARS_COV_2_INFECTION_PTHID_R-HSA-9694516	REACTOME_SARS_COV_2_INFECTION_PTHID_R-HSA-9694516	7/377	260/8368	0.0269231	0.597592	-1.4317	0.952619	1	0.936471	IFNAR2/IRF7/ISG15/SDC4/TLR2/TRIM25/UBC	7
REACTOME_DNA_REPAIR_PTHID_R-HSA-73894	REACTOME_DNA_REPAIR_PTHID_R-HSA-73894	7/377	306/8368	0.0228758	0.507758	-1.90534	0.986763	1	0.936471	ELL/ISG15/POLI/SPRTN/TIPIN/TRIM25/UBC	7
HALLMARK_UNFOLDED_PROTEIN_RESPONSE	HALLMARK_UNFOLDED_PROTEIN_RESPONSE	6/377	110/8368	0.0545455	1.21071	0.483161	0.37596	1	0.936471	ATF3/CEBPB/DDIT4/ERN1/NABP1/VEGFA	6
REACTOME_G1_S_TRANSITION_PTHID_R-HSA-69206	REACTOME_G1_S_TRANSITION_PTHID_R-HSA-69206	6/377	118/8368	0.0508475	1.12862	0.305628	0.440937	1	0.936471	CCNE1/CDC6/E2F6/MYC/UBC/WEE1	6
REACTOME_LATE_PHASE_OF_HIV_LIFE_CYCLE_PTHID_R-HSA-162599	REACTOME_LATE_PHASE_OF_HIV_LIFE_CYCLE_PTHID_R-HSA-162599	6/377	132/8368	0.0454545	1.00892	0.0224415	0.550495	1	0.936471	CCNT1/CCNT2/ELL/TAF4B/UBC/VPS37B	6
REACTOME_ANTIVIRAL_MECHANISM_BY_IFN_STIMULATED_GENES_PTHID_R-HSA-1169410	REACTOME_ANTIVIRAL_MECHANISM_BY_IFN_STIMULATED_GENES_PTHID_R-HSA-1169410	6/377	137/8368	0.0437956	0.9721	-0.071514	0.587273	1	0.936471	ISG15/MX1/OAS1X/OAS1Y/TRIM25/UBC	6
REACTOME_HIV_LIFE_CYCLE_PTHID_R-HSA-162587	REACTOME_HIV_LIFE_CYCLE_PTHID_R-HSA-162587	6/377	143/8368	0.041958	0.931313	-0.179942	0.629272	1	0.936471	CCNT1/CCNT2/ELL/TAF4B/UBC/VPS37B	6
REACTOME_APOPTOSIS_PTHID_R-HSA-109581	REACTOME_APOPTOSIS_PTHID_R-HSA-109581	6/377	154/8368	0.038961	0.86479	-0.367829	0.699455	1	0.936471	BCL2L11/PMAIP1/PPP1R13B/PPP3R1/UBC/UNC5B	6
REACTOME_SUMO_E3_LIGASES_SUMOYLATE_TARGET_PROTEINS_PTHID_R-HSA-3108232	REACTOME_SUMO_E3_LIGASES_SUMOYLATE_TARGET_PROTEINS_PTHID_R-HSA-3108232	6/377	164/8368	0.0365854	0.812059	-0.527941	0.755059	1	0.936471	CBX4/EID3/NFKBIA/NOP58/NR4A2/NR5A1	6
REACTOME_SUMOYLATION_PTHID_R-HSA-2990846	REACTOME_SUMOYLATION_PTHID_R-HSA-2990846	6/377	170/8368	0.0352941	0.783398	-0.619708	0.784627	1	0.936471	CBX4/EID3/NFKBIA/NOP58/NR4A2/NR5A1	6
REACTOME_SARS_COV_2_HOST_INTERACTIONS_PTHID_R-HSA-9705683	REACTOME_SARS_COV_2_HOST_INTERACTIONS_PTHID_R-HSA-9705683	6/377	173/8368	0.0346821	0.769813	-0.664483	0.798363	1	0.936471	IFNAR2/IRF7/ISG15/TLR2/TRIM25/UBC	6
REACTOME_HIV_INFECTION_PTHID_R-HSA-162906	REACTOME_HIV_INFECTION_PTHID_R-HSA-162906	6/377	208/8368	0.0288462	0.640277	-1.14106	0.91287	1	0.936471	CCNT1/CCNT2/ELL/TAF4B/UBC/VPS37B	6
REACTOME_SIGNALING_BY_THE_B_CELL_RECEPTOR_BCR__PTHID_R-HSA-983705	REACTOME_SIGNALING_BY_THE_B_CELL_RECEPTOR_BCR__PTHID_R-HSA-983705	5/377	88/8368	0.0568182	1.26115	0.534904	0.36397	1	0.936471	NFATC2/NFKBIA/ORAI1/PPP3R1/UBC	5
REACTOME_SARS_COV_1_HOST_INTERACTIONS_PTHID_R-HSA-9692914	REACTOME_SARS_COV_1_HOST_INTERACTIONS_PTHID_R-HSA-9692914	5/377	91/8368	0.0549451	1.21958	0.45743	0.391128	1	0.936471	NFKBIA/RUNX1/SERPINE1/TRIM25/UBC	5
REACTOME_GLYCEROPHOSPHOLIPID_BIOSYNTHESIS_PTHID_R-HSA-1483206	REACTOME_GLYCEROPHOSPHOLIPID_BIOSYNTHESIS_PTHID_R-HSA-1483206	5/377	102/8368	0.0490196	1.08805	0.194336	0.489117	1	0.936471	CHKA/CPNE7/GPCPD1/LPIN1/MFSD2A	5
REACTOME_PPARA_ACTIVATES_GENE_EXPRESSION_PTHID_R-HSA-1989781	REACTOME_PPARA_ACTIVATES_GENE_EXPRESSION_PTHID_R-HSA-1989781	5/377	103/8368	0.0485437	1.07749	0.171868	0.497782	1	0.936471	ANGPTL4/MED26/NR1D1/TIAM2/TXNRD1	5
REACTOME_DISEASES_OF_GLYCOSYLATION_PTHID_R-HSA-3781865	REACTOME_DISEASES_OF_GLYCOSYLATION_PTHID_R-HSA-3781865	5/377	105/8368	0.047619	1.05697	0.127584	0.514941	1	0.936471	ADAMTS1/ADAMTS5/ADAMTSL1/CSPG4/SDC4	5
REACTOME_REGULATION_OF_LIPID_METABOLISM_BY_PPARALPHA_PTHID_R-HSA-400206	REACTOME_REGULATION_OF_LIPID_METABOLISM_BY_PPARALPHA_PTHID_R-HSA-400206	5/377	105/8368	0.047619	1.05697	0.127584	0.514941	1	0.936471	ANGPTL4/MED26/NR1D1/TIAM2/TXNRD1	5
REACTOME_FC_EPSILON_RECEPTOR_FCERI_SIGNALING_PTHID_R-HSA-2454202	REACTOME_FC_EPSILON_RECEPTOR_FCERI_SIGNALING_PTHID_R-HSA-2454202	5/377	108/8368	0.0462963	1.02761	0.062716	0.540211	1	0.936471	FOS/NFATC2/NFKBIA/PPP3R1/UBC	5
REACTOME_INTERLEUKIN_1_FAMILY_SIGNALING_PTHID_R-HSA-446652	REACTOME_INTERLEUKIN_1_FAMILY_SIGNALING_PTHID_R-HSA-446652	5/377	118/8368	0.0423729	0.940521	-0.14133	0.619615	1	0.936471	IL18BP/MAP3K8/NFKBIA/PELI1/UBC	5
REACTOME_LEISHMANIA_INFECTION_PTHID_R-HSA-9658195	REACTOME_LEISHMANIA_INFECTION_PTHID_R-HSA-9658195	5/377	126/8368	0.0396825	0.880805	-0.292807	0.676937	1	0.936471	BAIAP2/FZD7/PSTPIP1/RHBDF2/WNT5A	5
REACTOME_PARASITIC_INFECTION_PATHWAYS_PTHID_R-HSA-9824443	REACTOME_PARASITIC_INFECTION_PATHWAYS_PTHID_R-HSA-9824443	5/377	126/8368	0.0396825	0.880805	-0.292807	0.676937	1	0.936471	BAIAP2/FZD7/PSTPIP1/RHBDF2/WNT5A	5
REACTOME_SARS_COV_1_INFECTION_PTHID_R-HSA-9678108	REACTOME_SARS_COV_1_INFECTION_PTHID_R-HSA-9678108	5/377	134/8368	0.0373134	0.82822	-0.435387	0.728234	1	0.936471	NFKBIA/RUNX1/SERPINE1/TRIM25/UBC	5
REACTOME_S_PHASE_PTHID_R-HSA-69242	REACTOME_S_PHASE_PTHID_R-HSA-69242	5/377	149/8368	0.033557	0.744842	-0.682571	0.808041	1	0.936471	CCNE1/CDC6/MYC/UBC/WEE1	5
REACTOME_REGULATION_OF_TP53_ACTIVITY_PTHID_R-HSA-5633007	REACTOME_REGULATION_OF_TP53_ACTIVITY_PTHID_R-HSA-5633007	5/377	155/8368	0.0322581	0.716009	-0.775129	0.834268	1	0.936471	PLK3/PPP1R13B/PRDM1/TAF4B/UBC	5
REACTOME_PHOSPHOLIPID_METABOLISM_PTHID_R-HSA-1483257	REACTOME_PHOSPHOLIPID_METABOLISM_PTHID_R-HSA-1483257	5/377	173/8368	0.0289017	0.641511	-1.03485	0.895873	1	0.936471	CHKA/CPNE7/GPCPD1/LPIN1/MFSD2A	5
HALLMARK_MITOTIC_SPINDLE	HALLMARK_MITOTIC_SPINDLE	5/377	194/8368	0.0257732	0.572069	-1.30982	0.941843	1	0.936471	BCL2L11/CDC42EP2/NEDD9/RASA2/SSH2	5
REACTOME_CHROMATIN_MODIFYING_ENZYMES_PTHID_R-HSA-3247509	REACTOME_CHROMATIN_MODIFYING_ENZYMES_PTHID_R-HSA-3247509	5/377	229/8368	0.0218341	0.484635	-1.71752	0.979657	1	0.936471	DOT1L/EPC1/KDM6B/KDM7A/PADI4	5
REACTOME_CELL_CYCLE_CHECKPOINTS_PTHID_R-HSA-69620	REACTOME_CELL_CYCLE_CHECKPOINTS_PTHID_R-HSA-69620	5/377	271/8368	0.0184502	0.409526	-2.14624	0.994807	1	0.936471	CCNE1/CDC6/PLK3/UBC/WEE1	5
REACTOME_METABOLISM_OF_AMINO_ACIDS_AND_DERIVATIVES_PTHID_R-HSA-71291	REACTOME_METABOLISM_OF_AMINO_ACIDS_AND_DERIVATIVES_PTHID_R-HSA-71291	5/377	292/8368	0.0171233	0.380073	-2.34201	0.997466	1	0.936471	AFMID/GLDC/IL4I1/SMOX/TXNRD1	5
REACTOME_DOWNSTREAM_SIGNALING_EVENTS_OF_B_CELL_RECEPTOR_BCR__PTHID_R-HSA-1168372	REACTOME_DOWNSTREAM_SIGNALING_EVENTS_OF_B_CELL_RECEPTOR_BCR__PTHID_R-HSA-1168372	4/377	67/8368	0.0597015	1.32515	0.580381	0.35695	1	0.936471	NFATC2/NFKBIA/PPP3R1/UBC	4
REACTOME_TRANSCRIPTION_OF_THE_HIV_GENOME_PTHID_R-HSA-167172	REACTOME_TRANSCRIPTION_OF_THE_HIV_GENOME_PTHID_R-HSA-167172	4/377	68/8368	0.0588235	1.30566	0.549686	0.367318	1	0.936471	CCNT1/CCNT2/ELL/TAF4B	4
REACTOME_SIGNALING_BY_FGFR_PTHID_R-HSA-190236	REACTOME_SIGNALING_BY_FGFR_PTHID_R-HSA-190236	4/377	69/8368	0.057971	1.28674	0.519466	0.377677	1	0.936471	FGF9/SPRED1/SPRY2/UBC	4
REACTOME_ISG15_ANTIVIRAL_MECHANISM_PTHID_R-HSA-1169408	REACTOME_ISG15_ANTIVIRAL_MECHANISM_PTHID_R-HSA-1169408	4/377	70/8368	0.0571429	1.26836	0.489704	0.38802	1	0.936471	ISG15/MX1/TRIM25/UBC	4
REACTOME_REGULATION_OF_PD_L1_CD274_TRANSCRIPTION_PTHID_R-HSA-9909649	REACTOME_REGULATION_OF_PD_L1_CD274_TRANSCRIPTION_PTHID_R-HSA-9909649	4/377	70/8368	0.0571429	1.26836	0.489704	0.38802	1	0.936471	ATF3/FOS/FOSB/MYC	4
REACTOME_SIGNALING_BY_NOTCH4_PTHID_R-HSA-9013694	REACTOME_SIGNALING_BY_NOTCH4_PTHID_R-HSA-9013694	4/377	71/8368	0.056338	1.2505	0.460387	0.398341	1	0.936471	DLL4/HES1/JAG1/UBC	4
REACTOME_CYCLIN_E_ASSOCIATED_EVENTS_DURING_G1_S_TRANSITION_PTHID_R-HSA-69202	REACTOME_CYCLIN_E_ASSOCIATED_EVENTS_DURING_G1_S_TRANSITION_PTHID_R-HSA-69202	4/377	72/8368	0.0555556	1.23313	0.431499	0.408633	1	0.936471	CCNE1/MYC/UBC/WEE1	4
REACTOME_DEGRADATION_OF_BETA_CATENIN_BY_THE_DESTRUCTION_COMPLEX_PTHID_R-HSA-195253	REACTOME_DEGRADATION_OF_BETA_CATENIN_BY_THE_DESTRUCTION_COMPLEX_PTHID_R-HSA-195253	4/377	73/8368	0.0547945	1.21623	0.403027	0.418889	1	0.936471	MYC/TLE3/TLE4/UBC	4
REACTOME_G_ALPHA_S_SIGNALLING_EVENTS_PTHID_R-HSA-418555	REACTOME_G_ALPHA_S_SIGNALLING_EVENTS_PTHID_R-HSA-418555	4/377	73/8368	0.0547945	1.21623	0.403027	0.418889	1	0.936471	ADM/GPR20/PDE2A/PTGER2	4
REACTOME_CYCLIN_A_CDK2_ASSOCIATED_EVENTS_AT_S_PHASE_ENTRY_PTHID_R-HSA-69656	REACTOME_CYCLIN_A_CDK2_ASSOCIATED_EVENTS_AT_S_PHASE_ENTRY_PTHID_R-HSA-69656	4/377	74/8368	0.0540541	1.1998	0.374958	0.429104	1	0.936471	CCNE1/MYC/UBC/WEE1	4
REACTOME_MATERNAL_TO_ZYGOTIC_TRANSITION_MZT__PTHID_R-HSA-9816359	REACTOME_MATERNAL_TO_ZYGOTIC_TRANSITION_MZT__PTHID_R-HSA-9816359	4/377	77/8368	0.0519481	1.15305	0.29305	0.459443	1	0.936471	AGO2/KDM6B/TET3/ZFP36L2	4
REACTOME_REGULATION_OF_INSULIN_LIKE_GROWTH_FACTOR_IGF_TRANSPORT_AND_UPTAKE_BY_INSULIN_LIKE_GROWTH_FACTOR_BINDING_PROTEINS_IGFBPS__PTHID_R-HSA-381426	REACTOME_REGULATION_OF_INSULIN_LIKE_GROWTH_FACTOR_IGF_TRANSPORT_AND_UPTAKE_BY_INSULIN_LIKE_GROWTH_FACTOR_BINDING_PROTEINS_IGFBPS__PTHID_R-HSA-381426	4/377	77/8368	0.0519481	1.15305	0.29305	0.459443	1	0.936471	CSF1/MMP1/PAPPA/SERPINC1	4
REACTOME_EPH_EPHRIN_SIGNALING_PTHID_R-HSA-2682334	REACTOME_EPH_EPHRIN_SIGNALING_PTHID_R-HSA-2682334	4/377	78/8368	0.0512821	1.13827	0.266475	0.469437	1	0.936471	EFNA2/EFNB1/EFNB2/EPHA2	4
REACTOME_RNA_POLYMERASE_II_PRE_TRANSCRIPTION_EVENTS_PTHID_R-HSA-674695	REACTOME_RNA_POLYMERASE_II_PRE_TRANSCRIPTION_EVENTS_PTHID_R-HSA-674695	4/377	78/8368	0.0512821	1.13827	0.266475	0.469437	1	0.936471	CCNT1/CCNT2/ELL/TAF4B	4
REACTOME_O_LINKED_GLYCOSYLATION_PTHID_R-HSA-5173105	REACTOME_O_LINKED_GLYCOSYLATION_PTHID_R-HSA-5173105	4/377	80/8368	0.05	1.10981	0.214355	0.489216	1	0.936471	ADAMTS1/ADAMTS5/ADAMTSL1/B3GNT6	4
REACTOME_BACTERIAL_INFECTION_PATHWAYS_PTHID_R-HSA-9824439	REACTOME_BACTERIAL_INFECTION_PATHWAYS_PTHID_R-HSA-9824439	4/377	87/8368	0.045977	1.02052	0.0417857	0.555824	1	0.936471	HBEGF/TLR2/TXNRD1/UBC	4
REACTOME_GASTRULATION_PTHID_R-HSA-9758941	REACTOME_GASTRULATION_PTHID_R-HSA-9758941	4/377	89/8368	0.0449438	0.997586	-0.00497296	0.573992	1	0.936471	FOXC2/GBX2/SNAI1/ZIC2	4
REACTOME_DEGRADATION_OF_THE_EXTRACELLULAR_MATRIX_PTHID_R-HSA-1474228	REACTOME_DEGRADATION_OF_THE_EXTRACELLULAR_MATRIX_PTHID_R-HSA-1474228	4/377	90/8368	0.0444444	0.986502	-0.0279637	0.582919	1	0.936471	ADAMTS1/ADAMTS5/MMP1/MMP13	4
REACTOME_PLATELET_DEGRANULATION_PTHID_R-HSA-114608	REACTOME_PLATELET_DEGRANULATION_PTHID_R-HSA-114608	4/377	90/8368	0.0444444	0.986502	-0.0279637	0.582919	1	0.936471	PDGFB/PECAM1/SERPINE1/VEGFA	4
REACTOME_RESPONSE_TO_ELEVATED_PLATELET_CYTOSOLIC_CA2__PTHID_R-HSA-76005	REACTOME_RESPONSE_TO_ELEVATED_PLATELET_CYTOSOLIC_CA2__PTHID_R-HSA-76005	4/377	94/8368	0.0425532	0.944523	-0.117483	0.617521	1	0.936471	PDGFB/PECAM1/SERPINE1/VEGFA	4
REACTOME_INTERLEUKIN_1_SIGNALING_PTHID_R-HSA-9020702	REACTOME_INTERLEUKIN_1_SIGNALING_PTHID_R-HSA-9020702	4/377	95/8368	0.0421053	0.93458	-0.139281	0.625887	1	0.936471	MAP3K8/NFKBIA/PELI1/UBC	4
REACTOME_GLYCOSAMINOGLYCAN_METABOLISM_PTHID_R-HSA-1630316	REACTOME_GLYCOSAMINOGLYCAN_METABOLISM_PTHID_R-HSA-1630316	4/377	100/8368	0.04	0.887851	-0.245046	0.665947	1	0.936471	CEMIP/CSPG4/HS3ST1/SDC4	4
REACTOME_MUSCLE_CONTRACTION_PTHID_R-HSA-397014	REACTOME_MUSCLE_CONTRACTION_PTHID_R-HSA-397014	4/377	110/8368	0.0363636	0.807138	-0.442243	0.736975	1	0.936471	KCNJ2/NKX2-5/NPR2/ORAI1	4
REACTOME_SENSORY_PERCEPTION_PTHID_R-HSA-9709957	REACTOME_SENSORY_PERCEPTION_PTHID_R-HSA-9709957	4/377	124/8368	0.0322581	0.716009	-0.691992	0.816444	1	0.936471	CHRNA10/GNAT1/KCNJ2/SDC4	4
REACTOME_RHOA_GTPASE_CYCLE_PTHID_R-HSA-8980692	REACTOME_RHOA_GTPASE_CYCLE_PTHID_R-HSA-8980692	4/377	129/8368	0.0310078	0.688257	-0.775014	0.839594	1	0.936471	ARHGAP22/ARHGAP28/MCF2L/PKN3	4
REACTOME_CDC42_GTPASE_CYCLE_PTHID_R-HSA-9013148	REACTOME_CDC42_GTPASE_CYCLE_PTHID_R-HSA-9013148	4/377	135/8368	0.0296296	0.657668	-0.870945	0.8641	1	0.936471	ARHGAP22/BAIAP2/CDC42EP2/MCF2L	4
HALLMARK_DNA_REPAIR	HALLMARK_DNA_REPAIR	4/377	146/8368	0.0273973	0.608117	-1.03753	0.90077	1	0.936471	ELL/NPR2/PDE4B/VPS37B	4
REACTOME_CELLULAR_RESPONSE_TO_STARVATION_PTHID_R-HSA-9711097	REACTOME_CELLULAR_RESPONSE_TO_STARVATION_PTHID_R-HSA-9711097	4/377	148/8368	0.027027	0.5999	-1.06664	0.906413	1	0.936471	ATF3/CEBPB/FNIP1/FNIP2	4
REACTOME_MITOTIC_G2_G2_M_PHASES_PTHID_R-HSA-453274	REACTOME_MITOTIC_G2_G2_M_PHASES_PTHID_R-HSA-453274	4/377	181/8368	0.0220994	0.490526	-1.50506	0.96621	1	0.936471	E2F3/PHLDA1/UBC/WEE1	4
HALLMARK_E2F_TARGETS	HALLMARK_E2F_TARGETS	4/377	199/8368	0.0201005	0.446157	-1.71745	0.981297	1	0.936471	CCNE1/MYC/TIPIN/WEE1	4
REACTOME_RHO_GTPASE_EFFECTORS_PTHID_R-HSA-195258	REACTOME_RHO_GTPASE_EFFECTORS_PTHID_R-HSA-195258	4/377	269/8368	0.0148699	0.330056	-2.42579	0.998429	1	0.936471	BAIAP2/PKN3/RHOB/SRF	4
REACTOME_ASPARAGINE_N_LINKED_GLYCOSYLATION_PTHID_R-HSA-446203	REACTOME_ASPARAGINE_N_LINKED_GLYCOSYLATION_PTHID_R-HSA-446203	4/377	276/8368	0.0144928	0.321685	-2.48893	0.998789	1	0.936471	AREG/SEC16B/TGFA/UBC	4
REACTOME_ORGANELLE_BIOGENESIS_AND_MAINTENANCE_PTHID_R-HSA-1852241	REACTOME_ORGANELLE_BIOGENESIS_AND_MAINTENANCE_PTHID_R-HSA-1852241	4/377	278/8368	0.0143885	0.319371	-2.50676	0.998876	1	0.936471	IQCB1/MCHR1/MEF2D/NR1D1	4
REACTOME_NUCLEOTIDE_BINDING_DOMAIN_LEUCINE_RICH_REPEAT_CONTAINING_RECEPTOR_NLR_SIGNALING_PATHWAYS_PTHID_R-HSA-168643	REACTOME_NUCLEOTIDE_BINDING_DOMAIN_LEUCINE_RICH_REPEAT_CONTAINING_RECEPTOR_NLR_SIGNALING_PATHWAYS_PTHID_R-HSA-168643	3/377	48/8368	0.0625	1.38727	0.584421	0.368289	1	0.936471	PSTPIP1/TNFAIP3/UBC	3
REACTOME_TRANSCRIPTIONAL_REGULATION_BY_MECP2_PTHID_R-HSA-8986944	REACTOME_TRANSCRIPTIONAL_REGULATION_BY_MECP2_PTHID_R-HSA-8986944	3/377	48/8368	0.0625	1.38727	0.584421	0.368289	1	0.936471	AGO2/AGO3/BDNF	3
REACTOME_PHASE_II_CONJUGATION_OF_COMPOUNDS_PTHID_R-HSA-156580	REACTOME_PHASE_II_CONJUGATION_OF_COMPOUNDS_PTHID_R-HSA-156580	3/377	52/8368	0.0576923	1.28055	0.440775	0.417576	1	0.936471	GCLC/MAT2A/PODXL2	3
REACTOME_SEMAPHORIN_INTERACTIONS_PTHID_R-HSA-373755	REACTOME_SEMAPHORIN_INTERACTIONS_PTHID_R-HSA-373755	3/377	53/8368	0.0566038	1.25639	0.406695	0.429714	1	0.936471	RHOB/SEMA4A/SEMA7A	3
REACTOME_REGULATION_OF_RAS_BY_GAPS_PTHID_R-HSA-5658442	REACTOME_REGULATION_OF_RAS_BY_GAPS_PTHID_R-HSA-5658442	3/377	55/8368	0.0545455	1.21071	0.340514	0.453709	1	0.936471	RASA2/SPRED1/UBC	3
REACTOME_FORMATION_OF_RNA_POL_II_ELONGATION_COMPLEX_PTHID_R-HSA-112382	REACTOME_FORMATION_OF_RNA_POL_II_ELONGATION_COMPLEX_PTHID_R-HSA-112382	3/377	56/8368	0.0535714	1.18909	0.30836	0.46555	1	0.936471	CCNT1/CCNT2/ELL	3
REACTOME_RNA_POLYMERASE_II_TRANSCRIPTION_ELONGATION_PTHID_R-HSA-75955	REACTOME_RNA_POLYMERASE_II_TRANSCRIPTION_ELONGATION_PTHID_R-HSA-75955	3/377	56/8368	0.0535714	1.18909	0.30836	0.46555	1	0.936471	CCNT1/CCNT2/ELL	3
REACTOME_FORMATION_OF_THE_BETA_CATENIN_TCF_TRANSACTIVATING_COMPLEX_PTHID_R-HSA-201722	REACTOME_FORMATION_OF_THE_BETA_CATENIN_TCF_TRANSACTIVATING_COMPLEX_PTHID_R-HSA-201722	3/377	59/8368	0.0508475	1.12862	0.215343	0.500363	1	0.936471	MYC/TLE3/TLE4	3
REACTOME_PLATELET_HOMEOSTASIS_PTHID_R-HSA-418346	REACTOME_PLATELET_HOMEOSTASIS_PTHID_R-HSA-418346	3/377	59/8368	0.0508475	1.12862	0.215343	0.500363	1	0.936471	ORAI1/PDE2A/PECAM1	3
REACTOME_RRNA_MODIFICATION_IN_THE_NUCLEUS_AND_CYTOSOL_PTHID_R-HSA-6790901	REACTOME_RRNA_MODIFICATION_IN_THE_NUCLEUS_AND_CYTOSOL_PTHID_R-HSA-6790901	3/377	59/8368	0.0508475	1.12862	0.215343	0.500363	1	0.936471	NOP58/UTP6/WDR43	3
REACTOME_SIGNALING_BY_FGFR2_PTHID_R-HSA-5654738	REACTOME_SIGNALING_BY_FGFR2_PTHID_R-HSA-5654738	3/377	59/8368	0.0508475	1.12862	0.215343	0.500363	1	0.936471	FGF9/SPRY2/UBC	3
REACTOME_CDK_MEDIATED_PHOSPHORYLATION_AND_REMOVAL_OF_CDC6_PTHID_R-HSA-69017	REACTOME_CDK_MEDIATED_PHOSPHORYLATION_AND_REMOVAL_OF_CDC6_PTHID_R-HSA-69017	3/377	60/8368	0.05	1.10981	0.185414	0.511711	1	0.936471	CCNE1/CDC6/UBC	3
REACTOME_SIGNALING_BY_BRAF_AND_RAF1_FUSIONS_PTHID_R-HSA-6802952	REACTOME_SIGNALING_BY_BRAF_AND_RAF1_FUSIONS_PTHID_R-HSA-6802952	3/377	61/8368	0.0491803	1.09162	0.155988	0.522921	1	0.936471	BCL2L11/KDM7A/TENT4A	3
REACTOME_NON_INTEGRIN_MEMBRANE_ECM_INTERACTIONS_PTHID_R-HSA-3000171	REACTOME_NON_INTEGRIN_MEMBRANE_ECM_INTERACTIONS_PTHID_R-HSA-3000171	3/377	62/8368	0.0483871	1.07401	0.127048	0.53399	1	0.936471	ITGA2/PDGFB/SDC4	3
REACTOME_RUNX1_REGULATES_GENES_INVOLVED_IN_MEGAKARYOCYTE_DIFFERENTIATION_AND_PLATELET_FUNCTION_PTHID_R-HSA-8936459	REACTOME_RUNX1_REGULATES_GENES_INVOLVED_IN_MEGAKARYOCYTE_DIFFERENTIATION_AND_PLATELET_FUNCTION_PTHID_R-HSA-8936459	3/377	62/8368	0.0483871	1.07401	0.127048	0.53399	1	0.936471	AGO3/NR4A3/RUNX1	3
REACTOME_COPII_MEDIATED_VESICLE_TRANSPORT_PTHID_R-HSA-204005	REACTOME_COPII_MEDIATED_VESICLE_TRANSPORT_PTHID_R-HSA-204005	3/377	63/8368	0.047619	1.05697	0.098576	0.544913	1	0.936471	AREG/SEC16B/TGFA	3
REACTOME_G_ALPHA_12_13_SIGNALLING_EVENTS_PTHID_R-HSA-416482	REACTOME_G_ALPHA_12_13_SIGNALLING_EVENTS_PTHID_R-HSA-416482	3/377	63/8368	0.047619	1.05697	0.098576	0.544913	1	0.936471	MCF2L/RHOB/TIAM2	3
REACTOME_RHOB_GTPASE_CYCLE_PTHID_R-HSA-9013026	REACTOME_RHOB_GTPASE_CYCLE_PTHID_R-HSA-9013026	3/377	64/8368	0.046875	1.04045	0.0705553	0.555686	1	0.936471	MCF2L/PKN3/RHOB	3
REACTOME_G1_S_DNA_DAMAGE_CHECKPOINTS_PTHID_R-HSA-69615	REACTOME_G1_S_DNA_DAMAGE_CHECKPOINTS_PTHID_R-HSA-69615	3/377	66/8368	0.0454545	1.00892	0.0158053	0.576768	1	0.936471	CCNE1/PLK3/UBC	3
REACTOME_INOSITOL_PHOSPHATE_METABOLISM_PTHID_R-HSA-1483249	REACTOME_INOSITOL_PHOSPHATE_METABOLISM_PTHID_R-HSA-1483249	3/377	67/8368	0.0447761	0.993864	-0.0109532	0.587072	1	0.936471	ISYNA1/ITPKC/NUDT4	3
REACTOME_REGULATION_OF_CDH1_GENE_TRANSCRIPTION_PTHID_R-HSA-9764560	REACTOME_REGULATION_OF_CDH1_GENE_TRANSCRIPTION_PTHID_R-HSA-9764560	3/377	69/8368	0.0434783	0.965056	-0.0633053	0.607194	1	0.936471	KLF4/SNAI1/SNAI2	3
REACTOME_REGULATION_OF_MRNA_STABILITY_BY_PROTEINS_THAT_BIND_AU_RICH_ELEMENTS_PTHID_R-HSA-450531	REACTOME_REGULATION_OF_MRNA_STABILITY_BY_PROTEINS_THAT_BIND_AU_RICH_ELEMENTS_PTHID_R-HSA-450531	3/377	75/8368	0.04	0.887851	-0.211896	0.663557	1	0.936471	UBC/ZFP36/ZFP36L1	3
REACTOME_TNFR2_NON_CANONICAL_NF_KB_PATHWAY_PTHID_R-HSA-5668541	REACTOME_TNFR2_NON_CANONICAL_NF_KB_PATHWAY_PTHID_R-HSA-5668541	3/377	75/8368	0.04	0.887851	-0.211896	0.663557	1	0.936471	MAP3K14/TNFRSF11B/UBC	3
REACTOME_RESPONSE_OF_ENDOTHELIAL_CELLS_TO_SHEAR_STRESS_PTHID_R-HSA-9860931	REACTOME_RESPONSE_OF_ENDOTHELIAL_CELLS_TO_SHEAR_STRESS_PTHID_R-HSA-9860931	3/377	77/8368	0.038961	0.86479	-0.258884	0.68099	1	0.936471	ADM/NFKBIA/PECAM1	3
REACTOME_SENESCENCE_ASSOCIATED_SECRETORY_PHENOTYPE_SASP__PTHID_R-HSA-2559582	REACTOME_SENESCENCE_ASSOCIATED_SECRETORY_PHENOTYPE_SASP__PTHID_R-HSA-2559582	3/377	77/8368	0.038961	0.86479	-0.258884	0.68099	1	0.936471	CEBPB/FOS/UBC	3
HALLMARK_BILE_ACID_METABOLISM	HALLMARK_BILE_ACID_METABOLISM	3/377	79/8368	0.0379747	0.842897	-0.304721	0.697746	1	0.936471	BCAR3/CH25H/NPC1	3
REACTOME_POTENTIAL_THERAPEUTICS_FOR_SARS_PTHID_R-HSA-9679191	REACTOME_POTENTIAL_THERAPEUTICS_FOR_SARS_PTHID_R-HSA-9679191	3/377	79/8368	0.0379747	0.842897	-0.304721	0.697746	1	0.936471	IFNAR2/IL6R/VEGFA	3
REACTOME_SWITCHING_OF_ORIGINS_TO_A_POST_REPLICATIVE_STATE_PTHID_R-HSA-69052	REACTOME_SWITCHING_OF_ORIGINS_TO_A_POST_REPLICATIVE_STATE_PTHID_R-HSA-69052	3/377	79/8368	0.0379747	0.842897	-0.304721	0.697746	1	0.936471	CCNE1/CDC6/UBC	3
REACTOME_UCH_PROTEINASES_PTHID_R-HSA-5689603	REACTOME_UCH_PROTEINASES_PTHID_R-HSA-5689603	3/377	81/8368	0.037037	0.822085	-0.349472	0.713827	1	0.936471	SMAD7/TGFBR2/UBC	3
REACTOME_CELLULAR_RESPONSES_TO_MECHANICAL_STIMULI_PTHID_R-HSA-9855142	REACTOME_CELLULAR_RESPONSES_TO_MECHANICAL_STIMULI_PTHID_R-HSA-9855142	3/377	85/8368	0.0352941	0.783398	-0.435946	0.743998	1	0.936471	ADM/NFKBIA/PECAM1	3
REACTOME_METABOLISM_OF_NUCLEOTIDES_PTHID_R-HSA-15869	REACTOME_METABOLISM_OF_NUCLEOTIDES_PTHID_R-HSA-15869	3/377	86/8368	0.0348837	0.774289	-0.456972	0.751134	1	0.936471	AMPD1/AMPD3/TXNRD1	3
REACTOME_REGULATION_OF_ENDOGENOUS_RETROELEMENTS_PTHID_R-HSA-9842860	REACTOME_REGULATION_OF_ENDOGENOUS_RETROELEMENTS_PTHID_R-HSA-9842860	3/377	87/8368	0.0344828	0.765389	-0.477773	0.758109	1	0.936471	C18H19orf84/SS18L1/ZNF331	3
REACTOME_UNFOLDED_PROTEIN_RESPONSE_UPR__PTHID_R-HSA-381119	REACTOME_UNFOLDED_PROTEIN_RESPONSE_UPR__PTHID_R-HSA-381119	3/377	88/8368	0.0340909	0.756692	-0.498354	0.764926	1	0.936471	ATF3/CEBPB/ERN1	3
REACTOME_REGULATION_OF_TP53_ACTIVITY_THROUGH_PHOSPHORYLATION_PTHID_R-HSA-6804756	REACTOME_REGULATION_OF_TP53_ACTIVITY_THROUGH_PHOSPHORYLATION_PTHID_R-HSA-6804756	3/377	89/8368	0.0337079	0.748189	-0.518722	0.771586	1	0.936471	PLK3/TAF4B/UBC	3
REACTOME_TCR_SIGNALING_PTHID_R-HSA-202403	REACTOME_TCR_SIGNALING_PTHID_R-HSA-202403	3/377	89/8368	0.0337079	0.748189	-0.518722	0.771586	1	0.936471	NFKBIA/PAG1/UBC	3
REACTOME_GENE_SILENCING_BY_RNA_PTHID_R-HSA-211000	REACTOME_GENE_SILENCING_BY_RNA_PTHID_R-HSA-211000	3/377	95/8368	0.0315789	0.700935	-0.636723	0.808371	1	0.936471	AGO2/AGO3/TDRD9	3
REACTOME_EPIGENETIC_REGULATION_OF_ADIPOGENESIS_GENES_BY_MLL3_AND_MLL4_COMPLEXES_PTHID_R-HSA-9851695	REACTOME_EPIGENETIC_REGULATION_OF_ADIPOGENESIS_GENES_BY_MLL3_AND_MLL4_COMPLEXES_PTHID_R-HSA-9851695	3/377	97/8368	0.0309278	0.686483	-0.674563	0.819472	1	0.936471	ANGPTL4/LPIN1/PHLDA1	3
REACTOME_EPIGENETIC_REGULATION_OF_GENE_EXPRESSION_BY_MLL3_AND_MLL4_COMPLEXES_PTHID_R-HSA-9818564	REACTOME_EPIGENETIC_REGULATION_OF_GENE_EXPRESSION_BY_MLL3_AND_MLL4_COMPLEXES_PTHID_R-HSA-9818564	3/377	97/8368	0.0309278	0.686483	-0.674563	0.819472	1	0.936471	ANGPTL4/LPIN1/PHLDA1	3
REACTOME_MLL4_AND_MLL3_COMPLEXES_REGULATE_EXPRESSION_OF_PPARG_TARGET_GENES_IN_ADIPOGENESIS_AND_HEPATIC_STEATOSIS_PTHID_R-HSA-9841922	REACTOME_MLL4_AND_MLL3_COMPLEXES_REGULATE_EXPRESSION_OF_PPARG_TARGET_GENES_IN_ADIPOGENESIS_AND_HEPATIC_STEATOSIS_PTHID_R-HSA-9841922	3/377	97/8368	0.0309278	0.686483	-0.674563	0.819472	1	0.936471	ANGPTL4/LPIN1/PHLDA1	3
REACTOME_REPRODUCTION_PTHID_R-HSA-1474165	REACTOME_REPRODUCTION_PTHID_R-HSA-1474165	3/377	98/8368	0.0306122	0.679478	-0.693223	0.824815	1	0.936471	OVGP1/PRDM1/REC8	3
REACTOME_SYNTHESIS_OF_DNA_PTHID_R-HSA-69239	REACTOME_SYNTHESIS_OF_DNA_PTHID_R-HSA-69239	3/377	108/8368	0.0277778	0.616564	-0.871105	0.871188	1	0.936471	CCNE1/CDC6/UBC	3
REACTOME_FACTORS_INVOLVED_IN_MEGAKARYOCYTE_DEVELOPMENT_AND_PLATELET_PRODUCTION_PTHID_R-HSA-983231	REACTOME_FACTORS_INVOLVED_IN_MEGAKARYOCYTE_DEVELOPMENT_AND_PLATELET_PRODUCTION_PTHID_R-HSA-983231	3/377	121/8368	0.0247934	0.550321	-1.08219	0.915108	1	0.936471	JMJD1C/MAFF/WEE1	3
REACTOME_EPIGENETIC_REGULATION_BY_WDR5_CONTAINING_HISTONE_MODIFYING_COMPLEXES_PTHID_R-HSA-9917777	REACTOME_EPIGENETIC_REGULATION_BY_WDR5_CONTAINING_HISTONE_MODIFYING_COMPLEXES_PTHID_R-HSA-9917777	3/377	128/8368	0.0234375	0.520225	-1.18805	0.932659	1	0.936471	ANGPTL4/LPIN1/PHLDA1	3
REACTOME_G2_M_CHECKPOINTS_PTHID_R-HSA-69481	REACTOME_G2_M_CHECKPOINTS_PTHID_R-HSA-69481	3/377	139/8368	0.0215827	0.479057	-1.34518	0.953615	1	0.936471	CDC6/UBC/WEE1	3
REACTOME_ER_TO_GOLGI_ANTEROGRADE_TRANSPORT_PTHID_R-HSA-199977	REACTOME_ER_TO_GOLGI_ANTEROGRADE_TRANSPORT_PTHID_R-HSA-199977	3/377	140/8368	0.0214286	0.475635	-1.35896	0.955183	1	0.936471	AREG/SEC16B/TGFA	3
REACTOME_AUTOPHAGY_PTHID_R-HSA-9612973	REACTOME_AUTOPHAGY_PTHID_R-HSA-9612973	3/377	148/8368	0.0202703	0.449925	-1.46647	0.966056	1	0.936471	MAP1LC3C/UBC/VPS37B	3
REACTOME_DNA_REPLICATION_PTHID_R-HSA-69306	REACTOME_DNA_REPLICATION_PTHID_R-HSA-69306	3/377	153/8368	0.0196078	0.435221	-1.53135	0.971536	1	0.936471	CCNE1/CDC6/UBC	3
REACTOME_TRANSPORT_TO_THE_GOLGI_AND_SUBSEQUENT_MODIFICATION_PTHID_R-HSA-948021	REACTOME_TRANSPORT_TO_THE_GOLGI_AND_SUBSEQUENT_MODIFICATION_PTHID_R-HSA-948021	3/377	162/8368	0.0185185	0.411042	-1.64411	0.979356	1	0.936471	AREG/SEC16B/TGFA	3
REACTOME_MAJOR_PATHWAY_OF_RRNA_PROCESSING_IN_THE_NUCLEOLUS_AND_CYTOSOL_PTHID_R-HSA-6791226	REACTOME_MAJOR_PATHWAY_OF_RRNA_PROCESSING_IN_THE_NUCLEOLUS_AND_CYTOSOL_PTHID_R-HSA-6791226	3/377	174/8368	0.0172414	0.382695	-1.78724	0.986653	1	0.936471	NOP58/UTP6/WDR43	3
REACTOME_G2_M_TRANSITION_PTHID_R-HSA-69275	REACTOME_G2_M_TRANSITION_PTHID_R-HSA-69275	3/377	179/8368	0.0167598	0.372005	-1.84469	0.988899	1	0.936471	PHLDA1/UBC/WEE1	3
REACTOME_RRNA_PROCESSING_IN_THE_NUCLEUS_AND_CYTOSOL_PTHID_R-HSA-8868773	REACTOME_RRNA_PROCESSING_IN_THE_NUCLEUS_AND_CYTOSOL_PTHID_R-HSA-8868773	3/377	184/8368	0.0163043	0.361896	-1.90096	0.990779	1	0.936471	NOP58/UTP6/WDR43	3
REACTOME_RRNA_PROCESSING_PTHID_R-HSA-72312	REACTOME_RRNA_PROCESSING_PTHID_R-HSA-72312	3/377	201/8368	0.0149254	0.331288	-2.0843	0.995139	1	0.936471	NOP58/UTP6/WDR43	3
REACTOME_NEURONAL_SYSTEM_PTHID_R-HSA-112316	REACTOME_NEURONAL_SYSTEM_PTHID_R-HSA-112316	3/377	219/8368	0.0136986	0.304059	-2.26672	0.997567	1	0.936471	KCNH4/KCNJ2/SLC6A4	3
REACTOME_AEROBIC_RESPIRATION_AND_RESPIRATORY_ELECTRON_TRANSPORT_PTHID_R-HSA-1428517	REACTOME_AEROBIC_RESPIRATION_AND_RESPIRATORY_ELECTRON_TRANSPORT_PTHID_R-HSA-1428517	3/377	234/8368	0.0128205	0.284568	-2.4109	0.998647	1	0.936471	COX6B2/PDK2/UBC	3
REACTOME_BUDDING_AND_MATURATION_OF_HIV_VIRION_PTHID_R-HSA-162588	REACTOME_BUDDING_AND_MATURATION_OF_HIV_VIRION_PTHID_R-HSA-162588	2/377	28/8368	0.0714286	1.58545	0.673969	0.361726	1	0.936471	UBC/VPS37B	2
REACTOME_M_DECAY_DEGRADATION_OF_MATERNAL_MRNAS_BY_MATERNALLY_STORED_FACTORS_PTHID_R-HSA-9820841	REACTOME_M_DECAY_DEGRADATION_OF_MATERNAL_MRNAS_BY_MATERNALLY_STORED_FACTORS_PTHID_R-HSA-9820841	2/377	28/8368	0.0714286	1.58545	0.673969	0.361726	1	0.936471	AGO2/ZFP36L2	2
REACTOME_DISEASES_ASSOCIATED_WITH_GLYCOSAMINOGLYCAN_METABOLISM_PTHID_R-HSA-3560782	REACTOME_DISEASES_ASSOCIATED_WITH_GLYCOSAMINOGLYCAN_METABOLISM_PTHID_R-HSA-3560782	2/377	29/8368	0.0689655	1.53078	0.621885	0.378128	1	0.936471	CSPG4/SDC4	2
REACTOME_ATP_DEPENDENT_CHROMATIN_REMODELERS_PTHID_R-HSA-9932444	REACTOME_ATP_DEPENDENT_CHROMATIN_REMODELERS_PTHID_R-HSA-9932444	2/377	30/8368	0.0666667	1.47975	0.571744	0.394351	1	0.936471	BCL11B/SS18L1	2
REACTOME_CYTOCHROME_P450_ARRANGED_BY_SUBSTRATE_TYPE_PTHID_R-HSA-211897	REACTOME_CYTOCHROME_P450_ARRANGED_BY_SUBSTRATE_TYPE_PTHID_R-HSA-211897	2/377	30/8368	0.0666667	1.47975	0.571744	0.394351	1	0.936471	CYP24A1/CYP26B1	2
REACTOME_HDMS_DEMETHYLATE_HISTONES_PTHID_R-HSA-3214842	REACTOME_HDMS_DEMETHYLATE_HISTONES_PTHID_R-HSA-3214842	2/377	30/8368	0.0666667	1.47975	0.571744	0.394351	1	0.936471	KDM6B/KDM7A	2
REACTOME_LATE_ENDOSOMAL_MICROAUTOPHAGY_PTHID_R-HSA-9615710	REACTOME_LATE_ENDOSOMAL_MICROAUTOPHAGY_PTHID_R-HSA-9615710	2/377	30/8368	0.0666667	1.47975	0.571744	0.394351	1	0.936471	UBC/VPS37B	2
REACTOME_PAUSING_AND_RECOVERY_OF_TAT_MEDIATED_HIV_ELONGATION_PTHID_R-HSA-167238	REACTOME_PAUSING_AND_RECOVERY_OF_TAT_MEDIATED_HIV_ELONGATION_PTHID_R-HSA-167238	2/377	30/8368	0.0666667	1.47975	0.571744	0.394351	1	0.936471	CCNT1/ELL	2
REACTOME_PERK_REGULATES_GENE_EXPRESSION_PTHID_R-HSA-381042	REACTOME_PERK_REGULATES_GENE_EXPRESSION_PTHID_R-HSA-381042	2/377	30/8368	0.0666667	1.47975	0.571744	0.394351	1	0.936471	ATF3/CEBPB	2
REACTOME_REGULATION_OF_MECP2_EXPRESSION_AND_ACTIVITY_PTHID_R-HSA-9022692	REACTOME_REGULATION_OF_MECP2_EXPRESSION_AND_ACTIVITY_PTHID_R-HSA-9022692	2/377	30/8368	0.0666667	1.47975	0.571744	0.394351	1	0.936471	AGO2/AGO3	2
REACTOME_SWI_SNF_CHROMATIN_REMODELERS_PTHID_R-HSA-9932451	REACTOME_SWI_SNF_CHROMATIN_REMODELERS_PTHID_R-HSA-9932451	2/377	30/8368	0.0666667	1.47975	0.571744	0.394351	1	0.936471	BCL11B/SS18L1	2
REACTOME_TAT_MEDIATED_HIV_ELONGATION_ARREST_AND_RECOVERY_PTHID_R-HSA-167243	REACTOME_TAT_MEDIATED_HIV_ELONGATION_ARREST_AND_RECOVERY_PTHID_R-HSA-167243	2/377	30/8368	0.0666667	1.47975	0.571744	0.394351	1	0.936471	CCNT1/ELL	2
REACTOME_ENDOSOMAL_SORTING_COMPLEX_REQUIRED_FOR_TRANSPORT_ESCRT__PTHID_R-HSA-917729	REACTOME_ENDOSOMAL_SORTING_COMPLEX_REQUIRED_FOR_TRANSPORT_ESCRT__PTHID_R-HSA-917729	2/377	31/8368	0.0645161	1.43202	0.523399	0.41038	1	0.936471	UBC/VPS37B	2
REACTOME_GAP_JUNCTION_TRAFFICKING_PTHID_R-HSA-190828	REACTOME_GAP_JUNCTION_TRAFFICKING_PTHID_R-HSA-190828	2/377	31/8368	0.0645161	1.43202	0.523399	0.41038	1	0.936471	GJB3/GJC2	2
REACTOME_HEPARAN_SULFATE_HEPARIN_HS_GAG_METABOLISM_PTHID_R-HSA-1638091	REACTOME_HEPARAN_SULFATE_HEPARIN_HS_GAG_METABOLISM_PTHID_R-HSA-1638091	2/377	31/8368	0.0645161	1.43202	0.523399	0.41038	1	0.936471	HS3ST1/SDC4	2
REACTOME_PI3K_CASCADE_PTHID_R-HSA-109704	REACTOME_PI3K_CASCADE_PTHID_R-HSA-109704	2/377	31/8368	0.0645161	1.43202	0.523399	0.41038	1	0.936471	FGF9/IRS2	2
REACTOME_REGULATION_OF_NECROPTOTIC_CELL_DEATH_PTHID_R-HSA-5675482	REACTOME_REGULATION_OF_NECROPTOTIC_CELL_DEATH_PTHID_R-HSA-5675482	2/377	31/8368	0.0645161	1.43202	0.523399	0.41038	1	0.936471	PELI1/UBC	2
REACTOME_REGULATION_OF_PYRUVATE_METABOLISM_PTHID_R-HSA-9861718	REACTOME_REGULATION_OF_PYRUVATE_METABOLISM_PTHID_R-HSA-9861718	2/377	31/8368	0.0645161	1.43202	0.523399	0.41038	1	0.936471	PDK2/UBC	2
REACTOME_RIPK1_MEDIATED_REGULATED_NECROSIS_PTHID_R-HSA-5213460	REACTOME_RIPK1_MEDIATED_REGULATED_NECROSIS_PTHID_R-HSA-5213460	2/377	31/8368	0.0645161	1.43202	0.523399	0.41038	1	0.936471	PELI1/UBC	2
REACTOME_EXPRESSION_OF_BMAL_ARNTL_CLOCK_AND_NPAS2_PTHID_R-HSA-9931509	REACTOME_EXPRESSION_OF_BMAL_ARNTL_CLOCK_AND_NPAS2_PTHID_R-HSA-9931509	2/377	32/8368	0.0625	1.38727	0.476719	0.426197	1	0.936471	MEF2D/NR1D1	2
REACTOME_PLASMA_LIPOPROTEIN_CLEARANCE_PTHID_R-HSA-8964043	REACTOME_PLASMA_LIPOPROTEIN_CLEARANCE_PTHID_R-HSA-8964043	2/377	32/8368	0.0625	1.38727	0.476719	0.426197	1	0.936471	NPC1/UBC	2
REACTOME_TNFR1_INDUCED_NF_KAPPA_B_SIGNALING_PATHWAY_PTHID_R-HSA-5357956	REACTOME_TNFR1_INDUCED_NF_KAPPA_B_SIGNALING_PATHWAY_PTHID_R-HSA-5357956	2/377	32/8368	0.0625	1.38727	0.476719	0.426197	1	0.936471	TNFAIP3/UBC	2
REACTOME_GAP_JUNCTION_TRAFFICKING_AND_REGULATION_PTHID_R-HSA-157858	REACTOME_GAP_JUNCTION_TRAFFICKING_AND_REGULATION_PTHID_R-HSA-157858	2/377	33/8368	0.0606061	1.34523	0.431586	0.44179	1	0.936471	GJB3/GJC2	2
REACTOME_NOD1_2_SIGNALING_PATHWAY_PTHID_R-HSA-168638	REACTOME_NOD1_2_SIGNALING_PATHWAY_PTHID_R-HSA-168638	2/377	33/8368	0.0606061	1.34523	0.431586	0.44179	1	0.936471	TNFAIP3/UBC	2
REACTOME_RET_SIGNALING_PTHID_R-HSA-8853659	REACTOME_RET_SIGNALING_PTHID_R-HSA-8853659	2/377	33/8368	0.0606061	1.34523	0.431586	0.44179	1	0.936471	IRS2/NRTN	2
REACTOME_IRS_MEDIATED_SIGNALLING_PTHID_R-HSA-112399	REACTOME_IRS_MEDIATED_SIGNALLING_PTHID_R-HSA-112399	2/377	35/8368	0.0571429	1.26836	0.345545	0.472257	1	0.936471	FGF9/IRS2	2
REACTOME_REGULATION_OF_TP53_EXPRESSION_AND_DEGRADATION_PTHID_R-HSA-6806003	REACTOME_REGULATION_OF_TP53_EXPRESSION_AND_DEGRADATION_PTHID_R-HSA-6806003	2/377	35/8368	0.0571429	1.26836	0.345545	0.472257	1	0.936471	PRDM1/UBC	2
REACTOME_ABERRANT_REGULATION_OF_MITOTIC_CELL_CYCLE_DUE_TO_RB1_DEFECTS_PTHID_R-HSA-9687139	REACTOME_ABERRANT_REGULATION_OF_MITOTIC_CELL_CYCLE_DUE_TO_RB1_DEFECTS_PTHID_R-HSA-9687139	2/377	36/8368	0.0555556	1.23313	0.304456	0.487112	1	0.936471	CCNE1/E2F3	2
REACTOME_INTERLEUKIN_3_INTERLEUKIN_5_AND_GM_CSF_SIGNALING_PTHID_R-HSA-512988	REACTOME_INTERLEUKIN_3_INTERLEUKIN_5_AND_GM_CSF_SIGNALING_PTHID_R-HSA-512988	2/377	36/8368	0.0555556	1.23313	0.304456	0.487112	1	0.936471	CSF2/UBC	2
REACTOME_REGULATION_OF_MITF_M_DEPENDENT_GENES_INVOLVED_IN_PIGMENTATION_PTHID_R-HSA-9824585	REACTOME_REGULATION_OF_MITF_M_DEPENDENT_GENES_INVOLVED_IN_PIGMENTATION_PTHID_R-HSA-9824585	2/377	36/8368	0.0555556	1.23313	0.304456	0.487112	1	0.936471	IRF4/SS18L1	2
REACTOME_TRANSCRIPTIONAL_REGULATION_BY_VENTX_PTHID_R-HSA-8853884	REACTOME_TRANSCRIPTIONAL_REGULATION_BY_VENTX_PTHID_R-HSA-8853884	2/377	36/8368	0.0555556	1.23313	0.304456	0.487112	1	0.936471	AGO3/CEBPB	2
REACTOME_IRS_RELATED_EVENTS_TRIGGERED_BY_IGF1R_PTHID_R-HSA-2428928	REACTOME_IRS_RELATED_EVENTS_TRIGGERED_BY_IGF1R_PTHID_R-HSA-2428928	2/377	37/8368	0.0540541	1.1998	0.264546	0.501704	1	0.936471	FGF9/IRS2	2
REACTOME_CHROMATIN_MODIFICATIONS_DURING_THE_MATERNAL_TO_ZYGOTIC_TRANSITION_MZT__PTHID_R-HSA-9821002	REACTOME_CHROMATIN_MODIFICATIONS_DURING_THE_MATERNAL_TO_ZYGOTIC_TRANSITION_MZT__PTHID_R-HSA-9821002	2/377	38/8368	0.0526316	1.16823	0.225744	0.516026	1	0.936471	KDM6B/TET3	2
REACTOME_DISEASES_OF_MITOTIC_CELL_CYCLE_PTHID_R-HSA-9675126	REACTOME_DISEASES_OF_MITOTIC_CELL_CYCLE_PTHID_R-HSA-9675126	2/377	38/8368	0.0526316	1.16823	0.225744	0.516026	1	0.936471	CCNE1/E2F3	2
REACTOME_EPHB_MEDIATED_FORWARD_SIGNALING_PTHID_R-HSA-3928662	REACTOME_EPHB_MEDIATED_FORWARD_SIGNALING_PTHID_R-HSA-3928662	2/377	38/8368	0.0526316	1.16823	0.225744	0.516026	1	0.936471	EFNB1/EFNB2	2
REACTOME_IGF1R_SIGNALING_CASCADE_PTHID_R-HSA-2428924	REACTOME_IGF1R_SIGNALING_CASCADE_PTHID_R-HSA-2428924	2/377	38/8368	0.0526316	1.16823	0.225744	0.516026	1	0.936471	FGF9/IRS2	2
REACTOME_RHOF_GTPASE_CYCLE_PTHID_R-HSA-9035034	REACTOME_RHOF_GTPASE_CYCLE_PTHID_R-HSA-9035034	2/377	38/8368	0.0526316	1.16823	0.225744	0.516026	1	0.936471	AKAP12/SLC4A7	2
REACTOME_RND1_GTPASE_CYCLE_PTHID_R-HSA-9696273	REACTOME_RND1_GTPASE_CYCLE_PTHID_R-HSA-9696273	2/377	38/8368	0.0526316	1.16823	0.225744	0.516026	1	0.936471	EPHA2/FAM83B	2
REACTOME_CO_STIMULATION_BY_CD28_PTHID_R-HSA-389356	REACTOME_CO_STIMULATION_BY_CD28_PTHID_R-HSA-389356	2/377	39/8368	0.0512821	1.13827	0.187985	0.530072	1	0.936471	MAP3K14/MAP3K8	2
REACTOME_SIGNALING_BY_TYPE_1_INSULIN_LIKE_GROWTH_FACTOR_1_RECEPTOR_IGF1R__PTHID_R-HSA-2404192	REACTOME_SIGNALING_BY_TYPE_1_INSULIN_LIKE_GROWTH_FACTOR_1_RECEPTOR_IGF1R__PTHID_R-HSA-2404192	2/377	39/8368	0.0512821	1.13827	0.187985	0.530072	1	0.936471	FGF9/IRS2	2
REACTOME_COLLAGEN_DEGRADATION_PTHID_R-HSA-1442490	REACTOME_COLLAGEN_DEGRADATION_PTHID_R-HSA-1442490	2/377	40/8368	0.05	1.10981	0.151208	0.54384	1	0.936471	MMP1/MMP13	2
REACTOME_INSULIN_RECEPTOR_SIGNALLING_CASCADE_PTHID_R-HSA-74751	REACTOME_INSULIN_RECEPTOR_SIGNALLING_CASCADE_PTHID_R-HSA-74751	2/377	40/8368	0.05	1.10981	0.151208	0.54384	1	0.936471	FGF9/IRS2	2
REACTOME_POTASSIUM_CHANNELS_PTHID_R-HSA-1296071	REACTOME_POTASSIUM_CHANNELS_PTHID_R-HSA-1296071	2/377	41/8368	0.0487805	1.08275	0.115358	0.557324	1	0.936471	KCNH4/KCNJ2	2
REACTOME_TAK1_DEPENDENT_IKK_AND_NF_KAPPA_B_ACTIVATION_PTHID_R-HSA-445989	REACTOME_TAK1_DEPENDENT_IKK_AND_NF_KAPPA_B_ACTIVATION_PTHID_R-HSA-445989	2/377	41/8368	0.0487805	1.08275	0.115358	0.557324	1	0.936471	NFKBIA/UBC	2
REACTOME_DEVELOPMENTAL_CELL_LINEAGES_OF_THE_EXOCRINE_PANCREAS_PTHID_R-HSA-9820448	REACTOME_DEVELOPMENTAL_CELL_LINEAGES_OF_THE_EXOCRINE_PANCREAS_PTHID_R-HSA-9820448	2/377	42/8368	0.047619	1.05697	0.0803854	0.570523	1	0.936471	HHEX/SOX9	2
REACTOME_FORMATION_OF_HIV_1_ELONGATION_COMPLEX_CONTAINING_HIV_1_TAT_PTHID_R-HSA-167200	REACTOME_FORMATION_OF_HIV_1_ELONGATION_COMPLEX_CONTAINING_HIV_1_TAT_PTHID_R-HSA-167200	2/377	42/8368	0.047619	1.05697	0.0803854	0.570523	1	0.936471	CCNT1/ELL	2
REACTOME_HIV_TRANSCRIPTION_ELONGATION_PTHID_R-HSA-167169	REACTOME_HIV_TRANSCRIPTION_ELONGATION_PTHID_R-HSA-167169	2/377	42/8368	0.047619	1.05697	0.0803854	0.570523	1	0.936471	CCNT1/ELL	2
REACTOME_TAT_MEDIATED_ELONGATION_OF_THE_HIV_1_TRANSCRIPT_PTHID_R-HSA-167246	REACTOME_TAT_MEDIATED_ELONGATION_OF_THE_HIV_1_TRANSCRIPT_PTHID_R-HSA-167246	2/377	42/8368	0.047619	1.05697	0.0803854	0.570523	1	0.936471	CCNT1/ELL	2
REACTOME_DEGRADATION_OF_AXIN_PTHID_R-HSA-4641257	REACTOME_DEGRADATION_OF_AXIN_PTHID_R-HSA-4641257	2/377	43/8368	0.0465116	1.03239	0.0462431	0.583435	1	0.936471	SMURF2/UBC	2
REACTOME_PEPTIDE_HORMONE_METABOLISM_PTHID_R-HSA-2980736	REACTOME_PEPTIDE_HORMONE_METABOLISM_PTHID_R-HSA-2980736	2/377	43/8368	0.0465116	1.03239	0.0462431	0.583435	1	0.936471	INHBA/KLF4	2
REACTOME_POST_TRANSLATIONAL_MODIFICATION_SYNTHESIS_OF_GPI_ANCHORED_PROTEINS_PTHID_R-HSA-163125	REACTOME_POST_TRANSLATIONAL_MODIFICATION_SYNTHESIS_OF_GPI_ANCHORED_PROTEINS_PTHID_R-HSA-163125	2/377	43/8368	0.0465116	1.03239	0.0462431	0.583435	1	0.936471	PIGA/PLAUR	2
REACTOME_PYRUVATE_METABOLISM_PTHID_R-HSA-70268	REACTOME_PYRUVATE_METABOLISM_PTHID_R-HSA-70268	2/377	44/8368	0.0454545	1.00892	0.0128879	0.596059	1	0.936471	PDK2/UBC	2
REACTOME_REGULATION_OF_RUNX3_EXPRESSION_AND_ACTIVITY_PTHID_R-HSA-8941858	REACTOME_REGULATION_OF_RUNX3_EXPRESSION_AND_ACTIVITY_PTHID_R-HSA-8941858	2/377	44/8368	0.0454545	1.00892	0.0128879	0.596059	1	0.936471	SMURF2/UBC	2
REACTOME_CYTOPROTECTION_BY_HMOX1_PTHID_R-HSA-9707564	REACTOME_CYTOPROTECTION_BY_HMOX1_PTHID_R-HSA-9707564	2/377	45/8368	0.0444444	0.986502	-0.0197198	0.608395	1	0.936471	BACH1/COX6B2	2
REACTOME_ECM_PROTEOGLYCANS_PTHID_R-HSA-3000178	REACTOME_ECM_PROTEOGLYCANS_PTHID_R-HSA-3000178	2/377	45/8368	0.0444444	0.986502	-0.0197198	0.608395	1	0.936471	ITGA2/SERPINE1	2
REACTOME_SUMOYLATION_OF_RNA_BINDING_PROTEINS_PTHID_R-HSA-4570464	REACTOME_SUMOYLATION_OF_RNA_BINDING_PROTEINS_PTHID_R-HSA-4570464	2/377	45/8368	0.0444444	0.986502	-0.0197198	0.608395	1	0.936471	CBX4/NOP58	2
REACTOME_NIK_NONCANONICAL_NF_KB_SIGNALING_PTHID_R-HSA-5676590	REACTOME_NIK_NONCANONICAL_NF_KB_SIGNALING_PTHID_R-HSA-5676590	2/377	47/8368	0.0425532	0.944523	-0.0828382	0.632203	1	0.936471	MAP3K14/UBC	2
REACTOME_REGULATION_OF_TNFR1_SIGNALING_PTHID_R-HSA-5357905	REACTOME_REGULATION_OF_TNFR1_SIGNALING_PTHID_R-HSA-5357905	2/377	47/8368	0.0425532	0.944523	-0.0828382	0.632203	1	0.936471	TNFAIP3/UBC	2
REACTOME_DECTIN_1_MEDIATED_NONCANONICAL_NF_KB_SIGNALING_PTHID_R-HSA-5607761	REACTOME_DECTIN_1_MEDIATED_NONCANONICAL_NF_KB_SIGNALING_PTHID_R-HSA-5607761	2/377	49/8368	0.0408163	0.905971	-0.143377	0.654868	1	0.936471	MAP3K14/UBC	2
REACTOME_RHOD_GTPASE_CYCLE_PTHID_R-HSA-9013405	REACTOME_RHOD_GTPASE_CYCLE_PTHID_R-HSA-9013405	2/377	49/8368	0.0408163	0.905971	-0.143377	0.654868	1	0.936471	AKAP12/SLC4A7	2
REACTOME_SCF_SKP2_MEDIATED_DEGRADATION_OF_P27_P21_PTHID_R-HSA-187577	REACTOME_SCF_SKP2_MEDIATED_DEGRADATION_OF_P27_P21_PTHID_R-HSA-187577	2/377	49/8368	0.0408163	0.905971	-0.143377	0.654868	1	0.936471	CCNE1/UBC	2
REACTOME_REGULATED_NECROSIS_PTHID_R-HSA-5218859	REACTOME_REGULATED_NECROSIS_PTHID_R-HSA-5218859	2/377	51/8368	0.0392157	0.870443	-0.201567	0.676406	1	0.936471	PELI1/UBC	2
REACTOME_P53_DEPENDENT_G1_DNA_DAMAGE_RESPONSE_PTHID_R-HSA-69563	REACTOME_P53_DEPENDENT_G1_DNA_DAMAGE_RESPONSE_PTHID_R-HSA-69563	2/377	52/8368	0.0384615	0.853703	-0.229844	0.686759	1	0.936471	CCNE1/UBC	2
REACTOME_P53_DEPENDENT_G1_S_DNA_DAMAGE_CHECKPOINT_PTHID_R-HSA-69580	REACTOME_P53_DEPENDENT_G1_S_DNA_DAMAGE_CHECKPOINT_PTHID_R-HSA-69580	2/377	52/8368	0.0384615	0.853703	-0.229844	0.686759	1	0.936471	CCNE1/UBC	2
REACTOME_P53_INDEPENDENT_G1_S_DNA_DAMAGE_CHECKPOINT_PTHID_R-HSA-69613	REACTOME_P53_INDEPENDENT_G1_S_DNA_DAMAGE_CHECKPOINT_PTHID_R-HSA-69613	2/377	52/8368	0.0384615	0.853703	-0.229844	0.686759	1	0.936471	PLK3/UBC	2
REACTOME_TRANSCRIPTIONAL_ACTIVATION_OF_MITOCHONDRIAL_BIOGENESIS_PTHID_R-HSA-2151201	REACTOME_TRANSCRIPTIONAL_ACTIVATION_OF_MITOCHONDRIAL_BIOGENESIS_PTHID_R-HSA-2151201	2/377	52/8368	0.0384615	0.853703	-0.229844	0.686759	1	0.936471	MEF2D/NR1D1	2
REACTOME_UBIQUITIN_MEDIATED_DEGRADATION_OF_PHOSPHORYLATED_CDC25A_PTHID_R-HSA-69601	REACTOME_UBIQUITIN_MEDIATED_DEGRADATION_OF_PHOSPHORYLATED_CDC25A_PTHID_R-HSA-69601	2/377	52/8368	0.0384615	0.853703	-0.229844	0.686759	1	0.936471	PLK3/UBC	2
REACTOME_ACTIVATION_OF_NF_KAPPAB_IN_B_CELLS_PTHID_R-HSA-1169091	REACTOME_ACTIVATION_OF_NF_KAPPAB_IN_B_CELLS_PTHID_R-HSA-1169091	2/377	54/8368	0.037037	0.822085	-0.284879	0.70665	1	0.936471	NFKBIA/UBC	2
REACTOME_AMINO_ACIDS_REGULATE_MTORC1_PTHID_R-HSA-9639288	REACTOME_AMINO_ACIDS_REGULATE_MTORC1_PTHID_R-HSA-9639288	2/377	54/8368	0.037037	0.822085	-0.284879	0.70665	1	0.936471	FNIP1/FNIP2	2
REACTOME_HIGH_LAMINAR_FLOW_SHEAR_STRESS_ACTIVATES_SIGNALING_BY_PIEZO1_AND_PECAM1_CDH5_KDR_IN_ENDOTHELIAL_CELLS_PTHID_R-HSA-9856530	REACTOME_HIGH_LAMINAR_FLOW_SHEAR_STRESS_ACTIVATES_SIGNALING_BY_PIEZO1_AND_PECAM1_CDH5_KDR_IN_ENDOTHELIAL_CELLS_PTHID_R-HSA-9856530	2/377	54/8368	0.037037	0.822085	-0.284879	0.70665	1	0.936471	ADM/PECAM1	2
REACTOME_DNA_DAMAGE_TELOMERE_STRESS_INDUCED_SENESCENCE_PTHID_R-HSA-2559586	REACTOME_DNA_DAMAGE_TELOMERE_STRESS_INDUCED_SENESCENCE_PTHID_R-HSA-2559586	2/377	56/8368	0.0357143	0.792725	-0.338021	0.725478	1	0.936471	CCNE1/HMGA2	2
REACTOME_TNF_SIGNALING_PTHID_R-HSA-75893	REACTOME_TNF_SIGNALING_PTHID_R-HSA-75893	2/377	56/8368	0.0357143	0.792725	-0.338021	0.725478	1	0.936471	TNFAIP3/UBC	2
REACTOME_RHOQ_GTPASE_CYCLE_PTHID_R-HSA-9013406	REACTOME_RHOQ_GTPASE_CYCLE_PTHID_R-HSA-9013406	2/377	57/8368	0.0350877	0.778817	-0.36393	0.734504	1	0.936471	CDC42EP2/SLC4A7	2
REACTOME_INTEGRIN_CELL_SURFACE_INTERACTIONS_PTHID_R-HSA-216083	REACTOME_INTEGRIN_CELL_SURFACE_INTERACTIONS_PTHID_R-HSA-216083	2/377	58/8368	0.0344828	0.765389	-0.389418	0.743276	1	0.936471	ITGA2/PECAM1	2
REACTOME_ORC1_REMOVAL_FROM_CHROMATIN_PTHID_R-HSA-68949	REACTOME_ORC1_REMOVAL_FROM_CHROMATIN_PTHID_R-HSA-68949	2/377	58/8368	0.0344828	0.765389	-0.389418	0.743276	1	0.936471	CDC6/UBC	2
REACTOME_RHO_GTPASES_ACTIVATE_PKNS_PTHID_R-HSA-5625740	REACTOME_RHO_GTPASES_ACTIVATE_PKNS_PTHID_R-HSA-5625740	2/377	59/8368	0.0338983	0.752416	-0.414504	0.751799	1	0.936471	PKN3/RHOB	2
REACTOME_VISUAL_PHOTOTRANSDUCTION_PTHID_R-HSA-2187338	REACTOME_VISUAL_PHOTOTRANSDUCTION_PTHID_R-HSA-2187338	2/377	59/8368	0.0338983	0.752416	-0.414504	0.751799	1	0.936471	GNAT1/SDC4	2
REACTOME_REGULATION_OF_RUNX2_EXPRESSION_AND_ACTIVITY_PTHID_R-HSA-8939902	REACTOME_REGULATION_OF_RUNX2_EXPRESSION_AND_ACTIVITY_PTHID_R-HSA-8939902	2/377	60/8368	0.0333333	0.739876	-0.4392	0.760078	1	0.936471	HIVEP3/UBC	2
REACTOME_CELLULAR_RESPONSE_TO_HYPOXIA_PTHID_R-HSA-1234174	REACTOME_CELLULAR_RESPONSE_TO_HYPOXIA_PTHID_R-HSA-1234174	2/377	61/8368	0.0327869	0.727747	-0.463522	0.768118	1	0.936471	UBC/VEGFA	2
REACTOME_NEGATIVE_REGULATION_OF_CDH1_GENE_TRANSCRIPTION_PTHID_R-HSA-9764725	REACTOME_NEGATIVE_REGULATION_OF_CDH1_GENE_TRANSCRIPTION_PTHID_R-HSA-9764725	2/377	61/8368	0.0327869	0.727747	-0.463522	0.768118	1	0.936471	SNAI1/SNAI2	2
REACTOME_GLYCOLYSIS_PTHID_R-HSA-70171	REACTOME_GLYCOLYSIS_PTHID_R-HSA-70171	2/377	64/8368	0.03125	0.693634	-0.53437	0.790845	1	0.936471	PFKFB3/PFKFB4	2
REACTOME_FCERI_MEDIATED_NF_KB_ACTIVATION_PTHID_R-HSA-2871837	REACTOME_FCERI_MEDIATED_NF_KB_ACTIVATION_PTHID_R-HSA-2871837	2/377	65/8368	0.0307692	0.682963	-0.55732	0.797973	1	0.936471	NFKBIA/UBC	2
REACTOME_REGULATION_OF_ENDOGENOUS_RETROELEMENTS_BY_PIWI_INTERACTING_RNAS_PIRNAS__PTHID_R-HSA-9845323	REACTOME_REGULATION_OF_ENDOGENOUS_RETROELEMENTS_BY_PIWI_INTERACTING_RNAS_PIRNAS__PTHID_R-HSA-9845323	2/377	65/8368	0.0307692	0.682963	-0.55732	0.797973	1	0.936471	C18H19orf84/SS18L1	2
REACTOME_SIGNALING_BY_INSULIN_RECEPTOR_PTHID_R-HSA-74752	REACTOME_SIGNALING_BY_INSULIN_RECEPTOR_PTHID_R-HSA-74752	2/377	66/8368	0.030303	0.672615	-0.579956	0.804885	1	0.936471	FGF9/IRS2	2
REACTOME_OPIOID_SIGNALLING_PTHID_R-HSA-111885	REACTOME_OPIOID_SIGNALLING_PTHID_R-HSA-111885	2/377	67/8368	0.0298507	0.662576	-0.602287	0.811587	1	0.936471	PDE4B/PPP3R1	2
REACTOME_RHOG_GTPASE_CYCLE_PTHID_R-HSA-9013408	REACTOME_RHOG_GTPASE_CYCLE_PTHID_R-HSA-9013408	2/377	67/8368	0.0298507	0.662576	-0.602287	0.811587	1	0.936471	EPHA2/MCF2L	2
REACTOME_PKR_MEDIATED_SIGNALING_PTHID_R-HSA-9833482	REACTOME_PKR_MEDIATED_SIGNALING_PTHID_R-HSA-9833482	2/377	68/8368	0.0294118	0.652832	-0.624324	0.818083	1	0.936471	ISG15/TRIM25	2
REACTOME_RHOC_GTPASE_CYCLE_PTHID_R-HSA-9013106	REACTOME_RHOC_GTPASE_CYCLE_PTHID_R-HSA-9013106	2/377	69/8368	0.0289855	0.643371	-0.646076	0.824379	1	0.936471	MCF2L/PKN3	2
REACTOME_POST_TRANSLATIONAL_PROTEIN_PHOSPHORYLATION_PTHID_R-HSA-8957275	REACTOME_POST_TRANSLATIONAL_PROTEIN_PHOSPHORYLATION_PTHID_R-HSA-8957275	2/377	70/8368	0.0285714	0.63418	-0.667552	0.830478	1	0.936471	CSF1/SERPINC1	2
REACTOME_GLUCOSE_METABOLISM_PTHID_R-HSA-70326	REACTOME_GLUCOSE_METABOLISM_PTHID_R-HSA-70326	2/377	71/8368	0.028169	0.625248	-0.68876	0.836386	1	0.936471	PFKFB3/PFKFB4	2
REACTOME_HEDGEHOG_ON_STATE_PTHID_R-HSA-5632684	REACTOME_HEDGEHOG_ON_STATE_PTHID_R-HSA-5632684	2/377	71/8368	0.028169	0.625248	-0.68876	0.836386	1	0.936471	SMURF2/UBC	2
REACTOME_DOWNSTREAM_TCR_SIGNALING_PTHID_R-HSA-202424	REACTOME_DOWNSTREAM_TCR_SIGNALING_PTHID_R-HSA-202424	2/377	73/8368	0.0273973	0.608117	-0.730406	0.847647	1	0.936471	NFKBIA/UBC	2
REACTOME_SIGNALING_BY_MET_PTHID_R-HSA-6806834	REACTOME_SIGNALING_BY_MET_PTHID_R-HSA-6806834	2/377	73/8368	0.0273973	0.608117	-0.730406	0.847647	1	0.936471	ITGA2/UBC	2
REACTOME_SUMOYLATION_OF_DNA_DAMAGE_RESPONSE_AND_REPAIR_PROTEINS_PTHID_R-HSA-3108214	REACTOME_SUMOYLATION_OF_DNA_DAMAGE_RESPONSE_AND_REPAIR_PROTEINS_PTHID_R-HSA-3108214	2/377	73/8368	0.0273973	0.608117	-0.730406	0.847647	1	0.936471	CBX4/EID3	2
REACTOME_ER_PHAGOSOME_PATHWAY_PTHID_R-HSA-1236974	REACTOME_ER_PHAGOSOME_PATHWAY_PTHID_R-HSA-1236974	2/377	74/8368	0.027027	0.5999	-0.750858	0.85301	1	0.936471	TLR2/UBC	2
REACTOME_TRANSCRIPTION_COUPLED_NUCLEOTIDE_EXCISION_REPAIR_TC_NER__PTHID_R-HSA-6781827	REACTOME_TRANSCRIPTION_COUPLED_NUCLEOTIDE_EXCISION_REPAIR_TC_NER__PTHID_R-HSA-6781827	2/377	76/8368	0.0263158	0.584113	-0.791057	0.863223	1	0.936471	ELL/UBC	2
REACTOME_PROCESSING_OF_DNA_DOUBLE_STRAND_BREAK_ENDS_PTHID_R-HSA-5693607	REACTOME_PROCESSING_OF_DNA_DOUBLE_STRAND_BREAK_ENDS_PTHID_R-HSA-5693607	2/377	79/8368	0.0253165	0.561931	-0.849688	0.87733	1	0.936471	TIPIN/UBC	2
REACTOME_RUNX1_REGULATES_TRANSCRIPTION_OF_GENES_INVOLVED_IN_DIFFERENTIATION_OF_HSCS_PTHID_R-HSA-8939236	REACTOME_RUNX1_REGULATES_TRANSCRIPTION_OF_GENES_INVOLVED_IN_DIFFERENTIATION_OF_HSCS_PTHID_R-HSA-8939236	2/377	84/8368	0.0238095	0.528483	-0.943348	0.897895	1	0.936471	RUNX1/UBC	2
HALLMARK_SPERMATOGENESIS	HALLMARK_SPERMATOGENESIS	2/377	86/8368	0.0232558	0.516193	-0.97951	0.905186	1	0.936471	LPIN1/TLE4	2
REACTOME_SPHINGOLIPID_METABOLISM_PTHID_R-HSA-428157	REACTOME_SPHINGOLIPID_METABOLISM_PTHID_R-HSA-428157	2/377	87/8368	0.0229885	0.510259	-0.997331	0.908647	1	0.936471	SGMS2/UGCG	2
REACTOME_ANTIGEN_PROCESSING_CROSS_PRESENTATION_PTHID_R-HSA-1236975	REACTOME_ANTIGEN_PROCESSING_CROSS_PRESENTATION_PTHID_R-HSA-1236975	2/377	88/8368	0.0227273	0.504461	-1.01498	0.911989	1	0.936471	TLR2/UBC	2
REACTOME_VEGFA_VEGFR2_PATHWAY_PTHID_R-HSA-4420097	REACTOME_VEGFA_VEGFR2_PATHWAY_PTHID_R-HSA-4420097	2/377	89/8368	0.0224719	0.498793	-1.03247	0.915217	1	0.936471	BAIAP2/VEGFA	2
REACTOME_MITOCHONDRIAL_BIOGENESIS_PTHID_R-HSA-1592230	REACTOME_MITOCHONDRIAL_BIOGENESIS_PTHID_R-HSA-1592230	2/377	91/8368	0.021978	0.48783	-1.06697	0.921342	1	0.936471	MEF2D/NR1D1	2
HALLMARK_PI3K_AKT_MTOR_SIGNALING	HALLMARK_PI3K_AKT_MTOR_SIGNALING	2/377	93/8368	0.0215054	0.477339	-1.10086	0.92705	1	0.936471	MKNK2/NGF	2
REACTOME_RESPONSE_OF_EIF2AK4_GCN2_TO_AMINO_ACID_DEFICIENCY_PTHID_R-HSA-9633012	REACTOME_RESPONSE_OF_EIF2AK4_GCN2_TO_AMINO_ACID_DEFICIENCY_PTHID_R-HSA-9633012	2/377	94/8368	0.0212766	0.472261	-1.11758	0.929755	1	0.936471	ATF3/CEBPB	2
REACTOME_SIGNALING_BY_VEGF_PTHID_R-HSA-194138	REACTOME_SIGNALING_BY_VEGF_PTHID_R-HSA-194138	2/377	96/8368	0.0208333	0.462423	-1.15061	0.934884	1	0.936471	BAIAP2/VEGFA	2
REACTOME_ASSEMBLY_OF_THE_PRE_REPLICATIVE_COMPLEX_PTHID_R-HSA-68867	REACTOME_ASSEMBLY_OF_THE_PRE_REPLICATIVE_COMPLEX_PTHID_R-HSA-68867	2/377	103/8368	0.0194175	0.430996	-1.26202	0.950181	1	0.936471	CDC6/UBC	2
REACTOME_NUCLEOTIDE_EXCISION_REPAIR_PTHID_R-HSA-5696398	REACTOME_NUCLEOTIDE_EXCISION_REPAIR_PTHID_R-HSA-5696398	2/377	108/8368	0.0185185	0.411042	-1.33801	0.958942	1	0.936471	ELL/UBC	2
REACTOME_HOST_INTERACTIONS_OF_HIV_FACTORS_PTHID_R-HSA-162909	REACTOME_HOST_INTERACTIONS_OF_HIV_FACTORS_PTHID_R-HSA-162909	2/377	111/8368	0.018018	0.399933	-1.38231	0.96347	1	0.936471	CCNT1/UBC	2
REACTOME_HDR_THROUGH_HOMOLOGOUS_RECOMBINATION_HRR_OR_SINGLE_STRAND_ANNEALING_SSA__PTHID_R-HSA-5693567	REACTOME_HDR_THROUGH_HOMOLOGOUS_RECOMBINATION_HRR_OR_SINGLE_STRAND_ANNEALING_SSA__PTHID_R-HSA-5693567	2/377	115/8368	0.0173913	0.386022	-1.43996	0.968767	1	0.936471	TIPIN/UBC	2
REACTOME_DNA_REPLICATION_PRE_INITIATION_PTHID_R-HSA-69002	REACTOME_DNA_REPLICATION_PRE_INITIATION_PTHID_R-HSA-69002	2/377	119/8368	0.0168067	0.373047	-1.49611	0.973321	1	0.936471	CDC6/UBC	2
REACTOME_METABOLISM_OF_STEROIDS_PTHID_R-HSA-8957322	REACTOME_METABOLISM_OF_STEROIDS_PTHID_R-HSA-8957322	2/377	120/8368	0.0166667	0.369938	-1.50992	0.974356	1	0.936471	CH25H/CYP24A1	2
REACTOME_HOMOLOGY_DIRECTED_REPAIR_PTHID_R-HSA-5693538	REACTOME_HOMOLOGY_DIRECTED_REPAIR_PTHID_R-HSA-5693538	2/377	121/8368	0.0165289	0.366881	-1.52365	0.975352	1	0.936471	TIPIN/UBC	2
REACTOME_SIGNALING_BY_HEDGEHOG_PTHID_R-HSA-5358351	REACTOME_SIGNALING_BY_HEDGEHOG_PTHID_R-HSA-5358351	2/377	125/8368	0.016	0.355141	-1.57773	0.978974	1	0.936471	SMURF2/UBC	2
REACTOME_DISORDERS_OF_TRANSMEMBRANE_TRANSPORTERS_PTHID_R-HSA-5619115	REACTOME_DISORDERS_OF_TRANSMEMBRANE_TRANSPORTERS_PTHID_R-HSA-5619115	2/377	129/8368	0.0155039	0.344128	-1.63054	0.982079	1	0.936471	SLC20A2/UBC	2
REACTOME_RHO_GTPASES_ACTIVATE_FORMINS_PTHID_R-HSA-5663220	REACTOME_RHO_GTPASES_ACTIVATE_FORMINS_PTHID_R-HSA-5663220	2/377	132/8368	0.0151515	0.336307	-1.66936	0.984112	1	0.936471	RHOB/SRF	2
REACTOME_MACROAUTOPHAGY_PTHID_R-HSA-1632852	REACTOME_MACROAUTOPHAGY_PTHID_R-HSA-1632852	2/377	136/8368	0.0147059	0.326416	-1.72014	0.986477	1	0.936471	MAP1LC3C/UBC	2
REACTOME_DNA_DOUBLE_STRAND_BREAK_REPAIR_PTHID_R-HSA-5693532	REACTOME_DNA_DOUBLE_STRAND_BREAK_REPAIR_PTHID_R-HSA-5693532	2/377	148/8368	0.0135135	0.29995	-1.86629	0.991698	1	0.936471	TIPIN/UBC	2
REACTOME_METABOLISM_OF_VITAMINS_AND_COFACTORS_PTHID_R-HSA-196854	REACTOME_METABOLISM_OF_VITAMINS_AND_COFACTORS_PTHID_R-HSA-196854	2/377	153/8368	0.0130719	0.290148	-1.92471	0.993237	1	0.936471	MOCS3/SDC4	2
REACTOME_TRANSMISSION_ACROSS_CHEMICAL_SYNAPSES_PTHID_R-HSA-112315	REACTOME_TRANSMISSION_ACROSS_CHEMICAL_SYNAPSES_PTHID_R-HSA-112315	2/377	158/8368	0.0126582	0.280966	-1.98181	0.994496	1	0.936471	KCNJ2/SLC6A4	2
REACTOME_SIGNALING_BY_ROBO_RECEPTORS_PTHID_R-HSA-376176	REACTOME_SIGNALING_BY_ROBO_RECEPTORS_PTHID_R-HSA-376176	2/377	182/8368	0.010989	0.243915	-2.23988	0.997977	1	0.936471	ABL2/UBC	2
REACTOME_CILIUM_ASSEMBLY_PTHID_R-HSA-5617833	REACTOME_CILIUM_ASSEMBLY_PTHID_R-HSA-5617833	2/377	187/8368	0.0106952	0.237393	-2.29073	0.998362	1	0.936471	IQCB1/MCHR1	2
REACTOME_M_PHASE_PTHID_R-HSA-68886	REACTOME_M_PHASE_PTHID_R-HSA-68886	2/377	358/8368	0.00558659	0.124002	-3.67946	0.999999	1	0.936471	LPIN1/UBC	2
REACTOME_ACTIVATION_OF_BAD_AND_TRANSLOCATION_TO_MITOCHONDRIA_PTHID_R-HSA-111447	REACTOME_ACTIVATION_OF_BAD_AND_TRANSLOCATION_TO_MITOCHONDRIA_PTHID_R-HSA-111447	1/377	15/8368	0.0666667	1.47975	0.403921	0.499465	1	0.936471	PPP3R1	1
REACTOME_INFLAMMASOMES_PTHID_R-HSA-622312	REACTOME_INFLAMMASOMES_PTHID_R-HSA-622312	1/377	15/8368	0.0666667	1.47975	0.403921	0.499465	1	0.936471	PSTPIP1	1
REACTOME_INLB_MEDIATED_ENTRY_OF_LISTERIA_MONOCYTOGENES_INTO_HOST_CELL_PTHID_R-HSA-8875360	REACTOME_INLB_MEDIATED_ENTRY_OF_LISTERIA_MONOCYTOGENES_INTO_HOST_CELL_PTHID_R-HSA-8875360	1/377	15/8368	0.0666667	1.47975	0.403921	0.499465	1	0.936471	UBC	1
REACTOME_IRAK2_MEDIATED_ACTIVATION_OF_TAK1_COMPLEX_UPON_TLR7_8_OR_9_STIMULATION_PTHID_R-HSA-975163	REACTOME_IRAK2_MEDIATED_ACTIVATION_OF_TAK1_COMPLEX_UPON_TLR7_8_OR_9_STIMULATION_PTHID_R-HSA-975163	1/377	15/8368	0.0666667	1.47975	0.403921	0.499465	1	0.936471	UBC	1
REACTOME_OTHER_INTERLEUKIN_SIGNALING_PTHID_R-HSA-449836	REACTOME_OTHER_INTERLEUKIN_SIGNALING_PTHID_R-HSA-449836	1/377	15/8368	0.0666667	1.47975	0.403921	0.499465	1	0.936471	CSF1	1
REACTOME_SIGNALING_BY_FGFR3_IN_DISEASE_PTHID_R-HSA-5655332	REACTOME_SIGNALING_BY_FGFR3_IN_DISEASE_PTHID_R-HSA-5655332	1/377	15/8368	0.0666667	1.47975	0.403921	0.499465	1	0.936471	FGF9	1
REACTOME_SLC_MEDIATED_TRANSPORT_OF_ORGANIC_ANIONS_PTHID_R-HSA-9955298	REACTOME_SLC_MEDIATED_TRANSPORT_OF_ORGANIC_ANIONS_PTHID_R-HSA-9955298	1/377	15/8368	0.0666667	1.47975	0.403921	0.499465	1	0.936471	SLCO4A1	1
REACTOME_TNF_RECEPTOR_SUPERFAMILY_TNFSF_MEMBERS_MEDIATING_NON_CANONICAL_NF_KB_PATHWAY_PTHID_R-HSA-5676594	REACTOME_TNF_RECEPTOR_SUPERFAMILY_TNFSF_MEMBERS_MEDIATING_NON_CANONICAL_NF_KB_PATHWAY_PTHID_R-HSA-5676594	1/377	15/8368	0.0666667	1.47975	0.403921	0.499465	1	0.936471	MAP3K14	1
REACTOME_VLDLR_INTERNALISATION_AND_DEGRADATION_PTHID_R-HSA-8866427	REACTOME_VLDLR_INTERNALISATION_AND_DEGRADATION_PTHID_R-HSA-8866427	1/377	15/8368	0.0666667	1.47975	0.403921	0.499465	1	0.936471	UBC	1
REACTOME_FORMATION_OF_SENESCENCE_ASSOCIATED_HETEROCHROMATIN_FOCI_SAHF__PTHID_R-HSA-2559584	REACTOME_FORMATION_OF_SENESCENCE_ASSOCIATED_HETEROCHROMATIN_FOCI_SAHF__PTHID_R-HSA-2559584	1/377	16/8368	0.0625	1.38727	0.336768	0.522056	1	0.936471	HMGA2	1
REACTOME_HS_GAG_DEGRADATION_PTHID_R-HSA-2024096	REACTOME_HS_GAG_DEGRADATION_PTHID_R-HSA-2024096	1/377	16/8368	0.0625	1.38727	0.336768	0.522056	1	0.936471	SDC4	1
REACTOME_INTERLEUKIN_37_SIGNALING_PTHID_R-HSA-9008059	REACTOME_INTERLEUKIN_37_SIGNALING_PTHID_R-HSA-9008059	1/377	16/8368	0.0625	1.38727	0.336768	0.522056	1	0.936471	IL18BP	1
REACTOME_PLATELET_SENSITIZATION_BY_LDL_PTHID_R-HSA-432142	REACTOME_PLATELET_SENSITIZATION_BY_LDL_PTHID_R-HSA-432142	1/377	16/8368	0.0625	1.38727	0.336768	0.522056	1	0.936471	PECAM1	1
REACTOME_POLO_LIKE_KINASE_MEDIATED_EVENTS_PTHID_R-HSA-156711	REACTOME_POLO_LIKE_KINASE_MEDIATED_EVENTS_PTHID_R-HSA-156711	1/377	16/8368	0.0625	1.38727	0.336768	0.522056	1	0.936471	WEE1	1
REACTOME_SARS_COV_1_TARGETS_HOST_INTRACELLULAR_SIGNALLING_AND_REGULATORY_PATHWAYS_PTHID_R-HSA-9735871	REACTOME_SARS_COV_1_TARGETS_HOST_INTRACELLULAR_SIGNALLING_AND_REGULATORY_PATHWAYS_PTHID_R-HSA-9735871	1/377	16/8368	0.0625	1.38727	0.336768	0.522056	1	0.936471	SERPINE1	1
REACTOME_SIGNALING_BY_ACTIVIN_PTHID_R-HSA-1502540	REACTOME_SIGNALING_BY_ACTIVIN_PTHID_R-HSA-1502540	1/377	16/8368	0.0625	1.38727	0.336768	0.522056	1	0.936471	INHBA	1
REACTOME_SUMOYLATION_OF_DNA_METHYLATION_PROTEINS_PTHID_R-HSA-4655427	REACTOME_SUMOYLATION_OF_DNA_METHYLATION_PROTEINS_PTHID_R-HSA-4655427	1/377	16/8368	0.0625	1.38727	0.336768	0.522056	1	0.936471	CBX4	1
REACTOME_TRAF6_MEDIATED_INDUCTION_OF_TAK1_COMPLEX_WITHIN_TLR4_COMPLEX_PTHID_R-HSA-937072	REACTOME_TRAF6_MEDIATED_INDUCTION_OF_TAK1_COMPLEX_WITHIN_TLR4_COMPLEX_PTHID_R-HSA-937072	1/377	16/8368	0.0625	1.38727	0.336768	0.522056	1	0.936471	UBC	1
REACTOME_TRANSLESION_SYNTHESIS_BY_REV1_PTHID_R-HSA-110312	REACTOME_TRANSLESION_SYNTHESIS_BY_REV1_PTHID_R-HSA-110312	1/377	16/8368	0.0625	1.38727	0.336768	0.522056	1	0.936471	UBC	1
REACTOME_BUTYRATE_RESPONSE_FACTOR_1_BRF1_BINDS_AND_DESTABILIZES_MRNA_PTHID_R-HSA-450385	REACTOME_BUTYRATE_RESPONSE_FACTOR_1_BRF1_BINDS_AND_DESTABILIZES_MRNA_PTHID_R-HSA-450385	1/377	17/8368	0.0588235	1.30566	0.274002	0.54363	1	0.936471	ZFP36L1	1
REACTOME_CELL_EXTRACELLULAR_MATRIX_INTERACTIONS_PTHID_R-HSA-446353	REACTOME_CELL_EXTRACELLULAR_MATRIX_INTERACTIONS_PTHID_R-HSA-446353	1/377	17/8368	0.0588235	1.30566	0.274002	0.54363	1	0.936471	FERMT2	1
REACTOME_CHAPERONE_MEDIATED_AUTOPHAGY_PTHID_R-HSA-9613829	REACTOME_CHAPERONE_MEDIATED_AUTOPHAGY_PTHID_R-HSA-9613829	1/377	17/8368	0.0588235	1.30566	0.274002	0.54363	1	0.936471	UBC	1
REACTOME_FORMATION_OF_THE_NON_CANONICAL_BAF_NCBAF_COMPLEX_PTHID_R-HSA-9933947	REACTOME_FORMATION_OF_THE_NON_CANONICAL_BAF_NCBAF_COMPLEX_PTHID_R-HSA-9933947	1/377	17/8368	0.0588235	1.30566	0.274002	0.54363	1	0.936471	SS18L1	1
REACTOME_GASTRIN_CREB_SIGNALLING_PATHWAY_VIA_PKC_AND_MAPK_PTHID_R-HSA-881907	REACTOME_GASTRIN_CREB_SIGNALLING_PATHWAY_VIA_PKC_AND_MAPK_PTHID_R-HSA-881907	1/377	17/8368	0.0588235	1.30566	0.274002	0.54363	1	0.936471	HBEGF	1
REACTOME_NEPHRIN_FAMILY_INTERACTIONS_PTHID_R-HSA-373753	REACTOME_NEPHRIN_FAMILY_INTERACTIONS_PTHID_R-HSA-373753	1/377	17/8368	0.0588235	1.30566	0.274002	0.54363	1	0.936471	KIRREL1	1
REACTOME_RIP_MEDIATED_NFKB_ACTIVATION_VIA_ZBP1_PTHID_R-HSA-1810476	REACTOME_RIP_MEDIATED_NFKB_ACTIVATION_VIA_ZBP1_PTHID_R-HSA-1810476	1/377	17/8368	0.0588235	1.30566	0.274002	0.54363	1	0.936471	NFKBIA	1
REACTOME_SYNTHESIS_OF_GLYCOSYLPHOSPHATIDYLINOSITOL_GPI__PTHID_R-HSA-162710	REACTOME_SYNTHESIS_OF_GLYCOSYLPHOSPHATIDYLINOSITOL_GPI__PTHID_R-HSA-162710	1/377	17/8368	0.0588235	1.30566	0.274002	0.54363	1	0.936471	PIGA	1
REACTOME_TNFS_BIND_THEIR_PHYSIOLOGICAL_RECEPTORS_PTHID_R-HSA-5669034	REACTOME_TNFS_BIND_THEIR_PHYSIOLOGICAL_RECEPTORS_PTHID_R-HSA-5669034	1/377	17/8368	0.0588235	1.30566	0.274002	0.54363	1	0.936471	TNFRSF11B	1
REACTOME_TRANSLESION_SYNTHESIS_BY_POLK_PTHID_R-HSA-5655862	REACTOME_TRANSLESION_SYNTHESIS_BY_POLK_PTHID_R-HSA-5655862	1/377	17/8368	0.0588235	1.30566	0.274002	0.54363	1	0.936471	UBC	1
REACTOME_TRISTETRAPROLIN_TTP_ZFP36_BINDS_AND_DESTABILIZES_MRNA_PTHID_R-HSA-450513	REACTOME_TRISTETRAPROLIN_TTP_ZFP36_BINDS_AND_DESTABILIZES_MRNA_PTHID_R-HSA-450513	1/377	17/8368	0.0588235	1.30566	0.274002	0.54363	1	0.936471	ZFP36	1
REACTOME_CELL_RECRUITMENT_PRO_INFLAMMATORY_RESPONSE__PTHID_R-HSA-9664424	REACTOME_CELL_RECRUITMENT_PRO_INFLAMMATORY_RESPONSE__PTHID_R-HSA-9664424	1/377	18/8368	0.0555556	1.23313	0.215051	0.564232	1	0.936471	PSTPIP1	1
REACTOME_CONSTITUTIVE_SIGNALING_BY_LIGAND_RESPONSIVE_EGFR_CANCER_VARIANTS_PTHID_R-HSA-1236382	REACTOME_CONSTITUTIVE_SIGNALING_BY_LIGAND_RESPONSIVE_EGFR_CANCER_VARIANTS_PTHID_R-HSA-1236382	1/377	18/8368	0.0555556	1.23313	0.215051	0.564232	1	0.936471	UBC	1
REACTOME_DOWNSTREAM_SIGNALING_OF_ACTIVATED_FGFR3_PTHID_R-HSA-5654708	REACTOME_DOWNSTREAM_SIGNALING_OF_ACTIVATED_FGFR3_PTHID_R-HSA-5654708	1/377	18/8368	0.0555556	1.23313	0.215051	0.564232	1	0.936471	FGF9	1
REACTOME_FORMATION_OF_THE_CANONICAL_BAF_CBAF_COMPLEX_PTHID_R-HSA-9933937	REACTOME_FORMATION_OF_THE_CANONICAL_BAF_CBAF_COMPLEX_PTHID_R-HSA-9933937	1/377	18/8368	0.0555556	1.23313	0.215051	0.564232	1	0.936471	SS18L1	1
REACTOME_INTERLEUKIN_RECEPTOR_SHC_SIGNALING_PTHID_R-HSA-912526	REACTOME_INTERLEUKIN_RECEPTOR_SHC_SIGNALING_PTHID_R-HSA-912526	1/377	18/8368	0.0555556	1.23313	0.215051	0.564232	1	0.936471	CSF2	1
REACTOME_LDL_CLEARANCE_PTHID_R-HSA-8964038	REACTOME_LDL_CLEARANCE_PTHID_R-HSA-8964038	1/377	18/8368	0.0555556	1.23313	0.215051	0.564232	1	0.936471	NPC1	1
REACTOME_NOTCH4_INTRACELLULAR_DOMAIN_REGULATES_TRANSCRIPTION_PTHID_R-HSA-9013695	REACTOME_NOTCH4_INTRACELLULAR_DOMAIN_REGULATES_TRANSCRIPTION_PTHID_R-HSA-9013695	1/377	18/8368	0.0555556	1.23313	0.215051	0.564232	1	0.936471	HES1	1
REACTOME_PD_L1_CD274_GLYCOSYLATION_AND_TRANSLOCATION_TO_PLASMA_MEMBRANE_PTHID_R-HSA-9931295	REACTOME_PD_L1_CD274_GLYCOSYLATION_AND_TRANSLOCATION_TO_PLASMA_MEMBRANE_PTHID_R-HSA-9931295	1/377	18/8368	0.0555556	1.23313	0.215051	0.564232	1	0.936471	UBC	1
REACTOME_PURINERGIC_SIGNALING_IN_LEISHMANIASIS_INFECTION_PTHID_R-HSA-9660826	REACTOME_PURINERGIC_SIGNALING_IN_LEISHMANIASIS_INFECTION_PTHID_R-HSA-9660826	1/377	18/8368	0.0555556	1.23313	0.215051	0.564232	1	0.936471	PSTPIP1	1
REACTOME_REGULATION_OF_NF_KAPPA_B_SIGNALING_PTHID_R-HSA-9758274	REACTOME_REGULATION_OF_NF_KAPPA_B_SIGNALING_PTHID_R-HSA-9758274	1/377	18/8368	0.0555556	1.23313	0.215051	0.564232	1	0.936471	UBC	1
REACTOME_RHO_GTPASES_ACTIVATE_CIT_PTHID_R-HSA-5625900	REACTOME_RHO_GTPASES_ACTIVATE_CIT_PTHID_R-HSA-5625900	1/377	18/8368	0.0555556	1.23313	0.215051	0.564232	1	0.936471	RHOB	1
REACTOME_RHO_GTPASES_ACTIVATE_ROCKS_PTHID_R-HSA-5627117	REACTOME_RHO_GTPASES_ACTIVATE_ROCKS_PTHID_R-HSA-5627117	1/377	18/8368	0.0555556	1.23313	0.215051	0.564232	1	0.936471	RHOB	1
REACTOME_SIGNALING_BY_LIGAND_RESPONSIVE_EGFR_VARIANTS_IN_CANCER_PTHID_R-HSA-5637815	REACTOME_SIGNALING_BY_LIGAND_RESPONSIVE_EGFR_VARIANTS_IN_CANCER_PTHID_R-HSA-5637815	1/377	18/8368	0.0555556	1.23313	0.215051	0.564232	1	0.936471	UBC	1
REACTOME_TP53_REGULATES_TRANSCRIPTION_OF_GENES_INVOLVED_IN_G2_CELL_CYCLE_ARREST_PTHID_R-HSA-6804114	REACTOME_TP53_REGULATES_TRANSCRIPTION_OF_GENES_INVOLVED_IN_G2_CELL_CYCLE_ARREST_PTHID_R-HSA-6804114	1/377	18/8368	0.0555556	1.23313	0.215051	0.564232	1	0.936471	GADD45A	1
REACTOME_VEGFR2_MEDIATED_CELL_PROLIFERATION_PTHID_R-HSA-5218921	REACTOME_VEGFR2_MEDIATED_CELL_PROLIFERATION_PTHID_R-HSA-5218921	1/377	18/8368	0.0555556	1.23313	0.215051	0.564232	1	0.936471	VEGFA	1
REACTOME_ACTIVATION_OF_G_PROTEIN_GATED_POTASSIUM_CHANNELS_PTHID_R-HSA-1296041	REACTOME_ACTIVATION_OF_G_PROTEIN_GATED_POTASSIUM_CHANNELS_PTHID_R-HSA-1296041	1/377	19/8368	0.0526316	1.16823	0.159443	0.583907	1	0.936471	KCNJ2	1
REACTOME_DISORDERS_OF_DEVELOPMENTAL_BIOLOGY_PTHID_R-HSA-9675151	REACTOME_DISORDERS_OF_DEVELOPMENTAL_BIOLOGY_PTHID_R-HSA-9675151	1/377	19/8368	0.0526316	1.16823	0.159443	0.583907	1	0.936471	BDNF	1
REACTOME_DOWNSTREAM_SIGNALING_OF_ACTIVATED_FGFR1_PTHID_R-HSA-5654687	REACTOME_DOWNSTREAM_SIGNALING_OF_ACTIVATED_FGFR1_PTHID_R-HSA-5654687	1/377	19/8368	0.0526316	1.16823	0.159443	0.583907	1	0.936471	FGF9	1
REACTOME_DOWNSTREAM_SIGNALING_OF_ACTIVATED_FGFR2_PTHID_R-HSA-5654696	REACTOME_DOWNSTREAM_SIGNALING_OF_ACTIVATED_FGFR2_PTHID_R-HSA-5654696	1/377	19/8368	0.0526316	1.16823	0.159443	0.583907	1	0.936471	FGF9	1
REACTOME_DOWNSTREAM_SIGNALING_OF_ACTIVATED_FGFR4_PTHID_R-HSA-5654716	REACTOME_DOWNSTREAM_SIGNALING_OF_ACTIVATED_FGFR4_PTHID_R-HSA-5654716	1/377	19/8368	0.0526316	1.16823	0.159443	0.583907	1	0.936471	FGF9	1
REACTOME_FORMATION_OF_THE_EMBRYONIC_STEM_CELL_BAF_ESBAF_COMPLEX_PTHID_R-HSA-9933946	REACTOME_FORMATION_OF_THE_EMBRYONIC_STEM_CELL_BAF_ESBAF_COMPLEX_PTHID_R-HSA-9933946	1/377	19/8368	0.0526316	1.16823	0.159443	0.583907	1	0.936471	BCL11B	1
REACTOME_FOXO_MEDIATED_TRANSCRIPTION_OF_OXIDATIVE_STRESS_METABOLIC_AND_NEURONAL_GENES_PTHID_R-HSA-9615017	REACTOME_FOXO_MEDIATED_TRANSCRIPTION_OF_OXIDATIVE_STRESS_METABOLIC_AND_NEURONAL_GENES_PTHID_R-HSA-9615017	1/377	19/8368	0.0526316	1.16823	0.159443	0.583907	1	0.936471	FBXO32	1
REACTOME_G_PROTEIN_GATED_POTASSIUM_CHANNELS_PTHID_R-HSA-1296059	REACTOME_G_PROTEIN_GATED_POTASSIUM_CHANNELS_PTHID_R-HSA-1296059	1/377	19/8368	0.0526316	1.16823	0.159443	0.583907	1	0.936471	KCNJ2	1
REACTOME_INHIBITION_OF_VOLTAGE_GATED_CA2_CHANNELS_VIA_GBETA_GAMMA_SUBUNITS_PTHID_R-HSA-997272	REACTOME_INHIBITION_OF_VOLTAGE_GATED_CA2_CHANNELS_VIA_GBETA_GAMMA_SUBUNITS_PTHID_R-HSA-997272	1/377	19/8368	0.0526316	1.16823	0.159443	0.583907	1	0.936471	KCNJ2	1
REACTOME_PIWI_INTERACTING_RNA_PIRNA_BIOGENESIS_PTHID_R-HSA-5601884	REACTOME_PIWI_INTERACTING_RNA_PIRNA_BIOGENESIS_PTHID_R-HSA-5601884	1/377	19/8368	0.0526316	1.16823	0.159443	0.583907	1	0.936471	TDRD9	1
REACTOME_REGULATION_OF_SIGNALING_BY_CBL_PTHID_R-HSA-912631	REACTOME_REGULATION_OF_SIGNALING_BY_CBL_PTHID_R-HSA-912631	1/377	19/8368	0.0526316	1.16823	0.159443	0.583907	1	0.936471	UBC	1
REACTOME_REGULATION_OF_TP53_ACTIVITY_THROUGH_METHYLATION_PTHID_R-HSA-6804760	REACTOME_REGULATION_OF_TP53_ACTIVITY_THROUGH_METHYLATION_PTHID_R-HSA-6804760	1/377	19/8368	0.0526316	1.16823	0.159443	0.583907	1	0.936471	UBC	1
REACTOME_SEMA4D_INDUCED_CELL_MIGRATION_AND_GROWTH_CONE_COLLAPSE_PTHID_R-HSA-416572	REACTOME_SEMA4D_INDUCED_CELL_MIGRATION_AND_GROWTH_CONE_COLLAPSE_PTHID_R-HSA-416572	1/377	19/8368	0.0526316	1.16823	0.159443	0.583907	1	0.936471	RHOB	1
REACTOME_SIGNALLING_TO_RAS_PTHID_R-HSA-167044	REACTOME_SIGNALLING_TO_RAS_PTHID_R-HSA-167044	1/377	19/8368	0.0526316	1.16823	0.159443	0.583907	1	0.936471	NGF	1
REACTOME_TICAM1_RIP1_MEDIATED_IKK_COMPLEX_RECRUITMENT_PTHID_R-HSA-168927	REACTOME_TICAM1_RIP1_MEDIATED_IKK_COMPLEX_RECRUITMENT_PTHID_R-HSA-168927	1/377	19/8368	0.0526316	1.16823	0.159443	0.583907	1	0.936471	UBC	1
REACTOME_ER_QUALITY_CONTROL_COMPARTMENT_ERQC__PTHID_R-HSA-901032	REACTOME_ER_QUALITY_CONTROL_COMPARTMENT_ERQC__PTHID_R-HSA-901032	1/377	20/8368	0.05	1.10981	0.106792	0.602696	1	0.936471	UBC	1
REACTOME_INACTIVATION_RECOVERY_AND_REGULATION_OF_THE_PHOTOTRANSDUCTION_CASCADE_PTHID_R-HSA-2514859	REACTOME_INACTIVATION_RECOVERY_AND_REGULATION_OF_THE_PHOTOTRANSDUCTION_CASCADE_PTHID_R-HSA-2514859	1/377	20/8368	0.05	1.10981	0.106792	0.602696	1	0.936471	GNAT1	1
REACTOME_INWARDLY_RECTIFYING_K_CHANNELS_PTHID_R-HSA-1296065	REACTOME_INWARDLY_RECTIFYING_K_CHANNELS_PTHID_R-HSA-1296065	1/377	20/8368	0.05	1.10981	0.106792	0.602696	1	0.936471	KCNJ2	1
REACTOME_LISTERIA_MONOCYTOGENES_ENTRY_INTO_HOST_CELLS_PTHID_R-HSA-8876384	REACTOME_LISTERIA_MONOCYTOGENES_ENTRY_INTO_HOST_CELLS_PTHID_R-HSA-8876384	1/377	20/8368	0.05	1.10981	0.106792	0.602696	1	0.936471	UBC	1
REACTOME_RESPIRATORY_SYNCYTIAL_VIRUS_RSV_ATTACHMENT_AND_ENTRY_PTHID_R-HSA-9820960	REACTOME_RESPIRATORY_SYNCYTIAL_VIRUS_RSV_ATTACHMENT_AND_ENTRY_PTHID_R-HSA-9820960	1/377	20/8368	0.05	1.10981	0.106792	0.602696	1	0.936471	SDC4	1
REACTOME_SIGNALING_BY_NTRK2_TRKB__PTHID_R-HSA-9006115	REACTOME_SIGNALING_BY_NTRK2_TRKB__PTHID_R-HSA-9006115	1/377	20/8368	0.05	1.10981	0.106792	0.602696	1	0.936471	BDNF	1
REACTOME_ZBP1_DAI_MEDIATED_INDUCTION_OF_TYPE_I_IFNS_PTHID_R-HSA-1606322	REACTOME_ZBP1_DAI_MEDIATED_INDUCTION_OF_TYPE_I_IFNS_PTHID_R-HSA-1606322	1/377	20/8368	0.05	1.10981	0.106792	0.602696	1	0.936471	NFKBIA	1
REACTOME_DEREGULATED_CDK5_TRIGGERS_MULTIPLE_NEURODEGENERATIVE_PATHWAYS_IN_ALZHEIMER_S_DISEASE_MODELS_PTHID_R-HSA-8862803	REACTOME_DEREGULATED_CDK5_TRIGGERS_MULTIPLE_NEURODEGENERATIVE_PATHWAYS_IN_ALZHEIMER_S_DISEASE_MODELS_PTHID_R-HSA-8862803	1/377	21/8368	0.047619	1.05697	0.0567695	0.620638	1	0.936471	BCL2L11	1
REACTOME_JNK_C_JUN_KINASES_PHOSPHORYLATION_AND_ACTIVATION_MEDIATED_BY_ACTIVATED_HUMAN_TAK1_PTHID_R-HSA-450321	REACTOME_JNK_C_JUN_KINASES_PHOSPHORYLATION_AND_ACTIVATION_MEDIATED_BY_ACTIVATED_HUMAN_TAK1_PTHID_R-HSA-450321	1/377	21/8368	0.047619	1.05697	0.0567695	0.620638	1	0.936471	UBC	1
REACTOME_MISCELLANEOUS_TRANSPORT_AND_BINDING_EVENTS_PTHID_R-HSA-5223345	REACTOME_MISCELLANEOUS_TRANSPORT_AND_BINDING_EVENTS_PTHID_R-HSA-5223345	1/377	21/8368	0.047619	1.05697	0.0567695	0.620638	1	0.936471	LRRC8C	1
REACTOME_NEGATIVE_REGULATION_OF_MET_ACTIVITY_PTHID_R-HSA-6807004	REACTOME_NEGATIVE_REGULATION_OF_MET_ACTIVITY_PTHID_R-HSA-6807004	1/377	21/8368	0.047619	1.05697	0.0567695	0.620638	1	0.936471	UBC	1
REACTOME_NEURODEGENERATIVE_DISEASES_PTHID_R-HSA-8863678	REACTOME_NEURODEGENERATIVE_DISEASES_PTHID_R-HSA-8863678	1/377	21/8368	0.047619	1.05697	0.0567695	0.620638	1	0.936471	BCL2L11	1
REACTOME_NOTCH3_INTRACELLULAR_DOMAIN_REGULATES_TRANSCRIPTION_PTHID_R-HSA-9013508	REACTOME_NOTCH3_INTRACELLULAR_DOMAIN_REGULATES_TRANSCRIPTION_PTHID_R-HSA-9013508	1/377	21/8368	0.047619	1.05697	0.0567695	0.620638	1	0.936471	HES1	1
REACTOME_PLATELET_CALCIUM_HOMEOSTASIS_PTHID_R-HSA-418360	REACTOME_PLATELET_CALCIUM_HOMEOSTASIS_PTHID_R-HSA-418360	1/377	21/8368	0.047619	1.05697	0.0567695	0.620638	1	0.936471	ORAI1	1
REACTOME_RESPONSE_OF_MTB_TO_PHAGOCYTOSIS_PTHID_R-HSA-9637690	REACTOME_RESPONSE_OF_MTB_TO_PHAGOCYTOSIS_PTHID_R-HSA-9637690	1/377	21/8368	0.047619	1.05697	0.0567695	0.620638	1	0.936471	UBC	1
REACTOME_RUNX2_REGULATES_OSTEOBLAST_DIFFERENTIATION_PTHID_R-HSA-8940973	REACTOME_RUNX2_REGULATES_OSTEOBLAST_DIFFERENTIATION_PTHID_R-HSA-8940973	1/377	21/8368	0.047619	1.05697	0.0567695	0.620638	1	0.936471	HES1	1
REACTOME_THE_PHOTOTRANSDUCTION_CASCADE_PTHID_R-HSA-2514856	REACTOME_THE_PHOTOTRANSDUCTION_CASCADE_PTHID_R-HSA-2514856	1/377	21/8368	0.047619	1.05697	0.0567695	0.620638	1	0.936471	GNAT1	1
REACTOME_TRIGLYCERIDE_METABOLISM_PTHID_R-HSA-8979227	REACTOME_TRIGLYCERIDE_METABOLISM_PTHID_R-HSA-8979227	1/377	21/8368	0.047619	1.05697	0.0567695	0.620638	1	0.936471	LPIN1	1
REACTOME_ACTIVATED_TAK1_MEDIATES_P38_MAPK_ACTIVATION_PTHID_R-HSA-450302	REACTOME_ACTIVATED_TAK1_MEDIATES_P38_MAPK_ACTIVATION_PTHID_R-HSA-450302	1/377	22/8368	0.0454545	1.00892	0.00910112	0.637772	1	0.936471	UBC	1
REACTOME_CASPASE_ACTIVATION_VIA_EXTRINSIC_APOPTOTIC_SIGNALLING_PATHWAY_PTHID_R-HSA-5357769	REACTOME_CASPASE_ACTIVATION_VIA_EXTRINSIC_APOPTOTIC_SIGNALLING_PATHWAY_PTHID_R-HSA-5357769	1/377	22/8368	0.0454545	1.00892	0.00910112	0.637772	1	0.936471	UNC5B	1
REACTOME_FGFR2_MUTANT_RECEPTOR_ACTIVATION_PTHID_R-HSA-1839126	REACTOME_FGFR2_MUTANT_RECEPTOR_ACTIVATION_PTHID_R-HSA-1839126	1/377	22/8368	0.0454545	1.00892	0.00910112	0.637772	1	0.936471	FGF9	1
REACTOME_SIGNALING_BY_ERYTHROPOIETIN_PTHID_R-HSA-9006335	REACTOME_SIGNALING_BY_ERYTHROPOIETIN_PTHID_R-HSA-9006335	1/377	22/8368	0.0454545	1.00892	0.00910112	0.637772	1	0.936471	IRS2	1
REACTOME_SYNTHESIS_OF_IP3_AND_IP4_IN_THE_CYTOSOL_PTHID_R-HSA-1855204	REACTOME_SYNTHESIS_OF_IP3_AND_IP4_IN_THE_CYTOSOL_PTHID_R-HSA-1855204	1/377	22/8368	0.0454545	1.00892	0.00910112	0.637772	1	0.936471	ITPKC	1
REACTOME_ANTIGEN_ACTIVATES_B_CELL_RECEPTOR_BCR_LEADING_TO_GENERATION_OF_SECOND_MESSENGERS_PTHID_R-HSA-983695	REACTOME_ANTIGEN_ACTIVATES_B_CELL_RECEPTOR_BCR_LEADING_TO_GENERATION_OF_SECOND_MESSENGERS_PTHID_R-HSA-983695	1/377	23/8368	0.0434783	0.965056	-0.0364485	0.654135	1	0.936471	ORAI1	1
REACTOME_BBSOME_MEDIATED_CARGO_TARGETING_TO_CILIUM_PTHID_R-HSA-5620922	REACTOME_BBSOME_MEDIATED_CARGO_TARGETING_TO_CILIUM_PTHID_R-HSA-5620922	1/377	23/8368	0.0434783	0.965056	-0.0364485	0.654135	1	0.936471	MCHR1	1
REACTOME_DEFECTIVE_INTRINSIC_PATHWAY_FOR_APOPTOSIS_PTHID_R-HSA-9734009	REACTOME_DEFECTIVE_INTRINSIC_PATHWAY_FOR_APOPTOSIS_PTHID_R-HSA-9734009	1/377	23/8368	0.0434783	0.965056	-0.0364485	0.654135	1	0.936471	BCL2L11	1
REACTOME_IKK_COMPLEX_RECRUITMENT_MEDIATED_BY_RIP1_PTHID_R-HSA-937041	REACTOME_IKK_COMPLEX_RECRUITMENT_MEDIATED_BY_RIP1_PTHID_R-HSA-937041	1/377	23/8368	0.0434783	0.965056	-0.0364485	0.654135	1	0.936471	UBC	1
REACTOME_LAMININ_INTERACTIONS_PTHID_R-HSA-3000157	REACTOME_LAMININ_INTERACTIONS_PTHID_R-HSA-3000157	1/377	23/8368	0.0434783	0.965056	-0.0364485	0.654135	1	0.936471	ITGA2	1
REACTOME_MYOGENESIS_PTHID_R-HSA-525793	REACTOME_MYOGENESIS_PTHID_R-HSA-525793	1/377	23/8368	0.0434783	0.965056	-0.0364485	0.654135	1	0.936471	MEF2D	1
REACTOME_SEMA4D_IN_SEMAPHORIN_SIGNALING_PTHID_R-HSA-400685	REACTOME_SEMA4D_IN_SEMAPHORIN_SIGNALING_PTHID_R-HSA-400685	1/377	23/8368	0.0434783	0.965056	-0.0364485	0.654135	1	0.936471	RHOB	1
REACTOME_SYNTHESIS_OF_BILE_ACIDS_AND_BILE_SALTS_PTHID_R-HSA-192105	REACTOME_SYNTHESIS_OF_BILE_ACIDS_AND_BILE_SALTS_PTHID_R-HSA-192105	1/377	23/8368	0.0434783	0.965056	-0.0364485	0.654135	1	0.936471	CH25H	1
REACTOME_TRANSPORT_OF_VITAMINS_NUCLEOSIDES_AND_RELATED_MOLECULES_PTHID_R-HSA-425397	REACTOME_TRANSPORT_OF_VITAMINS_NUCLEOSIDES_AND_RELATED_MOLECULES_PTHID_R-HSA-425397	1/377	23/8368	0.0434783	0.965056	-0.0364485	0.654135	1	0.936471	SLC28A1	1
REACTOME_APC_C_CDC20_MEDIATED_DEGRADATION_OF_CYCLIN_B_PTHID_R-HSA-174048	REACTOME_APC_C_CDC20_MEDIATED_DEGRADATION_OF_CYCLIN_B_PTHID_R-HSA-174048	1/377	24/8368	0.0416667	0.924845	-0.0800811	0.66976	1	0.936471	UBC	1
REACTOME_FGFR1_MUTANT_RECEPTOR_ACTIVATION_PTHID_R-HSA-1839124	REACTOME_FGFR1_MUTANT_RECEPTOR_ACTIVATION_PTHID_R-HSA-1839124	1/377	24/8368	0.0416667	0.924845	-0.0800811	0.66976	1	0.936471	FGF9	1
REACTOME_GLUTATHIONE_CONJUGATION_PTHID_R-HSA-156590	REACTOME_GLUTATHIONE_CONJUGATION_PTHID_R-HSA-156590	1/377	24/8368	0.0416667	0.924845	-0.0800811	0.66976	1	0.936471	GCLC	1
REACTOME_NCAM1_INTERACTIONS_PTHID_R-HSA-419037	REACTOME_NCAM1_INTERACTIONS_PTHID_R-HSA-419037	1/377	24/8368	0.0416667	0.924845	-0.0800811	0.66976	1	0.936471	NRTN	1
REACTOME_RORA_B_C_AND_NR1D1_REV_ERBA_REGULATE_GENE_EXPRESSION_PTHID_R-HSA-9933387	REACTOME_RORA_B_C_AND_NR1D1_REV_ERBA_REGULATE_GENE_EXPRESSION_PTHID_R-HSA-9933387	1/377	24/8368	0.0416667	0.924845	-0.0800811	0.66976	1	0.936471	NR1D1	1
REACTOME_TNFR1_INDUCED_PROAPOPTOTIC_SIGNALING_PTHID_R-HSA-5357786	REACTOME_TNFR1_INDUCED_PROAPOPTOTIC_SIGNALING_PTHID_R-HSA-5357786	1/377	24/8368	0.0416667	0.924845	-0.0800811	0.66976	1	0.936471	TNFAIP3	1
REACTOME_CALNEXIN_CALRETICULIN_CYCLE_PTHID_R-HSA-901042	REACTOME_CALNEXIN_CALRETICULIN_CYCLE_PTHID_R-HSA-901042	1/377	25/8368	0.04	0.887851	-0.121971	0.684681	1	0.936471	UBC	1
REACTOME_GAP_FILLING_DNA_REPAIR_SYNTHESIS_AND_LIGATION_IN_GG_NER_PTHID_R-HSA-5696397	REACTOME_GAP_FILLING_DNA_REPAIR_SYNTHESIS_AND_LIGATION_IN_GG_NER_PTHID_R-HSA-5696397	1/377	25/8368	0.04	0.887851	-0.121971	0.684681	1	0.936471	UBC	1
REACTOME_GPVI_MEDIATED_ACTIVATION_CASCADE_PTHID_R-HSA-114604	REACTOME_GPVI_MEDIATED_ACTIVATION_CASCADE_PTHID_R-HSA-114604	1/377	25/8368	0.04	0.887851	-0.121971	0.684681	1	0.936471	RHOB	1
REACTOME_RAS_PROCESSING_PTHID_R-HSA-9648002	REACTOME_RAS_PROCESSING_PTHID_R-HSA-9648002	1/377	25/8368	0.04	0.887851	-0.121971	0.684681	1	0.936471	UBC	1
REACTOME_APC_CDC20_MEDIATED_DEGRADATION_OF_NEK2A_PTHID_R-HSA-179409	REACTOME_APC_CDC20_MEDIATED_DEGRADATION_OF_NEK2A_PTHID_R-HSA-179409	1/377	26/8368	0.0384615	0.853703	-0.162271	0.698929	1	0.936471	UBC	1
REACTOME_CHONDROITIN_SULFATE_DERMATAN_SULFATE_METABOLISM_PTHID_R-HSA-1793185	REACTOME_CHONDROITIN_SULFATE_DERMATAN_SULFATE_METABOLISM_PTHID_R-HSA-1793185	1/377	26/8368	0.0384615	0.853703	-0.162271	0.698929	1	0.936471	CSPG4	1
REACTOME_CONSTITUTIVE_SIGNALING_BY_AKT1_E17K_IN_CANCER_PTHID_R-HSA-5674400	REACTOME_CONSTITUTIVE_SIGNALING_BY_AKT1_E17K_IN_CANCER_PTHID_R-HSA-5674400	1/377	26/8368	0.0384615	0.853703	-0.162271	0.698929	1	0.936471	NR4A1	1
REACTOME_FCERI_MEDIATED_MAPK_ACTIVATION_PTHID_R-HSA-2871796	REACTOME_FCERI_MEDIATED_MAPK_ACTIVATION_PTHID_R-HSA-2871796	1/377	26/8368	0.0384615	0.853703	-0.162271	0.698929	1	0.936471	FOS	1
REACTOME_RETINOID_METABOLISM_AND_TRANSPORT_PTHID_R-HSA-975634	REACTOME_RETINOID_METABOLISM_AND_TRANSPORT_PTHID_R-HSA-975634	1/377	26/8368	0.0384615	0.853703	-0.162271	0.698929	1	0.936471	SDC4	1
REACTOME_RUNX2_REGULATES_BONE_DEVELOPMENT_PTHID_R-HSA-8941326	REACTOME_RUNX2_REGULATES_BONE_DEVELOPMENT_PTHID_R-HSA-8941326	1/377	26/8368	0.0384615	0.853703	-0.162271	0.698929	1	0.936471	HES1	1
REACTOME_ACTIVATION_OF_GABAB_RECEPTORS_PTHID_R-HSA-991365	REACTOME_ACTIVATION_OF_GABAB_RECEPTORS_PTHID_R-HSA-991365	1/377	27/8368	0.037037	0.822085	-0.201113	0.712536	1	0.936471	KCNJ2	1
REACTOME_BILE_ACID_AND_BILE_SALT_METABOLISM_PTHID_R-HSA-194068	REACTOME_BILE_ACID_AND_BILE_SALT_METABOLISM_PTHID_R-HSA-194068	1/377	27/8368	0.037037	0.822085	-0.201113	0.712536	1	0.936471	CH25H	1
REACTOME_GABA_B_RECEPTOR_ACTIVATION_PTHID_R-HSA-977444	REACTOME_GABA_B_RECEPTOR_ACTIVATION_PTHID_R-HSA-977444	1/377	27/8368	0.037037	0.822085	-0.201113	0.712536	1	0.936471	KCNJ2	1
REACTOME_MET_ACTIVATES_PTK2_SIGNALING_PTHID_R-HSA-8874081	REACTOME_MET_ACTIVATES_PTK2_SIGNALING_PTHID_R-HSA-8874081	1/377	27/8368	0.037037	0.822085	-0.201113	0.712536	1	0.936471	ITGA2	1
REACTOME_DISASSEMBLY_OF_THE_DESTRUCTION_COMPLEX_AND_RECRUITMENT_OF_AXIN_TO_THE_MEMBRANE_PTHID_R-HSA-4641262	REACTOME_DISASSEMBLY_OF_THE_DESTRUCTION_COMPLEX_AND_RECRUITMENT_OF_AXIN_TO_THE_MEMBRANE_PTHID_R-HSA-4641262	1/377	28/8368	0.0357143	0.792725	-0.238616	0.725529	1	0.936471	WNT1	1
REACTOME_DOWNSTREAM_SIGNAL_TRANSDUCTION_PTHID_R-HSA-186763	REACTOME_DOWNSTREAM_SIGNAL_TRANSDUCTION_PTHID_R-HSA-186763	1/377	28/8368	0.0357143	0.792725	-0.238616	0.725529	1	0.936471	PDGFB	1
REACTOME_FLT3_SIGNALING_IN_DISEASE_PTHID_R-HSA-9682385	REACTOME_FLT3_SIGNALING_IN_DISEASE_PTHID_R-HSA-9682385	1/377	28/8368	0.0357143	0.792725	-0.238616	0.725529	1	0.936471	UBC	1
REACTOME_INTERCONVERSION_OF_NUCLEOTIDE_DI_AND_TRIPHOSPHATES_PTHID_R-HSA-499943	REACTOME_INTERCONVERSION_OF_NUCLEOTIDE_DI_AND_TRIPHOSPHATES_PTHID_R-HSA-499943	1/377	28/8368	0.0357143	0.792725	-0.238616	0.725529	1	0.936471	TXNRD1	1
REACTOME_METABOLISM_OF_FAT_SOLUBLE_VITAMINS_PTHID_R-HSA-6806667	REACTOME_METABOLISM_OF_FAT_SOLUBLE_VITAMINS_PTHID_R-HSA-6806667	1/377	29/8368	0.0344828	0.765389	-0.274881	0.737936	1	0.936471	SDC4	1
REACTOME_METALLOPROTEASE_DUBS_PTHID_R-HSA-5689901	REACTOME_METALLOPROTEASE_DUBS_PTHID_R-HSA-5689901	1/377	29/8368	0.0344828	0.765389	-0.274881	0.737936	1	0.936471	UBC	1
REACTOME_NETRIN_1_SIGNALING_PTHID_R-HSA-373752	REACTOME_NETRIN_1_SIGNALING_PTHID_R-HSA-373752	1/377	29/8368	0.0344828	0.765389	-0.274881	0.737936	1	0.936471	UNC5B	1
REACTOME_SIGNALING_BY_WNT_IN_CANCER_PTHID_R-HSA-4791275	REACTOME_SIGNALING_BY_WNT_IN_CANCER_PTHID_R-HSA-4791275	1/377	29/8368	0.0344828	0.765389	-0.274881	0.737936	1	0.936471	FZD8	1
REACTOME_TRANSLATION_OF_STRUCTURAL_PROTEINS_PTHID_R-HSA-9683701	REACTOME_TRANSLATION_OF_STRUCTURAL_PROTEINS_PTHID_R-HSA-9683701	1/377	29/8368	0.0344828	0.765389	-0.274881	0.737936	1	0.936471	UBC	1
REACTOME_TURBULENT_OSCILLATORY_DISTURBED_FLOW_SHEAR_STRESS_ACTIVATES_SIGNALING_BY_PIEZO1_AND_INTEGRINS_IN_ENDOTHELIAL_CELLS_PTHID_R-HSA-9860927	REACTOME_TURBULENT_OSCILLATORY_DISTURBED_FLOW_SHEAR_STRESS_ACTIVATES_SIGNALING_BY_PIEZO1_AND_INTEGRINS_IN_ENDOTHELIAL_CELLS_PTHID_R-HSA-9860927	1/377	29/8368	0.0344828	0.765389	-0.274881	0.737936	1	0.936471	NFKBIA	1
REACTOME_CARBOXYTERMINAL_POST_TRANSLATIONAL_MODIFICATIONS_OF_TUBULIN_PTHID_R-HSA-8955332	REACTOME_CARBOXYTERMINAL_POST_TRANSLATIONAL_MODIFICATIONS_OF_TUBULIN_PTHID_R-HSA-8955332	1/377	30/8368	0.0333333	0.739876	-0.310002	0.749783	1	0.936471	TTLL3	1
REACTOME_CYCLIN_A_B1_B2_ASSOCIATED_EVENTS_DURING_G2_M_TRANSITION_PTHID_R-HSA-69273	REACTOME_CYCLIN_A_B1_B2_ASSOCIATED_EVENTS_DURING_G2_M_TRANSITION_PTHID_R-HSA-69273	1/377	30/8368	0.0333333	0.739876	-0.310002	0.749783	1	0.936471	WEE1	1
REACTOME_DISEASES_OF_CARBOHYDRATE_METABOLISM_PTHID_R-HSA-5663084	REACTOME_DISEASES_OF_CARBOHYDRATE_METABOLISM_PTHID_R-HSA-5663084	1/377	30/8368	0.0333333	0.739876	-0.310002	0.749783	1	0.936471	UBC	1
REACTOME_GABA_RECEPTOR_ACTIVATION_PTHID_R-HSA-977443	REACTOME_GABA_RECEPTOR_ACTIVATION_PTHID_R-HSA-977443	1/377	30/8368	0.0333333	0.739876	-0.310002	0.749783	1	0.936471	KCNJ2	1
REACTOME_INTERLEUKIN_2_FAMILY_SIGNALING_PTHID_R-HSA-451927	REACTOME_INTERLEUKIN_2_FAMILY_SIGNALING_PTHID_R-HSA-451927	1/377	30/8368	0.0333333	0.739876	-0.310002	0.749783	1	0.936471	CSF2	1
REACTOME_RECOGNITION_OF_DNA_DAMAGE_BY_PCNA_CONTAINING_REPLICATION_COMPLEX_PTHID_R-HSA-110314	REACTOME_RECOGNITION_OF_DNA_DAMAGE_BY_PCNA_CONTAINING_REPLICATION_COMPLEX_PTHID_R-HSA-110314	1/377	30/8368	0.0333333	0.739876	-0.310002	0.749783	1	0.936471	UBC	1
REACTOME_SYNTHESIS_OF_ACTIVE_UBIQUITIN_ROLES_OF_E1_AND_E2_ENZYMES_PTHID_R-HSA-8866652	REACTOME_SYNTHESIS_OF_ACTIVE_UBIQUITIN_ROLES_OF_E1_AND_E2_ENZYMES_PTHID_R-HSA-8866652	1/377	30/8368	0.0333333	0.739876	-0.310002	0.749783	1	0.936471	UBC	1
REACTOME_SIGNALING_BY_FGFR1_IN_DISEASE_PTHID_R-HSA-5655302	REACTOME_SIGNALING_BY_FGFR1_IN_DISEASE_PTHID_R-HSA-5655302	1/377	31/8368	0.0322581	0.716009	-0.344061	0.761097	1	0.936471	FGF9	1
REACTOME_SPHINGOLIPID_DE_NOVO_BIOSYNTHESIS_PTHID_R-HSA-1660661	REACTOME_SPHINGOLIPID_DE_NOVO_BIOSYNTHESIS_PTHID_R-HSA-1660661	1/377	31/8368	0.0322581	0.716009	-0.344061	0.761097	1	0.936471	SGMS2	1
HALLMARK_APICAL_SURFACE	HALLMARK_APICAL_SURFACE	1/377	32/8368	0.03125	0.693634	-0.377131	0.7719	1	0.936471	PLAUR	1
REACTOME_ACTIVATION_OF_THE_PRE_REPLICATIVE_COMPLEX_PTHID_R-HSA-68962	REACTOME_ACTIVATION_OF_THE_PRE_REPLICATIVE_COMPLEX_PTHID_R-HSA-68962	1/377	32/8368	0.03125	0.693634	-0.377131	0.7719	1	0.936471	CDC6	1
REACTOME_EARLY_SARS_COV_2_INFECTION_EVENTS_PTHID_R-HSA-9772572	REACTOME_EARLY_SARS_COV_2_INFECTION_EVENTS_PTHID_R-HSA-9772572	1/377	32/8368	0.03125	0.693634	-0.377131	0.7719	1	0.936471	SDC4	1
REACTOME_ION_HOMEOSTASIS_PTHID_R-HSA-5578775	REACTOME_ION_HOMEOSTASIS_PTHID_R-HSA-5578775	1/377	32/8368	0.03125	0.693634	-0.377131	0.7719	1	0.936471	ORAI1	1
REACTOME_METAL_ION_SLC_TRANSPORTERS_PTHID_R-HSA-425410	REACTOME_METAL_ION_SLC_TRANSPORTERS_PTHID_R-HSA-425410	1/377	32/8368	0.03125	0.693634	-0.377131	0.7719	1	0.936471	SLC30A1	1
REACTOME_PINK1_PRKN_MEDIATED_MITOPHAGY_PTHID_R-HSA-5205685	REACTOME_PINK1_PRKN_MEDIATED_MITOPHAGY_PTHID_R-HSA-5205685	1/377	32/8368	0.03125	0.693634	-0.377131	0.7719	1	0.936471	UBC	1
REACTOME_SIGNALING_BY_FGFR2_IN_DISEASE_PTHID_R-HSA-5655253	REACTOME_SIGNALING_BY_FGFR2_IN_DISEASE_PTHID_R-HSA-5655253	1/377	32/8368	0.03125	0.693634	-0.377131	0.7719	1	0.936471	FGF9	1
REACTOME_SIGNALLING_TO_ERKS_PTHID_R-HSA-187687	REACTOME_SIGNALLING_TO_ERKS_PTHID_R-HSA-187687	1/377	32/8368	0.03125	0.693634	-0.377131	0.7719	1	0.936471	NGF	1
REACTOME_DETOXIFICATION_OF_REACTIVE_OXYGEN_SPECIES_PTHID_R-HSA-3299685	REACTOME_DETOXIFICATION_OF_REACTIVE_OXYGEN_SPECIES_PTHID_R-HSA-3299685	1/377	33/8368	0.030303	0.672615	-0.409278	0.782216	1	0.936471	TXNRD1	1
REACTOME_O_LINKED_GLYCOSYLATION_OF_MUCINS_PTHID_R-HSA-913709	REACTOME_O_LINKED_GLYCOSYLATION_OF_MUCINS_PTHID_R-HSA-913709	1/377	33/8368	0.030303	0.672615	-0.409278	0.782216	1	0.936471	B3GNT6	1
REACTOME_RHO_GTPASES_ACTIVATE_WASPS_AND_WAVES_PTHID_R-HSA-5663213	REACTOME_RHO_GTPASES_ACTIVATE_WASPS_AND_WAVES_PTHID_R-HSA-5663213	1/377	33/8368	0.030303	0.672615	-0.409278	0.782216	1	0.936471	BAIAP2	1
REACTOME_RHOH_GTPASE_CYCLE_PTHID_R-HSA-9013407	REACTOME_RHOH_GTPASE_CYCLE_PTHID_R-HSA-9013407	1/377	33/8368	0.030303	0.672615	-0.409278	0.782216	1	0.936471	SLC4A7	1
REACTOME_N_GLYCAN_TRIMMING_IN_THE_ER_AND_CALNEXIN_CALRETICULIN_CYCLE_PTHID_R-HSA-532668	REACTOME_N_GLYCAN_TRIMMING_IN_THE_ER_AND_CALNEXIN_CALRETICULIN_CYCLE_PTHID_R-HSA-532668	1/377	34/8368	0.0294118	0.652832	-0.440562	0.792067	1	0.936471	UBC	1
REACTOME_REGULATION_OF_TP53_DEGRADATION_PTHID_R-HSA-6804757	REACTOME_REGULATION_OF_TP53_DEGRADATION_PTHID_R-HSA-6804757	1/377	34/8368	0.0294118	0.652832	-0.440562	0.792067	1	0.936471	UBC	1
REACTOME_SENSORY_PROCESSING_OF_SOUND_BY_OUTER_HAIR_CELLS_OF_THE_COCHLEA_PTHID_R-HSA-9662361	REACTOME_SENSORY_PROCESSING_OF_SOUND_BY_OUTER_HAIR_CELLS_OF_THE_COCHLEA_PTHID_R-HSA-9662361	1/377	34/8368	0.0294118	0.652832	-0.440562	0.792067	1	0.936471	CHRNA10	1
REACTOME_DEVELOPMENTAL_LINEAGE_OF_PANCREATIC_DUCTAL_CELLS_PTHID_R-HSA-9925563	REACTOME_DEVELOPMENTAL_LINEAGE_OF_PANCREATIC_DUCTAL_CELLS_PTHID_R-HSA-9925563	1/377	35/8368	0.0285714	0.63418	-0.471038	0.801473	1	0.936471	SOX9	1
REACTOME_G_ALPHA_Z_SIGNALLING_EVENTS_PTHID_R-HSA-418597	REACTOME_G_ALPHA_Z_SIGNALLING_EVENTS_PTHID_R-HSA-418597	1/377	35/8368	0.0285714	0.63418	-0.471038	0.801473	1	0.936471	RGS16	1
REACTOME_NUCLEAR_RNA_DECAY_PTHID_R-HSA-9930044	REACTOME_NUCLEAR_RNA_DECAY_PTHID_R-HSA-9930044	1/377	35/8368	0.0285714	0.63418	-0.471038	0.801473	1	0.936471	TENT4A	1
REACTOME_AGGREPHAGY_PTHID_R-HSA-9646399	REACTOME_AGGREPHAGY_PTHID_R-HSA-9646399	1/377	36/8368	0.0277778	0.616564	-0.500755	0.810454	1	0.936471	UBC	1
REACTOME_ACTIVATION_OF_ATR_IN_RESPONSE_TO_REPLICATION_STRESS_PTHID_R-HSA-176187	REACTOME_ACTIVATION_OF_ATR_IN_RESPONSE_TO_REPLICATION_STRESS_PTHID_R-HSA-176187	1/377	37/8368	0.027027	0.5999	-0.529756	0.819031	1	0.936471	CDC6	1
REACTOME_ASSOCIATION_OF_TRIC_CCT_WITH_TARGET_PROTEINS_DURING_BIOSYNTHESIS_PTHID_R-HSA-390471	REACTOME_ASSOCIATION_OF_TRIC_CCT_WITH_TARGET_PROTEINS_DURING_BIOSYNTHESIS_PTHID_R-HSA-390471	1/377	37/8368	0.027027	0.5999	-0.529756	0.819031	1	0.936471	CCNE1	1
REACTOME_DNA_DAMAGE_RECOGNITION_IN_GG_NER_PTHID_R-HSA-5696394	REACTOME_DNA_DAMAGE_RECOGNITION_IN_GG_NER_PTHID_R-HSA-5696394	1/377	38/8368	0.0263158	0.584113	-0.558084	0.82722	1	0.936471	UBC	1
REACTOME_FANCONI_ANEMIA_PATHWAY_PTHID_R-HSA-6783310	REACTOME_FANCONI_ANEMIA_PATHWAY_PTHID_R-HSA-6783310	1/377	38/8368	0.0263158	0.584113	-0.558084	0.82722	1	0.936471	UBC	1
REACTOME_FORMATION_OF_THE_CORNIFIED_ENVELOPE_PTHID_R-HSA-6809371	REACTOME_FORMATION_OF_THE_CORNIFIED_ENVELOPE_PTHID_R-HSA-6809371	1/377	38/8368	0.0263158	0.584113	-0.558084	0.82722	1	0.936471	TCHH	1
REACTOME_KERATINIZATION_PTHID_R-HSA-6805567	REACTOME_KERATINIZATION_PTHID_R-HSA-6805567	1/377	38/8368	0.0263158	0.584113	-0.558084	0.82722	1	0.936471	TCHH	1
REACTOME_MET_PROMOTES_CELL_MOTILITY_PTHID_R-HSA-8875878	REACTOME_MET_PROMOTES_CELL_MOTILITY_PTHID_R-HSA-8875878	1/377	38/8368	0.0263158	0.584113	-0.558084	0.82722	1	0.936471	ITGA2	1
REACTOME_NS1_MEDIATED_EFFECTS_ON_HOST_PATHWAYS_PTHID_R-HSA-168276	REACTOME_NS1_MEDIATED_EFFECTS_ON_HOST_PATHWAYS_PTHID_R-HSA-168276	1/377	38/8368	0.0263158	0.584113	-0.558084	0.82722	1	0.936471	ISG15	1
REACTOME_REGULATION_OF_ACTIVATED_PAK_2P34_BY_PROTEASOME_MEDIATED_DEGRADATION_PTHID_R-HSA-211733	REACTOME_REGULATION_OF_ACTIVATED_PAK_2P34_BY_PROTEASOME_MEDIATED_DEGRADATION_PTHID_R-HSA-211733	1/377	38/8368	0.0263158	0.584113	-0.558084	0.82722	1	0.936471	UBC	1
REACTOME_RHOU_GTPASE_CYCLE_PTHID_R-HSA-9013420	REACTOME_RHOU_GTPASE_CYCLE_PTHID_R-HSA-9013420	1/377	38/8368	0.0263158	0.584113	-0.558084	0.82722	1	0.936471	EPHA2	1
REACTOME_SIGNALING_BY_SCF_KIT_PTHID_R-HSA-1433557	REACTOME_SIGNALING_BY_SCF_KIT_PTHID_R-HSA-1433557	1/377	38/8368	0.0263158	0.584113	-0.558084	0.82722	1	0.936471	SOCS1	1
REACTOME_INTERLEUKIN_12_SIGNALING_PTHID_R-HSA-9020591	REACTOME_INTERLEUKIN_12_SIGNALING_PTHID_R-HSA-9020591	1/377	39/8368	0.025641	0.569136	-0.585776	0.83504	1	0.936471	IL12A	1
REACTOME_MITOPHAGY_PTHID_R-HSA-5205647	REACTOME_MITOPHAGY_PTHID_R-HSA-5205647	1/377	39/8368	0.025641	0.569136	-0.585776	0.83504	1	0.936471	UBC	1
REACTOME_VPU_MEDIATED_DEGRADATION_OF_CD4_PTHID_R-HSA-180534	REACTOME_VPU_MEDIATED_DEGRADATION_OF_CD4_PTHID_R-HSA-180534	1/377	39/8368	0.025641	0.569136	-0.585776	0.83504	1	0.936471	UBC	1
REACTOME_AUTODEGRADATION_OF_THE_E3_UBIQUITIN_LIGASE_COP1_PTHID_R-HSA-349425	REACTOME_AUTODEGRADATION_OF_THE_E3_UBIQUITIN_LIGASE_COP1_PTHID_R-HSA-349425	1/377	40/8368	0.025	0.554907	-0.612866	0.842507	1	0.936471	UBC	1
REACTOME_COMPLEX_IV_ASSEMBLY_PTHID_R-HSA-9864848	REACTOME_COMPLEX_IV_ASSEMBLY_PTHID_R-HSA-9864848	1/377	40/8368	0.025	0.554907	-0.612866	0.842507	1	0.936471	COX6B2	1
REACTOME_UBIQUITIN_DEPENDENT_DEGRADATION_OF_CYCLIN_D_PTHID_R-HSA-75815	REACTOME_UBIQUITIN_DEPENDENT_DEGRADATION_OF_CYCLIN_D_PTHID_R-HSA-75815	1/377	40/8368	0.025	0.554907	-0.612866	0.842507	1	0.936471	UBC	1
REACTOME_DUAL_INCISION_IN_GG_NER_PTHID_R-HSA-5696400	REACTOME_DUAL_INCISION_IN_GG_NER_PTHID_R-HSA-5696400	1/377	41/8368	0.0243902	0.541373	-0.639385	0.849636	1	0.936471	UBC	1
REACTOME_REGULATION_OF_APOPTOSIS_PTHID_R-HSA-169911	REACTOME_REGULATION_OF_APOPTOSIS_PTHID_R-HSA-169911	1/377	41/8368	0.0243902	0.541373	-0.639385	0.849636	1	0.936471	UBC	1
REACTOME_VIF_MEDIATED_DEGRADATION_OF_APOBEC3G_PTHID_R-HSA-180585	REACTOME_VIF_MEDIATED_DEGRADATION_OF_APOBEC3G_PTHID_R-HSA-180585	1/377	41/8368	0.0243902	0.541373	-0.639385	0.849636	1	0.936471	UBC	1
REACTOME_AUF1_HNRNP_D0_BINDS_AND_DESTABILIZES_MRNA_PTHID_R-HSA-450408	REACTOME_AUF1_HNRNP_D0_BINDS_AND_DESTABILIZES_MRNA_PTHID_R-HSA-450408	1/377	43/8368	0.0232558	0.516193	-0.690827	0.862944	1	0.936471	UBC	1
REACTOME_FBXL7_DOWN_REGULATES_AURKA_DURING_MITOTIC_ENTRY_AND_IN_EARLY_MITOSIS_PTHID_R-HSA-8854050	REACTOME_FBXL7_DOWN_REGULATES_AURKA_DURING_MITOTIC_ENTRY_AND_IN_EARLY_MITOSIS_PTHID_R-HSA-8854050	1/377	43/8368	0.0232558	0.516193	-0.690827	0.862944	1	0.936471	UBC	1
REACTOME_FORMATION_OF_INCISION_COMPLEX_IN_GG_NER_PTHID_R-HSA-5696395	REACTOME_FORMATION_OF_INCISION_COMPLEX_IN_GG_NER_PTHID_R-HSA-5696395	1/377	43/8368	0.0232558	0.516193	-0.690827	0.862944	1	0.936471	UBC	1
REACTOME_GSK3B_AND_BTRC_CUL1_MEDIATED_DEGRADATION_OF_NFE2L2_PTHID_R-HSA-9762114	REACTOME_GSK3B_AND_BTRC_CUL1_MEDIATED_DEGRADATION_OF_NFE2L2_PTHID_R-HSA-9762114	1/377	43/8368	0.0232558	0.516193	-0.690827	0.862944	1	0.936471	UBC	1
REACTOME_NCAM_SIGNALING_FOR_NEURITE_OUT_GROWTH_PTHID_R-HSA-375165	REACTOME_NCAM_SIGNALING_FOR_NEURITE_OUT_GROWTH_PTHID_R-HSA-375165	1/377	43/8368	0.0232558	0.516193	-0.690827	0.862944	1	0.936471	NRTN	1
REACTOME_SCF_BETA_TRCP_MEDIATED_DEGRADATION_OF_EMI1_PTHID_R-HSA-174113	REACTOME_SCF_BETA_TRCP_MEDIATED_DEGRADATION_OF_EMI1_PTHID_R-HSA-174113	1/377	43/8368	0.0232558	0.516193	-0.690827	0.862944	1	0.936471	UBC	1
REACTOME_SUMOYLATION_OF_TRANSCRIPTION_COFACTORS_PTHID_R-HSA-3899300	REACTOME_SUMOYLATION_OF_TRANSCRIPTION_COFACTORS_PTHID_R-HSA-3899300	1/377	43/8368	0.0232558	0.516193	-0.690827	0.862944	1	0.936471	CBX4	1
REACTOME_TBC_RABGAPS_PTHID_R-HSA-8854214	REACTOME_TBC_RABGAPS_PTHID_R-HSA-8854214	1/377	43/8368	0.0232558	0.516193	-0.690827	0.862944	1	0.936471	RABGEF1	1
REACTOME_DEGRADATION_OF_DVL_PTHID_R-HSA-4641258	REACTOME_DEGRADATION_OF_DVL_PTHID_R-HSA-4641258	1/377	44/8368	0.0227273	0.504461	-0.715802	0.869151	1	0.936471	UBC	1
REACTOME_HH_MUTANTS_ARE_DEGRADED_BY_ERAD_PTHID_R-HSA-5362768	REACTOME_HH_MUTANTS_ARE_DEGRADED_BY_ERAD_PTHID_R-HSA-5362768	1/377	44/8368	0.0227273	0.504461	-0.715802	0.869151	1	0.936471	UBC	1
REACTOME_IMMUNOREGULATORY_INTERACTIONS_BETWEEN_A_LYMPHOID_AND_A_NON_LYMPHOID_CELL_PTHID_R-HSA-198933	REACTOME_IMMUNOREGULATORY_INTERACTIONS_BETWEEN_A_LYMPHOID_AND_A_NON_LYMPHOID_CELL_PTHID_R-HSA-198933	1/377	44/8368	0.0227273	0.504461	-0.715802	0.869151	1	0.936471	PVR	1
REACTOME_STABILIZATION_OF_P53_PTHID_R-HSA-69541	REACTOME_STABILIZATION_OF_P53_PTHID_R-HSA-69541	1/377	44/8368	0.0227273	0.504461	-0.715802	0.869151	1	0.936471	UBC	1
REACTOME_GSK3B_MEDIATED_PROTEASOMAL_DEGRADATION_OF_PD_L1_CD274__PTHID_R-HSA-9929356	REACTOME_GSK3B_MEDIATED_PROTEASOMAL_DEGRADATION_OF_PD_L1_CD274__PTHID_R-HSA-9929356	1/377	45/8368	0.0222222	0.493251	-0.740311	0.875077	1	0.936471	UBC	1
REACTOME_INTERLEUKIN_12_FAMILY_SIGNALING_PTHID_R-HSA-447115	REACTOME_INTERLEUKIN_12_FAMILY_SIGNALING_PTHID_R-HSA-447115	1/377	45/8368	0.0222222	0.493251	-0.740311	0.875077	1	0.936471	IL12A	1
REACTOME_NEGATIVE_REGULATION_OF_NOTCH4_SIGNALING_PTHID_R-HSA-9604323	REACTOME_NEGATIVE_REGULATION_OF_NOTCH4_SIGNALING_PTHID_R-HSA-9604323	1/377	45/8368	0.0222222	0.493251	-0.740311	0.875077	1	0.936471	UBC	1
REACTOME_ASSEMBLY_OF_COLLAGEN_FIBRILS_AND_OTHER_MULTIMERIC_STRUCTURES_PTHID_R-HSA-2022090	REACTOME_ASSEMBLY_OF_COLLAGEN_FIBRILS_AND_OTHER_MULTIMERIC_STRUCTURES_PTHID_R-HSA-2022090	1/377	46/8368	0.0217391	0.482528	-0.764376	0.880735	1	0.936471	MMP13	1
REACTOME_DEGRADATION_OF_GLI2_BY_THE_PROTEASOME_PTHID_R-HSA-5610783	REACTOME_DEGRADATION_OF_GLI2_BY_THE_PROTEASOME_PTHID_R-HSA-5610783	1/377	46/8368	0.0217391	0.482528	-0.764376	0.880735	1	0.936471	UBC	1
REACTOME_GLYCOSPHINGOLIPID_METABOLISM_PTHID_R-HSA-1660662	REACTOME_GLYCOSPHINGOLIPID_METABOLISM_PTHID_R-HSA-1660662	1/377	46/8368	0.0217391	0.482528	-0.764376	0.880735	1	0.936471	UGCG	1
REACTOME_HH_MUTANTS_ABROGATE_LIGAND_SECRETION_PTHID_R-HSA-5387390	REACTOME_HH_MUTANTS_ABROGATE_LIGAND_SECRETION_PTHID_R-HSA-5387390	1/377	46/8368	0.0217391	0.482528	-0.764376	0.880735	1	0.936471	UBC	1
REACTOME_HIV_TRANSCRIPTION_INITIATION_PTHID_R-HSA-167161	REACTOME_HIV_TRANSCRIPTION_INITIATION_PTHID_R-HSA-167161	1/377	46/8368	0.0217391	0.482528	-0.764376	0.880735	1	0.936471	TAF4B	1
REACTOME_METABOLISM_OF_POLYAMINES_PTHID_R-HSA-351202	REACTOME_METABOLISM_OF_POLYAMINES_PTHID_R-HSA-351202	1/377	46/8368	0.0217391	0.482528	-0.764376	0.880735	1	0.936471	SMOX	1
REACTOME_RNA_POLYMERASE_II_HIV_PROMOTER_ESCAPE_PTHID_R-HSA-167162	REACTOME_RNA_POLYMERASE_II_HIV_PROMOTER_ESCAPE_PTHID_R-HSA-167162	1/377	46/8368	0.0217391	0.482528	-0.764376	0.880735	1	0.936471	TAF4B	1
REACTOME_RNA_POLYMERASE_II_PROMOTER_ESCAPE_PTHID_R-HSA-73776	REACTOME_RNA_POLYMERASE_II_PROMOTER_ESCAPE_PTHID_R-HSA-73776	1/377	46/8368	0.0217391	0.482528	-0.764376	0.880735	1	0.936471	TAF4B	1
REACTOME_RNA_POLYMERASE_II_TRANSCRIPTION_INITIATION_AND_PROMOTER_CLEARANCE_PTHID_R-HSA-76042	REACTOME_RNA_POLYMERASE_II_TRANSCRIPTION_INITIATION_AND_PROMOTER_CLEARANCE_PTHID_R-HSA-76042	1/377	46/8368	0.0217391	0.482528	-0.764376	0.880735	1	0.936471	TAF4B	1
REACTOME_RNA_POLYMERASE_II_TRANSCRIPTION_INITIATION_PTHID_R-HSA-75953	REACTOME_RNA_POLYMERASE_II_TRANSCRIPTION_INITIATION_PTHID_R-HSA-75953	1/377	46/8368	0.0217391	0.482528	-0.764376	0.880735	1	0.936471	TAF4B	1
REACTOME_RNA_POLYMERASE_II_TRANSCRIPTION_PRE_INITIATION_AND_PROMOTER_OPENING_PTHID_R-HSA-73779	REACTOME_RNA_POLYMERASE_II_TRANSCRIPTION_PRE_INITIATION_AND_PROMOTER_OPENING_PTHID_R-HSA-73779	1/377	46/8368	0.0217391	0.482528	-0.764376	0.880735	1	0.936471	TAF4B	1
REACTOME_DEGRADATION_OF_GLI1_BY_THE_PROTEASOME_PTHID_R-HSA-5610780	REACTOME_DEGRADATION_OF_GLI1_BY_THE_PROTEASOME_PTHID_R-HSA-5610780	1/377	47/8368	0.0212766	0.472261	-0.788016	0.886138	1	0.936471	UBC	1
REACTOME_GLI3_IS_PROCESSED_TO_GLI3R_BY_THE_PROTEASOME_PTHID_R-HSA-5610785	REACTOME_GLI3_IS_PROCESSED_TO_GLI3R_BY_THE_PROTEASOME_PTHID_R-HSA-5610785	1/377	47/8368	0.0212766	0.472261	-0.788016	0.886138	1	0.936471	UBC	1
REACTOME_SIGNALING_BY_PDGF_PTHID_R-HSA-186797	REACTOME_SIGNALING_BY_PDGF_PTHID_R-HSA-186797	1/377	47/8368	0.0212766	0.472261	-0.788016	0.886138	1	0.936471	PDGFB	1
REACTOME_SPOP_MEDIATED_PROTEASOMAL_DEGRADATION_OF_PD_L1_CD274__PTHID_R-HSA-9929491	REACTOME_SPOP_MEDIATED_PROTEASOMAL_DEGRADATION_OF_PD_L1_CD274__PTHID_R-HSA-9929491	1/377	47/8368	0.0212766	0.472261	-0.788016	0.886138	1	0.936471	UBC	1
REACTOME_DEFECTIVE_CFTR_CAUSES_CYSTIC_FIBROSIS_PTHID_R-HSA-5678895	REACTOME_DEFECTIVE_CFTR_CAUSES_CYSTIC_FIBROSIS_PTHID_R-HSA-5678895	1/377	48/8368	0.0208333	0.462423	-0.81125	0.891297	1	0.936471	UBC	1
REACTOME_IRE1ALPHA_ACTIVATES_CHAPERONES_PTHID_R-HSA-381070	REACTOME_IRE1ALPHA_ACTIVATES_CHAPERONES_PTHID_R-HSA-381070	1/377	48/8368	0.0208333	0.462423	-0.81125	0.891297	1	0.936471	ERN1	1
REACTOME_SENSORY_PROCESSING_OF_SOUND_PTHID_R-HSA-9659379	REACTOME_SENSORY_PROCESSING_OF_SOUND_PTHID_R-HSA-9659379	1/377	48/8368	0.0208333	0.462423	-0.81125	0.891297	1	0.936471	CHRNA10	1
REACTOME_DEGRADATION_OF_CRY_AND_PER_PROTEINS_PTHID_R-HSA-9932298	REACTOME_DEGRADATION_OF_CRY_AND_PER_PROTEINS_PTHID_R-HSA-9932298	1/377	49/8368	0.0204082	0.452985	-0.834097	0.896223	1	0.936471	UBC	1
REACTOME_HEDGEHOG_LIGAND_BIOGENESIS_PTHID_R-HSA-5358346	REACTOME_HEDGEHOG_LIGAND_BIOGENESIS_PTHID_R-HSA-5358346	1/377	49/8368	0.0204082	0.452985	-0.834097	0.896223	1	0.936471	UBC	1
REACTOME_IRON_UPTAKE_AND_TRANSPORT_PTHID_R-HSA-917937	REACTOME_IRON_UPTAKE_AND_TRANSPORT_PTHID_R-HSA-917937	1/377	49/8368	0.0204082	0.452985	-0.834097	0.896223	1	0.936471	UBC	1
REACTOME_MRNA_SPLICING_MINOR_PATHWAY_PTHID_R-HSA-72165	REACTOME_MRNA_SPLICING_MINOR_PATHWAY_PTHID_R-HSA-72165	1/377	49/8368	0.0204082	0.452985	-0.834097	0.896223	1	0.936471	SNRNP48	1
REACTOME_NUCLEAR_ENVELOPE_BREAKDOWN_PTHID_R-HSA-2980766	REACTOME_NUCLEAR_ENVELOPE_BREAKDOWN_PTHID_R-HSA-2980766	1/377	49/8368	0.0204082	0.452985	-0.834097	0.896223	1	0.936471	LPIN1	1
REACTOME_FCGR3A_MEDIATED_PHAGOCYTOSIS_PTHID_R-HSA-9664422	REACTOME_FCGR3A_MEDIATED_PHAGOCYTOSIS_PTHID_R-HSA-9664422	1/377	50/8368	0.02	0.443926	-0.856571	0.900926	1	0.936471	BAIAP2	1
REACTOME_LEISHMANIA_PHAGOCYTOSIS_PTHID_R-HSA-9664417	REACTOME_LEISHMANIA_PHAGOCYTOSIS_PTHID_R-HSA-9664417	1/377	50/8368	0.02	0.443926	-0.856571	0.900926	1	0.936471	BAIAP2	1
REACTOME_PARASITE_INFECTION_PTHID_R-HSA-9664407	REACTOME_PARASITE_INFECTION_PTHID_R-HSA-9664407	1/377	50/8368	0.02	0.443926	-0.856571	0.900926	1	0.936471	BAIAP2	1
REACTOME_FORMATION_OF_TC_NER_PRE_INCISION_COMPLEX_PTHID_R-HSA-6781823	REACTOME_FORMATION_OF_TC_NER_PRE_INCISION_COMPLEX_PTHID_R-HSA-6781823	1/377	51/8368	0.0196078	0.435221	-0.878689	0.905416	1	0.936471	UBC	1
REACTOME_PKMTS_METHYLATE_HISTONE_LYSINES_PTHID_R-HSA-3214841	REACTOME_PKMTS_METHYLATE_HISTONE_LYSINES_PTHID_R-HSA-3214841	1/377	52/8368	0.0192308	0.426852	-0.900464	0.909703	1	0.936471	DOT1L	1
REACTOME_SIGNALING_BY_FGFR_IN_DISEASE_PTHID_R-HSA-1226099	REACTOME_SIGNALING_BY_FGFR_IN_DISEASE_PTHID_R-HSA-1226099	1/377	52/8368	0.0192308	0.426852	-0.900464	0.909703	1	0.936471	FGF9	1
REACTOME_DEGRADATION_OF_CDH1_PTHID_R-HSA-9766229	REACTOME_DEGRADATION_OF_CDH1_PTHID_R-HSA-9766229	1/377	53/8368	0.0188679	0.418798	-0.921911	0.913797	1	0.936471	UBC	1
REACTOME_MEIOTIC_SYNAPSIS_PTHID_R-HSA-1221632	REACTOME_MEIOTIC_SYNAPSIS_PTHID_R-HSA-1221632	1/377	53/8368	0.0188679	0.418798	-0.921911	0.913797	1	0.936471	REC8	1
REACTOME_OXYGEN_DEPENDENT_PROLINE_HYDROXYLATION_OF_HYPOXIA_INDUCIBLE_FACTOR_ALPHA_PTHID_R-HSA-1234176	REACTOME_OXYGEN_DEPENDENT_PROLINE_HYDROXYLATION_OF_HYPOXIA_INDUCIBLE_FACTOR_ALPHA_PTHID_R-HSA-1234176	1/377	53/8368	0.0188679	0.418798	-0.921911	0.913797	1	0.936471	UBC	1
REACTOME_REGULATION_OF_ACTIN_DYNAMICS_FOR_PHAGOCYTIC_CUP_FORMATION_PTHID_R-HSA-2029482	REACTOME_REGULATION_OF_ACTIN_DYNAMICS_FOR_PHAGOCYTIC_CUP_FORMATION_PTHID_R-HSA-2029482	1/377	53/8368	0.0188679	0.418798	-0.921911	0.913797	1	0.936471	BAIAP2	1
REACTOME_RHOJ_GTPASE_CYCLE_PTHID_R-HSA-9013409	REACTOME_RHOJ_GTPASE_CYCLE_PTHID_R-HSA-9013409	1/377	53/8368	0.0188679	0.418798	-0.921911	0.913797	1	0.936471	SLC4A7	1
REACTOME_E3_UBIQUITIN_LIGASES_UBIQUITINATE_TARGET_PROTEINS_PTHID_R-HSA-8866654	REACTOME_E3_UBIQUITIN_LIGASES_UBIQUITINATE_TARGET_PROTEINS_PTHID_R-HSA-8866654	1/377	54/8368	0.0185185	0.411042	-0.943042	0.917705	1	0.936471	UBC	1
REACTOME_REGULATION_OF_ENDOGENOUS_RETROELEMENTS_BY_KRAB_ZFP_PROTEINS_PTHID_R-HSA-9843940	REACTOME_REGULATION_OF_ENDOGENOUS_RETROELEMENTS_BY_KRAB_ZFP_PROTEINS_PTHID_R-HSA-9843940	1/377	54/8368	0.0185185	0.411042	-0.943042	0.917705	1	0.936471	ZNF331	1
REACTOME_AMPK_INDUCED_ERAD_AND_LYSOSOME_MEDIATED_DEGRADATION_OF_PD_L1_CD274__PTHID_R-HSA-9931269	REACTOME_AMPK_INDUCED_ERAD_AND_LYSOSOME_MEDIATED_DEGRADATION_OF_PD_L1_CD274__PTHID_R-HSA-9931269	1/377	55/8368	0.0181818	0.403569	-0.963868	0.921437	1	0.936471	UBC	1
REACTOME_AUTODEGRADATION_OF_CDH1_BY_CDH1_APC_C_PTHID_R-HSA-174084	REACTOME_AUTODEGRADATION_OF_CDH1_BY_CDH1_APC_C_PTHID_R-HSA-174084	1/377	55/8368	0.0181818	0.403569	-0.963868	0.921437	1	0.936471	UBC	1
REACTOME_PEROXISOMAL_PROTEIN_IMPORT_PTHID_R-HSA-9033241	REACTOME_PEROXISOMAL_PROTEIN_IMPORT_PTHID_R-HSA-9033241	1/377	55/8368	0.0181818	0.403569	-0.963868	0.921437	1	0.936471	UBC	1
REACTOME_ABC_TRANSPORTER_DISORDERS_PTHID_R-HSA-5619084	REACTOME_ABC_TRANSPORTER_DISORDERS_PTHID_R-HSA-5619084	1/377	56/8368	0.0178571	0.396362	-0.984402	0.925	1	0.936471	UBC	1
REACTOME_ANTI_INFLAMMATORY_RESPONSE_FAVOURING_LEISHMANIA_PARASITE_INFECTION_PTHID_R-HSA-9662851	REACTOME_ANTI_INFLAMMATORY_RESPONSE_FAVOURING_LEISHMANIA_PARASITE_INFECTION_PTHID_R-HSA-9662851	1/377	56/8368	0.0178571	0.396362	-0.984402	0.925	1	0.936471	RHBDF2	1
REACTOME_APC_C_CDC20_MEDIATED_DEGRADATION_OF_SECURIN_PTHID_R-HSA-174154	REACTOME_APC_C_CDC20_MEDIATED_DEGRADATION_OF_SECURIN_PTHID_R-HSA-174154	1/377	56/8368	0.0178571	0.396362	-0.984402	0.925	1	0.936471	UBC	1
REACTOME_LEISHMANIA_PARASITE_GROWTH_AND_SURVIVAL_PTHID_R-HSA-9664433	REACTOME_LEISHMANIA_PARASITE_GROWTH_AND_SURVIVAL_PTHID_R-HSA-9664433	1/377	56/8368	0.0178571	0.396362	-0.984402	0.925	1	0.936471	RHBDF2	1
REACTOME_REGULATION_OF_PTEN_STABILITY_AND_ACTIVITY_PTHID_R-HSA-8948751	REACTOME_REGULATION_OF_PTEN_STABILITY_AND_ACTIVITY_PTHID_R-HSA-8948751	1/377	56/8368	0.0178571	0.396362	-0.984402	0.925	1	0.936471	UBC	1
REACTOME_RECRUITMENT_AND_ATM_MEDIATED_PHOSPHORYLATION_OF_REPAIR_AND_SIGNALING_PROTEINS_AT_DNA_DOUBLE_STRAND_BREAKS_PTHID_R-HSA-5693565	REACTOME_RECRUITMENT_AND_ATM_MEDIATED_PHOSPHORYLATION_OF_REPAIR_AND_SIGNALING_PROTEINS_AT_DNA_DOUBLE_STRAND_BREAKS_PTHID_R-HSA-5693565	1/377	57/8368	0.0175439	0.389409	-1.00465	0.928402	1	0.936471	UBC	1
REACTOME_DNA_DOUBLE_STRAND_BREAK_RESPONSE_PTHID_R-HSA-5693606	REACTOME_DNA_DOUBLE_STRAND_BREAK_RESPONSE_PTHID_R-HSA-5693606	1/377	58/8368	0.0172414	0.382695	-1.02463	0.931649	1	0.936471	UBC	1
REACTOME_REGULATION_OF_CDH1_FUNCTION_PTHID_R-HSA-9764561	REACTOME_REGULATION_OF_CDH1_FUNCTION_PTHID_R-HSA-9764561	1/377	58/8368	0.0172414	0.382695	-1.02463	0.931649	1	0.936471	UBC	1
REACTOME_TRANSLATION_OF_STRUCTURAL_PROTEINS_PTHID_R-HSA-9694635	REACTOME_TRANSLATION_OF_STRUCTURAL_PROTEINS_PTHID_R-HSA-9694635	1/377	58/8368	0.0172414	0.382695	-1.02463	0.931649	1	0.936471	UBC	1
REACTOME_CDC20_PHOSPHO_APC_C_MEDIATED_DEGRADATION_OF_CYCLIN_A_PTHID_R-HSA-174184	REACTOME_CDC20_PHOSPHO_APC_C_MEDIATED_DEGRADATION_OF_CYCLIN_A_PTHID_R-HSA-174184	1/377	60/8368	0.0166667	0.369938	-1.06381	0.937711	1	0.936471	UBC	1
REACTOME_APC_CDC20_MEDIATED_DEGRADATION_OF_CELL_CYCLE_PROTEINS_PRIOR_TO_SATISFATION_OF_THE_CELL_CYCLE_CHECKPOINT_PTHID_R-HSA-179419	REACTOME_APC_CDC20_MEDIATED_DEGRADATION_OF_CELL_CYCLE_PROTEINS_PRIOR_TO_SATISFATION_OF_THE_CELL_CYCLE_CHECKPOINT_PTHID_R-HSA-179419	1/377	61/8368	0.0163934	0.363874	-1.08303	0.940537	1	0.936471	UBC	1
REACTOME_SUMOYLATION_OF_CHROMATIN_ORGANIZATION_PROTEINS_PTHID_R-HSA-4551638	REACTOME_SUMOYLATION_OF_CHROMATIN_ORGANIZATION_PROTEINS_PTHID_R-HSA-4551638	1/377	61/8368	0.0163934	0.363874	-1.08303	0.940537	1	0.936471	CBX4	1
REACTOME_THE_ROLE_OF_GTSE1_IN_G2_M_PROGRESSION_AFTER_G2_CHECKPOINT_PTHID_R-HSA-8852276	REACTOME_THE_ROLE_OF_GTSE1_IN_G2_M_PROGRESSION_AFTER_G2_CHECKPOINT_PTHID_R-HSA-8852276	1/377	61/8368	0.0163934	0.363874	-1.08303	0.940537	1	0.936471	UBC	1
REACTOME_AMYLOID_FIBER_FORMATION_PTHID_R-HSA-977225	REACTOME_AMYLOID_FIBER_FORMATION_PTHID_R-HSA-977225	1/377	62/8368	0.016129	0.358005	-1.10201	0.943236	1	0.936471	UBC	1
REACTOME_APC_C_CDH1_MEDIATED_DEGRADATION_OF_CDC20_AND_OTHER_APC_C_CDH1_TARGETED_PROTEINS_IN_LATE_MITOSIS_EARLY_G1_PTHID_R-HSA-174178	REACTOME_APC_C_CDH1_MEDIATED_DEGRADATION_OF_CDC20_AND_OTHER_APC_C_CDH1_TARGETED_PROTEINS_IN_LATE_MITOSIS_EARLY_G1_PTHID_R-HSA-174178	1/377	62/8368	0.016129	0.358005	-1.10201	0.943236	1	0.936471	UBC	1
REACTOME_CARGO_TRAFFICKING_TO_THE_PERICILIARY_MEMBRANE_PTHID_R-HSA-5620920	REACTOME_CARGO_TRAFFICKING_TO_THE_PERICILIARY_MEMBRANE_PTHID_R-HSA-5620920	1/377	62/8368	0.016129	0.358005	-1.10201	0.943236	1	0.936471	MCHR1	1
REACTOME_GAP_FILLING_DNA_REPAIR_SYNTHESIS_AND_LIGATION_IN_TC_NER_PTHID_R-HSA-6782210	REACTOME_GAP_FILLING_DNA_REPAIR_SYNTHESIS_AND_LIGATION_IN_TC_NER_PTHID_R-HSA-6782210	1/377	62/8368	0.016129	0.358005	-1.10201	0.943236	1	0.936471	UBC	1
REACTOME_APC_C_CDC20_MEDIATED_DEGRADATION_OF_MITOTIC_PROTEINS_PTHID_R-HSA-176409	REACTOME_APC_C_CDC20_MEDIATED_DEGRADATION_OF_MITOTIC_PROTEINS_PTHID_R-HSA-176409	1/377	63/8368	0.015873	0.352322	-1.12077	0.945812	1	0.936471	UBC	1
REACTOME_DUAL_INCISION_IN_TC_NER_PTHID_R-HSA-6782135	REACTOME_DUAL_INCISION_IN_TC_NER_PTHID_R-HSA-6782135	1/377	63/8368	0.015873	0.352322	-1.12077	0.945812	1	0.936471	UBC	1
REACTOME_STIMULI_SENSING_CHANNELS_PTHID_R-HSA-2672351	REACTOME_STIMULI_SENSING_CHANNELS_PTHID_R-HSA-2672351	1/377	63/8368	0.015873	0.352322	-1.12077	0.945812	1	0.936471	UBC	1
REACTOME_ACTIVATION_OF_APC_C_AND_APC_C_CDC20_MEDIATED_DEGRADATION_OF_MITOTIC_PROTEINS_PTHID_R-HSA-176814	REACTOME_ACTIVATION_OF_APC_C_AND_APC_C_CDC20_MEDIATED_DEGRADATION_OF_MITOTIC_PROTEINS_PTHID_R-HSA-176814	1/377	64/8368	0.015625	0.346817	-1.1393	0.948272	1	0.936471	UBC	1
REACTOME_COLLAGEN_FORMATION_PTHID_R-HSA-1474290	REACTOME_COLLAGEN_FORMATION_PTHID_R-HSA-1474290	1/377	64/8368	0.015625	0.346817	-1.1393	0.948272	1	0.936471	MMP13	1
REACTOME_LATE_SARS_COV_2_INFECTION_EVENTS_PTHID_R-HSA-9772573	REACTOME_LATE_SARS_COV_2_INFECTION_EVENTS_PTHID_R-HSA-9772573	1/377	65/8368	0.0153846	0.341481	-1.15761	0.950621	1	0.936471	UBC	1
REACTOME_REGULATION_OF_APC_C_ACTIVATORS_BETWEEN_G1_S_AND_EARLY_ANAPHASE_PTHID_R-HSA-176408	REACTOME_REGULATION_OF_APC_C_ACTIVATORS_BETWEEN_G1_S_AND_EARLY_ANAPHASE_PTHID_R-HSA-176408	1/377	68/8368	0.0147059	0.326416	-1.21133	0.957047	1	0.936471	UBC	1
REACTOME_HDR_THROUGH_HOMOLOGOUS_RECOMBINATION_HRR__PTHID_R-HSA-5685942	REACTOME_HDR_THROUGH_HOMOLOGOUS_RECOMBINATION_HRR__PTHID_R-HSA-5685942	1/377	69/8368	0.0144928	0.321685	-1.22885	0.958998	1	0.936471	UBC	1
REACTOME_DISEASES_OF_PROGRAMMED_CELL_DEATH_PTHID_R-HSA-9645723	REACTOME_DISEASES_OF_PROGRAMMED_CELL_DEATH_PTHID_R-HSA-9645723	1/377	71/8368	0.0140845	0.312624	-1.26333	0.962639	1	0.936471	BCL2L11	1
REACTOME_SLC_TRANSPORTER_DISORDERS_PTHID_R-HSA-5619102	REACTOME_SLC_TRANSPORTER_DISORDERS_PTHID_R-HSA-5619102	1/377	73/8368	0.0136986	0.304059	-1.29712	0.965957	1	0.936471	SLC20A2	1
REACTOME_ABC_FAMILY_PROTEINS_MEDIATED_TRANSPORT_PTHID_R-HSA-382556	REACTOME_ABC_FAMILY_PROTEINS_MEDIATED_TRANSPORT_PTHID_R-HSA-382556	1/377	74/8368	0.0135135	0.29995	-1.31377	0.967504	1	0.936471	UBC	1
REACTOME_FCGAMMA_RECEPTOR_FCGR_DEPENDENT_PHAGOCYTOSIS_PTHID_R-HSA-2029480	REACTOME_FCGAMMA_RECEPTOR_FCGR_DEPENDENT_PHAGOCYTOSIS_PTHID_R-HSA-2029480	1/377	74/8368	0.0135135	0.29995	-1.31377	0.967504	1	0.936471	BAIAP2	1
REACTOME_PROTEIN_UBIQUITINATION_PTHID_R-HSA-8852135	REACTOME_PROTEIN_UBIQUITINATION_PTHID_R-HSA-8852135	1/377	74/8368	0.0135135	0.29995	-1.31377	0.967504	1	0.936471	UBC	1
REACTOME_TRANSCRIPTIONAL_REGULATION_BY_SMALL_RNAS_PTHID_R-HSA-5578749	REACTOME_TRANSCRIPTIONAL_REGULATION_BY_SMALL_RNAS_PTHID_R-HSA-5578749	1/377	74/8368	0.0135135	0.29995	-1.31377	0.967504	1	0.936471	AGO2	1
REACTOME_APC_C_MEDIATED_DEGRADATION_OF_CELL_CYCLE_PROTEINS_PTHID_R-HSA-174143	REACTOME_APC_C_MEDIATED_DEGRADATION_OF_CELL_CYCLE_PROTEINS_PTHID_R-HSA-174143	1/377	75/8368	0.0133333	0.29595	-1.33025	0.968981	1	0.936471	UBC	1
REACTOME_REGULATION_OF_MITOTIC_CELL_CYCLE_PTHID_R-HSA-453276	REACTOME_REGULATION_OF_MITOTIC_CELL_CYCLE_PTHID_R-HSA-453276	1/377	75/8368	0.0133333	0.29595	-1.33025	0.968981	1	0.936471	UBC	1
REACTOME_G2_M_DNA_DAMAGE_CHECKPOINT_PTHID_R-HSA-69473	REACTOME_G2_M_DNA_DAMAGE_CHECKPOINT_PTHID_R-HSA-69473	1/377	78/8368	0.0128205	0.284568	-1.37878	0.973023	1	0.936471	WEE1	1
REACTOME_RAC2_GTPASE_CYCLE_PTHID_R-HSA-9013404	REACTOME_RAC2_GTPASE_CYCLE_PTHID_R-HSA-9013404	1/377	79/8368	0.0126582	0.280966	-1.39466	0.97425	1	0.936471	EPHA2	1
REACTOME_MEIOSIS_PTHID_R-HSA-1500620	REACTOME_MEIOSIS_PTHID_R-HSA-1500620	1/377	80/8368	0.0125	0.277454	-1.4104	0.975421	1	0.936471	REC8	1
REACTOME_CHAPERONIN_MEDIATED_PROTEIN_FOLDING_PTHID_R-HSA-390466	REACTOME_CHAPERONIN_MEDIATED_PROTEIN_FOLDING_PTHID_R-HSA-390466	1/377	81/8368	0.0123457	0.274028	-1.426	0.976539	1	0.936471	CCNE1	1
REACTOME_HCMV_LATE_EVENTS_PTHID_R-HSA-9610379	REACTOME_HCMV_LATE_EVENTS_PTHID_R-HSA-9610379	1/377	81/8368	0.0123457	0.274028	-1.426	0.976539	1	0.936471	VPS37B	1
REACTOME_SELECTIVE_AUTOPHAGY_PTHID_R-HSA-9663891	REACTOME_SELECTIVE_AUTOPHAGY_PTHID_R-HSA-9663891	1/377	81/8368	0.0123457	0.274028	-1.426	0.976539	1	0.936471	UBC	1
REACTOME_RAB_GEFS_EXCHANGE_GTP_FOR_GDP_ON_RABS_PTHID_R-HSA-8876198	REACTOME_RAB_GEFS_EXCHANGE_GTP_FOR_GDP_ON_RABS_PTHID_R-HSA-8876198	1/377	83/8368	0.0120482	0.267425	-1.4568	0.978625	1	0.936471	RABGEF1	1
REACTOME_REGULATION_OF_PD_L1_CD274_POST_TRANSLATIONAL_MODIFICATION_PTHID_R-HSA-9909615	REACTOME_REGULATION_OF_PD_L1_CD274_POST_TRANSLATIONAL_MODIFICATION_PTHID_R-HSA-9909615	1/377	83/8368	0.0120482	0.267425	-1.4568	0.978625	1	0.936471	UBC	1
REACTOME_GLOBAL_GENOME_NUCLEOTIDE_EXCISION_REPAIR_GG_NER__PTHID_R-HSA-5696399	REACTOME_GLOBAL_GENOME_NUCLEOTIDE_EXCISION_REPAIR_GG_NER__PTHID_R-HSA-5696399	1/377	84/8368	0.0119048	0.264242	-1.47201	0.979598	1	0.936471	UBC	1
REACTOME_REGULATION_OF_PLK1_ACTIVITY_AT_G2_M_TRANSITION_PTHID_R-HSA-2565942	REACTOME_REGULATION_OF_PLK1_ACTIVITY_AT_G2_M_TRANSITION_PTHID_R-HSA-2565942	1/377	85/8368	0.0117647	0.261133	-1.48709	0.980526	1	0.936471	UBC	1
REACTOME_PROTEIN_FOLDING_PTHID_R-HSA-391251	REACTOME_PROTEIN_FOLDING_PTHID_R-HSA-391251	1/377	87/8368	0.0114943	0.25513	-1.51689	0.982259	1	0.936471	CCNE1	1
REACTOME_ACTIVATION_OF_ANTERIOR_HOX_GENES_IN_HINDBRAIN_DEVELOPMENT_DURING_EARLY_EMBRYOGENESIS_PTHID_R-HSA-5617472	REACTOME_ACTIVATION_OF_ANTERIOR_HOX_GENES_IN_HINDBRAIN_DEVELOPMENT_DURING_EARLY_EMBRYOGENESIS_PTHID_R-HSA-5617472	1/377	89/8368	0.011236	0.249396	-1.54622	0.983837	1	0.936471	EGR2	1
REACTOME_ACTIVATION_OF_HOX_GENES_DURING_DIFFERENTIATION_PTHID_R-HSA-5619507	REACTOME_ACTIVATION_OF_HOX_GENES_DURING_DIFFERENTIATION_PTHID_R-HSA-5619507	1/377	89/8368	0.011236	0.249396	-1.54622	0.983837	1	0.936471	EGR2	1
HALLMARK_PEROXISOME	HALLMARK_PEROXISOME	1/377	90/8368	0.0111111	0.246625	-1.56072	0.984573	1	0.936471	CRABP2	1
REACTOME_L1CAM_INTERACTIONS_PTHID_R-HSA-373760	REACTOME_L1CAM_INTERACTIONS_PTHID_R-HSA-373760	1/377	90/8368	0.0111111	0.246625	-1.56072	0.984573	1	0.936471	ITGA2	1
REACTOME_ZNF598_AND_THE_RIBOSOME_ASSOCIATED_QUALITY_TRIGGER_RQT_COMPLEX_DISSOCIATE_A_RIBOSOME_STALLED_ON_A_NO_GO_MRNA_PTHID_R-HSA-9954716	REACTOME_ZNF598_AND_THE_RIBOSOME_ASSOCIATED_QUALITY_TRIGGER_RQT_COMPLEX_DISSOCIATE_A_RIBOSOME_STALLED_ON_A_NO_GO_MRNA_PTHID_R-HSA-9954716	1/377	90/8368	0.0111111	0.246625	-1.56072	0.984573	1	0.936471	UBC	1
REACTOME_HEDGEHOG_OFF_STATE_PTHID_R-HSA-5610787	REACTOME_HEDGEHOG_OFF_STATE_PTHID_R-HSA-5610787	1/377	93/8368	0.0107527	0.23867	-1.60356	0.986587	1	0.936471	UBC	1
REACTOME_ANCHORING_OF_THE_BASAL_BODY_TO_THE_PLASMA_MEMBRANE_PTHID_R-HSA-5620912	REACTOME_ANCHORING_OF_THE_BASAL_BODY_TO_THE_PLASMA_MEMBRANE_PTHID_R-HSA-5620912	1/377	95/8368	0.0105263	0.233645	-1.63161	0.987781	1	0.936471	IQCB1	1
REACTOME_RIBOSOME_QUALITY_CONTROL_RQC_COMPLEX_EXTRACTS_AND_DEGRADES_NASCENT_PEPTIDE_PTHID_R-HSA-9954709	REACTOME_RIBOSOME_QUALITY_CONTROL_RQC_COMPLEX_EXTRACTS_AND_DEGRADES_NASCENT_PEPTIDE_PTHID_R-HSA-9954709	1/377	99/8368	0.010101	0.224205	-1.68653	0.989861	1	0.936471	UBC	1
REACTOME_METABOLISM_OF_WATER_SOLUBLE_VITAMINS_AND_COFACTORS_PTHID_R-HSA-196849	REACTOME_METABOLISM_OF_WATER_SOLUBLE_VITAMINS_AND_COFACTORS_PTHID_R-HSA-196849	1/377	103/8368	0.00970874	0.215498	-1.73999	0.991588	1	0.936471	MOCS3	1
REACTOME_MITOTIC_PROPHASE_PTHID_R-HSA-68875	REACTOME_MITOTIC_PROPHASE_PTHID_R-HSA-68875	1/377	106/8368	0.00943396	0.209399	-1.77919	0.992687	1	0.936471	LPIN1	1
REACTOME_SELENOAMINO_ACID_METABOLISM_PTHID_R-HSA-2408522	REACTOME_SELENOAMINO_ACID_METABOLISM_PTHID_R-HSA-2408522	1/377	106/8368	0.00943396	0.209399	-1.77919	0.992687	1	0.936471	TXNRD1	1
REACTOME_TRNA_PROCESSING_PTHID_R-HSA-72306	REACTOME_TRNA_PROCESSING_PTHID_R-HSA-72306	1/377	106/8368	0.00943396	0.209399	-1.77919	0.992687	1	0.936471	YRDC	1
REACTOME_HATS_ACETYLATE_HISTONES_PTHID_R-HSA-3214847	REACTOME_HATS_ACETYLATE_HISTONES_PTHID_R-HSA-3214847	1/377	107/8368	0.00934579	0.207442	-1.7921	0.993021	1	0.936471	EPC1	1
REACTOME_RAB_REGULATION_OF_TRAFFICKING_PTHID_R-HSA-9007101	REACTOME_RAB_REGULATION_OF_TRAFFICKING_PTHID_R-HSA-9007101	1/377	114/8368	0.00877193	0.194704	-1.88031	0.994968	1	0.936471	RABGEF1	1
REACTOME_ION_CHANNEL_TRANSPORT_PTHID_R-HSA-983712	REACTOME_ION_CHANNEL_TRANSPORT_PTHID_R-HSA-983712	1/377	118/8368	0.00847458	0.188104	-1.92916	0.995826	1	0.936471	UBC	1
REACTOME_NEUROTRANSMITTER_RECEPTORS_AND_POSTSYNAPTIC_SIGNAL_TRANSMISSION_PTHID_R-HSA-112314	REACTOME_NEUROTRANSMITTER_RECEPTORS_AND_POSTSYNAPTIC_SIGNAL_TRANSMISSION_PTHID_R-HSA-112314	1/377	118/8368	0.00847458	0.188104	-1.92916	0.995826	1	0.936471	KCNJ2	1
REACTOME_HCMV_INFECTION_PTHID_R-HSA-9609646	REACTOME_HCMV_INFECTION_PTHID_R-HSA-9609646	1/377	121/8368	0.00826446	0.18344	-1.96511	0.996373	1	0.936471	VPS37B	1
HALLMARK_FATTY_ACID_METABOLISM	HALLMARK_FATTY_ACID_METABOLISM	1/377	127/8368	0.00787402	0.174774	-2.03535	0.997261	1	0.936471	IL4I1	1
REACTOME_RIBOSOME_ASSOCIATED_QUALITY_CONTROL_PTHID_R-HSA-9948299	REACTOME_RIBOSOME_ASSOCIATED_QUALITY_CONTROL_PTHID_R-HSA-9948299	1/377	139/8368	0.00719424	0.159686	-2.16986	0.998439	1	0.936471	UBC	1
REACTOME_RESPIRATORY_ELECTRON_TRANSPORT_PTHID_R-HSA-611105	REACTOME_RESPIRATORY_ELECTRON_TRANSPORT_PTHID_R-HSA-611105	1/377	140/8368	0.00714286	0.158545	-2.18073	0.998511	1	0.936471	COX6B2	1
REACTOME_REGULATION_OF_EXPRESSION_OF_SLITS_AND_ROBOS_PTHID_R-HSA-9010553	REACTOME_REGULATION_OF_EXPRESSION_OF_SLITS_AND_ROBOS_PTHID_R-HSA-9010553	1/377	144/8368	0.00694444	0.154141	-2.22378	0.998765	1	0.936471	UBC	1
REACTOME_INFLUENZA_INFECTION_PTHID_R-HSA-168255	REACTOME_INFLUENZA_INFECTION_PTHID_R-HSA-168255	1/377	147/8368	0.00680272	0.150995	-2.2556	0.998928	1	0.936471	ISG15	1
REACTOME_PROTEIN_LOCALIZATION_PTHID_R-HSA-9609507	REACTOME_PROTEIN_LOCALIZATION_PTHID_R-HSA-9609507	1/377	152/8368	0.00657895	0.146028	-2.30776	0.999152	1	0.936471	UBC	1
REACTOME_SEPARATION_OF_SISTER_CHROMATIDS_PTHID_R-HSA-2467813	REACTOME_SEPARATION_OF_SISTER_CHROMATIDS_PTHID_R-HSA-2467813	1/377	172/8368	0.00581395	0.129048	-2.50676	0.999669	1	0.936471	UBC	1
HALLMARK_MYC_TARGETS_V1	HALLMARK_MYC_TARGETS_V1	1/377	200/8368	0.005	0.110981	-2.7639	0.999912	1	0.936471	MYC	1
REACTOME_MRNA_SPLICING_PTHID_R-HSA-72172	REACTOME_MRNA_SPLICING_PTHID_R-HSA-72172	1/377	210/8368	0.0047619	0.105697	-2.85074	0.999945	1	0.936471	SNRNP48	1
REACTOME_MITOTIC_ANAPHASE_PTHID_R-HSA-68882	REACTOME_MITOTIC_ANAPHASE_PTHID_R-HSA-68882	1/377	214/8368	0.0046729	0.103721	-2.88483	0.999954	1	0.936471	UBC	1
REACTOME_MITOTIC_METAPHASE_AND_ANAPHASE_PTHID_R-HSA-2555396	REACTOME_MITOTIC_METAPHASE_AND_ANAPHASE_PTHID_R-HSA-2555396	1/377	215/8368	0.00465116	0.103239	-2.89329	0.999957	1	0.936471	UBC	1
REACTOME_PROCESSING_OF_CAPPED_INTRON_CONTAINING_PRE_MRNA_PTHID_R-HSA-72203	REACTOME_PROCESSING_OF_CAPPED_INTRON_CONTAINING_PRE_MRNA_PTHID_R-HSA-72203	1/377	275/8368	0.00363636	0.0807138	-3.3668	0.999997	1	0.936471	SNRNP48	1
REACTOME_TRANSLATION_PTHID_R-HSA-72766	REACTOME_TRANSLATION_PTHID_R-HSA-72766	1/377	349/8368	0.00286533	0.0635997	-3.88123	1	1	0.936471	UBC	1

## Sheet: Bovine_6 hpi_ORA_down
ID	Description	GeneRatio	BgRatio	RichFactor	FoldEnrichment	zScore	pvalue	p.adjust	qvalue	geneID	Count
REACTOME_CLASS_I_PEROXISOMAL_MEMBRANE_PROTEIN_IMPORT_PTHID_R-HSA-9603798	REACTOME_CLASS_I_PEROXISOMAL_MEMBRANE_PROTEIN_IMPORT_PTHID_R-HSA-9603798	10/1345	19/8368	0.526316	3.27451	4.34342	0.000253971	0.320258	0.320258	ABCD1/ALDH3A2/GDAP1/PEX11B/PEX19/PEX2/PEX26/PEX3/PXMP2/PXMP4	10
HALLMARK_GLYCOLYSIS	HALLMARK_GLYCOLYSIS	45/1345	178/8368	0.252809	1.57287	3.3807	0.000952577	0.4004	0.4004	AGL/ALDH7A1/ARPP19/B3GAT3/BPNT1/CAPN5/CD44/CDK1/CENPA/CHPF2/CHST1/CLN6/CYB5A/DEPDC1/DLD/DSC2/EXT1/FUT8/GALK2/GLRX/GMPPA/GNPDA1/GOT2/HDLBP/HMMR/HSPA5/IER3/MDH1/MED24/MPI/NT5E/PAM/PC/PGAM1/PGK1/PKP2/PPIA/PRPS1/PSMC4/RARS1/SDHC/SLC37A4/SRD5A3/TPI1/XYLT2	45
REACTOME_MITOCHONDRIAL_FATTY_ACID_BETA_OXIDATION_PTHID_R-HSA-77289	REACTOME_MITOCHONDRIAL_FATTY_ACID_BETA_OXIDATION_PTHID_R-HSA-77289	13/1345	32/8368	0.40625	2.52751	3.78848	0.000773417	0.4004	0.4004	ACAD11/ACADM/ACOT11/ACOT13/ACOT2/DBI/DECR1/HADH/HADHB/MCEE/PCCA/PCCB/PCTP	13
REACTOME_MATURATION_OF_SPIKE_PROTEIN_PTHID_R-HSA-9694548	REACTOME_MATURATION_OF_SPIKE_PROTEIN_PTHID_R-HSA-9694548	14/1345	38/8368	0.368421	2.29215	3.49356	0.00152986	0.428	0.428	DAD1/DDOST/EDEM2/FUT8/GANAB/MAGT1/MAN1B1/MGAT4A/MOGS/PRKCSH/ST3GAL2/STT3A/ZDHHC5/ZDHHC9	14
REACTOME_BBSOME_MEDIATED_CARGO_TARGETING_TO_CILIUM_PTHID_R-HSA-5620922	REACTOME_BBSOME_MEDIATED_CARGO_TARGETING_TO_CILIUM_PTHID_R-HSA-5620922	10/1345	23/8368	0.434783	2.70503	3.58316	0.00169707	0.428	0.428	ARL6/BBIP1/BBS10/BBS12/BBS2/BBS7/BBS9/CCT3/MKKS/RAB3IP	10
REACTOME_FATTY_ACID_METABOLISM_PTHID_R-HSA-8978868	REACTOME_FATTY_ACID_METABOLISM_PTHID_R-HSA-8978868	34/1345	131/8368	0.259542	1.61476	3.10341	0.00239317	0.502964	0.502964	ABCD1/ACAD11/ACADM/ACOT11/ACOT13/ACOT2/ACOX2/ACSL5/ALDH3A2/AMACR/CBR4/CPT1B/CPT2/CYP2C87/CYP2C90/DBI/DECR1/DPEP2/ELOVL6/HACD4/HADH/HADHB/HSD17B4/MCEE/NUDT7/PCCA/PCCB/PCTP/PPT1/PRKAA2/PTGR1/PTGR2/SCP2/SLC25A20	34
REACTOME_ASPARAGINE_N_LINKED_GLYCOSYLATION_PTHID_R-HSA-446203	REACTOME_ASPARAGINE_N_LINKED_GLYCOSYLATION_PTHID_R-HSA-446203	62/1345	276/8368	0.224638	1.3976	2.93937	0.00298192	0.518404	0.518404	ACTR1A/ALG10/ALG2/ALG3/ALG6/ALG8/BET1/BET1L/CALR/CAPZA1/COG4/COG5/COG8/COPA/COPG2/CTSA/DAD1/DCTN4/DCTN5/DDOST/DOLPP1/EDEM2/FPGT/FUT8/GANAB/GLB1/GMPPA/GNPNAT1/GOSR2/HK1/LMAN2L/MAGT1/MAN1B1/MANEA/MCFD2/MGAT4A/MOGS/MPI/NPRL2/OS9/PPP6R3/PRKCSH/RAB1B/SCFD1/SEC13/SEC22C/SEC23A/SEL1L/SLC17A5/SLC35A1/SLC35C1/SPTBN4/SPTBN5/SRD5A3/ST3GAL2/ST8SIA4/STT3A/TRAPPC2/TRAPPC2L/TRAPPC4/TRAPPC6B/UBB	62
REACTOME_TRANSLATION_OF_STRUCTURAL_PROTEINS_PTHID_R-HSA-9694635	REACTOME_TRANSLATION_OF_STRUCTURAL_PROTEINS_PTHID_R-HSA-9694635	18/1345	58/8368	0.310345	1.93083	3.11292	0.00328884	0.518404	0.518404	DAD1/DDOST/EDEM2/FUT8/GANAB/GSK3B/MAGT1/MAN1B1/MGAT4A/MOGS/PARP4/PARP9/PRKCSH/ST3GAL2/STT3A/UBB/ZDHHC5/ZDHHC9	18
REACTOME_MITOTIC_SPINDLE_CHECKPOINT_PTHID_R-HSA-69618	REACTOME_MITOTIC_SPINDLE_CHECKPOINT_PTHID_R-HSA-69618	28/1345	110/8368	0.254545	1.58367	2.69657	0.00735964	0.829565	0.829565	ANAPC11/ANAPC16/AURKB/B9D2/BUB1B/CDC20/CDC23/CDC26/CENPA/CENPI/CENPK/CENPO/CENPT/ERCC6L/INCENP/KIF2C/NSL1/NUF2/NUP37/PLK1/PMF1/PPP2R5C/SEC13/SGO1/SGO2/SKA1/SKA2/SPC25	28
REACTOME_MHC_CLASS_II_ANTIGEN_PRESENTATION_PTHID_R-HSA-2132295	REACTOME_MHC_CLASS_II_ANTIGEN_PRESENTATION_PTHID_R-HSA-2132295	27/1345	107/8368	0.252336	1.56993	2.59645	0.00946639	0.829565	0.829565	ACTR1A/AP1M1/AP1S3/AP2S1/BOLA-DMA/BOLA-DMB/BOLA-DRA/BOLA-DRB3/CAPZA1/CD74/CTSA/CTSD/CTSH/CTSO/CTSS/CTSV/DCTN4/DCTN5/KIF15/KIF2C/KIF3A/KIFAP3/KLC4/LOC100848815/OSBPL1A/SEC13/SEC23A	27
REACTOME_AMPLIFICATION_OF_SIGNAL_FROM_THE_KINETOCHORES_PTHID_R-HSA-141424	REACTOME_AMPLIFICATION_OF_SIGNAL_FROM_THE_KINETOCHORES_PTHID_R-HSA-141424	24/1345	93/8368	0.258065	1.60556	2.56982	0.0105054	0.829565	0.829565	AURKB/B9D2/BUB1B/CDC20/CENPA/CENPI/CENPK/CENPO/CENPT/ERCC6L/INCENP/KIF2C/NSL1/NUF2/NUP37/PLK1/PMF1/PPP2R5C/SEC13/SGO1/SGO2/SKA1/SKA2/SPC25	24
REACTOME_AMPLIFICATION_OF_SIGNAL_FROM_UNATTACHED_KINETOCHORES_VIA_A_MAD2_INHIBITORY_SIGNAL_PTHID_R-HSA-141444	REACTOME_AMPLIFICATION_OF_SIGNAL_FROM_UNATTACHED_KINETOCHORES_VIA_A_MAD2_INHIBITORY_SIGNAL_PTHID_R-HSA-141444	24/1345	93/8368	0.258065	1.60556	2.56982	0.0105054	0.829565	0.829565	AURKB/B9D2/BUB1B/CDC20/CENPA/CENPI/CENPK/CENPO/CENPT/ERCC6L/INCENP/KIF2C/NSL1/NUF2/NUP37/PLK1/PMF1/PPP2R5C/SEC13/SGO1/SGO2/SKA1/SKA2/SPC25	24
REACTOME_BIOSYNTHESIS_OF_THE_N_GLYCAN_PRECURSOR_DOLICHOL_LIPID_LINKED_OLIGOSACCHARIDE_LLO_AND_TRANSFER_TO_A_NASCENT_PROTEIN_PTHID_R-HSA-446193	REACTOME_BIOSYNTHESIS_OF_THE_N_GLYCAN_PRECURSOR_DOLICHOL_LIPID_LINKED_OLIGOSACCHARIDE_LLO_AND_TRANSFER_TO_A_NASCENT_PROTEIN_PTHID_R-HSA-446193	19/1345	70/8368	0.271429	1.68871	2.53211	0.0124994	0.829565	0.829565	ALG10/ALG2/ALG3/ALG6/ALG8/CTSA/DOLPP1/FPGT/GLB1/GMPPA/GNPNAT1/HK1/MPI/SLC17A5/SLC35A1/SLC35C1/SRD5A3/ST3GAL2/ST8SIA4	19
REACTOME_LATE_SARS_COV_2_INFECTION_EVENTS_PTHID_R-HSA-9772573	REACTOME_LATE_SARS_COV_2_INFECTION_EVENTS_PTHID_R-HSA-9772573	18/1345	65/8368	0.276923	1.72289	2.56034	0.0120037	0.829565	0.829565	DAD1/DDOST/EDEM2/FUT8/GANAB/GSK3B/MAGT1/MAN1B1/MGAT4A/MOGS/PARP4/PARP9/PRKCSH/ST3GAL2/STT3A/UBB/ZDHHC5/ZDHHC9	18
REACTOME_DEVELOPMENTAL_LINEAGE_OF_PANCREATIC_DUCTAL_CELLS_PTHID_R-HSA-9925563	REACTOME_DEVELOPMENTAL_LINEAGE_OF_PANCREATIC_DUCTAL_CELLS_PTHID_R-HSA-9925563	12/1345	35/8368	0.342857	2.13311	2.9396	0.00640086	0.829565	0.829565	ANXA1/ANXA2/AQP1/CD74/COL11A1/COL3A1/COL5A2/ERICH5/HNF1B/KRT7/LAMB2/TFPI2	12
REACTOME_NICOTINATE_METABOLISM_PTHID_R-HSA-196807	REACTOME_NICOTINATE_METABOLISM_PTHID_R-HSA-196807	9/1345	23/8368	0.391304	2.43452	3.01469	0.00668253	0.829565	0.829565	NAPRT/NMNAT1/NMRK1/NT5E/NUDT12/PARP4/PARP9/QPRT/SLC25A51	9
REACTOME_DISEASES_ASSOCIATED_WITH_N_GLYCOSYLATION_OF_PROTEINS_PTHID_R-HSA-3781860	REACTOME_DISEASES_ASSOCIATED_WITH_N_GLYCOSYLATION_OF_PROTEINS_PTHID_R-HSA-3781860	8/1345	20/8368	0.4	2.48862	2.91671	0.00896592	0.829565	0.829565	ALG2/ALG3/ALG6/ALG8/CTSA/GLB1/MAN1B1/MOGS	8
REACTOME_DAG1_GLYCOSYLATIONS_PTHID_R-HSA-8931838	REACTOME_DAG1_GLYCOSYLATIONS_PTHID_R-HSA-8931838	7/1345	17/8368	0.411765	2.56182	2.82079	0.012002	0.829565	0.829565	B4GAT1/DAG1/FKTN/LARGE1/POMGNT2/POMK/SLC35A1	7
REACTOME_DEVELOPMENTAL_LINEAGE_OF_MAMMARY_GLAND_LUMINAL_EPITHELIAL_CELLS_PTHID_R-HSA-9927418	REACTOME_DEVELOPMENTAL_LINEAGE_OF_MAMMARY_GLAND_LUMINAL_EPITHELIAL_CELLS_PTHID_R-HSA-9927418	7/1345	17/8368	0.411765	2.56182	2.82079	0.012002	0.829565	0.829565	ALDH1A1/CD44/ERBB2/ITGA6/ITGB1/KRT18/KRT8	7
REACTOME_NEUTROPHIL_DEGRANULATION_PTHID_R-HSA-6798695	REACTOME_NEUTROPHIL_DEGRANULATION_PTHID_R-HSA-6798695	69/1345	341/8368	0.202346	1.25891	2.13615	0.0218992	0.990139	0.990139	ADAM10/AGL/ALDH3B1/ANXA2/AP1M1/ARHGAP45/ATP6V0A1/BOLA/CANT1/CAP1/CAT/CD44/CD58/CD63/CEACAM1/COMMD3/COMMD9/CPNE3/CPPED1/CTSA/CTSD/CTSH/CTSS/DDOST/DNASE1L1/DPP7/FTH1/GLB1/GM2A/GRN/GSN/HMGB1/HSPA8/IGF2R/JUP/LAMTOR2/LGALS3/MAGT1/MGST1/MME/MVP/NAPRT/NCKAP1L/NCSTN/NME2/NPC2/NRAS/PAFAH1B2/PGAM1/PGM1/PPIA/PPIE/PRCP/PSAP/PSMB1/PSMC3/PTAFR/RAB3D/RAP2C/SERPINB1/SLC44A2/TICAM2/TNFRSF1B/TOM1/TTR/TUBB/VAMP8/VA…	69
REACTOME_CILIUM_ASSEMBLY_PTHID_R-HSA-5617833	REACTOME_CILIUM_ASSEMBLY_PTHID_R-HSA-5617833	40/1345	187/8368	0.213904	1.33082	2.00211	0.0319563	0.990139	0.990139	ACTR1A/ARL6/B9D2/BBIP1/BBS10/BBS12/BBS2/BBS7/BBS9/CC2D2A/CCT3/CDK1/CEP41/CEP70/CEP97/CETN2/DYNC2I1/DYNLRB1/EXOC6/EXOC7/HAUS1/HAUS4/IFT172/IFT25/IFT27/IFT43/IFT70A/IFT74/IFT81/KIF3A/KIFAP3/MKKS/ODF2/PCNT/PKD1/PLK1/RAB3IP/RPGRIP1L/TCTN1/TUBB	40
REACTOME_SEPARATION_OF_SISTER_CHROMATIDS_PTHID_R-HSA-2467813	REACTOME_SEPARATION_OF_SISTER_CHROMATIDS_PTHID_R-HSA-2467813	38/1345	172/8368	0.22093	1.37453	2.17188	0.0225249	0.990139	0.990139	ANAPC11/ANAPC16/AURKB/B9D2/BUB1B/CDC20/CDC23/CDC26/CENPA/CENPI/CENPK/CENPO/CENPT/ERCC6L/ESPL1/INCENP/KIF2C/NSL1/NUF2/NUP37/PLK1/PMF1/PPP2R5C/PSMA1/PSMB1/PSMB3/PSMB4/PSMB6/PSMC3/PSMC4/RAD21/SEC13/SGO1/SGO2/SKA1/SKA2/SPC25/UBB	38
HALLMARK_APOPTOSIS	HALLMARK_APOPTOSIS	30/1345	134/8368	0.223881	1.39289	2.00632	0.0334536	0.990139	0.990139	ANXA1/BCL10/BCL2L1/BMF/CASP8/CAV1/CCND1/CD44/CDKN1B/CFLAR/EBP/ERBB2/F2R/FEZ1/GSN/H1-0/HGF/HMGB2/HSPB1/IER3/IGF2R/IGFBP6/KRT18/LGALS3/PLAT/PPT1/RARA/SMAD7/TGFB2/TIMP1	30
REACTOME_RESOLUTION_OF_SISTER_CHROMATID_COHESION_PTHID_R-HSA-2500257	REACTOME_RESOLUTION_OF_SISTER_CHROMATID_COHESION_PTHID_R-HSA-2500257	27/1345	119/8368	0.226891	1.41161	1.97901	0.0361082	0.990139	0.990139	AURKB/B9D2/BUB1B/CCNB1/CDC20/CDK1/CENPA/CENPI/CENPK/CENPO/CENPT/ERCC6L/INCENP/KIF2C/NSL1/NUF2/NUP37/PLK1/PMF1/PPP2R5C/RAD21/SEC13/SGO1/SGO2/SKA1/SKA2/SPC25	27
REACTOME_METABOLISM_OF_WATER_SOLUBLE_VITAMINS_AND_COFACTORS_PTHID_R-HSA-196849	REACTOME_METABOLISM_OF_WATER_SOLUBLE_VITAMINS_AND_COFACTORS_PTHID_R-HSA-196849	24/1345	103/8368	0.23301	1.44968	2.00951	0.0348747	0.990139	0.990139	CUBN/CYB5A/HLCS/MMAB/MMADHC/MOCS3/NAPRT/NMNAT1/NMRK1/NT5E/NUDT12/PARP4/PARP9/PC/PCCA/PCCB/PDZD11/PPCDC/QPRT/SHMT1/SLC23A1/SLC25A42/SLC25A51/THTPA	24
REACTOME_ANTIGEN_PROCESSING_CROSS_PRESENTATION_PTHID_R-HSA-1236975	REACTOME_ANTIGEN_PROCESSING_CROSS_PRESENTATION_PTHID_R-HSA-1236975	21/1345	88/8368	0.238636	1.48469	2.00021	0.0366445	0.990139	0.990139	BOLA/CALR/CTSS/CTSV/FCGR1A/HMGB1/PSMA1/PSMB1/PSMB3/PSMB4/PSMB6/PSMC3/PSMC4/PSME2/STX4/TAPBP/TIRAP/TLR4/TLR6/UBB/VAMP8	21
REACTOME_DEVELOPMENTAL_CELL_LINEAGES_PTHID_R-HSA-9734767	REACTOME_DEVELOPMENTAL_CELL_LINEAGES_PTHID_R-HSA-9734767	20/1345	81/8368	0.246914	1.53619	2.122	0.0291749	0.990139	0.990139	ALDH1A1/ANXA1/ANXA2/AQP1/CD44/CD74/COL11A1/COL3A1/COL5A2/ERBB2/ERICH5/HNF1B/ITGA6/ITGB1/KRT18/KRT7/KRT8/LAMB2/MME/TFPI2	20
REACTOME_APC_C_MEDIATED_DEGRADATION_OF_CELL_CYCLE_PROTEINS_PTHID_R-HSA-174143	REACTOME_APC_C_MEDIATED_DEGRADATION_OF_CELL_CYCLE_PROTEINS_PTHID_R-HSA-174143	19/1345	75/8368	0.253333	1.57613	2.1932	0.0256466	0.990139	0.990139	ANAPC11/ANAPC16/AURKB/BUB1B/CCNB1/CDC20/CDC23/CDC26/CDK1/FZR1/PLK1/PSMA1/PSMB1/PSMB3/PSMB4/PSMB6/PSMC3/PSMC4/UBB	19
REACTOME_REGULATION_OF_MITOTIC_CELL_CYCLE_PTHID_R-HSA-453276	REACTOME_REGULATION_OF_MITOTIC_CELL_CYCLE_PTHID_R-HSA-453276	19/1345	75/8368	0.253333	1.57613	2.1932	0.0256466	0.990139	0.990139	ANAPC11/ANAPC16/AURKB/BUB1B/CCNB1/CDC20/CDC23/CDC26/CDK1/FZR1/PLK1/PSMA1/PSMB1/PSMB3/PSMB4/PSMB6/PSMC3/PSMC4/UBB	19
REACTOME_REGULATION_OF_APC_C_ACTIVATORS_BETWEEN_G1_S_AND_EARLY_ANAPHASE_PTHID_R-HSA-176408	REACTOME_REGULATION_OF_APC_C_ACTIVATORS_BETWEEN_G1_S_AND_EARLY_ANAPHASE_PTHID_R-HSA-176408	18/1345	68/8368	0.264706	1.64688	2.34383	0.0191272	0.990139	0.990139	ANAPC11/ANAPC16/BUB1B/CCNB1/CDC20/CDC23/CDC26/CDK1/FZR1/PLK1/PSMA1/PSMB1/PSMB3/PSMB4/PSMB6/PSMC3/PSMC4/UBB	18
REACTOME_INTERFERON_GAMMA_SIGNALING_PTHID_R-HSA-877300	REACTOME_INTERFERON_GAMMA_SIGNALING_PTHID_R-HSA-877300	18/1345	69/8368	0.26087	1.62302	2.27403	0.0221122	0.990139	0.990139	BOLA/BOLA-DRA/BOLA-DRB3/CD44/FCGR1A/IRF2/LOC100848815/LOC507055/LOC511531/PIAS1/PTAFR/PTPN11/SMAD7/TRIM14/TRIM34/TRIM38/TRIM45/TRIM8	18
REACTOME_ACTIVATION_OF_APC_C_AND_APC_C_CDC20_MEDIATED_DEGRADATION_OF_MITOTIC_PROTEINS_PTHID_R-HSA-176814	REACTOME_ACTIVATION_OF_APC_C_AND_APC_C_CDC20_MEDIATED_DEGRADATION_OF_MITOTIC_PROTEINS_PTHID_R-HSA-176814	17/1345	64/8368	0.265625	1.6526	2.2934	0.0216611	0.990139	0.990139	ANAPC11/ANAPC16/BUB1B/CCNB1/CDC20/CDC23/CDC26/CDK1/PLK1/PSMA1/PSMB1/PSMB3/PSMB4/PSMB6/PSMC3/PSMC4/UBB	17
REACTOME_APC_C_CDH1_MEDIATED_DEGRADATION_OF_CDC20_AND_OTHER_APC_C_CDH1_TARGETED_PROTEINS_IN_LATE_MITOSIS_EARLY_G1_PTHID_R-HSA-174178	REACTOME_APC_C_CDH1_MEDIATED_DEGRADATION_OF_CDC20_AND_OTHER_APC_C_CDH1_TARGETED_PROTEINS_IN_LATE_MITOSIS_EARLY_G1_PTHID_R-HSA-174178	16/1345	62/8368	0.258065	1.60556	2.09433	0.0328434	0.990139	0.990139	ANAPC11/ANAPC16/AURKB/CDC20/CDC23/CDC26/FZR1/PLK1/PSMA1/PSMB1/PSMB3/PSMB4/PSMB6/PSMC3/PSMC4/UBB	16
REACTOME_NON_INTEGRIN_MEMBRANE_ECM_INTERACTIONS_PTHID_R-HSA-3000171	REACTOME_NON_INTEGRIN_MEMBRANE_ECM_INTERACTIONS_PTHID_R-HSA-3000171	16/1345	62/8368	0.258065	1.60556	2.09433	0.0328434	0.990139	0.990139	ACTB/ACTG1/COL11A1/COL3A1/COL5A2/DAG1/DDR1/HSPG2/ITGA6/ITGB1/LAMB2/NTN4/SGCE/SSPN/TRAPPC4/TTR	16
REACTOME_APC_C_CDC20_MEDIATED_DEGRADATION_OF_MITOTIC_PROTEINS_PTHID_R-HSA-176409	REACTOME_APC_C_CDC20_MEDIATED_DEGRADATION_OF_MITOTIC_PROTEINS_PTHID_R-HSA-176409	16/1345	63/8368	0.253968	1.58008	2.02242	0.0376897	0.990139	0.990139	ANAPC11/ANAPC16/BUB1B/CCNB1/CDC20/CDC23/CDC26/CDK1/PSMA1/PSMB1/PSMB3/PSMB4/PSMB6/PSMC3/PSMC4/UBB	16
REACTOME_REGULATION_OF_CDH1_FUNCTION_PTHID_R-HSA-9764561	REACTOME_REGULATION_OF_CDH1_FUNCTION_PTHID_R-HSA-9764561	15/1345	58/8368	0.258621	1.60902	2.03673	0.0373702	0.990139	0.990139	ACTB/ACTG1/BANP/CTNNA1/CTNND1/CTSS/JUP/PSMA1/PSMB1/PSMB3/PSMB4/PSMB6/PSMC3/PSMC4/UBB	15
REACTOME_DEVELOPMENTAL_CELL_LINEAGES_OF_THE_EXOCRINE_PANCREAS_PTHID_R-HSA-9820448	REACTOME_DEVELOPMENTAL_CELL_LINEAGES_OF_THE_EXOCRINE_PANCREAS_PTHID_R-HSA-9820448	12/1345	42/8368	0.285714	1.77759	2.21076	0.0289355	0.990139	0.990139	ANXA1/ANXA2/AQP1/CD74/COL11A1/COL3A1/COL5A2/ERICH5/HNF1B/KRT7/LAMB2/TFPI2	12
REACTOME_RESOLUTION_OF_D_LOOP_STRUCTURES_PTHID_R-HSA-5693537	REACTOME_RESOLUTION_OF_D_LOOP_STRUCTURES_PTHID_R-HSA-5693537	11/1345	36/8368	0.305556	1.90103	2.37084	0.0220221	0.990139	0.990139	BARD1/FIGNL1/KAT5/RAD51B/RAD51C/RMI2/RTEL1/SLX1A/SLX4/SPIDR/XRCC2	11
REACTOME_GENE_AND_PROTEIN_EXPRESSION_BY_JAK_STAT_SIGNALING_AFTER_INTERLEUKIN_12_STIMULATION_PTHID_R-HSA-8950505	REACTOME_GENE_AND_PROTEIN_EXPRESSION_BY_JAK_STAT_SIGNALING_AFTER_INTERLEUKIN_12_STIMULATION_PTHID_R-HSA-8950505	10/1345	33/8368	0.30303	1.88532	2.22992	0.0300186	0.990139	0.990139	AIP/ANXA2/BOLA2B/CAPZA1/CFL1/GSTA2/HNRNPA2B1/LCP1/PPIA/PSME2	10
REACTOME_CITRIC_ACID_CYCLE_TCA_CYCLE__PTHID_R-HSA-71403	REACTOME_CITRIC_ACID_CYCLE_TCA_CYCLE__PTHID_R-HSA-71403	10/1345	34/8368	0.294118	1.82987	2.12182	0.0366005	0.990139	0.990139	ACO2/DLD/FH/FXN/ISCA1/ISCA2/NNT/SDHAF4/SDHC/SIRT3	10
REACTOME_TRANSPORT_OF_VITAMINS_NUCLEOSIDES_AND_RELATED_MOLECULES_PTHID_R-HSA-425397	REACTOME_TRANSPORT_OF_VITAMINS_NUCLEOSIDES_AND_RELATED_MOLECULES_PTHID_R-HSA-425397	8/1345	23/8368	0.347826	2.16402	2.44622	0.0223638	0.990139	0.990139	ARL2/ARL2BP/PDZD11/SLC25A5/SLC33A1/SLC35A1/SLC35B3/SLC35C1	8
REACTOME_APC_C_CDC20_MEDIATED_DEGRADATION_OF_CYCLIN_B_PTHID_R-HSA-174048	REACTOME_APC_C_CDC20_MEDIATED_DEGRADATION_OF_CYCLIN_B_PTHID_R-HSA-174048	8/1345	24/8368	0.333333	2.07385	2.30541	0.0289482	0.990139	0.990139	ANAPC11/ANAPC16/CCNB1/CDC20/CDC23/CDC26/CDK1/UBB	8
REACTOME_NOTCH3_ACTIVATION_AND_TRANSMISSION_OF_SIGNAL_TO_THE_NUCLEUS_PTHID_R-HSA-9013507	REACTOME_NOTCH3_ACTIVATION_AND_TRANSMISSION_OF_SIGNAL_TO_THE_NUCLEUS_PTHID_R-HSA-9013507	8/1345	24/8368	0.333333	2.07385	2.30541	0.0289482	0.990139	0.990139	ADAM10/APH1B/NCSTN/NEURL1B/NOTCH3/PSENEN/TACC3/UBB	8
REACTOME_CALNEXIN_CALRETICULIN_CYCLE_PTHID_R-HSA-901042	REACTOME_CALNEXIN_CALRETICULIN_CYCLE_PTHID_R-HSA-901042	8/1345	25/8368	0.32	1.9909	2.17132	0.0367544	0.990139	0.990139	CALR/EDEM2/GANAB/MAN1B1/OS9/PRKCSH/SEL1L/UBB	8
REACTOME_DEFECTS_IN_VITAMIN_AND_COFACTOR_METABOLISM_PTHID_R-HSA-3296482	REACTOME_DEFECTS_IN_VITAMIN_AND_COFACTOR_METABOLISM_PTHID_R-HSA-3296482	7/1345	20/8368	0.35	2.17755	2.30721	0.0308981	0.990139	0.990139	CUBN/HLCS/MMAB/MMADHC/PC/PCCA/PCCB	7
REACTOME_MATURATION_OF_TCA_ENZYMES_AND_REGULATION_OF_TCA_CYCLE_PTHID_R-HSA-9854311	REACTOME_MATURATION_OF_TCA_ENZYMES_AND_REGULATION_OF_TCA_CYCLE_PTHID_R-HSA-9854311	7/1345	20/8368	0.35	2.17755	2.30721	0.0308981	0.990139	0.990139	ACO2/FXN/ISCA1/ISCA2/SDHAF4/SDHC/SIRT3	7
REACTOME_PHOSPHORYLATION_OF_THE_APC_C_PTHID_R-HSA-176412	REACTOME_PHOSPHORYLATION_OF_THE_APC_C_PTHID_R-HSA-176412	7/1345	20/8368	0.35	2.17755	2.30721	0.0308981	0.990139	0.990139	ANAPC11/ANAPC16/CCNB1/CDC23/CDC26/CDK1/PLK1	7
REACTOME_DEVELOPMENTAL_LINEAGE_OF_MAMMARY_GLAND_MYOEPITHELIAL_CELLS_PTHID_R-HSA-9927432	REACTOME_DEVELOPMENTAL_LINEAGE_OF_MAMMARY_GLAND_MYOEPITHELIAL_CELLS_PTHID_R-HSA-9927432	6/1345	15/8368	0.4	2.48862	2.52519	0.0230909	0.990139	0.990139	ALDH1A1/CD44/ERBB2/ITGA6/ITGB1/MME	6
REACTOME_METABOLISM_OF_STEROIDS_PTHID_R-HSA-8957322	REACTOME_METABOLISM_OF_STEROIDS_PTHID_R-HSA-8957322	27/1345	120/8368	0.225	1.39985	1.93063	0.0397172	0.993442	0.993442	ACOX2/AMACR/ARV1/CUBN/CYP2R1/EBP/ELOVL6/FDFT1/HSD11B1/HSD17B11/HSD17B4/INSIG2/MBTPS2/NR1H4/OSBPL1A/PLPP6/PPARA/SCAP/SCP2/SEC23A/SLC10A2/SQLE/SRD5A3/SREBF1/STARD3NL/TBL1X/TM7SF2	27
REACTOME_DISEASES_OF_GLYCOSYLATION_PTHID_R-HSA-3781865	REACTOME_DISEASES_OF_GLYCOSYLATION_PTHID_R-HSA-3781865	24/1345	105/8368	0.228571	1.42207	1.90457	0.0427844	0.993442	0.993442	ACAN/ADAMTSL4/ALG2/ALG3/ALG6/ALG8/B3GAT3/B3GLCT/B4GAT1/CTSA/DAG1/EXT1/GALM/GLB1/GPC6/HSPG2/LARGE1/MAN1B1/MOGS/MPI/NOTCH3/PGM1/SRD5A3/THSD1	24
REACTOME_GLYCOSAMINOGLYCAN_METABOLISM_PTHID_R-HSA-1630316	REACTOME_GLYCOSAMINOGLYCAN_METABOLISM_PTHID_R-HSA-1630316	23/1345	100/8368	0.23	1.43096	1.89723	0.0437744	0.993442	0.993442	ACAN/B3GAT3/B3GNT2/B3GNT7/B4GAT1/CD44/CHPF2/CHST1/DSEL/EXT1/EXTL3/GLB1/GPC6/HMMR/HS6ST1/HSPG2/HYAL3/NAGLU/SLC17A5/SLC26A1/SLC35B3/ST3GAL2/XYLT2	23
REACTOME_ER_PHAGOSOME_PATHWAY_PTHID_R-HSA-1236974	REACTOME_ER_PHAGOSOME_PATHWAY_PTHID_R-HSA-1236974	18/1345	74/8368	0.243243	1.51335	1.94104	0.0426048	0.993442	0.993442	BOLA/CALR/HMGB1/PSMA1/PSMB1/PSMB3/PSMB4/PSMB6/PSMC3/PSMC4/PSME2/STX4/TAPBP/TIRAP/TLR4/TLR6/UBB/VAMP8	18
REACTOME_TRANS_GOLGI_NETWORK_VESICLE_BUDDING_PTHID_R-HSA-199992	REACTOME_TRANS_GOLGI_NETWORK_VESICLE_BUDDING_PTHID_R-HSA-199992	17/1345	69/8368	0.246377	1.53285	1.94491	0.0429067	0.993442	0.993442	AP1M1/AP1S3/AP4S1/BLOC1S3/BLOC1S4/BLOC1S6/CHMP2A/DNASE2/FTH1/HSPA8/IGF2R/SH3D19/SNX9/SORT1/STX4/VAMP8/YIPF6	17
[truncated: 1,208 more rows]

## Sheet: Bovine_6 hpi_ORA_up
ID	Description	GeneRatio	BgRatio	RichFactor	FoldEnrichment	zScore	pvalue	p.adjust	qvalue	geneID	Count
[truncated: 1,222 more rows]

## Sheet: Bovine_9 hpi_ORA_down
ID	Description	GeneRatio	BgRatio	RichFactor	FoldEnrichment	zScore	pvalue	p.adjust	qvalue	geneID	Count
[truncated: 1,275 more rows]

[truncated: 15 more sheets: Bovine_9 hpi_ORA_up, Equine_2 hpi_ORA_down, Equine_2 hpi_ORA_up, Equine_6 hpi_ORA_down, Equine_6 hpi_ORA_up, Equine_9 hpi_ORA_down, Equine_9 hpi_ORA_up, Human_2 hpi_ORA_down, Human_2 hpi_ORA_up, Human_6 hpi_ORA_down, Human_6 hpi_ORA_up, Human_9 hpi_ORA_down, Human_9 hpi_ORA_up, Human_16 hpi_ORA_down, Human_16 hpi_ORA_up]
