# Supplementary material for: Cross-Species Analysis of Transcriptomic Response to Alpha-Herpesvirus Infection in Human, Bovine and Equine Cells
Source: Int J Mol Sci. 2026 Jan 27;27(3):1261. doi: 10.3390/ijms27031261 (PMC12898550; doi:10.3390/ijms27031261)
Supplement: Supplementary file 1 [file ijms-27-01261-s001.zip › Supp_Table S6_GeneCompare.xlsx]

## Sheet: CompareGenes_all_sig_genes_2hpi
	Human	Equine	Bovine
OG0000007 | Equine | LOC100056232	NA	0.425262	NA
OG0000007 | Equine | LOC100066109	NA	-0.613026	NA
OG0000007 | Equine | LOC100066251	NA	0.400069	NA
OG0000007 | Equine | LOC100629361	NA	0.862625	NA
OG0000007 | Equine | LOC102149103	NA	-0.545564	NA
OG0000007 | Equine | LOC138915027	NA	0.608854	NA
OG0000007 | Bovine | LOC505918	NA	NA	0.91653
OG0000011 | Equine | ABCC4	NA	-0.436174	NA
OG0000011 | Bovine | LOC515333	NA	NA	0.718189
OG0000011 | Bovine | LOC520016	NA	NA	-0.237989
OG0000016 | Equine | LOC100054397	NA	0.439808	NA
OG0000016 | Equine | LOC100056309	NA	0.242811	NA
OG0000016 | Bovine | BOLA	NA	NA	-1.19805
OG0000016 | Bovine | BOLA-NC1	NA	NA	-0.554695
OG0000016 | Bovine | BoLA	NA	NA	-0.278581
OG0000027 | Equine | LOC111772065	NA	-0.493155	NA
OG0000027 | Equine | LOC138917070	NA	-1.15834	NA
OG0000027 | Equine | LOC138922933	NA	-0.598629	NA
OG0000027 | Bovine | HS3ST4	NA	NA	0.380193
OG0000036 | Equine | MYADM	NA	-0.385961	NA
OG0000036 | Bovine | MYADM	NA	NA	-0.587186
OG0000046 | Equine | LOC100062745	NA	0.354793	NA
OG0000046 | Equine | LOC111767459	NA	0.376861	NA
OG0000046 | Equine | LOC111767468	NA	0.557773	NA
OG0000046 | Bovine | LOC100124497	NA	NA	0.623782
OG0000046 | Bovine | ZNF814	NA	NA	0.695609
OG0000049 | Equine | ZNF280B	NA	0.612638	NA
OG0000049 | Bovine | ZNF280B	NA	NA	0.65458
OG0000090 | Equine | LOC100059326	NA	0.35275	NA
OG0000090 | Equine | LOC100060160	NA	0.628148	NA
OG0000090 | Equine | LOC100061960	NA	0.577601	NA
OG0000090 | Bovine | LOC100139345	NA	NA	0.395208
OG0000119 | Equine | LOC138915534	NA	0.225013	NA
OG0000119 | Bovine | LOC101903795	NA	NA	1.82888
OG0000119 | Bovine | MRPL15	NA	NA	0.804094
OG0000131 | Equine | DLGAP5	NA	-0.930522	NA
OG0000131 | Bovine | DLGAP5	NA	NA	-1.24226
OG0000181 | Equine | LOC100061885	NA	-0.446302	NA
OG0000181 | Equine | LOC100146267	NA	-0.395613	NA
OG0000181 | Bovine | LOC132342100	NA	NA	-0.985097
OG0000181 | Bovine | LOC507055	NA	NA	-1.08716
OG0000190 | Equine | HIGD1A	NA	0.415744	NA
OG0000190 | Bovine | HIGD1A	NA	NA	0.333699
OG0000218 | Equine | LOC100061761	NA	-0.487946	NA
OG0000218 | Bovine | LOC327709	NA	NA	-0.832081
OG0000238 | Equine | H3-3B	NA	0.248978	NA
OG0000238 | Bovine | H3-3B	NA	NA	0.633039
OG0000254 | Equine | RANBP2	NA	0.229335	NA
OG0000254 | Bovine | RANBP2	NA	NA	0.901514
OG0000260 | Equine | LOC100057812	NA	0.691257	NA
OG0000260 | Bovine | LOC112445390	NA	NA	1.09115
OG0000260 | Bovine | TNFRSF10D	NA	NA	0.712685
OG0000285 | Equine | LOC100059925	NA	0.485246	NA
OG0000285 | Equine | LOC100060110	NA	0.673057	NA
OG0000285 | Equine | LOC100629730	NA	-0.787659	NA
OG0000285 | Bovine | ZNF77	NA	NA	0.634008
OG0000331 | Equine | LOC100069440	NA	-0.761238	NA
OG0000331 | Equine | LOC102149883	NA	-0.409091	NA
OG0000331 | Bovine | LOC616948	NA	NA	-0.330006
OG0000350 | Equine | LOC100054254	NA	-0.595931	NA
OG0000350 | Equine | LOC100146287	NA	-1.55934	NA
OG0000350 | Equine | LOC138919622	NA	-0.396298	NA
OG0000350 | Bovine | LOC112443864	NA	NA	-0.407726
OG0000350 | Bovine | MIC1	NA	NA	0.427926
OG0000350 | Bovine | MIC2	NA	NA	-0.661606
OG0000359 | Equine | ABCA3	NA	-0.450749	NA
OG0000359 | Bovine | ABCA3	NA	NA	-1.0842
OG0000418 | Equine | DDX18	NA	0.610862	NA
OG0000418 | Equine | LOC111772080	NA	0.684833	NA
OG0000418 | Bovine | DDX18	NA	NA	0.501764
OG0000418 | Bovine | LOC112446470	NA	NA	0.455285
OG0000460 | Equine | LOC138921856	NA	0.234501	NA
OG0000460 | Bovine | LOC617648	NA	NA	-0.358302
OG0000508 | Equine | LOC100059899	NA	0.632237	NA
OG0000508 | Equine | ZNF304	NA	0.542405	NA
OG0000508 | Bovine | ZNF304	NA	NA	0.527817
OG0000523 | Equine | RAB6A	NA	0.328854	NA
OG0000523 | Bovine | RAB6A	NA	NA	-0.328595
OG0000526 | Equine | RHOBTB2	NA	-0.653317	NA
OG0000526 | Bovine | LOC112445697	NA	NA	0.263567
OG0000534 | Equine | FAM72A	NA	-0.933648	NA
OG0000534 | Bovine | FAM72A	NA	NA	-1.84618
OG0000544 | Equine | LOC111768754	NA	-0.482992	NA
OG0000544 | Bovine | IFT70A	NA	NA	-0.796003
OG0000568 | Equine | ALKBH3	NA	-0.672373	NA
OG0000568 | Bovine | LOC112446427	NA	NA	-0.787997
OG0000568 | Bovine | NCK2	NA	NA	-1.22942
OG0000584 | Equine | LOC138915171	NA	-0.723365	NA
OG0000584 | Equine | PAN3	NA	-0.228291	NA
OG0000584 | Bovine | PAN3	NA	NA	0.346504
OG0000589 | Equine | USP3	NA	0.242396	NA
OG0000589 | Bovine | UBE2D1	NA	NA	0.402696
OG0000589 | Bovine | USP3	NA	NA	0.948382
OG0000589 | Bovine | YPEL2	NA	NA	-1.41086
OG0000589 | Bovine | ZFAND3	NA	NA	-0.411727
OG0000591 | Equine | PMM2	NA	0.318763	NA
OG0000591 | Bovine | PMM2	NA	NA	-0.310335
OG0000603 | Equine | AFG3L2	NA	0.358129	NA
OG0000603 | Equine | LOC100052875	NA	0.291438	NA
OG0000603 | Bovine | AFG3L2	NA	NA	-0.324349
OG0000603 | Bovine | LOC532875	NA	NA	-0.703149
OG0000617 | Equine | LOC100146995	NA	0.397319	NA
OG0000617 | Bovine | LOC510362	NA	NA	0.481545
OG0000621 | Equine | ZNF449	NA	-0.339822	NA
OG0000621 | Bovine | ZNF449	NA	NA	-0.502621
OG0000673 | Equine | HSPA1B	NA	-0.309297	NA
OG0000673 | Equine | LOC111769297	NA	-0.330517	NA
OG0000673 | Bovine | HSPA1A	NA	NA	-0.549432
OG0000681 | Equine | LOC106782520	NA	-0.737999	NA
OG0000681 | Bovine | ACOT4	NA	NA	-0.546894
OG0000691 | Equine | SLC2A3	NA	0.584373	NA
OG0000691 | Bovine | SLC2A3	NA	NA	-0.87317
OG0000692 | Equine | SRGAP2	NA	-0.745581	NA
OG0000692 | Bovine | SRGAP2	NA	NA	-0.579245
OG0000712 | Equine | LOC100068071	NA	1.15974	NA
OG0000712 | Bovine | LOC516849	NA	NA	2.46757
OG0000713 | Equine | LIMS1	NA	0.297596	NA
OG0000713 | Bovine | LIMS1	NA	NA	0.450942
OG0000731 | Equine | RRAGA	NA	0.200089	NA
OG0000731 | Bovine | RRAGA	NA	NA	0.206346
OG0000742 | Equine | LOC111772475	NA	0.752245	NA
OG0000742 | Bovine | ATAD3A	NA	NA	0.743776
OG0000745 | Equine | TNFRSF1B	NA	-0.705594	NA
OG0000745 | Bovine | TNFRSF1B	NA	NA	0.696876
OG0000751 | Equine | SLC16A1	NA	0.544115	NA
OG0000751 | Bovine | SLC16A1	NA	NA	0.615501
OG0000755 | Equine | LOC100057465	NA	-0.419499	NA
OG0000755 | Bovine | LOC101906206	NA	NA	-0.667815
OG0000762 | Equine | CENPA	NA	-1.20211	NA
OG0000762 | Bovine | CENPA	NA	NA	-1.51343
OG0000762 | Bovine | LOC782601	NA	NA	-1.44072
OG0000767 | Equine | LSM12	NA	0.398407	NA
OG0000767 | Bovine | LSM12	NA	NA	0.429907
OG0000773 | Equine | DCAF4	NA	0.696467	NA
OG0000773 | Bovine | DCAF4	NA	NA	0.813636
OG0000774 | Equine | PDCD6	NA	0.297533	NA
OG0000774 | Bovine | PDCD6	NA	NA	0.374071
OG0000777 | Equine | ZCCHC9	NA	0.288935	NA
OG0000777 | Bovine | ZCCHC9	NA	NA	0.374676
OG0000778 | Equine | ELL2	NA	1.16417	NA
OG0000778 | Bovine | ELL2	NA	NA	1.55637
OG0000784 | Equine | POU5F1	NA	-1.42424	NA
OG0000784 | Bovine | LOC132345822	NA	NA	1.6323
OG0000788 | Equine | WTAP	NA	0.258122	NA
OG0000788 | Bovine | WTAP	NA	NA	0.6242
OG0000793 | Equine | LUC7L	NA	0.221075	NA
OG0000793 | Bovine | LUC7L	NA	NA	0.552251
OG0000802 | Equine | MAP1LC3B	NA	-0.310098	NA
OG0000802 | Bovine | MAP1LC3B	NA	NA	-0.715835
OG0000803 | Equine | DNAJA1	NA	0.239435	NA
OG0000803 | Bovine | DNAJA1	NA	NA	-0.898617
OG0000825 | Equine | TTC9C	NA	-0.440822	NA
OG0000825 | Bovine | TTC9C	NA	NA	-1.15279
OG0000829 | Equine | SLC11A2	NA	0.57839	NA
OG0000829 | Bovine | SLC11A2	NA	NA	-0.948547
OG0000831 | Equine | UBE2N	NA	0.348855	NA
OG0000831 | Bovine | UBE2N	NA	NA	0.205479
OG0000837 | Equine | UTP14A	NA	0.532105	NA
OG0000837 | Bovine | LOC505600	NA	NA	-0.854085
OG0000837 | Bovine | UTP14A	NA	NA	0.493352
OG0000850 | Equine | DDHD1	NA	0.481776	NA
OG0000850 | Bovine | DDHD1	NA	NA	0.420466
OG0000853 | Equine | ATXN3	NA	-0.489095	NA
OG0000853 | Bovine | ATXN3	NA	NA	-0.68
OG0000855 | Equine | PLA2G4B	NA	-0.424362	NA
OG0000855 | Bovine | PLA2G4B	NA	NA	0.671124
OG0000857 | Equine | RNPS1	NA	0.357233	NA
OG0000857 | Bovine | RNPS1	NA	NA	0.389784
OG0000861 | Equine | DNAJA2	NA	0.438054	NA
OG0000861 | Bovine | DNAJA2	NA	NA	0.652452
OG0000861 | Bovine | LOC614732	NA	NA	0.539009
OG0000865 | Equine | LOC100073135	NA	0.383903	NA
OG0000865 | Bovine | TVP23C	NA	NA	0.412681
OG0000880 | Equine | LIPE	NA	-0.464853	NA
OG0000880 | Bovine | LIPE	NA	NA	-0.798681
OG0000902 | Equine | ASMTL	NA	0.268988	NA
OG0000902 | Bovine | LOC132344461	NA	NA	-0.242957
OG0000948 | Equine | RBAK	NA	0.898642	NA
OG0000948 | Bovine | RBAK	NA	NA	1.08842
OG0001000 | Equine | ZNF568	NA	-0.381746	NA
OG0001000 | Bovine | LOC101907883	NA	NA	-0.620784
OG0001029 | Equine | ZNF75A	NA	-0.273128	NA
OG0001029 | Bovine | LOC104970105	NA	NA	-0.342975
OG0001045 | Equine | LOC100062440	NA	0.367449	NA
OG0001045 | Bovine | MYL12B	NA	NA	0.8651
OG0001052 | Equine | ABCB1	NA	0.303746	NA
OG0001052 | Bovine | ABCB1	NA	NA	0.999605
OG0001052 | Bovine | LOC100296627	NA	NA	0.813747
OG0001053 | Equine | IFIT1B	NA	0.418257	NA
OG0001053 | Bovine | LOC100139670	NA	NA	-0.742989
OG0001059 | Equine | ARHGAP11A	NA	-0.310109	NA
OG0001059 | Bovine | ARHGAP11A	NA	NA	-1.41671
OG0001066 | Equine | GOLPH3	NA	0.347232	NA
OG0001066 | Bovine | GOLPH3	NA	NA	0.262573
OG0001078 | Equine | ARL5B	NA	1.68741	NA
OG0001078 | Bovine | ARL5B	NA	NA	0.712739
OG0001085 | Equine | ZNF133	NA	0.356819	NA
OG0001085 | Bovine | LOC539166	NA	NA	0.509166
OG0001085 | Bovine | ZNF133	NA	NA	1.37817
OG0001086 | Equine | LAMB2	NA	-0.399498	NA
OG0001086 | Bovine | LAMB2	NA	NA	-0.376827
OG0001098 | Equine | PGAM1	NA	0.218587	NA
OG0001098 | Bovine | PGAM1	NA	NA	-0.589192
OG0001100 | Equine | FAM133B	NA	0.492846	NA
OG0001100 | Bovine | FAM133B	NA	NA	0.782353
OG0001101 | Equine | TSC22D4	NA	-0.277611	NA
OG0001101 | Bovine | TSC22D4	NA	NA	-0.664155
OG0001104 | Equine | UBQLN1	NA	0.252639	NA
OG0001104 | Bovine | LOC783466	NA	NA	0.529236
OG0001104 | Bovine | UBQLN1	NA	NA	0.491326
OG0001106 | Equine | PTBP1	NA	0.239597	NA
OG0001106 | Bovine | PTBP1	NA	NA	0.327477
OG0001112 | Equine | BIRC2	NA	1.09827	NA
OG0001112 | Bovine | BIRC2	NA	NA	0.940019
OG0001112 | Bovine | LOC101905053	NA	NA	1.08055
OG0001119 | Equine | SETDB2	NA	-0.36729	NA
OG0001119 | Bovine | SETDB2	NA	NA	-0.728056
OG0001123 | Equine | BIVM	NA	-0.248698	NA
OG0001123 | Bovine | BIVM	NA	NA	-0.744726
OG0001127 | Equine | RDH11	NA	-0.699315	NA
OG0001127 | Bovine | RDH11	NA	NA	-0.65242
OG0001130 | Equine | MAP2K1	NA	0.331402	NA
OG0001130 | Bovine | LOC101905399	NA	NA	0.461153
OG0001130 | Bovine | MAP2K1	NA	NA	0.525187
OG0001138 | Equine | PPAN	NA	0.729679	NA
OG0001138 | Bovine | PPAN	NA	NA	1.10624
OG0001139 | Equine | U2AF1	NA	0.343584	NA
OG0001139 | Bovine | U2AF1	NA	NA	0.394915
OG0001145 | Equine | KDM6A	NA	0.390423	NA
OG0001145 | Bovine | KDM6A	NA	NA	0.598497
OG0001156 | Equine | UQCRH	NA	0.227245	NA
OG0001156 | Bovine | UQCRH	NA	NA	0.327231
OG0001168 | Equine | AKIRIN1	NA	0.294221	NA
OG0001168 | Bovine | AKIRIN1	NA	NA	1.04691
OG0001178 | Equine | ACOT11	NA	-0.257878	NA
OG0001178 | Bovine | ACOT11	NA	NA	-1.01958
OG0001181 | Equine | PLPP3	NA	0.204701	NA
OG0001181 | Bovine | LOC101905992	NA	NA	-0.883598
OG0001181 | Bovine | PLPP3	NA	NA	0.49176
OG0001195 | Equine | NUDT4	NA	0.439089	NA
OG0001195 | Bovine | NUDT4	NA	NA	1.23277
OG0001197 | Equine | SF3B4	NA	0.262701	NA
OG0001197 | Bovine | SF3B4	NA	NA	0.337476
OG0001199 | Equine | MCL1	NA	0.738721	NA
OG0001199 | Bovine | MCL1	NA	NA	0.406447
OG0001214 | Equine | RGS2	NA	0.874087	NA
OG0001214 | Bovine | LOC513055	NA	NA	1.12388
OG0001214 | Bovine | RGS2	NA	NA	2.91749
OG0001222 | Equine | LOC102147500	NA	0.491629	NA
OG0001222 | Equine | MAPKAPK2	NA	0.268816	NA
OG0001222 | Bovine | MAPKAPK2	NA	NA	0.320065
OG0001224 | Equine | TAF5L	NA	0.686617	NA
OG0001224 | Bovine | LOC132344929	NA	NA	-0.816824
OG0001224 | Bovine | TAF5L	NA	NA	0.679771
OG0001231 | Equine | ODC1	NA	0.304492	NA
OG0001231 | Bovine | ODC1	NA	NA	0.45836
OG0001232 | Equine | E2F6	NA	0.592696	NA
OG0001232 | Bovine | E2F6	NA	NA	1.06486
OG0001239 | Equine | FAM136A	NA	0.378714	NA
OG0001239 | Bovine | FAM136A	NA	NA	0.294173
OG0001240 | Equine | MPHOSPH10	NA	0.284477	NA
OG0001240 | Bovine | MPHOSPH10	NA	NA	0.732685
OG0001242 | Equine | C15H2orf68	NA	-0.511964	NA
OG0001242 | Bovine | C11H2orf68	NA	NA	-0.817076
OG0001250 | Equine | EIF5B	NA	0.310793	NA
OG0001250 | Bovine | EIF5B	NA	NA	0.453217
OG0001250 | Bovine | LOC614207	NA	NA	0.379745
OG0001254 | Equine | BUB1	NA	-0.900514	NA
OG0001254 | Bovine | BUB1	NA	NA	-0.382853
OG0001266 | Equine | ZC3H15	NA	0.227247	NA
OG0001266 | Bovine | ZC3H15	NA	NA	0.411382
OG0001274 | Equine | FARSB	NA	0.273489	NA
OG0001274 | Bovine | FARSB	NA	NA	-0.69468
OG0001296 | Equine | RBM15B	NA	0.505458	NA
OG0001296 | Bovine | RBM15B	NA	NA	0.401968
OG0001314 | Equine | LOC106781199	NA	-0.332669	NA
OG0001314 | Bovine | LXN	NA	NA	-0.500294
OG0001317 | Equine | SCHIP1	NA	0.800776	NA
OG0001317 | Bovine | SCHIP1	NA	NA	0.412164
OG0001320 | Equine | RNF168	NA	0.346249	NA
OG0001320 | Bovine | RNF168	NA	NA	0.758414
OG0001336 | Equine | CXCL6	NA	2.47926	NA
OG0001336 | Bovine | CXCL5	NA	NA	1.92666
OG0001339 | Equine | HNRNPDL	NA	0.630293	NA
OG0001339 | Bovine | HNRNPDL	NA	NA	0.375549
OG0001348 | Equine | PALLD	NA	-0.276992	NA
OG0001348 | Bovine | PALLD	NA	NA	0.422175
OG0001358 | Equine | TRAPPC13	NA	-0.236145	NA
OG0001358 | Bovine | TRAPPC13	NA	NA	-0.21679
OG0001361 | Equine | LOC100065744	NA	0.336872	NA
OG0001361 | Bovine | SMN2	NA	NA	0.219504
OG0001368 | Equine | SEC24A	NA	0.653444	NA
OG0001368 | Bovine | SEC24A	NA	NA	0.431231
OG0001370 | Equine | ETF1	NA	0.664429	NA
OG0001370 | Bovine | ETF1	NA	NA	0.703522
OG0001372 | Equine | RBM27	NA	0.258424	NA
OG0001372 | Bovine | RBM27	NA	NA	0.660148
OG0001373 | Equine | GRPEL2	NA	0.314769	NA
OG0001373 | Bovine | GRPEL2	NA	NA	0.54448
OG0001375 | Equine | KIF4A	NA	-0.795087	NA
OG0001375 | Bovine | KIF4A	NA	NA	-0.851786
OG0001379 | Equine | FAM83G	NA	0.534332	NA
OG0001379 | Bovine | FAM83G	NA	NA	1.42355
OG0001380 | Equine | HNRNPAB	NA	0.413719	NA
OG0001380 | Bovine | HNRNPAB	NA	NA	0.752802
OG0001382 | Equine | HUS1	NA	0.271945	NA
OG0001382 | Bovine | HUS1	NA	NA	0.335274
OG0001393 | Equine | TRIM26	NA	0.429781	NA
OG0001393 | Bovine | LOC785873	NA	NA	0.504023
OG0001398 | Equine | LOC100053336	NA	0.927302	NA
OG0001398 | Equine | SRSF3	NA	0.802699	NA
OG0001398 | Bovine | SRSF3	NA	NA	0.67345
OG0001402 | Equine | CUL7	NA	-0.232218	NA
OG0001402 | Bovine | CUL7	NA	NA	-0.536358
OG0001402 | Bovine | LOC100139990	NA	NA	-0.826247
OG0001411 | Equine | RNF146	NA	0.252122	NA
OG0001411 | Bovine | RNF146	NA	NA	0.289256
OG0001420 | Equine | STEAP1	NA	-0.251486	NA
OG0001420 | Bovine | STEAP1	NA	NA	-0.967931
OG0001430 | Equine | POM121C	NA	0.739671	NA
OG0001430 | Bovine | POM121C	NA	NA	0.585342
OG0001447 | Equine | METTL2A	NA	0.363907	NA
OG0001447 | Bovine | METTL2A	NA	NA	0.603255
OG0001468 | Equine | BAG4	NA	-0.207367	NA
OG0001468 | Bovine | BAG4	NA	NA	0.557399
OG0001474 | Equine | E2F5	NA	-0.706551	NA
OG0001474 | Bovine | E2F5	NA	NA	0.727751
OG0001487 | Equine | LOC100065392	NA	-0.625741	NA
OG0001487 | Bovine | MTAP	NA	NA	0.649112
OG0001488 | Equine | TAF1	NA	-0.254174	NA
OG0001488 | Bovine | TAF1	NA	NA	-0.230487
OG0001489 | Equine | BAG1	NA	0.230521	NA
OG0001489 | Bovine | BAG1	NA	NA	0.248387
OG0001494 | Equine | SLC25A51	NA	0.261975	NA
OG0001494 | Bovine | SLC25A51	NA	NA	-0.205013
OG0001502 | Equine | LOC100062166	NA	-0.327785	NA
OG0001502 | Equine | ZNF782	NA	-1.03084	NA
OG0001502 | Bovine | ZNF782	NA	NA	-0.882033
OG0001506 | Equine | DNAJC25	NA	0.786977	NA
OG0001506 | Bovine | DNAJC25	NA	NA	0.972164
OG0001511 | Equine | PHYHD1	NA	-0.832925	NA
OG0001511 | Bovine | PHYHD1	NA	NA	-0.735903
OG0001522 | Equine | BMI1	NA	0.406806	NA
OG0001522 | Bovine | BMI1	NA	NA	-0.349024
OG0001528 | Equine | TIMM23	NA	0.425554	NA
OG0001528 | Bovine | TIMM23	NA	NA	0.467512
OG0001536 | Equine | VCL	NA	0.217708	NA
OG0001536 | Bovine | VCL	NA	NA	0.804523
OG0001541 | Equine | KIF20B	NA	-0.792924	NA
OG0001541 | Bovine | KIF20B	NA	NA	-0.876104
OG0001541 | Bovine | LOC782598	NA	NA	-1.03435
OG0001547 | Equine | MFSD13A	NA	0.318964	NA
OG0001547 | Bovine | MFSD13A	NA	NA	-0.549802
OG0001572 | Equine | CSTF3	NA	-0.406611	NA
OG0001572 | Bovine | CSTF3	NA	NA	0.327912
OG0001573 | Equine | TRAF6	NA	0.273639	NA
OG0001573 | Bovine | TRAF6	NA	NA	0.460491
OG0001574 | Equine | PHF21A	NA	-0.757086	NA
OG0001574 | Bovine | PHF21A	NA	NA	-0.421065
OG0001587 | Equine | STIP1	NA	0.202177	NA
OG0001587 | Bovine | STIP1	NA	NA	-0.539551
OG0001594 | Equine | CLNS1A	NA	0.340949	NA
OG0001594 | Bovine | CLNS1A	NA	NA	0.352819
OG0001598 | Equine | SRSF2	NA	0.283837	NA
OG0001598 | Bovine | SRSF2	NA	NA	0.703529
OG0001600 | Equine | SLC35F2	NA	0.354655	NA
OG0001600 | Bovine | SLC35F2	NA	NA	-0.377571
OG0001612 | Equine | SMIM10L1	NA	0.31993	NA
OG0001612 | Bovine | SMIM10L1	NA	NA	0.201852
OG0001615 | Equine | RESF1	NA	-0.704331	NA
OG0001615 | Bovine | RESF1	NA	NA	0.595666
OG0001620 | Equine | LOC100062229	NA	-0.334599	NA
OG0001620 | Bovine | ATF7	NA	NA	0.261883
OG0001630 | Equine | GALNT4	NA	0.557173	NA
OG0001630 | Bovine | GALNT4	NA	NA	0.320934
OG0001634 | Equine | ACAD10	NA	-0.310264	NA
OG0001634 | Bovine | ACAD10	NA	NA	-0.372003
OG0001634 | Bovine | LOC511425	NA	NA	-0.810625
OG0001642 | Equine | DENR	NA	0.35406	NA
OG0001642 | Bovine | DENR	NA	NA	0.398794
OG0001646 | Equine | FBRSL1	NA	0.215227	NA
OG0001646 | Bovine | FBRSL1	NA	NA	0.382784
OG0001667 | Equine | PSMC6	NA	0.283449	NA
OG0001667 | Bovine | PSMC6	NA	NA	0.30565
OG0001675 | Equine | TNFAIP2	NA	-0.229492	NA
OG0001675 | Bovine | TNFAIP2	NA	NA	-0.348999
OG0001680 | Equine | KATNBL1	NA	1.09122	NA
OG0001680 | Bovine | KATNBL1	NA	NA	0.325496
OG0001682 | Equine | KNSTRN	NA	-1.29559	NA
OG0001682 | Bovine | KNSTRN	NA	NA	-1.15379
OG0001683 | Equine | ZSCAN2	NA	-0.698229	NA
OG0001683 | Equine | ZSCAN29	NA	-0.861187	NA
OG0001683 | Bovine | ZSCAN29	NA	NA	-0.454784
OG0001689 | Equine | LOC100058071	NA	0.243731	NA
OG0001689 | Equine | RSL24D1	NA	0.315439	NA
OG0001689 | Bovine | RSL24D1	NA	NA	0.633164
OG0001697 | Equine | FBXO22	NA	0.234762	NA
OG0001697 | Bovine | FBXO22	NA	NA	0.277071
OG0001711 | Equine | DNAJA3	NA	0.470493	NA
OG0001711 | Bovine | DNAJA3	NA	NA	-0.494406
OG0001725 | Equine | SHCBP1	NA	-0.370452	NA
OG0001725 | Bovine | SHCBP1	NA	NA	-0.674312
OG0001730 | Equine | ST3GAL2	NA	-0.335806	NA
OG0001730 | Bovine | ST3GAL2	NA	NA	-1.12514
OG0001744 | Equine | NUFIP2	NA	0.64338	NA
OG0001744 | Bovine | NUFIP2	NA	NA	0.715556
OG0001749 | Equine | LOC100064633	NA	0.347182	NA
OG0001749 | Bovine | RPL19	NA	NA	0.61049
OG0001750 | Equine | PSME3	NA	0.347475	NA
OG0001750 | Bovine | PSME3	NA	NA	0.309515
OG0001754 | Equine | SP2	NA	0.371584	NA
OG0001754 | Bovine | SP2	NA	NA	-0.498642
OG0001755 | Equine | LOC100146440	NA	-0.529852	NA
OG0001755 | Equine | LOC100147035	NA	-0.469618	NA
OG0001755 | Bovine | TRIM25	NA	NA	1.00508
OG0001771 | Equine | LOC100056167	NA	-0.318351	NA
OG0001771 | Equine | PPP4R1	NA	0.210096	NA
OG0001771 | Bovine | PPP4R1	NA	NA	-0.483842
OG0001775 | Equine | IER3IP1	NA	0.220975	NA
OG0001775 | Bovine | IER3IP1	NA	NA	0.291542
OG0001782 | Equine | RNF126	NA	0.374748	NA
OG0001782 | Bovine | LOC132345506	NA	NA	0.759071
OG0001782 | Bovine | RNF126	NA	NA	0.478205
OG0001792 | Equine | C21H19orf44	NA	-1.24761	NA
OG0001792 | Bovine | C7H19orf44	NA	NA	-1.80657
OG0001792 | Bovine | LOC132345680	NA	NA	-1.52934
OG0001794 | Equine | DDA1	NA	0.395189	NA
OG0001794 | Bovine | DDA1	NA	NA	0.31718
OG0001800 | Equine | UQCRFS1	NA	0.219097	NA
OG0001800 | Bovine | UQCRFS1	NA	NA	0.250093
OG0001804 | Human | ZNF146	-0.269755	NA	NA
OG0001804 | Equine | ZNF146	NA	0.607239	NA
OG0001804 | Bovine | ZNF146	NA	NA	-0.377668
OG0001809 | Equine | BCL3	NA	0.475898	NA
OG0001809 | Bovine | BCL3	NA	NA	1.81079
OG0001820 | Equine | SNAI1	NA	0.433968	NA
OG0001820 | Bovine | SNAI1	NA	NA	2.7686
OG0001822 | Equine | ZNF324	NA	0.785954	NA
OG0001822 | Bovine | ZNF324	NA	NA	0.803349
OG0001828 | Equine | ITCH	NA	-0.246698	NA
OG0001828 | Bovine | ITCH	NA	NA	-0.493035
OG0001837 | Equine | ICOSLG	NA	-0.205284	NA
OG0001837 | Bovine | ICOSLG	NA	NA	-0.684395
OG0001841 | Equine | SIK1	NA	1.42509	NA
OG0001841 | Bovine | SIK1	NA	NA	1.23442
OG0001853 | Equine | RANBP1	NA	0.300254	NA
OG0001853 | Bovine | RANBP1	NA	NA	0.243135
OG0001873 | Equine | BCOR	NA	-0.48041	NA
OG0001873 | Bovine | BCOR	NA	NA	1.07241
OG0001882 | Equine | TSR2	NA	0.232233	NA
OG0001882 | Bovine | TSR2	NA	NA	0.383003
OG0001889 | Equine | RBMX2	NA	0.47202	NA
OG0001889 | Bovine | LOC534630	NA	NA	0.465561
OG0001889 | Bovine | RBMX2	NA	NA	0.468807
OG0001901 | Equine | HMGB3	NA	-0.448273	NA
OG0001901 | Bovine | HMGB3	NA	NA	-0.556878
OG0001928 | Equine | LOC100060311	NA	-1.53106	NA
OG0001928 | Bovine | LOC100296121	NA	NA	-0.458704
OG0001928 | Bovine | LOC528802	NA	NA	0.496198
OG0001932 | Equine | LOC102150834	NA	1.04589	NA
OG0001932 | Equine | LOC138916765	NA	1.01231	NA
OG0001932 | Bovine | LOC510798	NA	NA	0.626316
OG0001954 | Equine | ZNF12	NA	0.679225	NA
OG0001954 | Bovine | ZNF12	NA	NA	-0.279893
OG0001955 | Equine | ZNF550	NA	-0.619971	NA
OG0001955 | Bovine | ZNF416	NA	NA	-0.559967
OG0001957 | Equine | ZNF132	NA	0.447394	NA
OG0001957 | Bovine | ZNF132	NA	NA	0.502504
OG0001959 | Equine | LOC100062322	NA	0.289717	NA
OG0001959 | Bovine | LOC104968476	NA	NA	-0.700561
OG0001990 | Equine | LOC100629880	NA	-0.253714	NA
OG0001990 | Bovine | ZNF566	NA	NA	0.504847
OG0002024 | Equine | TUBA1A	NA	-0.237369	NA
OG0002024 | Bovine | TUBA1A	NA	NA	-0.234838
OG0002048 | Equine | HMGA2	NA	0.396492	NA
OG0002048 | Bovine | HMGA2	NA	NA	1.5918
OG0002050 | Equine | NXF1	NA	0.549598	NA
OG0002050 | Bovine | NXF1	NA	NA	0.481872
OG0002065 | Equine | TUBB6	NA	0.244486	NA
OG0002065 | Bovine | TUBB6	NA	NA	0.616882
OG0002068 | Equine | TUBB4B	NA	-0.257879	NA
OG0002068 | Bovine | TUBB4B	NA	NA	0.209042
OG0002088 | Equine | ZNF134	NA	0.460719	NA
OG0002088 | Bovine | ZNF134	NA	NA	-0.59628
OG0002092 | Equine | HSPA6	NA	0.939786	NA
OG0002092 | Bovine | HSPA6	NA	NA	0.571463
OG0002105 | Equine | COL4A2	NA	0.213228	NA
OG0002105 | Bovine | COL4A2	NA	NA	-0.285391
OG0002120 | Equine | ZNF614	NA	0.45557	NA
OG0002120 | Bovine | ZNF614	NA	NA	0.988126
OG0002134 | Equine | ZNF555	NA	-0.470866	NA
OG0002134 | Bovine | ZNF555	NA	NA	-0.536648
OG0002147 | Equine | SEPTIN11	NA	0.302658	NA
OG0002147 | Bovine | SEPTIN11	NA	NA	0.250455
OG0002148 | Equine | ADH5	NA	0.203341	NA
OG0002148 | Bovine | ADH5	NA	NA	-0.665704
OG0002164 | Equine | SSU72	NA	0.293384	NA
OG0002164 | Bovine | SSU72	NA	NA	0.26142
OG0002173 | Equine | LDHA	NA	0.249293	NA
OG0002173 | Bovine | LDHA	NA	NA	-0.441674
OG0002210 | Equine | AGO3	NA	0.586295	NA
OG0002210 | Bovine | AGO3	NA	NA	1.31396
OG0002211 | Equine | AGO4	NA	-0.593886	NA
OG0002211 | Bovine | AGO4	NA	NA	-0.537947
OG0002212 | Equine | AGO1	NA	-0.43231	NA
OG0002212 | Bovine | AGO1	NA	NA	-0.595423
OG0002213 | Equine | PDE4B	NA	1.46102	NA
OG0002213 | Bovine | PDE4B	NA	NA	1.82296
OG0002225 | Equine | ATP2B1	NA	0.449892	NA
OG0002225 | Bovine | ATP2B1	NA	NA	0.568887
OG0002237 | Equine | ACTN4	NA	0.293259	NA
OG0002237 | Bovine | ACTN4	NA	NA	-0.441542
OG0002263 | Equine | SLC12A4	NA	0.348971	NA
OG0002263 | Bovine | SLC12A4	NA	NA	0.483791
OG0002295 | Equine | PABPC4	NA	0.248593	NA
OG0002295 | Bovine | PABPC4	NA	NA	0.428302
OG0002297 | Equine | SLC2A1	NA	1.61205	NA
OG0002297 | Bovine | SLC2A1	NA	NA	0.990819
OG0002344 | Equine | ZSWIM6	NA	0.744382	NA
OG0002344 | Bovine | ZSWIM6	NA	NA	1.45374
OG0002347 | Equine | ARF1	NA	0.23708	NA
OG0002347 | Bovine | ARF1	NA	NA	0.214852
OG0002359 | Equine | YY1	NA	-0.267579	NA
OG0002359 | Bovine | YY1	NA	NA	0.472337
OG0002362 | Equine | TMED7	NA	0.334008	NA
OG0002362 | Bovine | TMED7	NA	NA	0.360287
OG0002384 | Equine | RUNX1	NA	0.940759	NA
OG0002384 | Bovine | RUNX1	NA	NA	1.00497
OG0002388 | Equine | SRSF5	NA	0.938775	NA
OG0002388 | Bovine | SRSF5	NA	NA	0.308934
OG0002389 | Equine | SRSF6	NA	1.37054	NA
OG0002389 | Bovine | SRSF6	NA	NA	0.886855
OG0002390 | Equine | SRSF4	NA	0.294143	NA
OG0002390 | Bovine | SRSF4	NA	NA	0.775188
OG0002397 | Equine | PTPRF	NA	-0.261966	NA
OG0002397 | Bovine | PTPRF	NA	NA	-0.588127
OG0002411 | Equine | CELSR2	NA	-0.780631	NA
OG0002411 | Bovine | CELSR2	NA	NA	-1.35672
OG0002418 | Equine | IQGAP3	NA	-1.00791	NA
OG0002418 | Bovine | IQGAP3	NA	NA	-1.58587
OG0002435 | Equine | AKT3	NA	-0.413948	NA
OG0002435 | Bovine | AKT3	NA	NA	-0.30951
OG0002440 | Equine | EHD4	NA	0.610348	NA
OG0002440 | Bovine | EHD4	NA	NA	-0.407994
OG0002441 | Equine | EHD1	NA	0.439979	NA
OG0002441 | Bovine | EHD1	NA	NA	-0.235741
OG0002456 | Equine | HK2	NA	1.84772	NA
OG0002456 | Bovine | HK2	NA	NA	0.913291
OG0002457 | Equine | HK1	NA	0.201976	NA
OG0002457 | Bovine | HK1	NA	NA	-0.367056
OG0002469 | Equine | SLC4A7	NA	0.616246	NA
OG0002469 | Bovine | SLC4A7	NA	NA	1.33865
OG0002478 | Equine | CCNY	NA	0.287498	NA
OG0002478 | Bovine | CCNY	NA	NA	-0.243044
OG0002479 | Equine | USP37	NA	0.392974	NA
OG0002479 | Bovine | USP37	NA	NA	1.26529
OG0002484 | Equine | DGKD	NA	0.607727	NA
OG0002484 | Bovine | DGKD	NA	NA	1.20317
OG0002486 | Equine | RAB5B	NA	-0.247556	NA
OG0002486 | Bovine | RAB5B	NA	NA	-0.529624
OG0002527 | Equine | PAK2	NA	0.236147	NA
OG0002527 | Bovine | PAK2	NA	NA	0.441737
OG0002533 | Equine | GRK6	NA	-0.600992	NA
OG0002533 | Bovine | GRK6	NA	NA	-0.718103
OG0002549 | Equine | MAPK8	NA	0.306941	NA
OG0002549 | Bovine | MAPK8	NA	NA	0.582782
OG0002554 | Equine | UBE2D2	NA	0.265741	NA
OG0002554 | Bovine | UBE2D2	NA	NA	0.209877
OG0002560 | Equine | SMAD9	NA	-0.279632	NA
OG0002560 | Bovine | SMAD9	NA	NA	-1.46573
OG0002586 | Equine | DPYSL2	NA	-0.223279	NA
OG0002586 | Bovine | DPYSL2	NA	NA	-0.459123
OG0002588 | Equine | PANK2	NA	0.24673	NA
OG0002588 | Bovine | PANK2	NA	NA	0.429676
OG0002598 | Equine | TEAD4	NA	0.372616	NA
OG0002598 | Bovine | TEAD4	NA	NA	0.822617
OG0002644 | Equine | PYGM	NA	1.52828	NA
OG0002644 | Bovine | PYGM	NA	NA	3.48601
OG0002656 | Equine | ATP2A2	NA	0.548765	NA
OG0002656 | Bovine | ATP2A2	NA	NA	0.65708
OG0002657 | Equine | ATP2A1	NA	0.681724	NA
OG0002657 | Bovine | ATP2A1	NA	NA	0.682963
OG0002670 | Equine | AURKA	NA	-0.381765	NA
OG0002670 | Bovine | AURKA	NA	NA	-0.669611
OG0002671 | Equine | AURKB	NA	-0.829562	NA
OG0002671 | Bovine | AURKB	NA	NA	-0.423605
OG0002673 | Equine | AOC2	NA	1.22973	NA
OG0002673 | Bovine | AOC2	NA	NA	1.85986
OG0002676 | Equine | ECE1	NA	0.370188	NA
OG0002676 | Bovine | ECE1	NA	NA	-0.29739
OG0002686 | Equine | TFCP2	NA	-0.395049	NA
OG0002686 | Bovine | TFCP2	NA	NA	-0.458374
OG0002699 | Equine | HSP90AB1	NA	0.294959	NA
OG0002699 | Bovine | HSP90AB1	NA	NA	0.403082
OG0002703 | Equine | NACA	NA	0.294656	NA
OG0002703 | Bovine | NACA	NA	NA	0.505387
OG0002704 | Equine | STX2	NA	0.292103	NA
OG0002704 | Bovine | STX2	NA	NA	-0.266808
OG0002712 | Equine | TLE4	NA	0.787433	NA
OG0002712 | Bovine | TLE4	NA	NA	1.59602
OG0002725 | Equine | GOLPH3L	NA	-0.60125	NA
OG0002725 | Bovine | GOLPH3L	NA	NA	-0.669445
OG0002730 | Equine | MARK3	NA	0.243632	NA
OG0002730 | Bovine | MARK3	NA	NA	0.783331
OG0002749 | Equine | TLR6	NA	0.789911	NA
OG0002749 | Bovine | TLR6	NA	NA	-1.20201
OG0002761 | Equine | DUS4L	NA	0.20059	NA
OG0002761 | Bovine | DUS4L	NA	NA	-0.585652
OG0002771 | Equine | BIRC3	NA	1.08905	NA
OG0002771 | Bovine | BIRC3	NA	NA	0.266817
OG0002782 | Equine | ERCC5	NA	-0.689885	NA
OG0002782 | Bovine | ERCC5	NA	NA	-0.373595
OG0002783 | Equine | ATP11A	NA	0.233514	NA
OG0002783 | Bovine | ATP11A	NA	NA	-0.264181
OG0002818 | Equine | PUM2	NA	-0.30224	NA
OG0002818 | Bovine | PUM2	NA	NA	-0.465417
OG0002821 | Equine | KPNA6	NA	0.203233	NA
OG0002821 | Bovine | KPNA6	NA	NA	-0.327684
OG0002823 | Equine | HDAC2	NA	0.253654	NA
OG0002823 | Bovine | HDAC2	NA	NA	0.433418
OG0002827 | Equine | MACF1	NA	-0.411914	NA
OG0002827 | Bovine | MACF1	NA	NA	-0.295377
OG0002829 | Equine | CTPS1	NA	0.632111	NA
OG0002829 | Bovine | CTPS1	NA	NA	-0.219046
OG0002837 | Equine | ZYG11B	NA	-0.762491	NA
OG0002837 | Bovine | ZYG11B	NA	NA	-0.874866
OG0002839 | Equine | PRKAA1	NA	0.286376	NA
OG0002839 | Bovine | PRKAA1	NA	NA	-0.360409
OG0002851 | Equine | STRIP1	NA	-0.238564	NA
OG0002851 | Bovine | STRIP1	NA	NA	-0.464738
OG0002853 | Equine | SLC6A17	NA	-0.255326	NA
OG0002853 | Bovine | SLC6A17	NA	NA	-0.42163
OG0002865 | Equine | VANGL1	NA	-0.364815	NA
OG0002865 | Bovine | VANGL1	NA	NA	-0.894756
OG0002878 | Equine | TAGLN2	NA	0.222108	NA
OG0002878 | Bovine | TAGLN2	NA	NA	0.333302
OG0002884 | Equine | NEK6	NA	-0.528739	NA
OG0002884 | Bovine | NEK6	NA	NA	0.464788
OG0002887 | Equine | ARL8B	NA	0.22495	NA
OG0002887 | Bovine | ARL8B	NA	NA	0.623054
OG0002891 | Equine | PFKFB3	NA	0.33106	NA
OG0002891 | Bovine | PFKFB3	NA	NA	2.76289
OG0002901 | Equine | DEGS1	NA	0.267717	NA
OG0002901 | Bovine | DEGS1	NA	NA	0.428696
OG0002924 | Equine | HEATR5A	NA	-0.508577	NA
OG0002924 | Bovine | HEATR5A	NA	NA	-0.348762
OG0002933 | Equine | ATP6V1E1	NA	0.267969	NA
OG0002933 | Bovine | ATP6V1E1	NA	NA	0.214439
OG0002938 | Equine | PELI1	NA	0.961282	NA
OG0002938 | Bovine | PELI1	NA	NA	1.29437
OG0002940 | Equine | RAB1A	NA	0.266117	NA
OG0002940 | Bovine | RAB1A	NA	NA	0.402827
OG0002942 | Equine | PPP3R1	NA	0.366355	NA
OG0002942 | Bovine | PPP3R1	NA	NA	1.00992
OG0002947 | Equine | GFPT1	NA	0.784779	NA
OG0002947 | Bovine | GFPT1	NA	NA	0.286862
OG0002967 | Equine | MAT2A	NA	0.525842	NA
OG0002967 | Bovine | MAT2A	NA	NA	1.09623
OG0002968 | Equine | RMND5A	NA	-0.442369	NA
OG0002968 | Bovine | RMND5A	NA	NA	0.701704
OG0002975 | Equine | FHL2	NA	0.551466	NA
OG0002975 | Bovine | FHL2	NA	NA	0.616198
OG0002980 | Equine | CLASP1	NA	-0.243226	NA
OG0002980 | Bovine | CLASP1	NA	NA	-0.26999
OG0003006 | Equine | BZW2	NA	0.358645	NA
OG0003006 | Bovine | BZW2	NA	NA	0.649182
OG0003008 | Equine | CLK4	NA	0.365764	NA
OG0003008 | Bovine | CLK4	NA	NA	1.02177
OG0003011 | Equine | CASP8	NA	-0.924408	NA
OG0003011 | Bovine | CASP8	NA	NA	-0.470006
OG0003016 | Equine | CTDSP1	NA	-0.246483	NA
OG0003016 | Bovine | CTDSP1	NA	NA	-1.49756
OG0003021 | Equine | CAB39	NA	0.391967	NA
OG0003021 | Bovine | CAB39	NA	NA	0.255973
OG0003024 | Equine | CAND1	NA	0.272928	NA
OG0003024 | Bovine | CAND1	NA	NA	0.705192
OG0003027 | Equine | KAT2A	NA	0.208494	NA
OG0003027 | Bovine | KAT2A	NA	NA	0.432991
OG0003029 | Equine | THRA	NA	-0.208633	NA
OG0003029 | Bovine | THRA	NA	NA	-1.39254
OG0003030 | Equine | TOP2A	NA	-0.906066	NA
OG0003030 | Bovine | TOP2A	NA	NA	-0.562986
OG0003034 | Equine | FBXL20	NA	-0.602049	NA
OG0003034 | Bovine | FBXL20	NA	NA	-0.277513
OG0003060 | Human | GSK3B	-0.237362	NA	NA
OG0003060 | Equine | GSK3B	NA	0.410783	NA
OG0003060 | Bovine | GSK3B	NA	NA	-0.671224
OG0003065 | Equine | WDR5B	NA	-0.518286	NA
OG0003065 | Bovine | WDR5B	NA	NA	-1.22625
OG0003072 | Equine | TXNRD1	NA	0.447006	NA
OG0003072 | Bovine | TXNRD1	NA	NA	1.1274
OG0003099 | Human | SLIT2	-0.410608	NA	NA
OG0003099 | Equine | SLIT2	NA	-0.31477	NA
OG0003099 | Bovine | SLIT2	NA	NA	-5.33551
OG0003105 | Equine | GNPDA1	NA	-0.284629	NA
OG0003105 | Bovine | GNPDA1	NA	NA	-0.978976
OG0003109 | Equine | USP12	NA	0.626265	NA
OG0003109 | Bovine | USP12	NA	NA	-0.423253
OG0003110 | Equine | CNOT6L	NA	-0.244919	NA
OG0003110 | Bovine | CNOT6L	NA	NA	0.214552
OG0003118 | Equine | TSPAN5	NA	0.512239	NA
OG0003118 | Bovine | TSPAN5	NA	NA	-0.620193
OG0003125 | Equine | PPA1	NA	0.592824	NA
OG0003125 | Bovine | PPA1	NA	NA	0.273969
OG0003126 | Equine | PAPSS2	NA	0.294479	NA
OG0003126 | Bovine | PAPSS2	NA	NA	-0.207409
OG0003131 | Equine | TRAM1	NA	0.218987	NA
OG0003131 | Bovine | TRAM1	NA	NA	0.229909
OG0003135 | Equine | NAA15	NA	0.286724	NA
OG0003135 | Bovine | NAA15	NA	NA	0.498891
OG0003136 | Equine | TBC1D9	NA	-0.377012	NA
OG0003136 | Bovine | TBC1D9	NA	NA	1.36339
OG0003137 | Equine | TBC1D9B	NA	-0.320894	NA
OG0003137 | Bovine | TBC1D9B	NA	NA	-0.657811
OG0003138 | Equine | SMARCA5	NA	0.220372	NA
OG0003138 | Bovine | SMARCA5	NA	NA	0.259985
OG0003147 | Equine | RAPGEF6	NA	0.399822	NA
OG0003147 | Bovine | RAPGEF6	NA	NA	0.524851
OG0003148 | Equine | KLHL2	NA	0.470498	NA
OG0003148 | Bovine | KLHL2	NA	NA	0.504987
OG0003168 | Equine | PLK2	NA	1.00806	NA
OG0003168 | Bovine | PLK2	NA	NA	0.506002
OG0003170 | Equine | ADAMTS6	NA	-0.33083	NA
OG0003170 | Bovine | ADAMTS6	NA	NA	0.459538
OG0003174 | Equine | ENC1	NA	0.645673	NA
OG0003174 | Bovine | ENC1	NA	NA	1.15682
OG0003177 | Equine | PDE8A	NA	0.691935	NA
OG0003177 | Bovine | PDE8A	NA	NA	0.202493
OG0003186 | Equine | PPIP5K1	NA	-0.594348	NA
OG0003186 | Bovine | PPIP5K1	NA	NA	-0.236441
OG0003193 | Equine | PPP2CA	NA	0.281957	NA
OG0003193 | Bovine | PPP2CA	NA	NA	0.273794
OG0003197 | Equine | SAR1A	NA	0.499912	NA
OG0003197 | Bovine | SAR1A	NA	NA	0.401928
OG0003206 | Equine | FBL	NA	0.296894	NA
OG0003206 | Bovine | FBL	NA	NA	0.362335
OG0003209 | Equine | TMED4	NA	0.208018	NA
OG0003209 | Bovine | TMED4	NA	NA	0.225441
OG0003226 | Equine | RXRB	NA	-0.40907	NA
OG0003226 | Bovine | RXRB	NA	NA	-0.336374
OG0003229 | Equine | STK38	NA	-0.340923	NA
OG0003229 | Bovine | STK38	NA	NA	-0.292736
OG0003234 | Equine | DAAM1	NA	-0.312202	NA
OG0003234 | Bovine | DAAM1	NA	NA	-0.772166
OG0003235 | Equine | PPP2R5C	NA	-0.338433	NA
OG0003235 | Bovine | PPP2R5C	NA	NA	-0.640845
OG0003240 | Equine | PGK1	NA	0.22665	NA
OG0003240 | Bovine | PGK1	NA	NA	-1.00902
OG0003246 | Equine | CDK19	NA	-0.619098	NA
OG0003246 | Bovine | CDK19	NA	NA	-0.524179
OG0003263 | Equine | ELMO2	NA	-0.405221	NA
OG0003263 | Bovine | ELMO2	NA	NA	-0.36329
OG0003266 | Equine | CCT6A	NA	0.370155	NA
OG0003266 | Bovine | CCT6A	NA	NA	-0.357769
OG0003269 | Equine | YWHAG	NA	0.378467	NA
OG0003269 | Bovine | YWHAG	NA	NA	0.46438
OG0003273 | Equine | SMURF1	NA	0.634308	NA
OG0003273 | Bovine | SMURF1	NA	NA	0.549855
OG0003281 | Equine | LOC100057014	NA	-0.393984	NA
OG0003281 | Bovine | TCAF2	NA	NA	-0.403258
OG0003282 | Equine | TCAF1	NA	-0.370875	NA
OG0003282 | Bovine | TCAF1	NA	NA	-0.754025
OG0003283 | Equine | EZH2	NA	0.301197	NA
OG0003283 | Bovine | EZH2	NA	NA	0.39653
OG0003284 | Equine | EZH1	NA	-1.16562	NA
OG0003284 | Bovine | EZH1	NA	NA	-1.1385
OG0003289 | Equine | ERLIN2	NA	-0.373818	NA
OG0003289 | Bovine | ERLIN2	NA	NA	-0.299798
OG0003298 | Equine | AP3M2	NA	-0.335831	NA
OG0003298 | Bovine | AP3M2	NA	NA	-0.815615
OG0003299 | Equine | RAB2A	NA	0.242997	NA
OG0003299 | Bovine | RAB2A	NA	NA	0.420601
OG0003300 | Equine | RAB2B	NA	0.315794	NA
OG0003300 | Bovine | RAB2B	NA	NA	-0.582189
OG0003303 | Human | SULF2	-0.26893	NA	NA
OG0003303 | Bovine | SULF2	NA	NA	-1.0825
OG0003309 | Equine | RUNX1T1	NA	-1.03803	NA
OG0003309 | Bovine | RUNX1T1	NA	NA	-1.24385
OG0003311 | Equine | STK3	NA	0.273673	NA
OG0003311 | Bovine | STK3	NA	NA	0.223466
OG0003312 | Equine | STK4	NA	0.216847	NA
OG0003312 | Bovine | STK4	NA	NA	-0.535951
OG0003317 | Equine | SMARCA2	NA	-0.233996	NA
OG0003317 | Bovine | SMARCA2	NA	NA	-0.450835
OG0003318 | Equine | SMARCA4	NA	0.218942	NA
OG0003318 | Bovine | SMARCA4	NA	NA	0.46771
OG0003320 | Equine | IPO5	NA	0.225264	NA
OG0003320 | Bovine | IPO5	NA	NA	0.386276
OG0003350 | Equine | DDX21	NA	0.97791	NA
OG0003350 | Bovine | DDX21	NA	NA	0.330897
OG0003352 | Equine | FRAT1	NA	-0.817245	NA
OG0003352 | Bovine | FRAT1	NA	NA	0.784942
OG0003357 | Equine | PTPRE	NA	0.606222	NA
OG0003357 | Bovine | PTPRE	NA	NA	0.418002
OG0003364 | Equine | IPO7	NA	0.298464	NA
OG0003364 | Bovine | IPO7	NA	NA	0.703372
OG0003383 | Equine | FAM111B	NA	0.306848	NA
OG0003383 | Bovine | FAM111B	NA	NA	-0.341492
OG0003401 | Equine | CPT1A	NA	0.282558	NA
OG0003401 | Bovine | CPT1A	NA	NA	0.614635
OG0003438 | Equine | SBNO2	NA	0.410698	NA
OG0003438 | Bovine | SBNO2	NA	NA	0.869759
OG0003443 | Equine | ZMYM3	NA	-0.432652	NA
OG0003443 | Bovine | ZMYM3	NA	NA	-0.593239
OG0003447 | Equine | SLC25A30	NA	0.380044	NA
OG0003447 | Bovine | SLC25A30	NA	NA	0.99562
OG0003464 | Equine | SEC23B	NA	0.570298	NA
OG0003464 | Bovine | SEC23B	NA	NA	-0.248317
OG0003477 | Equine | SNRPN	NA	-0.314501	NA
OG0003477 | Bovine | SNRPN	NA	NA	-0.415867
OG0003486 | Equine | ZNF280C	NA	0.589529	NA
OG0003486 | Bovine | ZNF280C	NA	NA	1.3155
OG0003503 | Equine | KCTD17	NA	-0.415885	NA
OG0003503 | Bovine | KCTD17	NA	NA	-0.836545
OG0003531 | Equine | LOC100068576	NA	0.291492	NA
OG0003531 | Bovine | DDX19A	NA	NA	0.278984
OG0003535 | Equine | RNF114	NA	-0.25308	NA
OG0003535 | Bovine | RNF114	NA	NA	0.251136
OG0003543 | Equine | MAP2K3	NA	0.260827	NA
OG0003543 | Bovine | MAP2K3	NA	NA	0.939927
OG0003550 | Equine | YPEL3	NA	-0.876842	NA
OG0003550 | Bovine | YPEL3	NA	NA	-1.22278
OG0003551 | Equine | YPEL1	NA	-0.588903	NA
OG0003551 | Bovine | YPEL1	NA	NA	-0.732083
OG0003559 | Equine | PRELID3B	NA	0.492735	NA
OG0003559 | Bovine | PRELID3B	NA	NA	0.598949
OG0003566 | Equine | MBD3	NA	0.284718	NA
OG0003566 | Bovine | MBD3	NA	NA	-0.599637
OG0003567 | Equine | MBD2	NA	0.223742	NA
OG0003567 | Bovine | MBD2	NA	NA	0.800953
OG0003570 | Equine | CIRBP	NA	0.25833	NA
OG0003570 | Bovine | CIRBP	NA	NA	0.216821
OG0003578 | Equine | LOC100070567	NA	0.218005	NA
OG0003578 | Bovine | PVR	NA	NA	1.02155
OG0003600 | Equine | ARMCX3	NA	0.317594	NA
OG0003600 | Bovine | ARMCX3	NA	NA	-0.261297
OG0003604 | Equine | ELOA	NA	0.5076	NA
OG0003604 | Bovine | ELOA	NA	NA	0.285452
OG0003617 | Equine | CHIC2	NA	0.545738	NA
OG0003617 | Bovine | CHIC2	NA	NA	1.48525
OG0003620 | Equine | SAMD9	NA	-0.429406	NA
OG0003620 | Bovine | SAMD9	NA	NA	0.597112
OG0003621 | Equine | CBLL1	NA	0.362907	NA
OG0003621 | Bovine | CBLL1	NA	NA	0.533051
OG0003622 | Equine | TOP1	NA	0.825552	NA
OG0003622 | Bovine | TOP1	NA	NA	0.63772
OG0003638 | Equine | SAT1	NA	0.28827	NA
OG0003638 | Bovine | SAT1	NA	NA	0.716906
OG0003639 | Equine | ZFX	NA	0.325927	NA
OG0003639 | Bovine | ZFX	NA	NA	0.930526
OG0003645 | Equine | NOC2L	NA	0.392056	NA
OG0003645 | Bovine | NOC2L	NA	NA	0.452462
OG0003658 | Equine | B3GALT6	NA	0.78095	NA
OG0003658 | Bovine | B3GALT6	NA	NA	0.621592
OG0003660 | Equine | UBE2J2	NA	0.644159	NA
OG0003660 | Bovine | UBE2J2	NA	NA	0.302815
OG0003671 | Equine | MRPL20	NA	0.249053	NA
OG0003671 | Bovine | MRPL20	NA	NA	0.333131
OG0003688 | Equine | RER1	NA	0.237339	NA
OG0003688 | Bovine | RER1	NA	NA	0.561493
OG0003718 | Equine | NOL9	NA	0.385279	NA
OG0003718 | Bovine | NOL9	NA	NA	0.569203
OG0003721 | Equine | KLHL21	NA	0.96354	NA
OG0003721 | Bovine | KLHL21	NA	NA	2.28718
OG0003723 | Equine | THAP3	NA	-0.420054	NA
OG0003723 | Bovine | THAP3	NA	NA	-0.625478
OG0003730 | Equine | ERRFI1	NA	1.77028	NA
OG0003730 | Bovine | ERRFI1	NA	NA	1.10974
OG0003735 | Equine | H6PD	NA	-0.270019	NA
OG0003735 | Bovine | SPSB1	NA	NA	1.12715
OG0003736 | Equine | SLC25A33	NA	0.926627	NA
OG0003736 | Bovine | SLC25A33	NA	NA	1.21866
OG0003737 | Equine | TMEM201	NA	0.537686	NA
OG0003737 | Bovine | TMEM201	NA	NA	0.782105
OG0003738 | Equine | PIK3CD	NA	-0.580184	NA
OG0003738 | Bovine | PIK3CD	NA	NA	-1.20929
OG0003743 | Equine | UBE4B	NA	-0.251113	NA
OG0003743 | Bovine | UBE4B	NA	NA	-0.688375
OG0003748 | Equine | TARDBP	NA	-0.35048	NA
OG0003748 | Bovine | TARDBP	NA	NA	-0.288828
OG0003750 | Equine | SRM	NA	0.956526	NA
OG0003750 | Bovine | SRM	NA	NA	0.528074
OG0003777 | Equine | PRDM2	NA	0.590389	NA
OG0003777 | Bovine | PRDM2	NA	NA	0.77685
OG0003778 | Equine | KAZN	NA	0.301365	NA
OG0003778 | Bovine | KAZN	NA	NA	0.496697
OG0003779 | Equine | TMEM51	NA	0.500137	NA
OG0003779 | Bovine | TMEM51	NA	NA	-1.00064
OG0003781 | Equine | EFHD2	NA	0.328268	NA
OG0003781 | Bovine | EFHD2	NA	NA	0.408648
OG0003790 | Equine | ZBTB17	NA	0.374131	NA
OG0003790 | Bovine | ZBTB17	NA	NA	0.81197
OG0003794 | Equine | EPHA2	NA	1.03679	NA
OG0003794 | Bovine | EPHA2	NA	NA	1.42363
OG0003801 | Equine | CROCC	NA	0.310843	NA
OG0003801 | Bovine | CROCC	NA	NA	0.342066
OG0003815 | Equine | IFFO2	NA	0.274691	NA
OG0003815 | Bovine | IFFO2	NA	NA	1.18259
OG0003818 | Equine | MRTO4	NA	0.661288	NA
OG0003818 | Bovine | MRTO4	NA	NA	0.689879
OG0003822 | Equine | TMCO4	NA	0.375009	NA
OG0003822 | Bovine | TMCO4	NA	NA	-0.553247
OG0003838 | Equine | SH2D5	NA	0.699564	NA
OG0003838 | Bovine | SH2D5	NA	NA	0.945678
OG0003866 | Equine | GALE	NA	0.441022	NA
OG0003866 | Bovine | GALE	NA	NA	0.274924
OG0003870 | Equine | SRSF10	NA	0.368529	NA
OG0003870 | Bovine | SRSF10	NA	NA	0.647118
OG0003876 | Equine | NIPAL3	NA	-0.339918	NA
OG0003876 | Bovine | NIPAL3	NA	NA	-1.37319
OG0003877 | Equine | RCAN3	NA	-0.352519	NA
OG0003877 | Bovine | RCAN3	NA	NA	-0.775063
OG0003880 | Equine | LOC138915019	NA	-0.562337	NA
OG0003880 | Bovine | RSRP1	NA	NA	-1.04068
OG0003882 | Equine | MACO1	NA	0.387794	NA
OG0003882 | Bovine | MACO1	NA	NA	0.220789
OG0003899 | Equine | CEP85	NA	-0.413554	NA
OG0003899 | Bovine | CEP85	NA	NA	-0.516017
OG0003905 | Equine | DHDDS	NA	0.397973	NA
OG0003905 | Bovine | DHDDS	NA	NA	0.334002
OG0003907 | Equine | ARID1A	NA	-0.464323	NA
OG0003907 | Bovine | ARID1A	NA	NA	-0.206186
OG0003908 | Equine | PIGV	NA	-0.334079	NA
OG0003908 | Bovine | PIGV	NA	NA	-0.758938
OG0003910 | Equine | GPN2	NA	0.663918	NA
OG0003910 | Bovine | GPN2	NA	NA	0.623099
OG0003916 | Equine | TENT5B	NA	-0.339512	NA
OG0003916 | Bovine | TENT5B	NA	NA	-0.25672
OG0003917 | Equine | WDTC1	NA	-0.202776	NA
OG0003917 | Bovine | WDTC1	NA	NA	-1.367
OG0003918 | Equine | TMEM222	NA	0.67565	NA
OG0003918 | Bovine | TMEM222	NA	NA	0.416526
OG0003924 | Equine | AHDC1	NA	-0.675561	NA
OG0003924 | Bovine | AHDC1	NA	NA	-0.380588
OG0003926 | Equine | FAM76A	NA	0.443204	NA
OG0003926 | Bovine | FAM76A	NA	NA	0.310185
OG0003936 | Equine | MED18	NA	0.458871	NA
OG0003936 | Bovine | MED18	NA	NA	-0.727611
OG0003937 | Equine | PHACTR4	NA	0.360809	NA
OG0003937 | Bovine | PHACTR4	NA	NA	-0.462317
OG0003943 | Equine | YTHDF2	NA	0.491026	NA
OG0003943 | Bovine | YTHDF2	NA	NA	1.1445
OG0003951 | Equine | SDC3	NA	-0.24836	NA
OG0003951 | Bovine | SDC3	NA	NA	-0.515407
OG0003953 | Equine | SNRNP40	NA	0.260072	NA
OG0003953 | Bovine | SNRNP40	NA	NA	0.239378
OG0003978 | Equine | SYNC	NA	-0.415049	NA
OG0003978 | Bovine | SYNC	NA	NA	-0.819662
OG0003979 | Equine | NHSL3	NA	-0.732087	NA
OG0003979 | Bovine | KIAA1522	NA	NA	-0.799959
OG0003984 | Equine | RNF19B	NA	0.20974	NA
OG0003984 | Bovine | RNF19B	NA	NA	1.1533
OG0003991 | Equine | ZSCAN20	NA	-0.355573	NA
OG0003991 | Bovine | ZSCAN20	NA	NA	-1.12126
OG0004003 | Equine | SFPQ	NA	0.306526	NA
OG0004003 | Bovine | SFPQ	NA	NA	0.805498
OG0004005 | Equine | KIAA0319L	NA	-0.33689	NA
OG0004005 | Bovine | KIAA0319L	NA	NA	-1.18429
OG0004006 | Equine | NCDN	NA	0.313715	NA
OG0004006 | Bovine | NCDN	NA	NA	0.22276
OG0004009 | Equine | C2H1orf216	NA	-0.475795	NA
OG0004009 | Bovine | C3H1orf216	NA	NA	1.21042
OG0004017 | Equine | SH3D21	NA	2.00518	NA
OG0004017 | Bovine | SH3D21	NA	NA	1.27691
OG0004022 | Equine | MRPS15	NA	0.239772	NA
OG0004022 | Bovine | MRPS15	NA	NA	0.246873
OG0004024 | Equine | ZC3H12A	NA	1.08353	NA
OG0004024 | Bovine | ZC3H12A	NA	NA	2.03205
OG0004026 | Equine | SNIP1	NA	0.562273	NA
OG0004026 | Bovine | SNIP1	NA	NA	0.532434
OG0004028 | Equine | GNL2	NA	0.517575	NA
OG0004028 | Bovine | GNL2	NA	NA	0.646818
OG0004031 | Equine | CDCA8	NA	-0.942727	NA
OG0004031 | Bovine | CDCA8	NA	NA	-0.431644
OG0004034 | Equine | YRDC	NA	1.39011	NA
OG0004034 | Bovine | YRDC	NA	NA	1.62656
OG0004036 | Equine | MTF1	NA	0.290007	NA
OG0004036 | Bovine | MTF1	NA	NA	0.501613
OG0004050 | Equine | MFSD2A	NA	1.86966	NA
OG0004050 | Bovine | MFSD2A	NA	NA	1.46332
OG0004052 | Equine | RLF	NA	0.560292	NA
OG0004052 | Bovine | RLF	NA	NA	0.590488
OG0004054 | Equine | ZMPSTE24	NA	0.249289	NA
OG0004054 | Bovine | ZMPSTE24	NA	NA	-0.259994
OG0004083 | Equine | EBNA1BP2	NA	0.434602	NA
OG0004083 | Bovine | EBNA1BP2	NA	NA	0.4427
OG0004088 | Equine | CDC20	NA	-1.19888	NA
OG0004088 | Bovine | CDC20	NA	NA	-0.801299
OG0004089 | Equine | SZT2	NA	-0.409238	NA
OG0004089 | Bovine | SZT2	NA	NA	-0.54543
OG0004104 | Equine | KIF2C	NA	-0.799631	NA
OG0004104 | Bovine | KIF2C	NA	NA	-0.530743
OG0004106 | Equine | PLK3	NA	1.28299	NA
OG0004106 | Bovine | PLK3	NA	NA	3.80794
OG0004108 | Equine | BTBD19	NA	0.886155	NA
OG0004108 | Bovine | BTBD19	NA	NA	1.05231
OG0004116 | Equine | TESK2	NA	-0.500445	NA
OG0004116 | Bovine | TESK2	NA	NA	-1.5796
OG0004123 | Human | GPBP1L1	-0.293721	NA	NA
OG0004123 | Bovine | GPBP1L1	NA	NA	-1.19585
OG0004125 | Equine | IPP	NA	-0.538392	NA
OG0004125 | Bovine | IPP	NA	NA	-0.525805
OG0004131 | Equine | LRRC41	NA	0.230559	NA
OG0004131 | Bovine | LRRC41	NA	NA	0.235471
OG0004136 | Equine | MOB3C	NA	-0.420277	NA
OG0004136 | Bovine | MOB3C	NA	NA	-1.25702
OG0004150 | Equine | CDKN2C	NA	-0.748527	NA
OG0004150 | Bovine | CDKN2C	NA	NA	-1.91537
OG0004158 | Equine | KTI12	NA	0.681303	NA
OG0004158 | Bovine | KTI12	NA	NA	0.509235
OG0004159 | Equine | BTF3L4	NA	0.215747	NA
OG0004159 | Bovine | BTF3L4	NA	NA	0.553201
OG0004161 | Equine | CC2D1B	NA	-0.230627	NA
OG0004161 | Bovine | CC2D1B	NA	NA	-0.219305
OG0004162 | Equine | ORC1	NA	0.37555	NA
OG0004162 | Bovine | ORC1	NA	NA	0.583188
OG0004167 | Equine | COA7	NA	0.72672	NA
OG0004167 | Bovine | COA7	NA	NA	0.275029
OG0004179 | Equine | LRRC42	NA	0.474572	NA
OG0004179 | Bovine | LRRC42	NA	NA	0.299587
OG0004181 | Equine | TCEANC2	NA	-0.468485	NA
OG0004181 | Bovine | TCEANC2	NA	NA	-0.634474
OG0004186 | Equine | PARS2	NA	-0.820924	NA
OG0004186 | Bovine | PARS2	NA	NA	-0.573846
OG0004198 | Equine | MYSM1	NA	-0.302457	NA
OG0004198 | Bovine | MYSM1	NA	NA	0.77929
OG0004208 | Equine | ATG4C	NA	0.254896	NA
OG0004208 | Bovine | ATG4C	NA	NA	-0.32137
OG0004216 | Equine | CACHD1	NA	0.534513	NA
OG0004216 | Bovine | CACHD1	NA	NA	0.326444
OG0004226 | Equine | MIER1	NA	0.542712	NA
OG0004226 | Bovine | MIER1	NA	NA	0.312739
OG0004232 | Human | GADD45A	0.233547	NA	NA
OG0004232 | Equine | GADD45A	NA	0.942296	NA
OG0004232 | Bovine | GADD45A	NA	NA	1.51627
OG0004241 | Equine | ANKRD13C	NA	0.277497	NA
OG0004241 | Bovine | ANKRD13C	NA	NA	0.519285
OG0004253 | Equine | RABGGTB	NA	0.575997	NA
OG0004253 | Bovine | RABGGTB	NA	NA	0.676067
OG0004260 | Equine | ZZZ3	NA	0.294886	NA
OG0004260 | Bovine | ZZZ3	NA	NA	-0.331122
OG0004265 | Equine | DNAJB4	NA	0.916286	NA
OG0004265 | Bovine | DNAJB4	NA	NA	-0.829668
OG0004278 | Equine | SSX2IP	NA	-0.24689	NA
OG0004278 | Bovine | SSX2IP	NA	NA	-1.03988
OG0004284 | Equine | C5H1orf52	NA	0.35567	NA
OG0004284 | Bovine | C3H1orf52	NA	NA	0.344134
OG0004285 | Equine | BCL10	NA	0.42292	NA
OG0004285 | Bovine | BCL10	NA	NA	0.346578
OG0004287 | Equine | CCN1	NA	2.35966	NA
OG0004287 | Bovine | CCN1	NA	NA	0.202892
OG0004288 | Equine | ZNHIT6	NA	0.300547	NA
OG0004288 | Bovine | ZNHIT6	NA	NA	0.269347
OG0004294 | Equine | HS2ST1	NA	0.350303	NA
OG0004294 | Bovine | HS2ST1	NA	NA	-0.265033
OG0004297 | Equine | GTF2B	NA	0.71291	NA
OG0004297 | Bovine | GTF2B	NA	NA	-0.291779
OG0004299 | Equine | LRRC8B	NA	0.272012	NA
OG0004299 | Bovine | LRRC8B	NA	NA	-0.537968
OG0004300 | Equine | LRRC8C	NA	0.763771	NA
OG0004300 | Bovine | LRRC8C	NA	NA	1.04688
OG0004301 | Equine | LRRC8D	NA	0.355304	NA
OG0004301 | Bovine | LRRC8D	NA	NA	-0.526173
OG0004306 | Equine | CDC7	NA	-0.336834	NA
OG0004306 | Bovine | CDC7	NA	NA	-0.404614
OG0004321 | Equine | DNTTIP2	NA	0.422772	NA
OG0004321 | Bovine | DNTTIP2	NA	NA	0.838563
OG0004326 | Equine | F3	NA	2.97446	NA
OG0004326 | Bovine | F3	NA	NA	2.40899
OG0004331 | Equine | PTBP2	NA	0.361902	NA
OG0004331 | Bovine | PTBP2	NA	NA	1.17401
OG0004341 | Equine | TRMT13	NA	0.590711	NA
OG0004341 | Bovine | TRMT13	NA	NA	0.748679
OG0004348 | Equine | SLC30A7	NA	0.401867	NA
OG0004348 | Bovine | SLC30A7	NA	NA	0.544824
OG0004359 | Equine | PRPF38B	NA	0.270512	NA
OG0004359 | Bovine | PRPF38B	NA	NA	0.471806
OG0004361 | Equine | STXBP3	NA	-0.282935	NA
OG0004361 | Bovine | STXBP3	NA	NA	-0.4741
OG0004366 | Equine | TAF13	NA	0.36047	NA
OG0004366 | Bovine | TAF13	NA	NA	0.275311
OG0004371 | Equine | PSRC1	NA	-2.65574	NA
OG0004371 | Bovine | PSRC1	NA	NA	-1.69761
OG0004374 | Equine | PSMA5	NA	0.326363	NA
OG0004374 | Bovine | PSMA5	NA	NA	0.354607
OG0004379 | Equine | AMPD2	NA	0.273594	NA
OG0004379 | Bovine | AMPD2	NA	NA	0.631155
OG0004382 | Equine | CSF1	NA	0.321961	NA
OG0004382 | Bovine | CSF1	NA	NA	1.19116
OG0004400 | Equine | DDX20	NA	0.207062	NA
OG0004400 | Bovine | DDX20	NA	NA	0.455845
OG0004403 | Equine | MOV10	NA	-0.379099	NA
OG0004403 | Bovine | MOV10	NA	NA	-0.660963
OG0004406 | Equine | MAGI3	NA	0.361025	NA
OG0004406 | Bovine | MAGI3	NA	NA	1.22255
OG0004408 | Equine | RSBN1	NA	-0.793333	NA
OG0004408 | Bovine | RSBN1	NA	NA	0.440698
OG0004417 | Equine | BCAS2	NA	0.387596	NA
OG0004417 | Bovine | BCAS2	NA	NA	-0.321734
OG0004425 | Equine | NGF	NA	1.51602	NA
OG0004425 | Bovine | NGF	NA	NA	5.23417
OG0004435 | Equine | TTF2	NA	-0.412143	NA
OG0004435 | Bovine | TTF2	NA	NA	-0.974597
OG0004436 | Equine | TRIM45	NA	-1.14946	NA
OG0004436 | Bovine | TRIM45	NA	NA	-0.936265
OG0004437 | Human | MAN1A2	-0.236704	NA	NA
OG0004437 | Bovine | MAN1A2	NA	NA	-0.776479
OG0004440 | Equine | WDR3	NA	0.339002	NA
OG0004440 | Bovine | WDR3	NA	NA	0.34832
OG0004446 | Equine | PHGDH	NA	-0.25406	NA
OG0004446 | Bovine | PHGDH	NA	NA	-1.51519
OG0004453 | Equine | POLR3C	NA	0.271827	NA
OG0004453 | Bovine | POLR3C	NA	NA	0.581588
OG0004455 | Equine | PIAS3	NA	-0.552887	NA
OG0004455 | Bovine | PIAS3	NA	NA	-0.803473
OG0004473 | Equine | PDE4DIP	NA	0.258965	NA
OG0004473 | Bovine | PDE4DIP	NA	NA	-0.385579
OG0004479 | Equine | VPS45	NA	-0.509417	NA
OG0004479 | Bovine | VPS45	NA	NA	-1.15954
OG0004481 | Equine | ANP32E	NA	-0.267453	NA
OG0004481 | Bovine | ANP32E	NA	NA	-0.480819
OG0004488 | Equine | TARS2	NA	-0.252488	NA
OG0004488 | Bovine | TARS2	NA	NA	-0.320928
OG0004490 | Equine | ADAMTSL4	NA	-0.36119	NA
OG0004490 | Bovine | ADAMTSL4	NA	NA	-1.1263
OG0004497 | Equine | SETDB1	NA	-0.20041	NA
OG0004497 | Bovine | SETDB1	NA	NA	-0.332196
OG0004504 | Equine | CDC42SE1	NA	0.374649	NA
OG0004504 | Bovine | CDC42SE1	NA	NA	0.782546
OG0004511 | Equine | VPS72	NA	-0.200703	NA
OG0004511 | Bovine | VPS72	NA	NA	-0.304614
OG0004512 | Equine | PIP5K1A	NA	1.05037	NA
OG0004512 | Bovine | PIP5K1A	NA	NA	0.320936
OG0004513 | Equine | PSMD4	NA	0.23099	NA
OG0004513 | Bovine | PSMD4	NA	NA	-0.668686
OG0004516 | Equine | RFX5	NA	-0.963252	NA
OG0004516 | Bovine | RFX5	NA	NA	-0.440209
OG0004520 | Equine | TUFT1	NA	0.368206	NA
OG0004520 | Bovine | TUFT1	NA	NA	-0.235243
OG0004532 | Equine | S100A10	NA	0.215255	NA
OG0004532 | Bovine | S100A10	NA	NA	0.243968
OG0004553 | Equine | GATAD2B	NA	-0.354225	NA
OG0004553 | Bovine | GATAD2B	NA	NA	0.625583
OG0004557 | Equine | CREB3L4	NA	-0.821416	NA
OG0004557 | Bovine | CREB3L4	NA	NA	-1.50989
OG0004567 | Equine | UBE2Q1	NA	0.299428	NA
OG0004567 | Bovine | UBE2Q1	NA	NA	0.221676
OG0004569 | Human | ADAR	-0.282429	NA	NA
OG0004569 | Equine | ADAR	NA	-0.36653	NA
OG0004571 | Equine | PMVK	NA	-0.2426	NA
OG0004571 | Bovine | PMVK	NA	NA	-0.566152
OG0004578 | Equine | ZBTB7B	NA	-0.807718	NA
OG0004578 | Bovine | ZBTB7B	NA	NA	-0.84112
OG0004583 | Equine | EFNA1	NA	-1.70884	NA
OG0004583 | Bovine | EFNA1	NA	NA	-0.620928
OG0004594 | Equine | CLK2	NA	-0.331764	NA
OG0004594 | Bovine | CLK2	NA	NA	0.272138
OG0004596 | Equine | FDPS	NA	0.301277	NA
OG0004596 | Bovine | FDPS	NA	NA	-1.27222
OG0004602 | Equine | RIT1	NA	-0.359329	NA
OG0004602 | Bovine | RIT1	NA	NA	0.398887
OG0004603 | Equine | KHDC4	NA	-0.211352	NA
OG0004603 | Bovine | KHDC4	NA	NA	-0.281631
OG0004612 | Equine | SEMA4A	NA	-1.22631	NA
OG0004612 | Bovine | SEMA4A	NA	NA	1.53763
OG0004613 | Equine | SLC25A44	NA	0.290238	NA
OG0004613 | Bovine | SLC25A44	NA	NA	-0.246499
OG0004618 | Equine | CCT3	NA	0.202691	NA
OG0004618 | Bovine | CCT3	NA	NA	-0.430774
OG0004620 | Equine | MEF2D	NA	0.48416	NA
OG0004620 | Bovine | MEF2D	NA	NA	1.09955
OG0004625 | Equine | NES	NA	-0.454188	NA
OG0004625 | Bovine | NES	NA	NA	0.258457
OG0004627 | Equine | ISG20L2	NA	0.833793	NA
OG0004627 | Bovine | ISG20L2	NA	NA	0.927934
OG0004628 | Equine | METTL25B	NA	-0.433812	NA
OG0004628 | Bovine | METTL25B	NA	NA	-0.493172
OG0004634 | Equine | PEAR1	NA	-0.398679	NA
OG0004634 | Bovine | PEAR1	NA	NA	-0.883601
OG0004636 | Human | ARHGEF11	-0.232286	NA	NA
OG0004636 | Bovine | ARHGEF11	NA	NA	-0.523462
OG0004638 | Equine | ETV3	NA	0.785709	NA
OG0004638 | Bovine | ETV3	NA	NA	2.23359
OG0004640 | Equine | KIRREL1	NA	0.343985	NA
OG0004640 | Bovine | KIRREL1	NA	NA	1.06152
OG0004667 | Equine | COPA	NA	0.254921	NA
OG0004667 | Bovine | COPA	NA	NA	-0.732607
OG0004679 | Equine | USF1	NA	-0.274724	NA
OG0004679 | Bovine | USF1	NA	NA	-0.409074
OG0004693 | Equine | TOMM40L	NA	-0.234471	NA
OG0004693 | Bovine | TOMM40L	NA	NA	-0.654826
OG0004708 | Equine | UAP1	NA	0.468066	NA
OG0004708 | Bovine | UAP1	NA	NA	0.816268
OG0004714 | Equine | NUF2	NA	-0.486794	NA
OG0004714 | Bovine | NUF2	NA	NA	-1.17545
OG0004720 | Equine | TMCO1	NA	0.322423	NA
OG0004720 | Bovine | TMCO1	NA	NA	-0.291366
OG0004723 | Equine | POGK	NA	0.420728	NA
OG0004723 | Bovine | POGK	NA	NA	-0.854913
OG0004737 | Equine | GPR161	NA	-0.2302	NA
OG0004737 | Bovine | GPR161	NA	NA	-1.08147
OG0004742 | Equine | ATP1B1	NA	0.84498	NA
OG0004742 | Bovine | ATP1B1	NA	NA	0.262482
OG0004746 | Equine | SLC19A2	NA	0.526595	NA
OG0004746 | Bovine | SLC19A2	NA	NA	0.790159
OG0004762 | Equine | PRRC2C	NA	0.254483	NA
OG0004762 | Bovine | PRRC2C	NA	NA	0.325125
OG0004768 | Equine | SUCO	NA	0.619113	NA
OG0004768 | Bovine | SUCO	NA	NA	0.205177
OG0004776 | Equine | CENPL	NA	-0.305759	NA
OG0004776 | Bovine | CENPL	NA	NA	-0.784569
OG0004795 | Equine | ABL2	NA	1.11377	NA
OG0004795 | Bovine | ABL2	NA	NA	1.95519
OG0004801 | Human | TOR1AIP2	-0.288313	NA	NA
OG0004801 | Bovine | TOR1AIP2	NA	NA	-0.487749
OG0004808 | Equine | KIAA1614	NA	-0.510542	NA
OG0004808 | Bovine | KIAA1614	NA	NA	-0.318421
OG0004809 | Equine | STX6	NA	-0.378185	NA
OG0004809 | Bovine | STX6	NA	NA	0.265069
OG0004811 | Equine | IER5	NA	0.249174	NA
OG0004811 | Bovine | IER5	NA	NA	0.549823
OG0004815 | Equine | RNASEL	NA	-0.428363	NA
OG0004815 | Bovine | RNASEL	NA	NA	-0.993129
OG0004816 | Equine | RGS16	NA	3.37843	NA
OG0004816 | Bovine | RGS16	NA	NA	2.16409
OG0004819 | Equine | DHX9	NA	0.223359	NA
OG0004819 | Bovine | DHX9	NA	NA	0.244567
OG0004833 | Equine | NIBAN1	NA	-0.49477	NA
OG0004833 | Bovine | NIBAN1	NA	NA	-0.704489
OG0004835 | Equine | TRMT1L	NA	-0.499484	NA
OG0004835 | Bovine | TRMT1L	NA	NA	-0.52813
OG0004840 | Equine | ODR4	NA	0.250748	NA
OG0004840 | Bovine | ODR4	NA	NA	-0.586816
OG0004850 | Equine | GLRX2	NA	0.208333	NA
OG0004850 | Bovine | GLRX2	NA	NA	0.469948
OG0004861 | Equine | LOC138915002	NA	0.836934	NA
OG0004861 | Bovine | ZNF281	NA	NA	1.11811
OG0004873 | Equine | NAV1	NA	0.334169	NA
OG0004873 | Bovine | NAV1	NA	NA	0.201496
OG0004877 | Equine | TIMM17A	NA	0.236807	NA
OG0004877 | Bovine | TIMM17A	NA	NA	0.365758
OG0004888 | Equine | ADIPOR1	NA	0.301823	NA
OG0004888 | Bovine | ADIPOR1	NA	NA	0.333928
OG0004894 | Equine | BTG2	NA	1.55663	NA
OG0004894 | Bovine | BTG2	NA	NA	2.25885
OG0004898 | Equine | ZBED6	NA	-0.204802	NA
OG0004898 | Bovine | ZC3H11A	NA	NA	-0.217684
OG0004907 | Equine | PIK3C2B	NA	-0.28778	NA
OG0004907 | Bovine | PIK3C2B	NA	NA	-0.756424
OG0004914 | Equine | DSTYK	NA	-0.315212	NA
OG0004914 | Bovine | DSTYK	NA	NA	-0.402287
OG0004915 | Equine | TMCC2	NA	-0.544321	NA
OG0004915 | Bovine | TMCC2	NA	NA	-1.08486
OG0004925 | Human | SLC41A1	-0.201746	NA	NA
OG0004925 | Equine | SLC41A1	NA	-0.450924	NA
OG0004925 | Bovine | SLC41A1	NA	NA	-1.19884
OG0004928 | Equine | RAB7B	NA	0.205391	NA
OG0004928 | Bovine | RAB7B	NA	NA	0.669382
OG0004932 | Equine | RASSF5	NA	1.24319	NA
OG0004932 | Bovine | RASSF5	NA	NA	1.75577
OG0004934 | Equine | DYRK3	NA	-0.632732	NA
OG0004934 | Bovine | DYRK3	NA	NA	0.269123
OG0004950 | Equine | C5H1orf74	NA	-0.644142	NA
OG0004950 | Bovine | C16H1orf74	NA	NA	0.668334
OG0004959 | Equine | SLC30A1	NA	1.92397	NA
OG0004959 | Bovine | SLC30A1	NA	NA	1.97977
OG0004960 | Equine | NEK2	NA	-1.02596	NA
OG0004960 | Bovine | NEK2	NA	NA	-0.350376
OG0004963 | Equine | DTL	NA	0.391025	NA
OG0004963 | Bovine | DTL	NA	NA	0.832352
OG0004966 | Equine | ATF3	NA	2.17588	NA
OG0004966 | Bovine | ATF3	NA	NA	1.8926
OG0004970 | Equine | FLVCR1	NA	0.56463	NA
OG0004970 | Bovine | FLVCR1	NA	NA	0.697008
OG0004973 | Equine | RPS6KC1	NA	0.212896	NA
OG0004973 | Bovine | RPS6KC1	NA	NA	-0.577162
OG0004976 | Equine | PTPN14	NA	0.210679	NA
OG0004976 | Bovine | PTPN14	NA	NA	0.593243
OG0004977 | Equine | CENPF	NA	-1.77119	NA
OG0004977 | Bovine | CENPF	NA	NA	-0.94337
OG0004984 | Equine | TGFB2	NA	0.299055	NA
OG0004984 | Bovine | TGFB2	NA	NA	-0.440455
OG0004995 | Equine | DUSP10	NA	0.294759	NA
OG0004995 | Bovine | DUSP10	NA	NA	1.81829
OG0005016 | Equine | ACBD3	NA	0.511501	NA
OG0005016 | Bovine | ACBD3	NA	NA	0.444196
OG0005041 | Equine | URB2	NA	0.412404	NA
OG0005041 | Bovine | URB2	NA	NA	0.540235
OG0005050 | Equine | C1H1orf131	NA	0.529397	NA
OG0005050 | Bovine | C28H1orf131	NA	NA	0.516889
OG0005052 | Equine | EXOC8	NA	0.409868	NA
OG0005052 | Bovine | EXOC8	NA	NA	0.793242
OG0005053 | Equine | SPRTN	NA	0.246493	NA
OG0005053 | Bovine | SPRTN	NA	NA	1.02992
OG0005054 | Equine | EGLN1	NA	0.215336	NA
OG0005054 | Bovine | EGLN1	NA	NA	0.249367
OG0005062 | Equine | KCNK1	NA	0.500181	NA
OG0005062 | Bovine | KCNK1	NA	NA	0.630392
OG0005065 | Equine | IRF2BP2	NA	-0.992725	NA
OG0005065 | Bovine | IRF2BP2	NA	NA	0.938086
OG0005067 | Equine | RBM34	NA	0.283574	NA
OG0005067 | Bovine | RBM34	NA	NA	0.471261
OG0005069 | Equine | GGPS1	NA	0.216134	NA
OG0005069 | Bovine | GGPS1	NA	NA	0.453541
OG0005072 | Equine | LYST	NA	-0.811117	NA
OG0005072 | Bovine | LYST	NA	NA	0.608129
OG0005087 | Equine | EXO1	NA	0.37086	NA
OG0005087 | Bovine | EXO1	NA	NA	0.834756
OG0005091 | Equine | SDCCAG8	NA	-0.692929	NA
OG0005091 | Bovine | SDCCAG8	NA	NA	-0.3706
OG0005102 | Equine | CNST	NA	0.567108	NA
OG0005102 | Bovine | CNST	NA	NA	-0.764607
OG0005105 | Equine | ZNF496	NA	0.322484	NA
OG0005105 | Bovine | ZNF496	NA	NA	0.429399
OG0005113 | Equine | ZNF672	NA	-0.805185	NA
OG0005113 | Bovine | ZNF672	NA	NA	-1.43342
OG0005114 | Equine | ZNF692	NA	-0.659343	NA
OG0005114 | Bovine | ZNF692	NA	NA	-0.329873
OG0005131 | Equine | RNF144A	NA	-0.369522	NA
OG0005131 | Bovine | RNF144A	NA	NA	-0.52426
OG0005132 | Equine | ID2	NA	-0.284366	NA
OG0005132 | Bovine | ID2	NA	NA	1.99321
OG0005141 | Equine | TAF1B	NA	0.424214	NA
OG0005141 | Bovine | TAF1B	NA	NA	0.463279
OG0005143 | Equine | KLF11	NA	-0.354383	NA
OG0005143 | Bovine | KLF11	NA	NA	-0.521054
OG0005145 | Equine | NOL10	NA	0.284941	NA
OG0005145 | Bovine | NOL10	NA	NA	0.287053
OG0005152 | Equine | LPIN1	NA	-0.383764	NA
OG0005152 | Bovine | LPIN1	NA	NA	1.03627
OG0005153 | Equine | TRIB2	NA	-1.36878	NA
OG0005153 | Bovine | TRIB2	NA	NA	2.44101
OG0005160 | Equine | GEN1	NA	-0.4347	NA
OG0005160 | Bovine | GEN1	NA	NA	0.252437
OG0005165 | Equine | WDR35	NA	-0.57105	NA
OG0005165 | Bovine | WDR35	NA	NA	-0.294844
OG0005169 | Equine | RHOB	NA	1.19995	NA
OG0005169 | Bovine | RHOB	NA	NA	2.24713
OG0005170 | Equine | HS1BP3	NA	-0.218609	NA
OG0005170 | Bovine | HS1BP3	NA	NA	-0.746906
OG0005175 | Equine | KLHL29	NA	0.427772	NA
OG0005175 | Bovine | KLHL29	NA	NA	0.372727
OG0005177 | Human | UBXN2A	-0.239704	NA	NA
OG0005177 | Bovine | UBXN2A	NA	NA	-0.496258
OG0005185 | Equine | CENPO	NA	-0.770857	NA
OG0005185 | Bovine | CENPO	NA	NA	-0.772509
OG0005187 | Equine | DNAJC27	NA	0.91718	NA
OG0005187 | Bovine | DNAJC27	NA	NA	0.375199
OG0005189 | Equine | DNMT3A	NA	-0.523268	NA
OG0005189 | Bovine | DNMT3A	NA	NA	0.266161
OG0005192 | Equine | KIF3C	NA	-0.628389	NA
OG0005192 | Bovine | KIF3C	NA	NA	0.447129
OG0005193 | Equine | RAB10	NA	0.264745	NA
OG0005193 | Bovine | RAB10	NA	NA	0.361643
OG0005194 | Equine | GAREM2	NA	0.476994	NA
OG0005194 | Bovine | GAREM2	NA	NA	-0.693678
OG0005198 | Equine | SELENOI	NA	0.388675	NA
OG0005198 | Bovine | SELENOI	NA	NA	0.475794
OG0005206 | Equine | TMEM214	NA	0.238432	NA
OG0005206 | Bovine | TMEM214	NA	NA	-0.665335
OG0005218 | Equine | CAD	NA	0.27179	NA
OG0005218 | Bovine | CAD	NA	NA	0.304429
OG0005228 | Equine | IFT172	NA	-0.596652	NA
OG0005228 | Bovine | IFT172	NA	NA	-0.349371
OG0005232 | Equine | CCDC121	NA	-1.32253	NA
OG0005232 | Bovine | CCDC121	NA	NA	-1.76258
OG0005239 | Equine | FOSL2	NA	1.15422	NA
OG0005239 | Bovine | FOSL2	NA	NA	1.74335
OG0005242 | Equine | TRMT61B	NA	-0.473794	NA
OG0005242 | Bovine | TRMT61B	NA	NA	0.576529
OG0005243 | Equine | WDR43	NA	0.833458	NA
OG0005243 | Bovine | WDR43	NA	NA	1.01282
OG0005249 | Equine | LBH	NA	0.595308	NA
OG0005249 | Bovine | LBH	NA	NA	1.4764
OG0005250 | Human | LCLAT1	-0.36566	NA	NA
OG0005250 | Bovine | LCLAT1	NA	NA	-0.271705
OG0005255 | Equine | MEMO1	NA	0.295978	NA
OG0005255 | Bovine | MEMO1	NA	NA	0.437584
OG0005265 | Equine | FAM98A	NA	0.319719	NA
OG0005265 | Bovine | FAM98A	NA	NA	-0.513562
OG0005272 | Equine | CEBPZ	NA	0.46615	NA
OG0005272 | Bovine | CEBPZ	NA	NA	0.714326
OG0005281 | Equine | SRSF7	NA	0.70141	NA
OG0005281 | Bovine | SRSF7	NA	NA	0.746282
OG0005294 | Equine | ZFP36L2	NA	-0.393003	NA
OG0005294 | Bovine | ZFP36L2	NA	NA	2.00624
OG0005300 | Equine | LRPPRC	NA	0.302069	NA
OG0005300 | Bovine | LRPPRC	NA	NA	0.450702
OG0005301 | Equine | PPM1B	NA	-0.574158	NA
OG0005301 | Bovine | PPM1B	NA	NA	-0.689824
OG0005320 | Equine | FOXN2	NA	0.913225	NA
OG0005320 | Bovine | FOXN2	NA	NA	1.35344
OG0005321 | Equine | PPP1R21	NA	-0.450793	NA
OG0005321 | Bovine | PPP1R21	NA	NA	-0.445132
OG0005334 | Equine | CCDC88A	NA	-0.288509	NA
OG0005334 | Bovine | CCDC88A	NA	NA	-0.403938
OG0005343 | Equine | REL	NA	0.962152	NA
OG0005343 | Bovine | REL	NA	NA	0.92417
OG0005344 | Equine | PUS10	NA	-0.314986	NA
OG0005344 | Bovine | PUS10	NA	NA	-0.481831
OG0005349 | Equine | XPO1	NA	-0.3899	NA
OG0005349 | Bovine | XPO1	NA	NA	-0.484015
OG0005367 | Equine | SPRED2	NA	0.223679	NA
OG0005367 | Bovine | SPRED2	NA	NA	0.317814
OG0005368 | Equine | MEIS1	NA	0.382168	NA
OG0005368 | Bovine | MEIS1	NA	NA	-1.4397
OG0005370 | Equine | C1D	NA	0.281461	NA
OG0005370 | Bovine | C1D	NA	NA	0.236698
OG0005372 | Equine | PNO1	NA	0.69905	NA
OG0005372 | Bovine | PNO1	NA	NA	0.536114
OG0005383 | Equine | AAK1	NA	-0.400619	NA
OG0005383 | Bovine | AAK1	NA	NA	-0.534696
OG0005386 | Human | MXD1	0.282731	NA	NA
OG0005386 | Equine | MXD1	NA	1.07561	NA
OG0005386 | Bovine | MXD1	NA	NA	1.10078
OG0005390 | Equine | TGFA	NA	0.807945	NA
OG0005390 | Bovine | TGFA	NA	NA	1.29061
OG0005391 | Equine | ADD2	NA	-0.277988	NA
OG0005391 | Bovine | ADD2	NA	NA	-1.17369
OG0005398 | Equine | PAIP2B	NA	-0.558788	NA
OG0005398 | Bovine | PAIP2B	NA	NA	-0.955086
OG0005400 | Equine | CYP26B1	NA	0.721552	NA
OG0005400 | Bovine | CYP26B1	NA	NA	1.14798
OG0005412 | Equine | DUSP11	NA	0.223568	NA
OG0005412 | Bovine | DUSP11	NA	NA	0.220951
OG0005415 | Equine | TET3	NA	0.868307	NA
OG0005415 | Bovine | TET3	NA	NA	1.14973
OG0005416 | Equine | BOLA3	NA	0.257946	NA
OG0005416 | Bovine | BOLA3	NA	NA	-1.42694
OG0005430 | Equine | DQX1	NA	3.15786	NA
OG0005430 | Bovine | DQX1	NA	NA	1.47504
OG0005446 | Equine | KCMF1	NA	0.484984	NA
OG0005446 | Bovine | KCMF1	NA	NA	0.454398
OG0005462 | Equine | PTCD3	NA	0.205158	NA
OG0005462 | Bovine | PTCD3	NA	NA	0.789723
OG0005466 | Equine | KDM3A	NA	-0.215491	NA
OG0005466 | Bovine | KDM3A	NA	NA	0.643208
OG0005467 | Equine | RNF103	NA	0.81564	NA
OG0005467 | Bovine | RNF103	NA	NA	0.811979
OG0005469 | Human | KRCC1	-0.278342	NA	NA
OG0005469 | Bovine | KRCC1	NA	NA	-1.43673
OG0005475 | Equine | EIF2AK3	NA	0.471026	NA
OG0005475 | Bovine | EIF2AK3	NA	NA	0.431453
OG0005490 | Equine | ITPRIPL1	NA	0.411938	NA
OG0005490 | Bovine | ITPRIPL1	NA	NA	0.954434
OG0005493 | Equine | ARID5A	NA	0.497387	NA
OG0005493 | Bovine | ARID5A	NA	NA	2.2852
OG0005501 | Equine | SEMA4C	NA	-0.796559	NA
OG0005501 | Bovine | SEMA4C	NA	NA	0.660871
OG0005519 | Equine | REV1	NA	0.583595	NA
OG0005519 | Bovine | REV1	NA	NA	-0.213352
OG0005528 | Equine | CNOT11	NA	0.207588	NA
OG0005528 | Bovine | CNOT11	NA	NA	0.348095
OG0005548 | Equine | CCDC138	NA	0.232299	NA
OG0005548 | Bovine | CCDC138	NA	NA	1.0237
OG0005560 | Equine | ZC3H6	NA	-0.754837	NA
OG0005560 | Bovine | ZC3H6	NA	NA	-0.760261
OG0005562 | Equine | POLR1B	NA	0.20428	NA
OG0005562 | Bovine | POLR1B	NA	NA	0.334029
OG0005564 | Equine | SLC20A1	NA	0.731359	NA
OG0005564 | Bovine | SLC20A1	NA	NA	2.73229
OG0005565 | Equine | CKAP2L	NA	-0.942774	NA
OG0005565 | Bovine | CKAP2L	NA	NA	-0.984444
OG0005576 | Equine | INSIG2	NA	-0.473283	NA
OG0005576 | Bovine | INSIG2	NA	NA	-0.491299
OG0005587 | Equine | INHBB	NA	0.55607	NA
OG0005587 | Bovine | INHBB	NA	NA	0.679584
OG0005589 | Equine | NIFK	NA	0.653228	NA
OG0005589 | Bovine | NIFK	NA	NA	1.03699
OG0005590 | Equine | TSN	NA	0.215204	NA
OG0005590 | Bovine | TSN	NA	NA	0.452736
OG0005596 | Equine | MAP3K2	NA	0.292259	NA
OG0005596 | Bovine | MAP3K2	NA	NA	1.0019
OG0005601 | Equine | WDR33	NA	0.300966	NA
OG0005601 | Bovine | WDR33	NA	NA	0.235582
OG0005605 | Equine | HS6ST1	NA	0.441279	NA
OG0005605 | Bovine | HS6ST1	NA	NA	-1.58017
OG0005620 | Equine | ZRANB3	NA	-0.438991	NA
OG0005620 | Bovine | ZRANB3	NA	NA	-0.402556
OG0005625 | Equine | DARS1	NA	0.42433	NA
OG0005625 | Bovine | DARS1	NA	NA	-0.205167
OG0005635 | Equine | ORC4	NA	0.692021	NA
OG0005635 | Bovine | ORC4	NA	NA	0.583174
OG0005637 | Equine | EPC2	NA	0.470803	NA
OG0005637 | Bovine | EPC2	NA	NA	1.15149
OG0005640 | Equine | MMADHC	NA	0.283073	NA
OG0005640 | Bovine | MMADHC	NA	NA	-0.26899
OG0005641 | Equine | RND3	NA	0.648224	NA
OG0005641 | Bovine | RND3	NA	NA	0.228022
OG0005648 | Equine | STAM2	NA	0.248791	NA
OG0005648 | Bovine | STAM2	NA	NA	-0.390019
OG0005649 | Equine | PRPF40A	NA	0.266063	NA
OG0005649 | Bovine | PRPF40A	NA	NA	0.407097
OG0005650 | Equine | ARL6IP6	NA	0.49944	NA
OG0005650 | Bovine | ARL6IP6	NA	NA	0.56067
OG0005653 | Equine | NR4A2	NA	5.38703	NA
OG0005653 | Bovine | NR4A2	NA	NA	1.75623
OG0005661 | Equine | PKP4	NA	-0.515731	NA
OG0005661 | Bovine | PKP4	NA	NA	-0.766792
OG0005666 | Equine | MARCHF7	NA	0.820894	NA
OG0005666 | Bovine | MARCHF7	NA	NA	0.957459
OG0005678 | Equine | FIGN	NA	-0.823352	NA
OG0005678 | Bovine | FIGN	NA	NA	-0.635482
OG0005688 | Equine | CERS6	NA	0.585977	NA
OG0005688 | Bovine | CERS6	NA	NA	0.233578
OG0005690 | Equine | SPC25	NA	-0.354764	NA
OG0005690 | Bovine | SPC25	NA	NA	-0.489672
OG0005698 | Equine | PPIG	NA	0.397514	NA
OG0005698 | Bovine | PPIG	NA	NA	0.21065
OG0005701 | Equine | SSB	NA	0.326914	NA
OG0005701 | Bovine | SSB	NA	NA	0.490623
OG0005706 | Equine | GORASP2	NA	0.379055	NA
OG0005706 | Bovine | GORASP2	NA	NA	0.45541
OG0005730 | Equine | LNPK	NA	0.213977	NA
OG0005730 | Bovine | LNPK	NA	NA	0.651372
OG0005755 | Equine | CWC22	NA	0.364693	NA
OG0005755 | Bovine | CWC22	NA	NA	0.96996
OG0005760 | Equine | ITPRID2	NA	0.220638	NA
OG0005760 | Bovine | ITPRID2	NA	NA	1.06202
OG0005766 | Equine | DUSP19	NA	-0.245507	NA
OG0005766 | Bovine | DUSP19	NA	NA	-1.24169
OG0005774 | Equine | WDR75	NA	0.488811	NA
OG0005774 | Bovine | WDR75	NA	NA	0.327056
OG0005786 | Equine | NAB1	NA	0.818317	NA
OG0005786 | Bovine | NAB1	NA	NA	1.01417
OG0005790 | Equine | NABP1	NA	1.04318	NA
OG0005790 | Bovine | NABP1	NA	NA	1.23807
OG0005794 | Equine | STK17B	NA	-0.750656	NA
OG0005794 | Bovine | STK17B	NA	NA	-0.51562
OG0005796 | Equine | CCDC150	NA	-0.53044	NA
OG0005796 | Bovine | CCDC150	NA	NA	-0.773841
OG0005802 | Equine | COQ10B	NA	1.51214	NA
OG0005802 | Bovine | COQ10B	NA	NA	0.960494
OG0005805 | Equine | LOC138915017	NA	0.530121	NA
OG0005805 | Bovine | MARS2	NA	NA	0.5285
OG0005808 | Equine | FTCDNL1	NA	-1.67179	NA
OG0005808 | Bovine | FTCDNL1	NA	NA	-0.774193
OG0005812 | Equine | SPATS2L	NA	0.213254	NA
OG0005812 | Bovine | SPATS2L	NA	NA	-0.480831
OG0005814 | Equine | SGO2	NA	-0.909636	NA
OG0005814 | Bovine | SGO2	NA	NA	-0.581208
OG0005823 | Equine | STRADB	NA	-0.371177	NA
OG0005823 | Bovine | STRADB	NA	NA	-1.2281
OG0005830 | Equine | NOP58	NA	0.830625	NA
OG0005830 | Bovine | NOP58	NA	NA	1.16436
OG0005835 | Equine | CARF	NA	-0.830759	NA
OG0005835 | Bovine | CARF	NA	NA	-0.932693
OG0005836 | Equine | NBEAL1	NA	-0.366259	NA
OG0005836 | Bovine | NBEAL1	NA	NA	-0.358235
OG0005839 | Equine | RAPH1	NA	0.488172	NA
OG0005839 | Bovine | RAPH1	NA	NA	0.518178
OG0005844 | Human | NRP2	-0.36158	NA	NA
OG0005844 | Bovine | NRP2	NA	NA	-1.67713
OG0005856 | Equine | CREB1	NA	-0.245517	NA
OG0005856 | Bovine | CREB1	NA	NA	-0.509951
OG0005862 | Equine | MAP2	NA	-0.472619	NA
OG0005862 | Bovine | MAP2	NA	NA	-0.541504
OG0005873 | Equine | ATIC	NA	0.232747	NA
OG0005873 | Bovine | ATIC	NA	NA	-0.383972
OG0005874 | Equine | FN1	NA	-0.238534	NA
OG0005874 | Bovine | FN1	NA	NA	0.320965
OG0005894 | Equine | CNOT9	NA	0.535505	NA
OG0005894 | Bovine | CNOT9	NA	NA	0.400183
OG0005912 | Equine | CNPPD1	NA	-0.747824	NA
OG0005912 | Bovine | CNPPD1	NA	NA	-0.655007
OG0005913 | Equine | RETREG2	NA	-0.254472	NA
OG0005913 | Bovine | RETREG2	NA	NA	-0.866606
OG0005915 | Equine | ABCB6	NA	0.378121	NA
OG0005915 | Bovine | ABCB6	NA	NA	0.22677
OG0005916 | Equine | ATG9A	NA	-0.234035	NA
OG0005916 | Bovine | ATG9A	NA	NA	-0.920345
OG0005936 | Equine | ACSL3	NA	0.208692	NA
OG0005936 | Bovine | ACSL3	NA	NA	-0.288521
OG0005941 | Equine | MRPL44	NA	0.296745	NA
OG0005941 | Bovine | MRPL44	NA	NA	0.6019
OG0005942 | Equine | SERPINE2	NA	0.331039	NA
OG0005942 | Bovine | SERPINE2	NA	NA	0.470626
OG0005944 | Equine | CUL3	NA	0.246782	NA
OG0005944 | Bovine | CUL3	NA	NA	0.428662
OG0005948 | Equine | IRS1	NA	-0.654541	NA
OG0005948 | Bovine | IRS1	NA	NA	0.623644
OG0005952 | Equine | AGFG1	NA	0.328921	NA
OG0005952 | Bovine | AGFG1	NA	NA	0.383747
OG0005962 | Equine | SP110	NA	-0.302723	NA
OG0005962 | Bovine | SP110	NA	NA	-0.735458
OG0005966 | Equine | LOC100630280	NA	-1.00064	NA
OG0005966 | Bovine | C2H2orf72	NA	NA	-0.778738
OG0005971 | Equine | NCL	NA	0.487856	NA
OG0005971 | Bovine | NCL	NA	NA	0.383956
OG0005988 | Equine | ATG16L1	NA	0.45558	NA
OG0005988 | Bovine | ATG16L1	NA	NA	0.770181
OG0005990 | Equine | USP40	NA	-0.216193	NA
OG0005990 | Bovine | USP40	NA	NA	-0.356746
OG0005992 | Equine | HJURP	NA	-1.85141	NA
OG0005992 | Bovine | HJURP	NA	NA	-0.568214
OG0005995 | Equine | ARL4C	NA	0.288935	NA
OG0005995 | Bovine | ARL4C	NA	NA	1.09901
OG0006000 | Equine | ACKR3	NA	0.672066	NA
OG0006000 | Bovine | ACKR3	NA	NA	1.45833
OG0006050 | Equine | BHLHE40	NA	1.88625	NA
OG0006050 | Bovine | BHLHE40	NA	NA	1.90462
OG0006058 | Equine | SETD5	NA	0.449015	NA
OG0006058 | Bovine | SETD5	NA	NA	0.313647
OG0006061 | Equine | BRPF1	NA	0.317717	NA
OG0006061 | Bovine | BRPF1	NA	NA	0.730725
OG0006066 | Equine | IL17RE	NA	-0.655183	NA
OG0006066 | Bovine | IL17RE	NA	NA	1.03379
OG0006075 | Equine | IRAK2	NA	0.656733	NA
OG0006075 | Bovine | IRAK2	NA	NA	0.475004
OG0006077 | Equine | SEC13	NA	0.220399	NA
OG0006077 | Bovine | SEC13	NA	NA	-0.274577
OG0006085 | Equine | MKRN2	NA	0.469069	NA
OG0006085 | Bovine | MKRN2	NA	NA	0.490854
OG0006109 | Equine | ANKRD28	NA	0.484513	NA
OG0006109 | Bovine | ANKRD28	NA	NA	0.254205
OG0006111 | Equine | DPH3	NA	0.375934	NA
OG0006111 | Bovine | DPH3	NA	NA	0.846076
OG0006120 | Equine | ZNF385D	NA	0.843623	NA
OG0006120 | Bovine | ZNF385D	NA	NA	-0.279955
OG0006123 | Equine | NR1D2	NA	-0.523931	NA
OG0006123 | Bovine | NR1D2	NA	NA	0.688882
OG0006132 | Equine | TGFBR2	NA	0.278857	NA
OG0006132 | Bovine | TGFBR2	NA	NA	1.0229
OG0006149 | Equine | STAC	NA	0.575199	NA
OG0006149 | Bovine | STAC	NA	NA	0.543805
OG0006151 | Equine | TRANK1	NA	-0.5627	NA
OG0006151 | Bovine | TRANK1	NA	NA	-0.341831
OG0006154 | Equine | LRRFIP2	NA	0.274876	NA
OG0006154 | Bovine | LRRFIP2	NA	NA	0.698273
OG0006157 | Equine | VILL	NA	0.689484	NA
OG0006157 | Bovine | VILL	NA	NA	-0.379769
OG0006158 | Equine | PLCD1	NA	-0.577351	NA
OG0006158 | Bovine | PLCD1	NA	NA	0.534151
OG0006166 | Equine | WDR48	NA	-0.343669	NA
OG0006166 | Bovine | WDR48	NA	NA	-0.521736
OG0006169 | Equine | CSRNP1	NA	1.94568	NA
OG0006169 | Bovine | CSRNP1	NA	NA	2.96729
OG0006193 | Equine | SNRK	NA	-0.516404	NA
OG0006193 | Bovine | SNRK	NA	NA	0.740359
OG0006198 | Equine | ZNF445	NA	-0.516866	NA
OG0006198 | Bovine | ZNF445	NA	NA	0.276265
OG0006202 | Equine | KIF15	NA	-0.66585	NA
OG0006202 | Bovine | KIF15	NA	NA	-0.429718
OG0006203 | Equine | TMEM42	NA	-0.401034	NA
OG0006203 | Bovine | TMEM42	NA	NA	-0.842155
OG0006207 | Equine | TMEM158	NA	0.756423	NA
OG0006207 | Bovine | TMEM158	NA	NA	0.443045
OG0006209 | Equine | LIMD1	NA	0.517597	NA
OG0006209 | Bovine | LIMD1	NA	NA	0.990663
OG0006224 | Equine | CCDC12	NA	0.22153	NA
OG0006224 | Bovine | CCDC12	NA	NA	0.519081
OG0006225 | Equine | NBEAL2	NA	-0.628288	NA
OG0006225 | Bovine | NBEAL2	NA	NA	-0.243185
OG0006231 | Equine | ELP6	NA	0.358007	NA
OG0006231 | Bovine | ELP6	NA	NA	0.336571
OG0006234 | Equine | CDC25A	NA	0.516092	NA
OG0006234 | Bovine | CDC25A	NA	NA	0.897866
OG0006254 | Equine | WDR6	NA	-0.295079	NA
OG0006254 | Bovine | WDR6	NA	NA	0.331912
OG0006259 | Equine | USP19	NA	-0.22241	NA
OG0006259 | Bovine | USP19	NA	NA	-0.324755
OG0006286 | Equine | RBM5	NA	-0.201929	NA
OG0006286 | Bovine | RBM5	NA	NA	0.321932
OG0006294 | Equine | HYAL2	NA	-0.249366	NA
OG0006294 | Bovine | HYAL1	NA	NA	-0.414476
OG0006307 | Equine | MANF	NA	0.815435	NA
OG0006307 | Bovine | MANF	NA	NA	0.520011
OG0006308 | Equine | DCAF1	NA	0.407659	NA
OG0006308 | Bovine | DCAF1	NA	NA	0.771291
OG0006309 | Equine | RAD54L2	NA	0.248968	NA
OG0006309 | Bovine | RAD54L2	NA	NA	0.954945
OG0006314 | Equine | RRP9	NA	0.981151	NA
OG0006314 | Bovine | RRP9	NA	NA	0.980184
OG0006321 | Equine | DUSP7	NA	0.237431	NA
OG0006321 | Bovine | DUSP7	NA	NA	0.412037
OG0006330 | Equine | PHF7	NA	-1.20575	NA
OG0006330 | Bovine | PHF7	NA	NA	-1.36229
OG0006337 | Equine | PBRM1	NA	-0.260376	NA
OG0006337 | Bovine | PBRM1	NA	NA	0.399109
OG0006338 | Equine | GNL3	NA	0.983298	NA
OG0006338 | Bovine | GNL3	NA	NA	0.944108
OG0006347 | Equine | RFT1	NA	-0.491579	NA
OG0006347 | Bovine | RFT1	NA	NA	-0.402115
OG0006349 | Equine | DCP1A	NA	0.687834	NA
OG0006349 | Bovine | DCP1A	NA	NA	0.263269
OG0006364 | Equine | DENND6A	NA	0.329028	NA
OG0006364 | Bovine | DENND6A	NA	NA	0.397979
OG0006368 | Equine | ABHD6	NA	-0.872534	NA
OG0006368 | Bovine | ABHD6	NA	NA	-0.307416
OG0006384 | Equine | ATXN7	NA	0.626304	NA
OG0006384 | Bovine | ATXN7	NA	NA	0.811657
OG0006389 | Equine | LRIG1	NA	0.419389	NA
OG0006389 | Bovine | LRIG1	NA	NA	0.580672
OG0006390 | Equine | KBTBD8	NA	0.725373	NA
OG0006390 | Bovine | KBTBD8	NA	NA	0.66424
OG0006395 | Equine | TMF1	NA	0.333678	NA
OG0006395 | Bovine | TMF1	NA	NA	0.444851
OG0006408 | Equine | PPP4R2	NA	0.327166	NA
OG0006408 | Bovine | PPP4R2	NA	NA	0.62713
OG0006409 | Equine | PDZRN3	NA	0.207473	NA
OG0006409 | Bovine | PDZRN3	NA	NA	0.478942
OG0006414 | Equine | VGLL3	NA	0.43727	NA
OG0006414 | Bovine | VGLL3	NA	NA	-0.480183
OG0006419 | Equine | ZNF654	NA	0.435403	NA
OG0006419 | Bovine | ZNF654	NA	NA	0.484745
OG0006431 | Equine | CLDND1	NA	0.534147	NA
OG0006431 | Bovine | CLDND1	NA	NA	0.815408
OG0006441 | Equine | TOMM70	NA	0.34625	NA
OG0006441 | Bovine | TOMM70	NA	NA	0.478963
OG0006444 | Equine | TFG	NA	0.304466	NA
OG0006444 | Bovine | TFG	NA	NA	0.565465
OG0006446 | Equine | IMPG2	NA	-0.740567	NA
OG0006446 | Bovine | IMPG2	NA	NA	0.481823
OG0006453 | Human | NXPE3	-0.276383	NA	NA
OG0006453 | Bovine | NXPE3	NA	NA	-1.48419
OG0006454 | Equine | NFKBIZ	NA	0.485638	NA
OG0006454 | Bovine | NFKBIZ	NA	NA	-0.632235
OG0006482 | Human | CCDC80	-0.246063	NA	NA
OG0006482 | Bovine | CCDC80	NA	NA	-1.02787
OG0006484 | Equine | NEPRO	NA	0.636261	NA
OG0006484 | Bovine | NEPRO	NA	NA	1.03697
OG0006487 | Equine | SPICE1	NA	-0.406055	NA
OG0006487 | Bovine | SPICE1	NA	NA	-0.879636
OG0006490 | Equine | NAA50	NA	0.388968	NA
OG0006490 | Bovine | NAA50	NA	NA	0.509438
OG0006494 | Equine | CCDC191	NA	-0.930842	NA
OG0006494 | Bovine | CCDC191	NA	NA	-1.08435
OG0006495 | Equine | QTRT2	NA	0.695875	NA
OG0006495 | Bovine | QTRT2	NA	NA	0.469422
OG0006506 | Equine | TMEM39A	NA	1.53343	NA
OG0006506 | Bovine | TMEM39A	NA	NA	0.619285
OG0006515 | Equine | GPR156	NA	-0.451611	NA
OG0006515 | Bovine | GPR156	NA	NA	-1.16038
OG0006516 | Equine | LRRC58	NA	0.256033	NA
OG0006516 | Bovine | LRRC58	NA	NA	0.867563
OG0006521 | Equine | GTF2E1	NA	-0.857215	NA
OG0006521 | Bovine | GTF2E1	NA	NA	-0.267347
OG0006522 | Equine | POLQ	NA	-0.389753	NA
OG0006522 | Bovine | POLQ	NA	NA	-0.327989
OG0006527 | Equine | IQCB1	NA	0.324099	NA
OG0006527 | Bovine | IQCB1	NA	NA	1.21396
OG0006532 | Equine | MIX23	NA	0.391281	NA
OG0006532 | Bovine | MIX23	NA	NA	0.505473
OG0006536 | Equine | DTX3L	NA	-0.447833	NA
OG0006536 | Bovine | DTX3L	NA	NA	-0.452542
OG0006545 | Equine | CCDC14	NA	-1.09102	NA
OG0006545 | Bovine | CCDC14	NA	NA	-0.924659
OG0006546 | Equine | UMPS	NA	0.561189	NA
OG0006546 | Bovine | UMPS	NA	NA	0.279478
OG0006566 | Equine | RUVBL1	NA	0.237094	NA
OG0006566 | Bovine | RUVBL1	NA	NA	0.300232
OG0006575 | Equine | RAB43	NA	-0.362284	NA
OG0006575 | Bovine | RAB43	NA	NA	-0.204467
OG0006576 | Equine | CNBP	NA	0.488337	NA
OG0006576 | Bovine | CNBP	NA	NA	0.688331
OG0006577 | Equine | H1-10	NA	-1.08633	NA
OG0006577 | Bovine | H1-10	NA	NA	-0.313149
OG0006590 | Equine | MRPL3	NA	0.248406	NA
OG0006590 | Bovine | MRPL3	NA	NA	0.435623
OG0006593 | Equine | ACAD11	NA	-0.53351	NA
OG0006593 | Bovine | ACAD11	NA	NA	-0.464551
OG0006595 | Equine | UBA5	NA	0.513932	NA
OG0006595 | Bovine | UBA5	NA	NA	0.228532
OG0006598 | Equine | CDV3	NA	0.614995	NA
OG0006598 | Bovine | CDV3	NA	NA	0.570945
OG0006601 | Equine | RYK	NA	0.247992	NA
OG0006601 | Bovine | RYK	NA	NA	0.478426
OG0006616 | Equine | DBR1	NA	0.658247	NA
OG0006616 | Bovine | DBR1	NA	NA	0.579343
OG0006621 | Equine | CEP70	NA	-0.615615	NA
OG0006621 | Bovine | CEP70	NA	NA	-0.47925
OG0006623 | Equine | PIK3CB	NA	-0.357418	NA
OG0006623 | Bovine | PIK3CB	NA	NA	-0.310263
OG0006626 | Equine | COPB2	NA	0.230228	NA
OG0006626 | Bovine | COPB2	NA	NA	-1.08773
OG0006634 | Equine | RASA2	NA	0.380591	NA
OG0006634 | Bovine | RASA2	NA	NA	1.33335
OG0006637 | Equine | ATP1B3	NA	0.222873	NA
OG0006637 | Bovine | ATP1B3	NA	NA	0.281241
OG0006638 | Equine | TFDP2	NA	-0.596292	NA
OG0006638 | Bovine | TFDP2	NA	NA	-0.969174
OG0006665 | Equine | TSC22D2	NA	0.639362	NA
OG0006665 | Bovine | TSC22D2	NA	NA	0.853579
OG0006666 | Equine | SERP1	NA	0.420547	NA
OG0006666 | Bovine | SERP1	NA	NA	0.423438
OG0006667 | Equine | EIF2A	NA	0.21503	NA
OG0006667 | Bovine | EIF2A	NA	NA	0.386546
OG0006680 | Human | MBNL1	-0.273688	NA	NA
OG0006680 | Bovine | MBNL1	NA	NA	-1.22892
OG0006682 | Equine | RAP2B	NA	0.424626	NA
OG0006682 | Bovine | RAP2B	NA	NA	1.04061
OG0006684 | Equine | DHX36	NA	0.384459	NA
OG0006684 | Bovine | DHX36	NA	NA	1.09302
OG0006690 | Equine | SLC33A1	NA	0.744735	NA
OG0006690 | Bovine | SLC33A1	NA	NA	-0.418043
OG0006691 | Equine | GMPS	NA	0.284517	NA
OG0006691 | Bovine | GMPS	NA	NA	0.567913
OG0006693 | Equine | TIPARP	NA	1.16107	NA
OG0006693 | Bovine | TIPARP	NA	NA	1.94628
OG0006695 | Equine | CCNL1	NA	1.11929	NA
OG0006695 | Bovine | CCNL1	NA	NA	2.13689
OG0006705 | Equine | TRIM59	NA	-1.33397	NA
OG0006705 | Bovine | TRIM59	NA	NA	-1.3709
OG0006708 | Equine | NMD3	NA	0.356037	NA
OG0006708 | Bovine | NMD3	NA	NA	0.650415
OG0006728 | Equine | SKIL	NA	0.45034	NA
OG0006728 | Bovine | SKIL	NA	NA	1.31453
OG0006736 | Equine | FNDC3B	NA	0.53707	NA
OG0006736 | Bovine | FNDC3B	NA	NA	0.755347
OG0006740 | Equine | ECT2	NA	-0.709428	NA
OG0006740 | Bovine | ECT2	NA	NA	-0.268473
OG0006747 | Equine | ZNF639	NA	0.282983	NA
OG0006747 | Bovine | ZNF639	NA	NA	0.379561
OG0006764 | Equine | KLHL24	NA	-2.0772	NA
OG0006764 | Bovine | KLHL24	NA	NA	-0.592668
OG0006765 | Equine | YEATS2	NA	-0.268363	NA
OG0006765 | Bovine | YEATS2	NA	NA	0.505321
OG0006767 | Equine | PARL	NA	0.266406	NA
OG0006767 | Bovine | PARL	NA	NA	0.203052
OG0006768 | Equine | ABCC5	NA	-0.844529	NA
OG0006768 | Bovine | ABCC5	NA	NA	-0.472018
OG0006771 | Equine | ABCF3	NA	0.23392	NA
OG0006771 | Bovine | ABCF3	NA	NA	-0.500428
OG0006790 | Equine | TRA2B	NA	0.33501	NA
OG0006790 | Bovine | TRA2B	NA	NA	0.445692
OG0006791 | Equine | ETV5	NA	-0.751487	NA
OG0006791 | Bovine | ETV5	NA	NA	0.552106
OG0006794 | Equine | TBCCD1	NA	-0.666377	NA
OG0006794 | Bovine | TBCCD1	NA	NA	-0.393702
OG0006807 | Equine | BCL6	NA	0.476322	NA
OG0006807 | Bovine | BCL6	NA	NA	1.05304
OG0006824 | Equine | HES1	NA	0.655755	NA
OG0006824 | Bovine | HES1	NA	NA	1.05503
OG0006830 | Equine | LSG1	NA	0.283557	NA
OG0006830 | Bovine | LSG1	NA	NA	0.204179
OG0006831 | Equine | FAM43A	NA	1.34584	NA
OG0006831 | Bovine | FAM43A	NA	NA	1.24373
OG0006842 | Equine | UBXN7	NA	-0.540923	NA
OG0006842 | Bovine | UBXN7	NA	NA	0.22061
OG0006849 | Equine | SENP5	NA	0.76852	NA
OG0006849 | Bovine | SENP5	NA	NA	-0.439206
OG0006856 | Equine | LRCH3	NA	-0.239746	NA
OG0006856 | Bovine | LRCH3	NA	NA	0.402445
OG0006859 | Equine | LMLN	NA	-0.734001	NA
OG0006859 | Bovine | LMLN	NA	NA	0.324656
OG0006879 | Equine | LETM1	NA	0.273016	NA
OG0006879 | Bovine | LETM1	NA	NA	-0.386176
OG0006894 | Equine | NOP14	NA	0.474562	NA
OG0006894 | Bovine | NOP14	NA	NA	0.555257
OG0006903 | Equine | LYAR	NA	0.202193	NA
OG0006903 | Bovine | LYAR	NA	NA	0.846071
OG0006920 | Equine | CFAP184	NA	-0.456996	NA
OG0006920 | Bovine | CCDC96	NA	NA	-1.60566
OG0006921 | Equine | TADA2B	NA	0.235161	NA
OG0006921 | Bovine | TADA2B	NA	NA	-0.673621
OG0006922 | Equine | GRPEL1	NA	0.428188	NA
OG0006922 | Bovine | GRPEL1	NA	NA	0.36402
OG0006929 | Equine | ACOX3	NA	-0.308049	NA
OG0006929 | Bovine | ACOX3	NA	NA	-0.277179
OG0006936 | Equine | ZNF518B	NA	-0.604224	NA
OG0006936 | Bovine | ZNF518B	NA	NA	-0.455427
OG0006942 | Equine | CPEB2	NA	0.920558	NA
OG0006942 | Bovine | CPEB2	NA	NA	0.993199
OG0006948 | Equine | TAPT1	NA	0.761975	NA
OG0006948 | Bovine | TAPT1	NA	NA	0.663189
OG0006951 | Equine | LAP3	NA	0.239783	NA
OG0006951 | Bovine | LAP3	NA	NA	-0.366176
OG0006954 | Equine | DCAF16	NA	-0.707929	NA
OG0006954 | Bovine | DCAF16	NA	NA	-1.27566
OG0006959 | Equine | DHX15	NA	0.414294	NA
OG0006959 | Bovine | DHX15	NA	NA	0.681587
OG0006967 | Equine | RBPJ	NA	-0.408728	NA
OG0006967 | Bovine | RBPJ	NA	NA	0.89317
OG0006970 | Equine | STIM2	NA	0.328477	NA
OG0006970 | Bovine | STIM2	NA	NA	-0.543482
OG0006971 | Equine | PCDH7	NA	0.207925	NA
OG0006971 | Bovine | PCDH7	NA	NA	-1.18211
OG0006983 | Equine | KLHL5	NA	-0.407106	NA
OG0006983 | Bovine | KLHL5	NA	NA	-0.901678
OG0006984 | Equine | WDR19	NA	-0.234263	NA
OG0006984 | Bovine | WDR19	NA	NA	-0.66914
OG0006990 | Equine | UBE2K	NA	0.315495	NA
OG0006990 | Bovine | UBE2K	NA	NA	0.409905
OG0007017 | Equine | TEC	NA	0.533464	NA
OG0007017 | Bovine | TEC	NA	NA	0.643358
OG0007028 | Equine | RASL11B	NA	1.23029	NA
OG0007028 | Bovine | RASL11B	NA	NA	-0.500804
OG0007033 | Equine | PDGFRA	NA	-0.251995	NA
OG0007033 | Bovine | PDGFRA	NA	NA	-0.495369
OG0007037 | Equine | TMEM165	NA	0.315293	NA
OG0007037 | Bovine | TMEM165	NA	NA	0.350947
OG0007046 | Equine | PPAT	NA	0.344214	NA
OG0007046 | Bovine | PPAT	NA	NA	0.609077
OG0007047 | Equine | PAICS	NA	0.221777	NA
OG0007047 | Bovine | PAICS	NA	NA	-0.3727
OG0007048 | Equine | SRP72	NA	0.262105	NA
OG0007048 | Bovine | SRP72	NA	NA	0.344724
OG0007053 | Equine | POLR2B	NA	0.383698	NA
OG0007053 | Bovine | POLR2B	NA	NA	0.500551
OG0007077 | Equine | UTP3	NA	0.784063	NA
OG0007077 | Bovine | UTP3	NA	NA	0.61524
OG0007079 | Equine | DCK	NA	0.283091	NA
OG0007079 | Bovine | DCK	NA	NA	0.387402
OG0007084 | Equine | ANKRD17	NA	0.239611	NA
OG0007084 | Bovine | ANKRD17	NA	NA	0.346083
OG0007101 | Equine | G3BP2	NA	0.213573	NA
OG0007101 | Bovine | G3BP2	NA	NA	0.31543
OG0007102 | Equine | USO1	NA	0.267148	NA
OG0007102 | Bovine | USO1	NA	NA	0.321279
OG0007130 | Equine | HNRNPD	NA	0.318556	NA
OG0007130 | Bovine | HNRNPD	NA	NA	0.675554
OG0007136 | Equine | LIN54	NA	0.21706	NA
OG0007136 | Bovine | LIN54	NA	NA	0.484453
OG0007147 | Equine | WDFY3	NA	-0.281495	NA
OG0007147 | Bovine | WDFY3	NA	NA	-0.52125
OG0007155 | Equine | HSD17B11	NA	-0.612798	NA
OG0007155 | Bovine | HSD17B11	NA	NA	-0.725765
OG0007165 | Equine | PPM1K	NA	0.244389	NA
OG0007165 | Bovine | PPM1K	NA	NA	-0.52425
OG0007187 | Equine | METAP1	NA	0.404385	NA
OG0007187 | Bovine | METAP1	NA	NA	-0.353416
OG0007189 | Equine | TRMT10A	NA	-0.42274	NA
OG0007189 | Bovine | TRMT10A	NA	NA	0.636374
OG0007193 | Equine | LAMTOR3	NA	0.463705	NA
OG0007193 | Bovine | LAMTOR3	NA	NA	-0.283997
OG0007199 | Equine | NFKB1	NA	0.539263	NA
OG0007199 | Bovine | NFKB1	NA	NA	0.339077
OG0007203 | Equine | CENPE	NA	-0.978659	NA
OG0007203 | Bovine | CENPE	NA	NA	-0.563631
OG0007206 | Equine | TET2	NA	0.564171	NA
OG0007206 | Bovine | TET2	NA	NA	0.46647
OG0007215 | Equine | SGMS2	NA	0.213109	NA
OG0007215 | Bovine | SGMS2	NA	NA	3.16825
OG0007220 | Equine | OSTC	NA	0.2148	NA
OG0007220 | Bovine | OSTC	NA	NA	0.371307
OG0007226 | Equine | GAR1	NA	0.548884	NA
OG0007226 | Bovine | GAR1	NA	NA	0.735215
OG0007230 | Equine | ELOVL6	NA	0.357866	NA
OG0007230 | Bovine | ELOVL6	NA	NA	-0.8421
OG0007241 | Equine | ARSJ	NA	0.899859	NA
OG0007241 | Bovine | ARSJ	NA	NA	-0.881848
OG0007244 | Equine | METTL14	NA	-0.376116	NA
OG0007244 | Bovine | METTL14	NA	NA	-0.598351
OG0007245 | Equine | SEC24D	NA	0.376951	NA
OG0007245 | Bovine | SEC24D	NA	NA	0.316668
OG0007248 | Equine | USP53	NA	0.721832	NA
OG0007248 | Bovine | USP53	NA	NA	1.03921
OG0007251 | Equine | MAD2L1	NA	-0.372422	NA
OG0007251 | Bovine | LOC780876	NA	NA	0.303523
OG0007258 | Equine | EXOSC9	NA	0.438766	NA
OG0007258 | Bovine | EXOSC9	NA	NA	0.359243
OG0007261 | Equine | BLTP1	NA	-0.276064	NA
OG0007261 | Bovine | BLTP1	NA	NA	-0.724195
OG0007265 | Equine | BBS12	NA	-0.781209	NA
OG0007265 | Bovine | BBS12	NA	NA	-1.45069
OG0007269 | Equine | SPRY1	NA	1.43802	NA
OG0007269 | Bovine | SPRY1	NA	NA	2.18249
OG0007270 | Equine | ANKRD50	NA	-0.425196	NA
OG0007270 | Bovine | ANKRD50	NA	NA	0.674383
OG0007274 | Equine | PLK4	NA	-0.263744	NA
OG0007274 | Bovine | PLK4	NA	NA	0.469597
OG0007276 | Equine | ABHD18	NA	0.564075	NA
OG0007276 | Bovine | ABHD18	NA	NA	-0.381072
OG0007277 | Equine | LARP1B	NA	0.36051	NA
OG0007277 | Bovine | LARP1B	NA	NA	0.359129
OG0007283 | Equine | SLC7A11	NA	-0.259001	NA
OG0007283 | Bovine | SLC7A11	NA	NA	1.41153
OG0007284 | Equine | NOCT	NA	2.04062	NA
OG0007284 | Bovine | NOCT	NA	NA	2.60826
OG0007285 | Equine | ELF2	NA	-0.393791	NA
OG0007285 | Bovine | ELF2	NA	NA	0.466831
OG0007288 | Equine | RAB33B	NA	0.422741	NA
OG0007288 | Bovine | RAB33B	NA	NA	0.956041
OG0007300 | Equine | GAB1	NA	-0.488671	NA
OG0007300 | Bovine | GAB1	NA	NA	0.462671
OG0007303 | Equine | ABCE1	NA	0.349041	NA
OG0007303 | Bovine | ABCE1	NA	NA	0.806266
OG0007309 | Equine | SLC10A7	NA	0.405218	NA
OG0007309 | Bovine | SLC10A7	NA	NA	0.278224
OG0007319 | Equine | SH3D19	NA	-0.547143	NA
OG0007319 | Bovine | SH3D19	NA	NA	-0.471185
OG0007322 | Equine | FBXW7	NA	0.499231	NA
OG0007322 | Bovine | FBXW7	NA	NA	0.390039
OG0007347 | Equine | PDGFC	NA	0.247238	NA
OG0007347 | Bovine | PDGFC	NA	NA	-0.526536
OG0007357 | Equine | NAF1	NA	0.77063	NA
OG0007357 | Bovine | NAF1	NA	NA	0.702113
OG0007359 | Equine | TMA16	NA	0.778624	NA
OG0007359 | Bovine | TMA16	NA	NA	0.538573
OG0007383 | Equine | SPCS3	NA	0.256611	NA
OG0007383 | Bovine | SPCS3	NA	NA	0.307214
OG0007384 | Equine | VEGFC	NA	0.283007	NA
OG0007384 | Bovine | VEGFC	NA	NA	0.504543
OG0007389 | Equine | CDKN2AIP	NA	0.358104	NA
OG0007389 | Bovine | CDKN2AIP	NA	NA	0.837435
OG0007392 | Equine | TRAPPC11	NA	-0.269636	NA
OG0007392 | Bovine | TRAPPC11	NA	NA	-0.402653
OG0007395 | Equine | IRF2	NA	-0.958373	NA
OG0007395 | Bovine | IRF2	NA	NA	-0.773216
[truncated: 2,853 more rows]

## Sheet: CompareGenes_all_sig_genes_6hpi
	Human	Equine	Bovine
OG0000018 | Human | ZNF765	-1.3686	NA	NA
OG0000018 | Human | ZNF766	-1.13015	NA	NA
OG0000018 | Human | ZNF808	-1.30583	NA	NA
OG0000018 | Human | ZNF813	-1.5437	NA	NA
OG0000018 | Human | ZNF83	-1.38994	NA	NA
OG0000018 | Human | ZNF841	-1.44742	NA	NA
OG0000018 | Human | ZNF845	-1.03599	NA	NA
OG0000018 | Bovine | ZNF677	NA	NA	-1.0445
OG0000019 | Human | H4C12	2.17206	NA	NA
OG0000019 | Human | H4C14	1.1586	NA	NA
OG0000019 | Bovine | H4C13	NA	NA	-2.13495
OG0000019 | Bovine | H4C14	NA	NA	4.04631
OG0000019 | Bovine | H4C3	NA	NA	1.47009
OG0000039 | Human | H3C10	1.27888	NA	NA
OG0000039 | Human | H3C3	1.69725	NA	NA
OG0000039 | Human | H3C4	1.70436	NA	NA
OG0000039 | Bovine | H3C10	NA	NA	4.23552
OG0000039 | Bovine | LOC115945165	NA	NA	-2.10501
OG0000048 | Human | CEACAM1	3.6198	NA	NA
OG0000048 | Bovine | CEACAM1	NA	NA	-1.6587
OG0000048 | Bovine | LOC100336941	NA	NA	5.01318
OG0000048 | Bovine | LOC112442324	NA	NA	4.3019
OG0000057 | Human | RAET1L	1.82804	NA	NA
OG0000057 | Human | ULBP1	1.28002	NA	NA
OG0000057 | Bovine | LOC100336795	NA	NA	2.49627
OG0000057 | Bovine | LOC101903261	NA	NA	6.54218
OG0000057 | Bovine | LOC112441504	NA	NA	6.01051
OG0000057 | Bovine | LOC112445446	NA	NA	3.01059
OG0000057 | Bovine | LOC783508	NA	NA	1.55247
OG0000057 | Bovine | RAET1L	NA	NA	2.94147
OG0000057 | Bovine | ULBP21	NA	NA	2.56329
OG0000057 | Bovine | ULBP27	NA	NA	1.76891
OG0000057 | Bovine | ULBP3	NA	NA	3.43185
OG0000083 | Human | H2BC6	2.04842	NA	NA
OG0000083 | Human | H2BC8	2.16059	NA	NA
OG0000083 | Bovine | H2BC14	NA	NA	2.23019
OG0000083 | Bovine | H2BC16	NA	NA	3.99928
OG0000106 | Human | APOL2	1.47389	NA	NA
OG0000106 | Human | APOL3	1.36232	NA	NA
OG0000106 | Bovine | LOC531557	NA	NA	3.47159
OG0000198 | Human | LGALS9	2.81464	NA	NA
OG0000198 | Bovine | LGALS9	NA	NA	1.85303
OG0000260 | Human | TNFRSF10D	1.39975	NA	NA
OG0000260 | Bovine | LOC104968444	NA	NA	2.07493
OG0000260 | Bovine | LOC112445390	NA	NA	3.41981
OG0000260 | Bovine | LOC784541	NA	NA	2.72744
OG0000260 | Bovine | TNFRSF10D	NA	NA	3.09849
OG0000323 | Human | ZNF417	-1.52863	NA	NA
OG0000323 | Human | ZNF418	-1.56546	NA	NA
OG0000323 | Human | ZNF552	-1.31778	NA	NA
OG0000323 | Human | ZNF587	-1.04091	NA	NA
OG0000323 | Human | ZNF587B	-1.47647	NA	NA
OG0000323 | Human | ZNF776	-1.2262	NA	NA
OG0000323 | Bovine | LOC104976575	NA	NA	2.25608
OG0000350 | Equine | LOC138919622	NA	1.22735	NA
OG0000350 | Bovine | LOC112443864	NA	NA	1.25081
OG0000350 | Bovine | MIC1	NA	NA	1.71867
OG0000359 | Human | ABCA3	-1.06717	NA	NA
OG0000359 | Bovine | ABCA3	NA	NA	-1.77729
OG0000361 | Human | SIAH1	-1.34395	NA	NA
OG0000361 | Bovine | SIAH1	NA	NA	-1.00372
OG0000387 | Human | MUC2	9.54555	NA	NA
OG0000387 | Bovine | MUC2	NA	NA	5.49769
OG0000443 | Human | PNP	1.83461	NA	NA
OG0000443 | Bovine | LOC790312	NA	NA	1.57866
OG0000443 | Bovine | PNP	NA	NA	1.05542
OG0000590 | Human | HBA1	9.84174	NA	NA
OG0000590 | Human | HBA2	8.37419	NA	NA
OG0000590 | Bovine | HBA	NA	NA	4.60709
OG0000590 | Bovine | HBA1	NA	NA	2.73434
OG0000648 | Human | H2AC18	2.59197	NA	NA
OG0000648 | Human | H2AC19	2.75422	NA	NA
OG0000648 | Bovine | H2AC18	NA	NA	3.61556
OG0000773 | Human | DCAF4L1	3.34987	NA	NA
OG0000773 | Bovine | DCAF4	NA	NA	1.66695
OG0000782 | Human | ZKSCAN4	-1.04611	NA	NA
OG0000782 | Bovine | ZKSCAN4	NA	NA	1.92263
OG0000833 | Human | OAS1	6.18848	NA	NA
OG0000833 | Bovine | OAS1X	NA	NA	1.59894
OG0000833 | Bovine | OAS1Y	NA	NA	2.06804
OG0000849 | Human | RPL36A	-1.1616	NA	NA
OG0000849 | Bovine | RPL36A	NA	NA	1.50596
OG0000894 | Human | CBS	-1.07561	NA	NA
OG0000894 | Bovine | CBS	NA	NA	-1.17963
OG0000998 | Human | ZNF419	-1.03694	NA	NA
OG0000998 | Human | ZNF773	-1.28064	NA	NA
OG0000998 | Bovine | ZNF419	NA	NA	-1.30245
OG0001011 | Human | OVGP1	1.82878	NA	NA
OG0001011 | Bovine | OVGP1	NA	NA	1.17435
OG0001173 | Human | PIK3R3	1.37088	NA	NA
OG0001173 | Bovine | PIK3R3	NA	NA	2.26178
OG0001204 | Human | EFNA3	2.68293	NA	NA
OG0001204 | Bovine | EFNA3	NA	NA	2.7481
OG0001211 | Human | PIGC	-1.00365	NA	NA
OG0001211 | Bovine | PIGC	NA	NA	-1.92825
OG0001243 | Human | RNF103-CHMP3	5.92542	NA	NA
OG0001243 | Bovine | CHMP3	NA	NA	-1.47968
OG0001293 | Human | CSPG5	2.24523	NA	NA
OG0001293 | Bovine | CSPG5	NA	NA	2.66992
OG0001371 | Human | ANKHD1	1.19501	NA	NA
OG0001371 | Human | ANKHD1-EIF4EBP3	1.17253	NA	NA
OG0001371 | Bovine | ANKHD1	NA	NA	1.29771
OG0001508 | Human | ZBTB26	-1.26257	NA	NA
OG0001508 | Bovine | ZBTB26	NA	NA	-1.37563
OG0001546 | Human | PITX3	1.49912	NA	NA
OG0001546 | Bovine | PITX3	NA	NA	3.21097
OG0001561 | Human | CHRNA10	2.09309	NA	NA
OG0001561 | Bovine | CHRNA10	NA	NA	3.59683
OG0001561 | Bovine | LOC112441549	NA	NA	2.48215
OG0001584 | Human | ZBTB3	-1.75657	NA	NA
OG0001584 | Bovine | ZBTB3	NA	NA	-1.07729
OG0001723 | Human | ZNF843	-1.92993	NA	NA
OG0001723 | Bovine | ZFP3	NA	NA	-2.47023
OG0001740 | Human | EVPL	2.63743	NA	NA
OG0001740 | Bovine | EVPL	NA	NA	2.43527
OG0001781 | Human | SERPINB2	-1.08591	NA	NA
OG0001781 | Equine | SERPINB2	NA	1.18028	NA
OG0001804 | Human | ZNF146	-1.06358	NA	NA
OG0001804 | Bovine | ZNF146	NA	NA	-1.89926
OG0001820 | Human | SNAI1	-1.00714	NA	NA
OG0001820 | Bovine | SNAI1	NA	NA	4.72417
OG0001822 | Human | ZNF324	-1.30378	NA	NA
OG0001822 | Bovine | ZNF324	NA	NA	2.11047
OG0001851 | Human | RTL10	-1.55209	NA	NA
OG0001851 | Bovine | RTL6	NA	NA	-1.62417
OG0001932 | Equine | LOC102150834	NA	2.31258	NA
OG0001932 | Equine | LOC111776006	NA	1.59858	NA
OG0001932 | Equine | LOC138916765	NA	3.8331	NA
OG0001932 | Bovine | LOC510798	NA	NA	2.51144
OG0001956 | Human | ZNF549	-1.23634	NA	NA
OG0001956 | Bovine | LOC100299025	NA	NA	-1.92676
OG0001986 | Human | ZNF283	-1.07181	NA	NA
OG0001986 | Bovine | ZNF283	NA	NA	-2.60404
OG0002015 | Human | ACTA1	5.91471	NA	NA
OG0002015 | Bovine | ACTA1	NA	NA	5.69807
OG0002022 | Human | TUBA4A	1.3824	NA	NA
OG0002022 | Bovine | TUBA4A	NA	NA	1.8588
OG0002028 | Human | MYH3	2.17643	NA	NA
OG0002028 | Bovine | MYH3	NA	NA	2.8612
OG0002031 | Human | MYH7B	1.30072	NA	NA
OG0002031 | Bovine | MYH7B	NA	NA	1.04167
OG0002050 | Human | NXF1	1.94073	NA	NA
OG0002050 | Bovine | NXF1	NA	NA	3.84319
OG0002088 | Human | ZNF134	-1.61059	NA	NA
OG0002088 | Bovine | ZNF134	NA	NA	-1.08863
OG0002091 | Human | HSPA2	1.15168	NA	NA
OG0002091 | Bovine | HSPA2	NA	NA	1.43239
OG0002092 | Equine | HSPA6	NA	1.22492	NA
OG0002092 | Bovine | HSPA6	NA	NA	3.35551
OG0002116 | Human | CA2	4.21717	NA	NA
OG0002116 | Equine | CA2	NA	1.38576	NA
OG0002241 | Human | COL2A1	5.82179	NA	NA
OG0002241 | Bovine | COL2A1	NA	NA	8.33305
OG0002299 | Equine | SRGAP3	NA	-1.72365	NA
OG0002299 | Bovine | SRGAP3	NA	NA	3.30572
OG0002363 | Equine | CYFIP2	NA	-1.11182	NA
OG0002363 | Bovine | CYFIP2	NA	NA	-1.65049
OG0002379 | Human | EPHB3	1.27944	NA	NA
OG0002379 | Bovine | EPHB3	NA	NA	5.1254
OG0002428 | Human | GARIN4	4.84593	NA	NA
OG0002428 | Bovine | GARIN4	NA	NA	6.30348
OG0002541 | Human | SLC34A2	4.23579	NA	NA
OG0002541 | Bovine | SLC34A2	NA	NA	1.73083
OG0002630 | Human | DIP2B	1.02215	NA	NA
OG0002630 | Bovine | DIP2B	NA	NA	1.00585
OG0002644 | Human | PYGM	2.04484	NA	NA
OG0002644 | Bovine | PYGM	NA	NA	3.94519
OG0002673 | Human | AOC2	1.02868	NA	NA
OG0002673 | Bovine | AOC2	NA	NA	2.60179
OG0002752 | Human | CKMT2	-1.56747	NA	NA
OG0002752 | Bovine | CKMT2	NA	NA	4.83466
OG0002771 | Human | BIRC3	-1.36973	NA	NA
OG0002771 | Bovine | BIRC3	NA	NA	2.45277
OG0002932 | Human | ATP6V1E2	-1.56337	NA	NA
OG0002932 | Bovine | ATP6V1E2	NA	NA	-1.81134
OG0003012 | Human | FZD5	1.15401	NA	NA
OG0003012 | Bovine | FZD5	NA	NA	1.76317
OG0003018 | Human | AVIL	1.92302	NA	NA
OG0003018 | Bovine | AVIL	NA	NA	1.0146
OG0003037 | Human | RTP4	1.95771	NA	NA
OG0003037 | Bovine | RTP4	NA	NA	-1.68555
OG0003099 | Human | SLIT2	-1.36636	NA	NA
OG0003099 | Bovine | SLIT2	NA	NA	3.21047
OG0003159 | Human | SLC6A3	7.02512	NA	NA
OG0003159 | Bovine | SLC6A3	NA	NA	8.58312
OG0003205 | Human | FBLL1	2.13443	NA	NA
OG0003205 | Bovine | FBLL1	NA	NA	1.85424
OG0003303 | Human | SULF2	-1.59576	NA	NA
OG0003303 | Bovine | SULF2	NA	NA	-1.81039
OG0003430 | Human | ACACB	1.08101	NA	NA
OG0003430 | Bovine | ACACB	NA	NA	3.20605
OG0003474 | Human | CKB	2.34166	NA	NA
OG0003474 | Bovine | CKB	NA	NA	1.34061
OG0003548 | Human | SEPTIN4	1.63264	NA	NA
OG0003548 | Bovine | SEPTIN4	NA	NA	2.97824
OG0003573 | Human | PLIN4	1.80254	NA	NA
OG0003573 | Bovine | PLIN4	NA	NA	-1.80663
OG0003575 | Human | SAFB2	1.69391	NA	NA
OG0003575 | Bovine | SAFB2	NA	NA	1.15325
OG0003585 | Human | PEG3	1.45667	NA	NA
OG0003585 | Bovine | PEG3	NA	NA	3.86479
OG0003593 | Human | MX1	4.49778	NA	NA
OG0003593 | Bovine | MX1	NA	NA	3.44375
OG0003650 | Human | ISG15	3.67293	NA	NA
OG0003650 | Bovine | ISG15	NA	NA	4.63555
OG0003716 | Human | TNFRSF25	1.18958	NA	NA
OG0003716 | Bovine | TNFRSF25	NA	NA	-2.49656
OG0003721 | Human | KLHL21	1.3162	NA	NA
OG0003721 | Bovine | KLHL21	NA	NA	2.5756
OG0003815 | Human | IFFO2	1.35964	NA	NA
OG0003815 | Bovine | IFFO2	NA	NA	1.59433
OG0003892 | Human | PDIK1L	-1.78913	NA	NA
OG0003892 | Bovine | PDIK1L	NA	NA	-1.26128
OG0003929 | Human | THEMIS2	2.58391	NA	NA
OG0003929 | Bovine | THEMIS2	NA	NA	1.45148
OG0003933 | Human | PTAFR	1.24272	NA	NA
OG0003933 | Bovine | PTAFR	NA	NA	-1.64858
OG0003972 | Human | FAM229A	2.12052	NA	NA
OG0003972 | Bovine | FAM229A	NA	NA	1.14104
OG0003984 | Human | RNF19B	1.20718	NA	NA
OG0003984 | Bovine | RNF19B	NA	NA	1.92874
OG0004011 | Human | TEKT2	3.39877	NA	NA
OG0004011 | Bovine | TEKT2	NA	NA	2.4068
OG0004024 | Human | ZC3H12A	1.2826	NA	NA
OG0004024 | Bovine | ZC3H12A	NA	NA	3.3445
OG0004106 | Human | PLK3	-1.35621	NA	NA
OG0004106 | Bovine | PLK3	NA	NA	3.20099
OG0004109 | Human | PTCH2	1.03318	NA	NA
OG0004109 | Bovine | PTCH2	NA	NA	2.94431
OG0004130 | Human | RAD54L	1.07594	NA	NA
OG0004130 | Bovine | RAD54L	NA	NA	1.16074
OG0004198 | Human | MYSM1	-1.0209	NA	NA
OG0004198 | Bovine | MYSM1	NA	NA	1.19394
OG0004287 | Human | CCN1	-1.00085	NA	NA
OG0004287 | Bovine | CCN1	NA	NA	-1.09428
OG0004326 | Human | F3	-1.01575	NA	NA
OG0004326 | Bovine | F3	NA	NA	-1.41072
OG0004346 | Human | GPR88	5.29679	NA	NA
OG0004346 | Bovine | GPR88	NA	NA	7.457
OG0004397 | Human | C1orf162	4.15977	NA	NA
OG0004397 | Equine | C5H1orf162	NA	1.30625	NA
OG0004397 | Bovine | C3H1orf162	NA	NA	4.47379
OG0004418 | Human | DENND2C	-1.10437	NA	NA
OG0004418 | Bovine | DENND2C	NA	NA	2.96864
OG0004467 | Human | CHD1L	-1.90271	NA	NA
OG0004467 | Bovine | CHD1L	NA	NA	1.331
OG0004502 | Human | BNIPL	3.8833	NA	NA
OG0004502 | Bovine | BNIPL	NA	NA	1.92913
OG0004547 | Human | S100A14	2.36368	NA	NA
OG0004547 | Bovine | S100A14	NA	NA	-1.34517
OG0004586 | Human | KRTCAP2	-1.82236	NA	NA
OG0004586 | Bovine | KRTCAP2	NA	NA	-1.4133
OG0004669 | Human | NHLH1	1.52829	NA	NA
OG0004669 | Bovine | NHLH1	NA	NA	1.06229
OG0004734 | Human | ADCY10	1.32618	NA	NA
OG0004734 | Bovine | ADCY10	NA	NA	3.48781
OG0004816 | Human | RGS16	1.15421	NA	NA
OG0004816 | Bovine | RGS16	NA	NA	2.17528
OG0004864 | Human | GPR25	8.4634	NA	NA
OG0004864 | Bovine | GPR25	NA	NA	3.88101
OG0004894 | Human | BTG2	1.13796	NA	NA
OG0004894 | Bovine | BTG2	NA	NA	1.95681
OG0004898 | Human | ZBED6	-3.43845	NA	NA
OG0004898 | Bovine | ZC3H11A	NA	NA	-1.34628
OG0004908 | Human | MDM4	-1.17778	NA	NA
OG0004908 | Bovine | MDM4	NA	NA	1.63515
OG0004915 | Human | TMCC2	1.00095	NA	NA
OG0004915 | Bovine | TMCC2	NA	NA	-1.32315
OG0004932 | Human | RASSF5	1.24089	NA	NA
OG0004932 | Bovine | RASSF5	NA	NA	1.84597
OG0004966 | Human | ATF3	3.93173	NA	NA
OG0004966 | Equine | ATF3	NA	1.34842	NA
OG0004966 | Bovine | ATF3	NA	NA	2.30496
OG0005023 | Human | COQ8A	2.38762	NA	NA
OG0005023 | Bovine | COQ8A	NA	NA	-2.89371
OG0005058 | Human | MAP10	-1.02278	NA	NA
OG0005058 | Bovine | MAP10	NA	NA	-2.61465
OG0005065 | Human | IRF2BP2	-1.38904	NA	NA
OG0005065 | Bovine | IRF2BP2	NA	NA	-2.42735
OG0005072 | Equine | LYST	NA	-1.0831	NA
OG0005072 | Bovine | LYST	NA	NA	1.06253
OG0005117 | Human | ALKAL2	3.10903	NA	NA
OG0005117 | Bovine | ALKAL2	NA	NA	-1.21571
OG0005130 | Human | RSAD2	8.0711	NA	NA
OG0005130 | Bovine | RSAD2	NA	NA	6.33743
OG0005143 | Human | KLF11	-1.05271	NA	NA
OG0005143 | Bovine | KLF11	NA	NA	-1.2967
OG0005169 | Human | RHOB	-2.07971	NA	NA
OG0005169 | Bovine | RHOB	NA	NA	1.9479
OG0005315 | Human | STPG4	2.61481	NA	NA
OG0005315 | Bovine | STPG4	NA	NA	3.87825
OG0005342 | Human | PAPOLG	1.20938	NA	NA
OG0005342 | Bovine | PAPOLG	NA	NA	2.69896
OG0005386 | Human | MXD1	1.48505	NA	NA
OG0005386 | Bovine | MXD1	NA	NA	1.87346
OG0005400 | Human | CYP26B1	1.51227	NA	NA
OG0005400 | Bovine | CYP26B1	NA	NA	1.28121
OG0005447 | Human | TCF7L1	1.22397	NA	NA
OG0005447 | Bovine | TCF7L1	NA	NA	1.69014
OG0005485 | Human | DUSP2	-1.66278	NA	NA
OG0005485 | Equine | DUSP2	NA	2.57774	NA
OG0005485 | Bovine | DUSP2	NA	NA	6.04488
OG0005497 | Human | CNNM4	1.84929	NA	NA
OG0005497 | Bovine | CNNM4	NA	NA	3.13149
OG0005554 | Human | BCL2L11	7.1926	NA	NA
OG0005554 | Bovine | BCL2L11	NA	NA	4.02784
OG0005634 | Human | ACVR2A	1.17175	NA	NA
OG0005634 | Bovine | ACVR2A	NA	NA	1.37314
OG0005642 | Human | RBM43	1.12468	NA	NA
OG0005642 | Bovine | RBM43	NA	NA	-1.20688
OG0005671 | Human | TBR1	4.98261	NA	NA
OG0005671 | Bovine | TBR1	NA	NA	3.61238
OG0005790 | Human | NABP1	-1.05853	NA	NA
OG0005790 | Bovine | NABP1	NA	NA	2.71501
OG0005855 | Human | KLF7	-1.84297	NA	NA
OG0005855 | Bovine | KLF7	NA	NA	-1.35477
OG0005937 | Human | KCNE4	1.55073	NA	NA
OG0005937 | Equine | KCNE4	NA	-1.36098	NA
OG0005937 | Bovine | KCNE4	NA	NA	8.0464
OG0005962 | Human | SP110	1.1156	NA	NA
OG0005962 | Bovine | SP110	NA	NA	-1.32293
OG0005997 | Human | GBX2	6.08781	NA	NA
OG0005997 | Bovine | GBX2	NA	NA	4.97541
OG0006014 | Human | HES6	2.38287	NA	NA
OG0006014 | Bovine | HES6	NA	NA	-2.36617
OG0006050 | Human | BHLHE40	-3.08168	NA	NA
OG0006050 | Bovine | BHLHE40	NA	NA	-2.99716
OG0006127 | Human | NEK10	-1.25506	NA	NA
OG0006127 | Equine | NEK10	NA	-1.38457	NA
OG0006234 | Human | CDC25A	1.03347	NA	NA
OG0006234 | Bovine | CDC25A	NA	NA	1.89664
OG0006362 | Human | ASB14	-1.43717	NA	NA
OG0006362 | Bovine | ASB14	NA	NA	1.21569
OG0006482 | Human | CCDC80	-1.37571	NA	NA
OG0006482 | Bovine | CCDC80	NA	NA	-3.08858
OG0006535 | Human | PARP9	1.25714	NA	NA
OG0006535 | Bovine | PARP9	NA	NA	-1.81761
OG0006536 | Human | DTX3L	1.38935	NA	NA
OG0006536 | Bovine | DTX3L	NA	NA	-1.18044
OG0006544 | Human | MYLK	-1.02282	NA	NA
OG0006544 | Bovine | MYLK	NA	NA	-1.05992
OG0006648 | Human | DIPK2A	1.20061	NA	NA
OG0006648 | Bovine | DIPK2A	NA	NA	2.44981
OG0006695 | Equine | CCNL1	NA	1.44205	NA
OG0006695 | Bovine | CCNL1	NA	NA	3.27132
OG0006738 | Human | TNFSF10	2.49649	NA	NA
OG0006738 | Bovine | TNFSF10	NA	NA	3.19819
OG0006742 | Human | NAALADL2	-1.09905	NA	NA
OG0006742 | Bovine | NAALADL2	NA	NA	-2.04293
OG0006746 | Human | KCNMB3	-1.10757	NA	NA
OG0006746 | Bovine | KCNMB3	NA	NA	-2.9557
OG0006778 | Human | CLCN2	1.3425	NA	NA
OG0006778 | Bovine | CLCN2	NA	NA	2.88848
OG0006878 | Human | FGFR3	2.32199	NA	NA
OG0006878 | Bovine | FGFR3	NA	NA	1.52627
OG0006936 | Human | ZNF518B	-1.64471	NA	NA
OG0006936 | Bovine | ZNF518B	NA	NA	-2.6782
OG0006945 | Human | FAM200B	-1.20891	NA	NA
OG0006945 | Bovine | FAM200B	NA	NA	-1.10588
OG0006954 | Human | DCAF16	-1.64761	NA	NA
OG0006954 | Bovine | DCAF16	NA	NA	-2.88311
OG0007049 | Human | ARL9	1.30787	NA	NA
OG0007049 | Bovine | ARL9	NA	NA	3.11816
OG0007129 | Human | RASGEF1B	3.64201	NA	NA
OG0007129 | Bovine | RASGEF1B	NA	NA	9.57075
OG0007173 | Human | TIGD2	-1.14796	NA	NA
OG0007173 | Bovine | TIGD2	NA	NA	-1.56957
OG0007215 | Human | SGMS2	-1.12586	NA	NA
OG0007215 | Bovine | SGMS2	NA	NA	1.91905
OG0007237 | Human | NEUROG2	5.87055	NA	NA
OG0007237 | Bovine | NEUROG2	NA	NA	1.16949
OG0007241 | Human | ARSJ	-1.49559	NA	NA
OG0007241 | Bovine | ARSJ	NA	NA	-1.42983
OG0007265 | Human | BBS12	1.03632	NA	NA
OG0007265 | Bovine | BBS12	NA	NA	-2.72781
OG0007270 | Human | ANKRD50	-1.03205	NA	NA
OG0007270 | Bovine | ANKRD50	NA	NA	-2.2231
OG0007329 | Human | TMEM131L	1.35512	NA	NA
OG0007329 | Bovine | TMEM131L	NA	NA	1.60702
OG0007395 | Human | IRF2	1.69389	NA	NA
OG0007395 | Bovine | IRF2	NA	NA	-1.70867
OG0007409 | Human | TLR3	1.14168	NA	NA
OG0007409 | Bovine | TLR3	NA	NA	-2.57498
OG0007432 | Human | IRX2	1.34222	NA	NA
OG0007432 | Bovine | IRX2	NA	NA	1.28093
OG0007489 | Human | SLC1A3	2.12638	NA	NA
OG0007489 | Bovine | SLC1A3	NA	NA	1.54459
OG0007502 | Human | PTGER4	1.50974	NA	NA
OG0007502 | Equine | PTGER4	NA	-1.39888	NA
OG0007503 | Human | TTC33	1.0388	NA	NA
OG0007503 | Bovine | TTC33	NA	NA	-1.6138
OG0007571 | Human | TRIM23	1.13099	NA	NA
OG0007571 | Bovine | TRIM23	NA	NA	-1.16235
OG0007599 | Human | FOXD1	-1.06598	NA	NA
OG0007599 | Bovine | FOXD1	NA	NA	1.06593
OG0007749 | Human | IRF1	1.7184	NA	NA
OG0007749 | Bovine | IRF1	NA	NA	2.1494
OG0007752 | Human | IL13	3.37053	NA	NA
OG0007752 | Bovine | IL13	NA	NA	3.88417
OG0007799 | Equine | EGR1	NA	3.97842	NA
OG0007799 | Bovine | EGR1	NA	NA	3.40024
OG0007818 | Equine | HBEGF	NA	2.3147	NA
OG0007818 | Bovine | HBEGF	NA	NA	3.18344
OG0007842 | Human | SPRY4	-2.02502	NA	NA
OG0007842 | Equine | SPRY4	NA	-1.04178	NA
OG0007842 | Bovine | SPRY4	NA	NA	2.86549
OG0007952 | Human | FGF18	2.21502	NA	NA
OG0007952 | Bovine | FGF18	NA	NA	1.03846
OG0007959 | Human | NEURL1B	1.10966	NA	NA
OG0007959 | Equine | NEURL1B	NA	-1.13665	NA
OG0007959 | Bovine | NEURL1B	NA	NA	-2.92067
OG0007960 | Human | DUSP1	-2.49097	NA	NA
OG0007960 | Bovine | DUSP1	NA	NA	1.03276
OG0007965 | Human | NKX2-5	5.75609	NA	NA
OG0007965 | Bovine | NKX2-5	NA	NA	2.67173
OG0007997 | Human | F12	1.06744	NA	NA
OG0007997 | Bovine | F12	NA	NA	1.48736
OG0008006 | Human | N4BP3	-1.15969	NA	NA
OG0008006 | Bovine | N4BP3	NA	NA	1.33561
OG0008021 | Human | ZFP62	-1.10281	NA	NA
OG0008021 | Bovine | ZFP62	NA	NA	-2.2011
OG0008026 | Human | IRF4	8.82802	NA	NA
OG0008026 | Bovine | IRF4	NA	NA	7.78754
OG0008083 | Human | MYLIP	1.52085	NA	NA
OG0008083 | Bovine | MYLIP	NA	NA	3.85523
OG0008217 | Human | BRD2	2.24795	NA	NA
OG0008217 | Bovine | BRD2	NA	NA	1.50229
OG0008225 | Human | PFDN6	-1.05125	NA	NA
OG0008225 | Bovine | PFDN6	NA	NA	-1.35593
OG0008274 | Equine | PIM1	NA	1.09832	NA
OG0008274 | Bovine | PIM1	NA	NA	-1.3902
OG0008340 | Human | POLH	1.2918	NA	NA
OG0008340 | Bovine | POLH	NA	NA	1.10673
OG0008344 | Equine | VEGFA	NA	1.19505	NA
OG0008344 | Bovine | VEGFA	NA	NA	2.92409
OG0008360 | Human | SLC25A27	-1.31085	NA	NA
OG0008360 | Bovine | SLC25A27	NA	NA	-1.01834
OG0008446 | Human | TENT5A	2.28977	NA	NA
OG0008446 | Bovine | TENT5A	NA	NA	5.99588
OG0008452 | Human | PRSS35	1.07759	NA	NA
OG0008452 | Bovine | PRSS35	NA	NA	-1.83367
OG0008489 | Human | GPR63	1.72927	NA	NA
OG0008489 | Bovine | GPR63	NA	NA	3.3684
OG0008514 | Human | BEND3	1.66818	NA	NA
OG0008514 | Bovine | BEND3	NA	NA	1.18825
OG0008553 | Human | COL10A1	-1.11213	NA	NA
OG0008553 | Bovine | COL10A1	NA	NA	7.55819
OG0008734 | Human | PRR18	2.98835	NA	NA
OG0008734 | Bovine | PRR18	NA	NA	-1.16903
OG0008753 | Human | DLL1	7.29185	NA	NA
OG0008753 | Bovine | DLL1	NA	NA	3.60135
OG0008759 | Human | PDGFA	1.48903	NA	NA
OG0008759 | Bovine | PDGFA	NA	NA	1.14905
OG0008816 | Human | UMAD1	-1.23297	NA	NA
OG0008816 | Bovine | UMAD1	NA	NA	-1.09574
OG0008817 | Human | GLCCI1	1.03673	NA	NA
OG0008817 | Bovine | GLCCI1	NA	NA	1.53378
OG0008872 | Human | HOXA5	2.30119	NA	NA
OG0008872 | Bovine | HOXA5	NA	NA	1.77826
OG0008899 | Human | AQP1	-1.09099	NA	NA
OG0008899 | Bovine | AQP1	NA	NA	-1.87735
OG0009013 | Human | NCF1	2.24455	NA	NA
OG0009013 | Bovine | NCF1	NA	NA	6.84098
OG0009093 | Human | NPTX2	4.66721	NA	NA
OG0009093 | Bovine | NPTX2	NA	NA	8.41963
OG0009104 | Human | ZNF655	-1.10485	NA	NA
OG0009104 | Bovine | ZNF655	NA	NA	-1.06375
OG0009126 | Human | NYAP1	1.11511	NA	NA
OG0009126 | Bovine | NYAP1	NA	NA	-2.85443
OG0009196 | Human | LSMEM1	5.38033	NA	NA
OG0009196 | Equine | LSMEM1	NA	1.39227	NA
OG0009196 | Bovine | LSMEM1	NA	NA	3.73854
OG0009258 | Human | MEST	2.0773	NA	NA
OG0009258 | Bovine | MEST	NA	NA	2.79418
OG0009291 | Human | UBN2	1.06251	NA	NA
OG0009291 | Bovine | UBN2	NA	NA	1.16467
OG0009297 | Human | PARP12	1.05941	NA	NA
OG0009297 | Bovine | PARP12	NA	NA	1.03806
OG0009366 | Human | CHPF2	-1.53947	NA	NA
OG0009366 | Bovine | CHPF2	NA	NA	-1.90879
OG0009468 | Human | EGR3	-2.59455	NA	NA
OG0009468 | Equine | EGR3	NA	1.4219	NA
OG0009468 | Bovine | EGR3	NA	NA	6.23027
OG0009476 | Equine | STC1	NA	1.01242	NA
OG0009476 | Bovine | STC1	NA	NA	7.9938
OG0009479 | Human | NEFM	1.60119	NA	NA
OG0009479 | Bovine | NEFM	NA	NA	9.64659
OG0009503 | Human | DUSP4	1.08749	NA	NA
OG0009503 | Bovine | DUSP4	NA	NA	4.9932
OG0009519 | Human | RNF122	2.16724	NA	NA
OG0009519 | Bovine | RNF122	NA	NA	3.18404
OG0009574 | Human | SNAI2	-2.56541	NA	NA
OG0009574 | Bovine | SNAI2	NA	NA	8.63278
OG0009619 | Human | ADHFE1	-1.28548	NA	NA
OG0009619 | Bovine | ADHFE1	NA	NA	-1.75499
OG0009658 | Human | HEY1	-1.365	NA	NA
OG0009658 | Bovine | HEY1	NA	NA	2.74212
OG0009661 | Equine | PAG1	NA	1.00296	NA
OG0009661 | Bovine | PAG1	NA	NA	2.62888
OG0009794 | Human | TRIB1	-1.41471	NA	NA
OG0009794 | Bovine | TRIB1	NA	NA	-1.34489
OG0009796 | Human | MYC	-2.06767	NA	NA
OG0009796 | Bovine | MYC	NA	NA	-1.13139
OG0009824 | Human | ARC	8.5384	NA	NA
OG0009824 | Equine | ARC	NA	3.88915	NA
OG0009824 | Bovine | ARC	NA	NA	9.88313
OG0009837 | Human | MAFA	8.19074	NA	NA
OG0009837 | Equine | MAFA	NA	4.76147	NA
OG0009837 | Bovine | MAFA	NA	NA	8.45231
OG0009840 | Human | MROH6	1.50979	NA	NA
OG0009840 | Equine | MROH6	NA	5.98152	NA
OG0009841 | Human | NAPRT	1.05088	NA	NA
OG0009841 | Bovine | NAPRT	NA	NA	-1.41465
OG0009869 | Human | SCRT1	8.48747	NA	NA
OG0009869 | Bovine | SCRT1	NA	NA	5.95115
OG0009928 | Human | ZDHHC21	-1.09721	NA	NA
OG0009928 | Bovine | ZDHHC21	NA	NA	-1.17825
OG0009941 | Human | ACER2	1.44721	NA	NA
OG0009941 | Bovine | ACER2	NA	NA	3.39637
OG0009960 | Human | RIGI	2.03077	NA	NA
OG0009960 | Bovine | RIGI	NA	NA	1.84636
OG0009971 | Human | AQP3	1.4022	NA	NA
OG0009971 | Bovine | AQP3	NA	NA	6.58584
OG0010038 | Human | TJP2	-1.02021	NA	NA
OG0010038 | Bovine | TJP2	NA	NA	1.89108
OG0010076 | Human | GAS1	-1.02348	NA	NA
OG0010076 | Bovine | GAS1	NA	NA	3.09009
OG0010082 | Human | GADD45G	3.25984	NA	NA
OG0010082 | Bovine | GADD45G	NA	NA	8.56328
OG0010133 | Equine | NR4A3	NA	1.59838	NA
OG0010133 | Bovine | NR4A3	NA	NA	9.55992
OG0010155 | Human | ACTL7B	6.31951	NA	NA
OG0010155 | Bovine | ACTL7B	NA	NA	5.4483
OG0010234 | Human | ZBTB6	-1.08483	NA	NA
OG0010234 | Bovine | ZBTB6	NA	NA	-1.82954
OG0010244 | Human | NR6A1	2.33826	NA	NA
OG0010244 | Bovine | NR6A1	NA	NA	1.038
OG0010279 | Human | EEIG1	1.15617	NA	NA
OG0010279 | Bovine | EEIG1	NA	NA	1.42827
OG0010416 | Human | TPRN	1.50671	NA	NA
OG0010416 | Bovine | TPRN	NA	NA	1.10947
OG0010427 | Human | NRARP	5.10346	NA	NA
OG0010427 | Bovine | NRARP	NA	NA	6.67128
OG0010443 | Human | KLF6	-1.1957	NA	NA
OG0010443 | Bovine | KLF6	NA	NA	-2.57673
OG0010495 | Human | TMEM236	2.25344	NA	NA
OG0010495 | Equine | TMEM236	NA	1.6971	NA
OG0010495 | Bovine | TMEM236	NA	NA	-1.43918
OG0010528 | Human | BAMBI	1.49273	NA	NA
OG0010528 | Bovine | BAMBI	NA	NA	3.51757
OG0010532 | Human | MAP3K8	1.18655	NA	NA
OG0010532 | Bovine | MAP3K8	NA	NA	5.62985
OG0010555 | Human | ZNF22	-1.0589	NA	NA
OG0010555 | Bovine | ZNF22	NA	NA	-3.05207
OG0010605 | Human | EGR2	-1.14002	NA	NA
OG0010605 | Bovine | EGR2	NA	NA	5.78798
OG0010659 | Human | OIT3	3.7356	NA	NA
OG0010659 | Bovine | OIT3	NA	NA	5.86067
OG0010726 | Human | CH25H	3.73371	NA	NA
OG0010726 | Bovine | CH25H	NA	NA	2.80984
OG0010729 | Human | IFIT3	5.38392	NA	NA
OG0010729 | Equine | IFIT3	NA	1.97158	NA
OG0010733 | Human | ANKRD1	-1.59947	NA	NA
OG0010733 | Bovine | ANKRD1	NA	NA	-5.11237
OG0010738 | Human | CPEB3	3.15147	NA	NA
OG0010738 | Bovine | CPEB3	NA	NA	1.92817
OG0010743 | Human | CYP26A1	4.93099	NA	NA
OG0010743 | Bovine | CYP26A1	NA	NA	3.88284
OG0010819 | Human | FGF8	2.10776	NA	NA
OG0010819 | Bovine | FGF8	NA	NA	8.82729
OG0010832 | Human | SUFU	1.13382	NA	NA
OG0010832 | Bovine | SUFU	NA	NA	1.70537
OG0010897 | Human | EMX2	1.0321	NA	NA
OG0010897 | Bovine | EMX2	NA	NA	-1.23579
OG0010974 | Human | B4GALNT4	1.18749	NA	NA
OG0010974 | Bovine | B4GALNT4	NA	NA	-1.60133
OG0010984 | Human | IRF7	2.19976	NA	NA
OG0010984 | Bovine | IRF7	NA	NA	2.7678
OG0011013 | Human | IGF2	1.12436	NA	NA
OG0011013 | Bovine | IGF2	NA	NA	5.04356
OG0011020 | Human | CDKN1C	1.73903	NA	NA
OG0011020 | Bovine | CDKN1C	NA	NA	1.02348
OG0011087 | Human | ZBED5	-1.17677	NA	NA
OG0011087 | Bovine | ZBED5	NA	NA	-1.39313
OG0011175 | Human | ABTB2	1.16857	NA	NA
OG0011175 | Bovine | ABTB2	NA	NA	2.3625
OG0011187 | Human | PRR5L	1.03638	NA	NA
OG0011187 | Bovine | PRR5L	NA	NA	1.7237
OG0011195 | Human | C11orf96	2.32167	NA	NA
OG0011195 | Bovine | C15H11orf96	NA	NA	8.18322
OG0011201 | Human | TSPAN18	-1.53031	NA	NA
OG0011201 | Bovine | TSPAN18	NA	NA	-1.46917
OG0011230 | Human | RAPSN	4.43662	NA	NA
OG0011230 | Bovine | RAPSN	NA	NA	5.23473
OG0011291 | Human | VWCE	1.3537	NA	NA
OG0011291 | Bovine | VWCE	NA	NA	2.10733
OG0011319 | Human | CSKMT	1.48575	NA	NA
OG0011319 | Bovine | CSKMT	NA	NA	1.07901
OG0011482 | Human | FGF19	6.58294	NA	NA
OG0011482 | Bovine | FGF19	NA	NA	6.36535
OG0011539 | Human | B3GNT6	4.20406	NA	NA
OG0011539 | Bovine | B3GNT6	NA	NA	7.15442
OG0011587 | Human | GPR83	2.03958	NA	NA
OG0011587 | Bovine | GPR83	NA	NA	2.77222
OG0011595 | Human | SESN3	1.06342	NA	NA
OG0011595 | Bovine | SESN3	NA	NA	-1.51074
OG0011682 | Human | APOA1	5.9777	NA	NA
OG0011682 | Bovine | APOA1	NA	NA	4.84503
OG0011721 | Human | H2AX	1.87214	NA	NA
OG0011721 | Bovine | H2AX	NA	NA	2.24122
OG0011862 | Human | NOP2	1.52172	NA	NA
OG0011862 | Bovine | NOP2	NA	NA	1.27792
OG0011900 | Human | RIMKLB	-1.02445	NA	NA
OG0011900 | Bovine | RIMKLB	NA	NA	-1.08724
OG0011927 | Human | CDKN1B	-1.05306	NA	NA
OG0011927 | Bovine | CDKN1B	NA	NA	-2.02704
OG0011979 | Human | BHLHE41	-1.24219	NA	NA
OG0011979 | Equine | BHLHE41	NA	-1.04825	NA
OG0011979 | Bovine | BHLHE41	NA	NA	-1.3939
OG0011999 | Human | CAPRIN2	-1.04658	NA	NA
OG0011999 | Bovine | CAPRIN2	NA	NA	1.78501
OG0012002 | Human | ETFBKMT	-1.02029	NA	NA
OG0012002 | Bovine | ETFBKMT	NA	NA	-2.95054
OG0012017 | Human | PRICKLE1	-1.74083	NA	NA
OG0012017 | Bovine | PRICKLE1	NA	NA	-2.79536
OG0012044 | Equine | LALBA	NA	1.76515	NA
OG0012044 | Bovine | LALBA	NA	NA	7.07859
OG0012050 | Human | RND1	7.2953	NA	NA
OG0012050 | Bovine | RND1	NA	NA	5.95926
OG0012054 | Human | WNT1	4.86528	NA	NA
OG0012054 | Bovine | WNT1	NA	NA	8.42543
OG0012055 | Human | DDN	1.92491	NA	NA
OG0012055 | Bovine | DDN	NA	NA	2.40882
OG0012058 | Human | RHEBL1	2.66321	NA	NA
OG0012058 | Bovine | RHEBL1	NA	NA	4.93856
OG0012061 | Human | PRPH	8.61883	NA	NA
OG0012061 | Bovine | PRPH	NA	NA	8.41924
OG0012097 | Human | NR4A1	-1.6386	NA	NA
OG0012097 | Bovine | NR4A1	NA	NA	6.69727
OG0012186 | Human | TAC3	3.18622	NA	NA
OG0012186 | Bovine | TAC3	NA	NA	6.53177
OG0012301 | Human | DUSP6	-1.3397	NA	NA
OG0012301 | Bovine | DUSP6	NA	NA	2.26427
OG0012387 | Human | SELPLG	1.67461	NA	NA
OG0012387 | Bovine | SELPLG	NA	NA	5.08012
OG0012483 | Human | P2RX7	1.0361	NA	NA
OG0012483 | Bovine | P2RX7	NA	NA	-1.04175
OG0012554 | Human | ZNF605	-1.27933	NA	NA
OG0012554 | Bovine | ZNF605	NA	NA	-3.00441
OG0012590 | Human | RASL11A	2.81349	NA	NA
OG0012590 | Bovine | RASL11A	NA	NA	4.3174
OG0012614 | Human | N4BP2L1	1.60019	NA	NA
OG0012614 | Bovine | N4BP2L1	NA	NA	1.70238
OG0012633 | Human | FOXO1	-1.58343	NA	NA
OG0012633 | Bovine | FOXO1	NA	NA	1.04821
OG0012638 | Equine | RGCC	NA	1.83156	NA
OG0012638 | Bovine | RGCC	NA	NA	2.9899
OG0012714 | Human | POU4F1	5.55846	NA	NA
OG0012714 | Bovine | POU4F1	NA	NA	1.54783
OG0012718 | Human | SPRY2	-1.14391	NA	NA
OG0012718 | Bovine | SPRY2	NA	NA	-1.1241
OG0012739 | Human | ZIC2	6.9875	NA	NA
OG0012739 | Bovine | ZIC2	NA	NA	5.28711
OG0012753 | Human | ARGLU1	-1.4787	NA	NA
OG0012753 | Bovine | ARGLU1	NA	NA	1.08835
OG0012757 | Human | TNFSF13B	2.55696	NA	NA
OG0012757 | Bovine | TNFSF13B	NA	NA	-1.07455
OG0012760 | Human | RAB20	1.02727	NA	NA
OG0012760 | Bovine | RAB20	NA	NA	-1.02056
OG0012811 | Human | CHD8	1.00204	NA	NA
OG0012811 | Bovine | CHD8	NA	NA	1.15904
OG0012860 | Human | REC8	1.13005	NA	NA
OG0012860 | Bovine | REC8	NA	NA	1.91613
OG0012893 | Human | EGLN3	2.82873	NA	NA
OG0012893 | Equine | EGLN3	NA	1.22618	NA
OG0012903 | Human | NFKBIA	-1.26771	NA	NA
OG0012903 | Bovine | NFKBIA	NA	NA	2.13871
OG0012952 | Human | TXNDC16	-1.14373	NA	NA
OG0012952 | Bovine | TXNDC16	NA	NA	4.73347
OG0012958 | Human | BMP4	2.60946	NA	NA
OG0012958 | Bovine | BMP4	NA	NA	2.51684
OG0012984 | Human | DACT1	-2.07224	NA	NA
OG0012984 | Bovine | DACT1	NA	NA	2.8617
OG0013088 | Human | FOS	3.519	NA	NA
OG0013088 | Bovine | FOS	NA	NA	2.20161
OG0013099 | Human | IRF2BPL	-1.24965	NA	NA
OG0013099 | Bovine | IRF2BPL	NA	NA	-1.96442
OG0013137 | Human | TC2N	-1.04688	NA	NA
OG0013137 | Bovine | TC2N	NA	NA	-1.98348
OG0013194 | Human | DIO3	9.1967	NA	NA
OG0013194 | Bovine | DIO3	NA	NA	7.73594
OG0013324 | Human | CAPN3	1.11576	NA	NA
OG0013324 | Bovine | CAPN3	NA	NA	2.73984
OG0013447 | Human | PLEKHO2	1.04025	NA	NA
OG0013447 | Bovine | PLEKHO2	NA	NA	2.73191
OG0013469 | Human | SMAD6	-1.11689	NA	NA
OG0013469 | Bovine | SMAD6	NA	NA	-1.58608
OG0013542 | Human | ISL2	2.36905	NA	NA
OG0013542 | Bovine | ISL2	NA	NA	2.38882
OG0013693 | Human | SOX8	3.12301	NA	NA
OG0013693 | Bovine | SOX8	NA	NA	9.24934
OG0013739 | Human | DNASE1L2	1.64033	NA	NA
OG0013739 | Bovine | DNASE1L2	NA	NA	1.69307
OG0013867 | Human | VWA3A	1.394	NA	NA
OG0013867 | Bovine | VWA3A	NA	NA	4.01397
OG0013974 | Human | TRIM72	7.46156	NA	NA
OG0013974 | Equine | TRIM72	NA	5.43512	NA
OG0013974 | Bovine | TRIM72	NA	NA	10.5117
OG0014007 | Human | AKTIP	-1.11925	NA	NA
OG0014007 | Bovine | AKTIP	NA	NA	-1.28535
OG0014031 | Human | CX3CL1	4.65077	NA	NA
OG0014031 | Bovine | CX3CL1	NA	NA	1.24407
OG0014071 | Human | RRAD	4.83437	NA	NA
OG0014071 | Bovine | RRAD	NA	NA	2.39301
OG0014190 | Human | MAF	1.11474	NA	NA
OG0014190 | Bovine | MAF	NA	NA	1.76509
OG0014204 | Human | OSGIN1	1.63206	NA	NA
OG0014204 | Bovine | OSGIN1	NA	NA	2.56179
OG0014226 | Human | IRF8	6.74175	NA	NA
OG0014226 | Bovine | IRF8	NA	NA	4.57663
OG0014239 | Human | ZNF469	-1.19909	NA	NA
OG0014239 | Bovine | ZNF469	NA	NA	-2.35922
OG0014286 | Human | SLC43A2	1.61684	NA	NA
OG0014286 | Bovine | SLC43A2	NA	NA	1.71496
OG0014304 | Human | MNT	-1.07056	NA	NA
OG0014304 | Bovine | MNT	NA	NA	-1.40842
OG0014361 | Human | PIMREG	1.36584	NA	NA
OG0014361 | Bovine | PIMREG	NA	NA	-2.11619
OG0014399 | Human | POLR2A	1.76562	NA	NA
OG0014399 | Bovine | POLR2A	NA	NA	2.90624
OG0014475 | Human | FLCN	1.04865	NA	NA
OG0014475 | Bovine | FLCN	NA	NA	1.18569
OG0014479 | Human | RASD1	4.15699	NA	NA
OG0014479 | Bovine | RASD1	NA	NA	6.56822
OG0014548 | Human | SLC6A4	1.9734	NA	NA
OG0014548 | Bovine | SLC6A4	NA	NA	3.76675
OG0014575 | Human | ZNF830	-1.236	NA	NA
OG0014575 | Bovine | ZNF830	NA	NA	-1.2203
OG0014600 | Human | LHX1	9.92835	NA	NA
OG0014600 | Bovine | LHX1	NA	NA	4.48186
OG0014646 | Human | NR1D1	-2.10332	NA	NA
OG0014646 | Bovine | NR1D1	NA	NA	1.60341
OG0014669 | Human | HAP1	1.31937	NA	NA
OG0014669 | Bovine | HAP1	NA	NA	2.1876
OG0014682 | Human | DHX58	1.67078	NA	NA
OG0014682 | Bovine | DHX58	NA	NA	2.89856
OG0014743 | Human | DBF4B	1.17471	NA	NA
OG0014743 | Bovine | DBF4B	NA	NA	3.01275
OG0014779 | Human | SP6	3.76644	NA	NA
OG0014779 | Bovine | SP6	NA	NA	2.48675
OG0014809 | Human | NGFR	7.40409	NA	NA
OG0014809 | Bovine | NGFR	NA	NA	3.4434
OG0014812 | Human | FAM117A	1.03263	NA	NA
OG0014812 | Bovine | FAM117A	NA	NA	5.57978
OG0014815 | Human | DLX3	3.70926	NA	NA
OG0014815 | Bovine | DLX3	NA	NA	4.34148
OG0014835 | Human | TOB1	1.25276	NA	NA
OG0014835 | Bovine | TOB1	NA	NA	1.41518
OG0014837 | Human | MBTD1	1.35318	NA	NA
OG0014837 | Bovine | MBTD1	NA	NA	1.83444
OG0014848 | Human | NOG	-2.05399	NA	NA
OG0014848 | Bovine | NOG	NA	NA	1.26977
OG0014876 | Human | VMP1	-1.32453	NA	NA
OG0014876 | Bovine | VMP1	NA	NA	-1.2536
OG0014877 | Human | TUBD1	1.05692	NA	NA
OG0014877 | Bovine | TUBD1	NA	NA	-1.84234
OG0014882 | Human | PPM1D	1.26812	NA	NA
OG0014882 | Bovine | PPM1D	NA	NA	2.15316
OG0014917 | Human | AXIN2	3.08393	NA	NA
OG0014917 | Bovine | AXIN2	NA	NA	2.19429
OG0014931 | Human | ARSG	-1.05821	NA	NA
OG0014931 | Bovine | ARSG	NA	NA	-2.78517
OG0015019 | Human | SOCS3	-1.86814	NA	NA
OG0015019 | Bovine | SOCS3	NA	NA	2.68715
OG0015031 | Human | CBX4	3.39048	NA	NA
OG0015031 | Bovine | CBX4	NA	NA	4.58565
OG0015170 | Human | KLHL14	5.38296	NA	NA
OG0015170 | Bovine | KLHL14	NA	NA	-2.40723
OG0015208 | Human | SMAD7	-1.38729	NA	NA
OG0015208 | Bovine | SMAD7	NA	NA	-1.9224
OG0015231 | Human | ONECUT2	1.69501	NA	NA
OG0015231 | Bovine | ONECUT2	NA	NA	2.31529
OG0015250 | Human | PHLPP1	1.46082	NA	NA
OG0015250 | Bovine | PHLPP1	NA	NA	1.04224
OG0015259 | Human | DSEL	-1.25253	NA	NA
OG0015259 | Bovine | DSEL	NA	NA	-1.88038
OG0015265 | Human | SOCS6	-1.11363	NA	NA
OG0015265 | Bovine | SOCS6	NA	NA	-2.02771
OG0015295 | Human | MADCAM1	3.05827	NA	NA
OG0015295 | Bovine | MADCAM1	NA	NA	2.84375
OG0015306 | Human | PLPPR3	2.01994	NA	NA
OG0015306 | Bovine | PLPPR3	NA	NA	2.81329
OG0015307 | Human | AZU1	4.45139	NA	NA
OG0015307 | Bovine | AZU1	NA	NA	7.13202
OG0015325 | Human | MIDN	-1.31249	NA	NA
OG0015325 | Bovine | MIDN	NA	NA	3.04609
OG0015346 | Human | MKNK2	1.48736	NA	NA
OG0015346 | Bovine | MKNK2	NA	NA	2.79325
OG0015352 | Human | AMH	1.83701	NA	NA
OG0015352 | Bovine | AMH	NA	NA	1.98866
OG0015362 | Human | GADD45B	-1.14276	NA	NA
OG0015362 | Equine | GADD45B	NA	1.01272	NA
OG0015411 | Equine | TNFAIP8L1	NA	-1.27071	NA
OG0015411 | Bovine | TNFAIP8L1	NA	NA	-1.62794
OG0015438 | Human | PSPN	2.56889	NA	NA
OG0015438 | Bovine | PSPN	NA	NA	4.46578
OG0015485 | Human | ZNF699	-1.71425	NA	NA
OG0015485 | Bovine | ZNF699	NA	NA	1.0422
OG0015570 | Human | MISP3	2.40739	NA	NA
OG0015570 | Bovine | MISP3	NA	NA	-1.36471
OG0015602 | Human | MED26	1.19829	NA	NA
OG0015602 | Bovine | MED26	NA	NA	1.88012
OG0015632 | Equine | SLC5A5	NA	5.48892	NA
OG0015632 | Bovine | SLC5A5	NA	NA	4.48917
OG0015639 | Human | IFI30	2.06103	NA	NA
OG0015639 | Bovine | IFI30	NA	NA	1.25896
OG0015646 | Human | GDF15	1.12476	NA	NA
OG0015646 | Bovine | GDF15	NA	NA	1.82109
OG0015657 | Human | COMP	1.78351	NA	NA
OG0015657 | Bovine | COMP	NA	NA	10.1273
OG0015706 | Human | CEBPG	-1.01899	NA	NA
OG0015706 | Bovine | CEBPG	NA	NA	-1.15342
OG0015731 | Human | DMKN	-1.01154	NA	NA
OG0015731 | Bovine | DMKN	NA	NA	4.36386
OG0015848 | Human | CD79A	1.53262	NA	NA
OG0015848 | Equine | CD79A	NA	6.62876	NA
OG0015848 | Bovine | CD79A	NA	NA	8.25277
OG0015892 | Human | ZNF296	5.53917	NA	NA
OG0015892 | Bovine | ZNF296	NA	NA	7.65466
OG0015903 | Human | FOSB	-1.45287	NA	NA
OG0015903 | Equine | FOSB	NA	3.08713	NA
OG0015903 | Bovine | FOSB	NA	NA	7.13466
OG0016016 | Human | ADM5	3.77754	NA	NA
OG0016016 | Equine | ADM5	NA	1.64538	NA
OG0016065 | Human | ZNF175	-1.0202	NA	NA
OG0016065 | Bovine | ZNF175	NA	NA	-1.11753
OG0016136 | Human | RNF225	5.21123	NA	NA
OG0016136 | Equine | RNF225	NA	4.94087	NA
OG0016136 | Bovine | RNF225	NA	NA	4.71895
OG0016140 | Human | TRIM28	1.14993	NA	NA
OG0016140 | Bovine | TRIM28	NA	NA	1.75416
OG0016187 | Human | SLC4A11	1.1662	NA	NA
OG0016187 | Bovine | SLC4A11	NA	NA	1.98178
OG0016226 | Human | JAG1	1.00171	NA	NA
OG0016226 | Bovine | JAG1	NA	NA	1.88466
OG0016286 | Human | MYLK2	2.86652	NA	NA
OG0016286 | Bovine | MYLK2	NA	NA	2.19709
OG0016555 | Human | NRIP1	-1.54759	NA	NA
OG0016555 | Bovine | NRIP1	NA	NA	-1.7024
OG0016568 | Human | ADAMTS1	1.07028	NA	NA
OG0016568 | Bovine | ADAMTS1	NA	NA	5.61803
OG0016576 | Human | BACH1	-1.17623	NA	NA
OG0016576 | Bovine | BACH1	NA	NA	-1.28358
OG0016588 | Human | SCAF4	1.26768	NA	NA
OG0016588 | Bovine | SCAF4	NA	NA	1.74893
OG0016620 | Human | SIM2	5.04671	NA	NA
OG0016620 | Bovine | SIM2	NA	NA	1.431
OG0016640 | Human | RIPK4	1.05125	NA	NA
OG0016640 | Bovine | RIPK4	NA	NA	1.20635
OG0016693 | Human | USP18	3.18842	NA	NA
OG0016693 | Bovine | USP18	NA	NA	2.36238
OG0016705 | Human | CLDN5	6.50059	NA	NA
OG0016705 | Bovine | CLDN5	NA	NA	7.75816
OG0016728 | Human | CCDC116	1.37846	NA	NA
OG0016728 | Bovine | CCDC116	NA	NA	5.3358
OG0016736 | Human | ZNF70	-1.05561	NA	NA
OG0016736 | Bovine | ZNF70	NA	NA	-1.9617
OG0016781 | Human | NEFH	2.73658	NA	NA
OG0016781 | Equine | NEFH	NA	2.58609	NA
OG0016781 | Bovine | NEFH	NA	NA	11.1057
OG0016791 | Human | LIF	-2.15872	NA	NA
OG0016791 | Bovine | LIF	NA	NA	-1.0372
OG0016899 | Human | MCHR1	3.68988	NA	NA
OG0016899 | Bovine | MCHR1	NA	NA	3.07639
OG0016939 | Human | BIK	6.32244	NA	NA
OG0016939 | Bovine | BIK	NA	NA	1.18888
OG0016971 | Human | PIM3	1.77552	NA	NA
OG0016971 | Bovine | PIM3	NA	NA	1.42496
OG0017117 | Human | PIM2	1.57981	NA	NA
OG0017117 | Bovine | PIM2	NA	NA	1.82481
OG0017137 | Human | GPR173	-1.77177	NA	NA
OG0017137 | Bovine | GPR173	NA	NA	-1.44044
OG0017162 | Human | HEPH	-1.22993	NA	NA
OG0017162 | Bovine | HEPH	NA	NA	-2.7267
OG0017187 | Human | GCNA	2.56278	NA	NA
OG0017187 | Bovine | GCNA	NA	NA	3.37427
OG0017226 | Equine | RPA4	NA	1.94223	NA
OG0017226 | Bovine | RPA4	NA	NA	1.46254
OG0017227 | Human | PCDH19	4.25642	NA	NA
OG0017227 | Bovine | PCDH19	NA	NA	4.21202
OG0017298 | Human | LONRF3	3.93509	NA	NA
OG0017298 | Bovine | LONRF3	NA	NA	2.13357
OG0017319 | Human | BCORL1	2.38958	NA	NA
OG0017319 | Bovine | BCORL1	NA	NA	2.6983
OG0017355 | Human | GPR50	3.89652	NA	NA
OG0017355 | Bovine | GPR50	NA	NA	8.48083
OG0017582 | Human | ZNF649	-1.04314	NA	NA
OG0017582 | Bovine | LOC787309	NA	NA	1.50734
OG0017664 | Human | H2AC20	2.08507	NA	NA
OG0017664 | Bovine | H2AC20	NA	NA	-1.14719
OG0017742 | Human | YOD1	-1.78027	NA	NA
OG0017742 | Bovine | YOD1	NA	NA	-1.48621

## Sheet: CompareGenes_all_sig_genes_9hpi
	Human	Equine	Bovine
OG0000016 | Human | HLA-A	1.01884	NA	NA
OG0000016 | Human | HLA-B	1.17336	NA	NA
OG0000016 | Human | HLA-E	1.17582	NA	NA
OG0000016 | Human | HLA-G	1.10903	NA	NA
OG0000016 | Bovine | BOLA	NA	NA	-1.70883
OG0000016 | Bovine | MGC126945	NA	NA	2.35241
OG0000019 | Human | H4C12	3.43477	NA	NA
OG0000019 | Human | H4C14	1.5562	NA	NA
OG0000019 | Bovine | H4C14	NA	NA	5.39886
OG0000019 | Bovine | H4C16	NA	NA	1.9327
OG0000019 | Bovine | H4C3	NA	NA	3.38476
OG0000039 | Human | H3C10	2.63764	NA	NA
OG0000039 | Bovine | H3C10	NA	NA	6.00922
OG0000039 | Bovine | H3C2	NA	NA	1.63001
OG0000039 | Bovine | H3C6	NA	NA	1.97367
OG0000039 | Bovine | H3C8	NA	NA	1.33145
OG0000039 | Bovine | LOC107131750	NA	NA	1.33573
OG0000048 | Human | CEACAM1	5.25942	NA	NA
OG0000048 | Human | PSG1	-1.2641	NA	NA
OG0000048 | Human | PSG4	-1.70295	NA	NA
OG0000048 | Human | PSG5	-1.62096	NA	NA
OG0000048 | Human | PSG9	-2.23781	NA	NA
OG0000048 | Bovine | LOC100336941	NA	NA	5.84997
OG0000048 | Bovine | LOC112442324	NA	NA	3.66149
OG0000057 | Human | RAET1G	1.42189	NA	NA
OG0000057 | Human | RAET1L	3.28943	NA	NA
OG0000057 | Human | ULBP1	2.12554	NA	NA
OG0000057 | Human | ULBP3	1.50745	NA	NA
OG0000057 | Bovine | LOC100336795	NA	NA	2.49186
OG0000057 | Bovine | LOC101903261	NA	NA	6.15417
OG0000057 | Bovine | LOC112441504	NA	NA	7.70114
OG0000057 | Bovine | LOC112445446	NA	NA	2.71856
OG0000057 | Bovine | LOC783508	NA	NA	1.43097
OG0000057 | Bovine | RAET1L	NA	NA	3.23278
OG0000057 | Bovine | ULBP21	NA	NA	3.03646
OG0000057 | Bovine | ULBP27	NA	NA	1.28786
OG0000057 | Bovine | ULBP3	NA	NA	2.90862
OG0000083 | Human | H2BC6	2.91313	NA	NA
OG0000083 | Human | H2BC8	3.49586	NA	NA
OG0000083 | Bovine | H2BC14	NA	NA	4.39762
OG0000083 | Bovine | H2BC16	NA	NA	5.96665
OG0000083 | Bovine | H2BC17	NA	NA	2.31495
OG0000083 | Bovine | H2BC19	NA	NA	2.01575
OG0000083 | Bovine | H2BC4	NA	NA	2.5229
OG0000083 | Bovine | H2BC6	NA	NA	1.46617
OG0000090 | Human | ZNF266	-1.39029	NA	NA
OG0000090 | Human | ZNF561	-1.70864	NA	NA
OG0000090 | Human | ZNF562	-1.10569	NA	NA
OG0000090 | Bovine | LOC100139345	NA	NA	1.08192
OG0000090 | Bovine | ZNF266	NA	NA	-1.04828
OG0000106 | Human | APOL1	1.03557	NA	NA
OG0000106 | Human | APOL3	2.45554	NA	NA
OG0000106 | Human | APOL4	5.12581	NA	NA
OG0000106 | Bovine | LOC512905	NA	NA	2.1085
OG0000106 | Bovine | LOC515697	NA	NA	1.45146
OG0000106 | Bovine | LOC531557	NA	NA	4.76691
OG0000141 | Human | H2AC15	1.96967	NA	NA
OG0000141 | Bovine | H2AC14	NA	NA	2.4273
OG0000141 | Bovine | H2AC16	NA	NA	2.36316
OG0000141 | Bovine | H2AC7	NA	NA	3.48811
OG0000141 | Bovine | LOC524176	NA	NA	2.81815
OG0000144 | Human | KRT81	-1.41503	NA	NA
OG0000144 | Bovine | LOC112446672	NA	NA	3.24402
OG0000144 | Bovine | LOC787600	NA	NA	2.28401
OG0000147 | Human | PPM1L	2.57932	NA	NA
OG0000147 | Bovine | PPM1L	NA	NA	1.21621
OG0000149 | Human | IFITM1	1.08633	NA	NA
OG0000149 | Bovine | LOC112441484	NA	NA	-1.9372
OG0000260 | Human | TNFRSF10A	1.60065	NA	NA
OG0000260 | Human | TNFRSF10D	2.57329	NA	NA
OG0000260 | Bovine | LOC104968444	NA	NA	2.3166
OG0000260 | Bovine | LOC112445390	NA	NA	4.40702
OG0000260 | Bovine | LOC784541	NA	NA	3.2526
OG0000260 | Bovine | TNFRSF10D	NA	NA	4.07388
OG0000266 | Human | ENOSF1	1.11375	NA	NA
OG0000266 | Bovine | LOC132342729	NA	NA	-1.92651
OG0000266 | Bovine | SAMD5	NA	NA	1.30401
OG0000285 | Human | ZNF77	-1.64436	NA	NA
OG0000285 | Equine | LOC102148548	NA	1.57529	NA
OG0000289 | Human | AMY2B	1.1986	NA	NA
OG0000289 | Bovine | AMY2B	NA	NA	2.92744
OG0000323 | Human | ZNF417	-1.39803	NA	NA
OG0000323 | Human | ZNF587B	-1.06587	NA	NA
OG0000323 | Human | ZNF776	-2.42551	NA	NA
OG0000323 | Bovine | LOC104976575	NA	NA	3.83352
OG0000332 | Human | SERPINB6	-1.12504	NA	NA
OG0000332 | Bovine | LOC404051	NA	NA	1.51898
OG0000336 | Human | ZNF75D	-1.59089	NA	NA
OG0000336 | Bovine | LOC100851913	NA	NA	1.07687
OG0000339 | Human | FTL	1.2868	NA	NA
OG0000339 | Bovine | SLBP	NA	NA	1.65645
OG0000340 | Human | FTH1	1.54684	NA	NA
OG0000340 | Bovine | FTH1	NA	NA	-1.1541
OG0000350 | Human | MICA	1.10479	NA	NA
OG0000350 | Equine | LOC138919622	NA	1.24551	NA
OG0000350 | Bovine | LOC112443864	NA	NA	1.77553
OG0000350 | Bovine | MIC1	NA	NA	1.75663
OG0000351 | Human | C4A	1.30368	NA	NA
OG0000351 | Bovine | C4A	NA	NA	1.81794
OG0000351 | Bovine | LOC107131209	NA	NA	1.82262
OG0000361 | Human | SIAH1	-1.69585	NA	NA
OG0000361 | Bovine | SIAH1	NA	NA	-1.42105
OG0000387 | Human | MUC2	11.1993	NA	NA
OG0000387 | Bovine | MUC2	NA	NA	8.13051
OG0000425 | Human | CDYL	-1.53423	NA	NA
OG0000425 | Bovine | CDYL	NA	NA	-1.0734
OG0000432 | Human | CCIN	-1.00882	NA	NA
OG0000432 | Bovine | CCIN	NA	NA	3.22835
OG0000433 | Human | TDRD7	2.16897	NA	NA
OG0000433 | Bovine | LOC507550	NA	NA	1.78745
OG0000433 | Bovine | TDRD7	NA	NA	-1.61695
OG0000443 | Human | PNP	2.34742	NA	NA
OG0000443 | Bovine | LOC790312	NA	NA	1.85253
OG0000447 | Human | IL32	-1.23987	NA	NA
OG0000447 | Bovine | IL32	NA	NA	9.273
OG0000447 | Bovine | LOC100139916	NA	NA	8.75826
OG0000447 | Bovine | LOC100141258	NA	NA	7.26736
OG0000460 | Human | EOLA2	-1.27081	NA	NA
OG0000460 | Bovine | LOC617648	NA	NA	-2.37368
OG0000523 | Human | RAB6A	-1.32793	NA	NA
OG0000523 | Bovine | RAB6A	NA	NA	-1.56683
OG0000524 | Human | DRICH1	3.33624	NA	NA
OG0000524 | Bovine | CCNYL1	NA	NA	2.53122
OG0000534 | Human | FAM72B	-1.26978	NA	NA
OG0000534 | Human | FAM72D	-1.23826	NA	NA
OG0000534 | Bovine | FAM72A	NA	NA	-3.83296
OG0000538 | Human | SWT1	1.46273	NA	NA
OG0000538 | Bovine | SWT1	NA	NA	1.45312
OG0000548 | Human | RPSA	1.27046	NA	NA
OG0000548 | Human | RPSA2	1.43197	NA	NA
OG0000548 | Bovine | RPSA	NA	NA	3.48552
OG0000560 | Human | GUSB	1.03766	NA	NA
OG0000560 | Bovine | GUSB	NA	NA	1.93759
OG0000560 | Bovine | LOC101904377	NA	NA	-1.7401
OG0000590 | Human | HBA1	10.813	NA	NA
OG0000590 | Human | HBA2	9.12888	NA	NA
OG0000590 | Bovine | HBA	NA	NA	2.54494
OG0000590 | Bovine | HBA1	NA	NA	2.06066
OG0000597 | Human | LRRC37A	2.75882	NA	NA
OG0000597 | Human | LRRC37A2	2.61095	NA	NA
OG0000597 | Human | LRRC37A3	1.28893	NA	NA
OG0000597 | Human | LRRC37B	1.34254	NA	NA
OG0000597 | Bovine | LOC614269	NA	NA	-1.13576
OG0000601 | Human | ICAM2	1.18614	NA	NA
OG0000601 | Bovine | LOC132342108	NA	NA	1.06189
OG0000601 | Bovine | LOC616254	NA	NA	1.23526
OG0000617 | Human | ZXDB	-1.08796	NA	NA
OG0000617 | Bovine | LOC510362	NA	NA	-1.71216
OG0000617 | Bovine | ZXDB	NA	NA	-4.01167
OG0000621 | Human | ZNF449	-2.23348	NA	NA
OG0000621 | Bovine | ZNF449	NA	NA	-2.04931
OG0000648 | Human | H2AC18	3.53309	NA	NA
OG0000648 | Human | H2AC19	3.83545	NA	NA
OG0000648 | Bovine | H2AC18	NA	NA	5.15321
OG0000673 | Human | HSPA1A	2.05102	NA	NA
OG0000673 | Human | HSPA1B	2.63975	NA	NA
OG0000673 | Bovine | HSPA1A	NA	NA	-1.27896
OG0000703 | Human | SP100	1.60127	NA	NA
OG0000703 | Bovine | SP140L	NA	NA	1.39799
OG0000709 | Human | YBX1	2.34783	NA	NA
OG0000709 | Bovine | YBX1	NA	NA	2.99645
OG0000714 | Human | TFCP2L1	6.82676	NA	NA
OG0000714 | Bovine | TFCP2L1	NA	NA	6.04872
OG0000740 | Human | CSNK1A1	-1.80064	NA	NA
OG0000740 | Bovine | CSNK1B	NA	NA	1.94815
OG0000740 | Bovine | LOC100138998	NA	NA	1.99461
OG0000742 | Human | ATAD3B	1.26785	NA	NA
OG0000742 | Bovine | ATAD3A	NA	NA	1.50681
OG0000755 | Human | GON4L	1.37381	NA	NA
OG0000755 | Bovine | GON4L	NA	NA	1.21479
OG0000761 | Human | PGBD2	-1.06006	NA	NA
OG0000761 | Human | PGBD4	-2.07427	NA	NA
OG0000761 | Bovine | PGBD2	NA	NA	-1.29738
OG0000762 | Human | CENPA	-1.63588	NA	NA
OG0000762 | Bovine | CENPA	NA	NA	-2.67086
OG0000762 | Bovine | LOC782601	NA	NA	-2.42365
OG0000773 | Human | DCAF4L1	5.33464	NA	NA
OG0000773 | Bovine | DCAF4	NA	NA	2.14626
OG0000775 | Human | GTF2H2C	-1.36771	NA	NA
OG0000775 | Bovine | GTF2H2	NA	NA	-1.54069
OG0000776 | Human | SERF1A	-1.17915	NA	NA
OG0000776 | Bovine | SERF1B	NA	NA	-1.40424
OG0000782 | Human | ZKSCAN3	-1.01916	NA	NA
OG0000782 | Human | ZKSCAN4	-1.57155	NA	NA
OG0000782 | Bovine | ZKSCAN4	NA	NA	2.74606
OG0000808 | Human | NIPSNAP3A	-1.48597	NA	NA
OG0000808 | Bovine | NIPSNAP3A	NA	NA	-2.24687
OG0000822 | Human | MAPK8IP1	1.40935	NA	NA
OG0000822 | Bovine | MAPK8IP1	NA	NA	1.45112
OG0000827 | Human | MMP3	-2.22665	NA	NA
OG0000827 | Bovine | MMP3	NA	NA	3.13975
OG0000833 | Human | OAS1	8.12281	NA	NA
OG0000833 | Bovine | OAS1X	NA	NA	8.06188
OG0000833 | Bovine | OAS1Y	NA	NA	4.89262
OG0000849 | Human | RPL36A	-1.12699	NA	NA
OG0000849 | Human | RPL36AL	-1.05925	NA	NA
OG0000849 | Bovine | RPL36A	NA	NA	2.28925
OG0000856 | Human | SENP8	-2.76728	NA	NA
OG0000856 | Bovine | SENP8	NA	NA	-1.09195
OG0000878 | Human | BST2	1.11615	NA	NA
OG0000878 | Bovine | LOC100298356	NA	NA	6.73842
OG0000878 | Bovine | LOC112441507	NA	NA	6.47046
OG0000878 | Bovine | LOC618737	NA	NA	4.39517
OG0000893 | Human | PPDPF	1.53191	NA	NA
OG0000893 | Bovine | PPDPF	NA	NA	1.85638
OG0000894 | Human | CBS	-1.33652	NA	NA
OG0000894 | Bovine | CBS	NA	NA	-1.74953
OG0000906 | Human | TXLNG	1.09362	NA	NA
OG0000906 | Bovine | TXLNG	NA	NA	1.79811
OG0000915 | Human | TCEAL8	-1.10158	NA	NA
OG0000915 | Bovine | TCEAL8	NA	NA	-1.71127
OG0000963 | Human | H2AC25	4.09861	NA	NA
OG0000963 | Bovine | H2AC8	NA	NA	1.77301
OG0000998 | Human | ZNF419	-1.43325	NA	NA
OG0000998 | Bovine | ZNF419	NA	NA	-2.66571
OG0001011 | Human | OVGP1	3.15938	NA	NA
OG0001011 | Bovine | OVGP1	NA	NA	2.37543
OG0001016 | Human | ZNF805	-1.18841	NA	NA
OG0001016 | Bovine | LOC112444871	NA	NA	2.05308
OG0001029 | Human | ZNF75A	-1.12989	NA	NA
OG0001029 | Bovine | LOC104970105	NA	NA	-1.34515
OG0001031 | Human | PABPC1	1.54378	NA	NA
OG0001031 | Bovine | PABPC1	NA	NA	2.87464
OG0001039 | Human | SLC9A1	1.43046	NA	NA
OG0001039 | Bovine | SLC9A1	NA	NA	1.54343
OG0001046 | Human | SLC25A6	1.47348	NA	NA
OG0001046 | Bovine | LOC132344463	NA	NA	2.48446
OG0001046 | Bovine | SLC25A6	NA	NA	2.51911
OG0001049 | Human | ICAM5	1.40573	NA	NA
OG0001049 | Bovine | ICAM5	NA	NA	6.37005
OG0001052 | Human | ABCB1	1.02764	NA	NA
OG0001052 | Bovine | ABCB1	NA	NA	1.8077
OG0001052 | Bovine | LOC100296627	NA	NA	2.06581
OG0001055 | Human | EEF1A2	2.60325	NA	NA
OG0001055 | Bovine | EEF1A2	NA	NA	-1.35349
OG0001086 | Human | LAMB2	-1.39152	NA	NA
OG0001086 | Bovine | LAMB2	NA	NA	-1.17839
OG0001086 | Bovine | LOC530599	NA	NA	4.04696
OG0001101 | Human | TSC22D4	-1.02979	NA	NA
OG0001101 | Bovine | TSC22D4	NA	NA	-1.77099
OG0001113 | Human | MMP1	-1.30601	NA	NA
OG0001113 | Bovine | MMP1	NA	NA	2.86526
OG0001138 | Human | PPAN	-1.12849	NA	NA
OG0001138 | Bovine | PPAN	NA	NA	-1.33261
OG0001171 | Human | SLC6A9	-1.38274	NA	NA
OG0001171 | Bovine | SLC6A9	NA	NA	-1.08882
OG0001173 | Human | PIK3R3	1.94505	NA	NA
OG0001173 | Bovine | PIK3R3	NA	NA	3.86973
OG0001181 | Human | PLPP3	-1.88232	NA	NA
OG0001181 | Bovine | PLPP3	NA	NA	-2.15755
OG0001204 | Human | EFNA3	3.45184	NA	NA
OG0001204 | Bovine | EFNA3	NA	NA	2.79886
OG0001211 | Human | PIGC	-2.03121	NA	NA
OG0001211 | Bovine | PIGC	NA	NA	-1.58108
OG0001214 | Human | RGS2	1.39631	NA	NA
OG0001214 | Bovine | LOC513055	NA	NA	9.5063
OG0001214 | Bovine | RGS2	NA	NA	9.6119
OG0001217 | Human | KIF14	-1.33984	NA	NA
OG0001217 | Bovine | LOC112441879	NA	NA	-1.15076
OG0001233 | Human | ITSN2	1.46438	NA	NA
OG0001233 | Bovine | LOC101903424	NA	NA	1.73218
OG0001242 | Human | C2orf68	-1.48247	NA	NA
OG0001242 | Bovine | C11H2orf68	NA	NA	-2.13876
OG0001243 | Human | CHMP3	-1.16725	NA	NA
OG0001243 | Human | RNF103-CHMP3	7.88491	NA	NA
OG0001243 | Bovine | CHMP3	NA	NA	-2.11139
OG0001258 | Human | TMEM177	-1.56993	NA	NA
OG0001258 | Bovine | TMEM177	NA	NA	-1.60097
OG0001263 | Human | LY75	1.50862	NA	NA
OG0001263 | Bovine | LY75	NA	NA	-1.26053
OG0001275 | Human | PTMA	1.11888	NA	NA
OG0001275 | Bovine | LOC615626	NA	NA	-1.94178
OG0001275 | Bovine | PTMA	NA	NA	-1.59306
OG0001293 | Human | CSPG5	5.96211	NA	NA
OG0001293 | Bovine | CSPG5	NA	NA	2.9632
OG0001298 | Human | STIMATE-MUSTN1	1.67684	NA	NA
OG0001298 | Bovine | STIMATE	NA	NA	1.60658
OG0001317 | Human | SCHIP1	-2.83614	NA	NA
OG0001317 | Bovine | SCHIP1	NA	NA	-1.39621
OG0001323 | Human | FAM53A	1.71417	NA	NA
OG0001323 | Bovine | FAM53B	NA	NA	-1.50025
OG0001324 | Human | LRPAP1	1.22669	NA	NA
OG0001324 | Bovine | LOC101903205	NA	NA	1.01925
OG0001331 | Human | REST	-1.78313	NA	NA
OG0001331 | Bovine | RESTA	NA	NA	2.20218
OG0001349 | Human | HPF1	-1.00583	NA	NA
OG0001349 | Bovine | HPF1	NA	NA	-1.15442
OG0001349 | Bovine | LOC101902204	NA	NA	2.07258
OG0001355 | Human | RIMOC1	-1.35009	NA	NA
OG0001355 | Bovine | RIMOC1	NA	NA	-1.33798
OG0001357 | Human | SMIM15	-2.48149	NA	NA
OG0001357 | Bovine | C7H5orf43	NA	NA	-2.2845
OG0001357 | Bovine | LOC100850100	NA	NA	-2.90414
OG0001371 | Human | ANKHD1	1.54317	NA	NA
OG0001371 | Human | ANKHD1-EIF4EBP3	3.25886	NA	NA
OG0001371 | Bovine | ANKHD1	NA	NA	1.34207
OG0001387 | Human | ZNF322	-2.33581	NA	NA
OG0001387 | Bovine | LOC132344128	NA	NA	-1.34757
OG0001387 | Bovine | ZNF322	NA	NA	-3.01
OG0001411 | Human | RNF146	-1.92847	NA	NA
OG0001411 | Bovine | RNF146	NA	NA	-1.38335
OG0001414 | Human | PERP	1.31288	NA	NA
OG0001414 | Bovine | LOC101906045	NA	NA	1.25405
OG0001420 | Human | STEAP1	-1.17943	NA	NA
OG0001420 | Human | STEAP1B	-1.06137	NA	NA
OG0001420 | Bovine | STEAP1	NA	NA	-2.90306
OG0001424 | Human | URGCP	-1.3995	NA	NA
OG0001424 | Bovine | URGCP	NA	NA	-1.11123
OG0001429 | Human | TYW1B	3.53001	NA	NA
OG0001429 | Bovine | TYW1	NA	NA	1.1047
OG0001445 | Human | FAM3C	-1.37678	NA	NA
OG0001445 | Bovine | FAM3C	NA	NA	-2.59689
OG0001461 | Human | NAT1	-1.78143	NA	NA
OG0001461 | Bovine | NAT1	NA	NA	-1.59321
OG0001462 | Human | CLU	-1.13479	NA	NA
OG0001462 | Bovine | CLU	NA	NA	1.89661
OG0001462 | Bovine | LOC781261	NA	NA	1.04032
OG0001492 | Human | RUSC2	-1.40057	NA	NA
OG0001492 | Bovine | RUSC2	NA	NA	1.43716
OG0001497 | Human | ANXA1	-1.57769	NA	NA
OG0001497 | Bovine | ANXA1	NA	NA	-3.79274
OG0001497 | Bovine | LOC511937	NA	NA	-4.26179
OG0001514 | Human | RALGDS	1.52497	NA	NA
OG0001514 | Bovine | RALGDS	NA	NA	-1.75192
OG0001526 | Human | ZNF248	-2.31695	NA	NA
OG0001526 | Bovine | ZNF248	NA	NA	-1.06589
OG0001533 | Human | ASAH2	-1.08095	NA	NA
OG0001533 | Bovine | ASAH2	NA	NA	8.96395
OG0001545 | Human | ELOVL3	3.89383	NA	NA
OG0001545 | Bovine | ELOVL3	NA	NA	2.83432
OG0001546 | Human | PITX3	2.38014	NA	NA
OG0001546 | Bovine | PITX3	NA	NA	4.17898
OG0001561 | Human | CHRNA10	3.74484	NA	NA
OG0001561 | Bovine | CHRNA10	NA	NA	2.58426
OG0001561 | Bovine | LOC112441549	NA	NA	1.81261
OG0001572 | Human | CSTF3	1.97188	NA	NA
OG0001572 | Bovine | CSTF3	NA	NA	1.38395
OG0001584 | Human | ZBTB3	-3.13672	NA	NA
OG0001584 | Bovine | ZBTB3	NA	NA	-1.13194
OG0001614 | Human | BCAT1	-1.04427	NA	NA
OG0001614 | Bovine | BCAT1	NA	NA	-2.20475
OG0001650 | Human | HMGB1	-1.25799	NA	NA
OG0001650 | Bovine | HMGB1	NA	NA	-2.3259
OG0001671 | Human | PNMA1	-2.45836	NA	NA
OG0001671 | Bovine | PNMA1	NA	NA	-1.88289
OG0001685 | Human | BLOC1S6	-1.01245	NA	NA
OG0001685 | Bovine | BLOC1S6	NA	NA	-1.53246
OG0001740 | Human | EVPL	9.95551	NA	NA
OG0001740 | Bovine | EVPL	NA	NA	3.73172
OG0001742 | Human | ALDH3A1	3.08167	NA	NA
OG0001742 | Bovine | ALDH3A2	NA	NA	-1.16589
OG0001754 | Human | SP2	-1.35155	NA	NA
OG0001754 | Bovine | LOC786417	NA	NA	-1.87577
OG0001754 | Bovine | SP2	NA	NA	-3.14653
OG0001755 | Human | TRIM25	1.57837	NA	NA
OG0001755 | Bovine | TRIM25	NA	NA	2.01323
OG0001766 | Human | DCXR	1.22698	NA	NA
OG0001766 | Bovine | DCXR	NA	NA	-1.3252
OG0001766 | Bovine | LOC112441469	NA	NA	-1.7911
OG0001797 | Equine | IQCN	NA	2.44833	NA
OG0001797 | Bovine | IQCN	NA	NA	4.91895
OG0001797 | Bovine | LOC618787	NA	NA	6.61859
OG0001804 | Human | ZNF146	-3.15657	NA	NA
OG0001804 | Bovine | ZNF146	NA	NA	-1.41063
OG0001807 | Human | EID2	-1.2196	NA	NA
OG0001807 | Bovine | EID2	NA	NA	-1.52663
OG0001822 | Human | ZNF324	-1.70951	NA	NA
OG0001822 | Human | ZNF324B	-2.06309	NA	NA
OG0001822 | Bovine | ZNF324	NA	NA	1.46726
OG0001837 | Human | ICOSLG	1.55174	NA	NA
OG0001837 | Bovine | ICOSLG	NA	NA	-1.99134
OG0001849 | Human | MICAL3	1.44096	NA	NA
OG0001849 | Bovine | MICAL3	NA	NA	-1.52065
OG0001851 | Human | RTL10	-2.51669	NA	NA
OG0001851 | Human | RTL6	-2.76139	NA	NA
OG0001851 | Bovine | RTL6	NA	NA	-2.106
OG0001868 | Human | OFD1	1.45868	NA	NA
OG0001868 | Bovine | LOC100335202	NA	NA	1.57643
OG0001872 | Human | SMS	-1.48918	NA	NA
OG0001872 | Bovine | SMS	NA	NA	-1.17676
OG0001902 | Human | IDH3G	1.14264	NA	NA
OG0001902 | Bovine | IDH3G	NA	NA	1.072
OG0001932 | Equine | LOC102150834	NA	2.2411	NA
OG0001932 | Equine | LOC111776006	NA	1.6913	NA
OG0001932 | Equine | LOC138916765	NA	3.71368	NA
OG0001932 | Bovine | LOC510798	NA	NA	3.33005
OG0001954 | Human | ZNF12	-1.73417	NA	NA
OG0001954 | Bovine | ZNF12	NA	NA	1.10087
OG0001957 | Human | ZNF132	-1.16436	NA	NA
OG0001957 | Bovine | ZNF132	NA	NA	-1.95229
OG0001977 | Human | H2BC5	1.47254	NA	NA
OG0001977 | Bovine | H2BC5	NA	NA	1.03656
OG0001978 | Human | H2BC12	1.24782	NA	NA
OG0001978 | Bovine | H2BC12	NA	NA	2.07277
OG0001980 | Human | H2BC18	2.63971	NA	NA
OG0001980 | Bovine | H2BC18	NA	NA	1.60608
OG0001991 | Human | ZNF461	2.07448	NA	NA
OG0001991 | Bovine | ZNF461	NA	NA	2.13628
OG0002007 | Human | KRT15	-1.27366	NA	NA
OG0002007 | Bovine | KRT15	NA	NA	6.70372
OG0002015 | Human | ACTA1	8.86376	NA	NA
OG0002015 | Bovine | ACTA1	NA	NA	5.99636
OG0002022 | Human | TUBA4A	1.59871	NA	NA
OG0002022 | Bovine | TUBA4A	NA	NA	1.89213
OG0002028 | Human | MYH3	4.56545	NA	NA
OG0002028 | Equine | MYH3	NA	3.15758	NA
OG0002028 | Bovine | MYH3	NA	NA	3.77339
OG0002031 | Human | MYH7B	4.00326	NA	NA
OG0002031 | Bovine | MYH7B	NA	NA	3.14949
OG0002050 | Human | NXF1	3.63371	NA	NA
OG0002050 | Bovine | NXF1	NA	NA	4.47985
OG0002056 | Human | SCN9A	-1.42172	NA	NA
OG0002056 | Bovine | SCN9A	NA	NA	1.83012
OG0002067 | Human | TUBB2B	2.18656	NA	NA
OG0002067 | Bovine | TUBB2B	NA	NA	-1.61846
OG0002083 | Human | TIGD1	-1.43404	NA	NA
OG0002083 | Bovine | LOC101902808	NA	NA	-3.05622
OG0002087 | Human | ZNF772	-2.11059	NA	NA
OG0002087 | Bovine | ZNF772	NA	NA	-2.5449
OG0002088 | Human | ZNF134	-2.34341	NA	NA
OG0002088 | Bovine | ZNF134	NA	NA	-1.18586
OG0002092 | Equine | HSPA6	NA	1.38406	NA
OG0002092 | Bovine | HSPA6	NA	NA	1.77247
OG0002150 | Human | MUC12	1.62846	NA	NA
OG0002150 | Bovine | LOC101902689	NA	NA	9.15109
OG0002180 | Human | OR4D1	7.5392	NA	NA
OG0002180 | Bovine | LOC514828	NA	NA	1.49785
OG0002214 | Human | PDE4D	-1.27384	NA	NA
OG0002214 | Bovine | PDE4D	NA	NA	1.46038
OG0002241 | Human | COL2A1	7.20787	NA	NA
OG0002241 | Bovine | COL2A1	NA	NA	10.4814
OG0002265 | Human | SLC12A5	2.02314	NA	NA
OG0002265 | Bovine | SLC12A5	NA	NA	2.10917
OG0002275 | Human | H1-4	5.20919	NA	NA
OG0002275 | Bovine | H1-4	NA	NA	3.13429
OG0002280 | Human | SPIN1	-1.47518	NA	NA
OG0002280 | Bovine | SPIN1	NA	NA	-1.73387
OG0002299 | Human | SRGAP3	1.92811	NA	NA
OG0002299 | Bovine | SRGAP3	NA	NA	6.4867
OG0002300 | Human | SRGAP1	1.30131	NA	NA
OG0002300 | Bovine | SRGAP1	NA	NA	1.01282
OG0002344 | Human | ZSWIM6	1.80056	NA	NA
OG0002344 | Bovine | ZSWIM6	NA	NA	5.0468
OG0002365 | Human | HNRNPH1	1.03045	NA	NA
OG0002365 | Bovine | HNRNPH1	NA	NA	2.31107
OG0002379 | Human | EPHB3	1.66604	NA	NA
OG0002379 | Bovine | EPHB3	NA	NA	5.51092
OG0002385 | Human | ZDHHC9	-1.43475	NA	NA
OG0002385 | Bovine | ZDHHC9	NA	NA	-1.1254
OG0002400 | Human | MAST2	1.51037	NA	NA
OG0002400 | Bovine | MAST2	NA	NA	1.3328
OG0002418 | Human | IQGAP3	1.18829	NA	NA
OG0002418 | Bovine | IQGAP3	NA	NA	-1.60438
OG0002421 | Human | DNM3	1.98145	NA	NA
OG0002421 | Bovine | DNM3	NA	NA	1.13252
OG0002428 | Human | GARIN4	10.2271	NA	NA
OG0002428 | Bovine | GARIN4	NA	NA	7.88652
OG0002479 | Human | USP37	1.12501	NA	NA
OG0002479 | Bovine | USP37	NA	NA	2.69636
OG0002495 | Human | ITPR1	1.14141	NA	NA
OG0002495 | Bovine | ITPR1	NA	NA	1.04784
OG0002540 | Equine | SLC34A3	NA	3.51026	NA
OG0002540 | Bovine | SLC34A3	NA	NA	1.17028
OG0002541 | Human | SLC34A2	9.02506	NA	NA
OG0002541 | Bovine | SLC34A2	NA	NA	1.80391
OG0002548 | Human | MAPK9	-2.14248	NA	NA
OG0002548 | Bovine | MAPK9	NA	NA	-1.06821
OG0002560 | Human | SMAD9	-1.10175	NA	NA
OG0002560 | Bovine | SMAD9	NA	NA	1.48813
OG0002561 | Human | SMAD5	-1.49765	NA	NA
OG0002561 | Bovine | SMAD5	NA	NA	1.55939
OG0002564 | Human | TLL2	2.46647	NA	NA
OG0002564 | Bovine | TLL2	NA	NA	-1.10222
OG0002567 | Human | CLCN4	-1.62464	NA	NA
OG0002567 | Bovine | CLCN4	NA	NA	-2.58647
OG0002578 | Human | CSNK1G1	1.44116	NA	NA
OG0002578 | Bovine | CSNK1G1	NA	NA	1.92359
OG0002628 | Human | ZNF484	-1.34649	NA	NA
OG0002628 | Bovine | ZNF484	NA	NA	1.37329
OG0002630 | Human | DIP2B	1.45156	NA	NA
OG0002630 | Bovine | DIP2B	NA	NA	1.11548
OG0002641 | Human | SLC17A7	2.66985	NA	NA
OG0002641 | Bovine | SLC17A7	NA	NA	8.90524
OG0002644 | Human | PYGM	6.00653	NA	NA
OG0002644 | Bovine | PYGM	NA	NA	4.93747
OG0002661 | Human | PRKCG	2.77608	NA	NA
OG0002661 | Bovine | PRKCG	NA	NA	1.65233
OG0002672 | Human | AURKC	2.20227	NA	NA
OG0002672 | Bovine | AURKC	NA	NA	1.34622
OG0002673 | Human | AOC2	1.40371	NA	NA
OG0002673 | Bovine | AOC2	NA	NA	3.16025
OG0002679 | Human | YBX3	1.29181	NA	NA
OG0002679 | Bovine | YBX3	NA	NA	2.50706
OG0002683 | Human | PPP4R3A	1.49833	NA	NA
OG0002683 | Bovine | PPP4R3A	NA	NA	2.23144
OG0002686 | Human | TFCP2	-1.34416	NA	NA
OG0002686 | Bovine | TFCP2	NA	NA	1.90623
OG0002695 | Human | ATP8A1	2.25875	NA	NA
OG0002695 | Bovine | ATP8A1	NA	NA	1.26871
OG0002704 | Human | STX2	-1.18083	NA	NA
OG0002704 | Bovine | STX2	NA	NA	-1.04495
OG0002710 | Human | RRAGB	-1.03591	NA	NA
OG0002710 | Bovine | RRAGB	NA	NA	1.32742
OG0002714 | Human | PTPN6	3.74017	NA	NA
OG0002714 | Equine | PTPN6	NA	4.30555	NA
OG0002725 | Human | GOLPH3L	-1.88667	NA	NA
OG0002725 | Bovine | GOLPH3L	NA	NA	-2.60345
OG0002740 | Human | WNT7B	3.97279	NA	NA
OG0002740 | Equine | WNT7B	NA	-1.0502	NA
OG0002748 | Human | EIF4A2	1.46521	NA	NA
OG0002748 | Bovine | EIF4A2	NA	NA	2.83089
OG0002752 | Human | CKMT2	3.25622	NA	NA
OG0002752 | Bovine | CKMT2	NA	NA	4.87103
OG0002771 | Human | BIRC3	-1.9639	NA	NA
OG0002771 | Bovine | BIRC3	NA	NA	3.14672
OG0002779 | Human | INTS6	1.15556	NA	NA
OG0002779 | Bovine | INTS6	NA	NA	3.42187
OG0002800 | Human | GPRASP1	-1.23315	NA	NA
OG0002800 | Bovine | GPRASP1	NA	NA	-3.04634
OG0002815 | Human | HNRNPR	-1.55354	NA	NA
OG0002815 | Bovine | HNRNPR	NA	NA	-1.18839
OG0002832 | Human | FAAH	1.39745	NA	NA
OG0002832 | Bovine | FAAH	NA	NA	1.03755
OG0002841 | Human | SLC44A2	-1.2628	NA	NA
OG0002841 | Bovine | SLC44A2	NA	NA	-1.86272
OG0002845 | Human | EVI5	-1.25671	NA	NA
OG0002845 | Bovine | EVI5	NA	NA	1.43925
OG0002853 | Human | SLC6A17	-1.57322	NA	NA
OG0002853 | Bovine | SLC6A17	NA	NA	-1.27647
OG0002891 | Human | PFKFB3	1.63628	NA	NA
OG0002891 | Bovine | PFKFB3	NA	NA	1.45325
OG0002912 | Human | ADSS1	1.32816	NA	NA
OG0002912 | Bovine | ADSS1	NA	NA	2.30854
OG0002926 | Human | SOS2	-1.11134	NA	NA
OG0002926 | Bovine | SOS2	NA	NA	1.96896
OG0003002 | Human | MYO1A	5.79784	NA	NA
OG0003002 | Bovine | MYO1A	NA	NA	1.54494
OG0003009 | Human | CLK1	1.56127	NA	NA
OG0003009 | Bovine | CLK1	NA	NA	2.84745
OG0003012 | Human | FZD5	2.18421	NA	NA
OG0003012 | Bovine | FZD5	NA	NA	1.57403
OG0003016 | Human | CTDSP1	-1.37505	NA	NA
OG0003016 | Bovine | CTDSP1	NA	NA	-2.3456
OG0003018 | Human | AVIL	1.82897	NA	NA
OG0003018 | Bovine | AVIL	NA	NA	1.68433
OG0003019 | Human | VIL1	1.86185	NA	NA
OG0003019 | Bovine | VIL1	NA	NA	4.71353
OG0003022 | Human | FARP2	1.54791	NA	NA
OG0003022 | Bovine | FARP2	NA	NA	-1.94448
OG0003057 | Human | ADAMTS9	2.55556	NA	NA
OG0003057 | Bovine | ADAMTS9	NA	NA	1.93178
OG0003058 | Human | ADPRHL1	1.21046	NA	NA
OG0003058 | Bovine | ADPRHL1	NA	NA	-1.3072
OG0003059 | Human | ADPRH	-1.71289	NA	NA
OG0003059 | Bovine | ADPRH	NA	NA	-2.08155
OG0003065 | Human | WDR5B	-1.45134	NA	NA
OG0003065 | Bovine | WDR5B	NA	NA	-1.92157
OG0003084 | Human | MED12L	2.35268	NA	NA
OG0003084 | Bovine | MED12L	NA	NA	1.54949
OG0003099 | Human | SLIT2	-1.97992	NA	NA
OG0003099 | Bovine | SLIT2	NA	NA	6.17422
OG0003149 | Human | KLHL3	1.8715	NA	NA
OG0003149 | Bovine | KLHL3	NA	NA	1.5998
OG0003190 | Human | P4HA2	-1.23665	NA	NA
OG0003190 | Bovine | P4HA2	NA	NA	1.21874
OG0003202 | Human | TAF7L	2.4646	NA	NA
OG0003202 | Bovine | TAF7L	NA	NA	4.07495
OG0003205 | Human | FBLL1	5.55398	NA	NA
OG0003205 | Bovine | FBLL1	NA	NA	2.40571
OG0003207 | Human | XPO7	-1.1772	NA	NA
OG0003207 | Bovine | XPO7	NA	NA	-1.80497
OG0003216 | Human | GMPR	2.68709	NA	NA
OG0003216 | Bovine | GMPR	NA	NA	4.21654
OG0003222 | Human | DDX39A	1.79165	NA	NA
OG0003222 | Bovine | DDX39A	NA	NA	-1.41689
OG0003253 | Human | SDK1	1.34245	NA	NA
OG0003253 | Bovine | SDK1	NA	NA	1.27945
OG0003283 | Human | EZH2	1.78307	NA	NA
OG0003283 | Bovine | EZH2	NA	NA	1.00269
OG0003289 | Human | ERLIN2	-1.42857	NA	NA
OG0003289 | Bovine | ERLIN2	NA	NA	-1.83828
OG0003301 | Human | ARFGEF2	-1.01187	NA	NA
OG0003301 | Bovine | ARFGEF2	NA	NA	-1.1235
OG0003303 | Human | SULF2	-2.89779	NA	NA
OG0003303 | Bovine | SULF2	NA	NA	-1.91173
OG0003313 | Human | YWHAZ	-1.3437	NA	NA
OG0003313 | Bovine | YWHAZ	NA	NA	-1.4203
OG0003314 | Human | YWHAB	-1.01582	NA	NA
OG0003314 | Bovine | YWHAB	NA	NA	-1.91297
OG0003326 | Human | KLHL9	-2.47013	NA	NA
OG0003326 | Bovine | KLHL9	NA	NA	-2.88518
OG0003372 | Human | TPH1	2.27603	NA	NA
OG0003372 | Bovine | TPH1	NA	NA	9.97785
OG0003383 | Human | FAM111B	-1.47038	NA	NA
OG0003383 | Bovine | FAM111B	NA	NA	-5.25
OG0003395 | Human | ALDH3B1	-1.09269	NA	NA
OG0003395 | Bovine | ALDH3B1	NA	NA	-1.78129
OG0003397 | Human | CHKA	2.12291	NA	NA
OG0003397 | Bovine | CHKA	NA	NA	2.64409
OG0003410 | Human | GRIK5	2.80523	NA	NA
OG0003410 | Bovine | GRIK5	NA	NA	-1.23903
OG0003426 | Human | MYL6	-1.2519	NA	NA
OG0003426 | Bovine | MYL6	NA	NA	-1.45024
OG0003430 | Human | ACACB	2.0731	NA	NA
OG0003430 | Bovine | ACACB	NA	NA	3.94733
OG0003445 | Human | KBTBD7	-1.19001	NA	NA
OG0003445 | Bovine | KBTBD7	NA	NA	3.00972
OG0003456 | Human | SLC7A8	-1.55572	NA	NA
OG0003456 | Bovine | SLC7A8	NA	NA	1.35705
OG0003469 | Human | ISM1	2.55619	NA	NA
OG0003469 | Bovine | ISM1	NA	NA	2.28627
OG0003474 | Human | CKB	3.70637	NA	NA
OG0003474 | Bovine | CKB	NA	NA	2.4634
OG0003482 | Human | TMOD2	-1.36016	NA	NA
OG0003482 | Bovine | TMOD2	NA	NA	-3.07828
OG0003493 | Human | SMAD3	-1.1307	NA	NA
OG0003493 | Bovine | SMAD3	NA	NA	-1.17518
OG0003505 | Human | CREBBP	1.47246	NA	NA
OG0003505 | Bovine | CREBBP	NA	NA	-1.2707
OG0003542 | Human | MAP2K6	4.28066	NA	NA
OG0003542 | Bovine | MAP2K6	NA	NA	1.00841
OG0003548 | Human | SEPTIN4	1.64481	NA	NA
OG0003548 | Bovine | SEPTIN4	NA	NA	3.65129
OG0003551 | Human | YPEL1	1.09036	NA	NA
OG0003551 | Bovine | YPEL1	NA	NA	-1.25285
OG0003556 | Human | GNAL	1.81691	NA	NA
OG0003556 | Bovine | GNAL	NA	NA	4.12755
OG0003569 | Human | ATP9B	1.40632	NA	NA
OG0003569 | Bovine | ATP9B	NA	NA	-1.13003
OG0003573 | Human | PLIN4	5.69761	NA	NA
OG0003573 | Equine | PLIN4	NA	2.60115	NA
OG0003573 | Bovine | PLIN4	NA	NA	-1.81515
OG0003575 | Human | SAFB2	3.16982	NA	NA
OG0003575 | Bovine | SAFB2	NA	NA	1.95388
OG0003585 | Human | PEG3	3.39668	NA	NA
OG0003585 | Bovine | PEG3	NA	NA	4.47987
OG0003586 | Human | NXT1	-1.13451	NA	NA
OG0003586 | Bovine | NXT1	NA	NA	-1.51817
OG0003593 | Human | MX1	6.34802	NA	NA
OG0003593 | Bovine | MX1	NA	NA	4.6281
OG0003620 | Human | SAMD9	2.49982	NA	NA
OG0003620 | Bovine | SAMD9	NA	NA	2.21396
OG0003631 | Human | BTBD3	-2.43307	NA	NA
OG0003631 | Bovine | BTBD3	NA	NA	-1.34625
OG0003649 | Human | HES4	1.24983	NA	NA
OG0003649 | Bovine | HES4	NA	NA	8.14844
OG0003650 | Human | ISG15	3.88029	NA	NA
OG0003650 | Bovine | ISG15	NA	NA	5.38473
OG0003665 | Human | CPTP	-2.09716	NA	NA
OG0003665 | Bovine | CPTP	NA	NA	-1.1561
OG0003704 | Human | CEP104	1.34391	NA	NA
OG0003704 | Bovine | CEP104	NA	NA	-1.05054
OG0003706 | Human | C1orf174	-1.35901	NA	NA
OG0003706 | Bovine | C16H1orf174	NA	NA	-2.49616
OG0003721 | Human | KLHL21	2.04598	NA	NA
OG0003721 | Bovine | KLHL21	NA	NA	1.59058
OG0003722 | Human | PHF13	-1.36207	NA	NA
OG0003722 | Bovine | PHF13	NA	NA	-2.8445
OG0003730 | Human | ERRFI1	-1.96914	NA	NA
OG0003730 | Bovine | ERRFI1	NA	NA	-3.02221
OG0003738 | Human | PIK3CD	-1.1958	NA	NA
OG0003738 | Bovine | PIK3CD	NA	NA	-2.48967
OG0003744 | Human | PGD	1.03673	NA	NA
OG0003744 | Bovine | PGD	NA	NA	-1.04248
OG0003754 | Human | UBIAD1	-1.05894	NA	NA
OG0003754 | Bovine | UBIAD1	NA	NA	-1.16841
OG0003809 | Human | ARHGEF10L	1.33359	NA	NA
OG0003809 | Bovine | ARHGEF10L	NA	NA	-1.67249
OG0003815 | Human | IFFO2	3.06821	NA	NA
OG0003815 | Bovine | IFFO2	NA	NA	1.17169
OG0003838 | Human | SH2D5	-1.20147	NA	NA
OG0003838 | Bovine | SH2D5	NA	NA	1.08384
OG0003842 | Human | RAP1GAP	1.46277	NA	NA
OG0003842 | Bovine | RAP1GAP	NA	NA	1.10487
OG0003862 | Human | ID3	-1.36513	NA	NA
OG0003862 | Bovine | ID3	NA	NA	-2.96489
OG0003869 | Human | PNRC2	-1.2665	NA	NA
OG0003869 | Bovine | PNRC2	NA	NA	-2.3263
OG0003876 | Human | NIPAL3	-1.02623	NA	NA
OG0003876 | Bovine | NIPAL3	NA	NA	-2.43442
OG0003877 | Human | RCAN3	-1.1959	NA	NA
OG0003877 | Bovine | RCAN3	NA	NA	-1.71419
OG0003880 | Human | RSRP1	1.16756	NA	NA
OG0003880 | Bovine | RSRP1	NA	NA	2.41018
OG0003886 | Human | AUNIP	-2.3628	NA	NA
OG0003886 | Bovine | AUNIP	NA	NA	-3.03705
OG0003892 | Human | PDIK1L	-2.01847	NA	NA
OG0003892 | Bovine | PDIK1L	NA	NA	-1.19066
OG0003897 | Human | CNKSR1	2.07002	NA	NA
OG0003897 | Bovine | CNKSR1	NA	NA	5.79754
OG0003907 | Human | ARID1A	-1.25327	NA	NA
OG0003907 | Bovine | ARID1A	NA	NA	-1.07198
OG0003916 | Human | TENT5B	1.20556	NA	NA
OG0003916 | Bovine | TENT5B	NA	NA	3.59163
OG0003925 | Human | IFI6	1.6905	NA	NA
OG0003925 | Bovine | IFI6	NA	NA	1.3494
OG0003933 | Human | PTAFR	5.94624	NA	NA
OG0003933 | Bovine | PTAFR	NA	NA	-2.01047
OG0003936 | Human | MED18	-1.99438	NA	NA
OG0003936 | Bovine | MED18	NA	NA	-2.11827
OG0003937 | Human | PHACTR4	1.70987	NA	NA
OG0003937 | Bovine | PHACTR4	NA	NA	2.83758
OG0003943 | Human | YTHDF2	-1.38293	NA	NA
OG0003943 | Bovine | YTHDF2	NA	NA	-1.1822
OG0003944 | Human | OPRD1	1.63273	NA	NA
OG0003944 | Bovine | OPRD1	NA	NA	2.45577
OG0003956 | Human | TINAGL1	-1.46001	NA	NA
OG0003956 | Bovine | TINAGL1	NA	NA	1.26571
OG0003960 | Human | ADGRB2	-1.37325	NA	NA
OG0003960 | Bovine | ADGRB2	NA	NA	-1.43222
OG0003972 | Human | FAM229A	3.04547	NA	NA
OG0003972 | Bovine | FAM229A	NA	NA	1.90718
OG0003978 | Human | SYNC	-1.19582	NA	NA
OG0003978 | Bovine | SYNC	NA	NA	-2.29211
OG0003984 | Human | RNF19B	1.35767	NA	NA
OG0003984 | Bovine | RNF19B	NA	NA	1.01609
OG0003990 | Human | PHC2	-2.23106	NA	NA
OG0003990 | Bovine | PHC2	NA	NA	-1.83431
OG0004003 | Human | SFPQ	1.91244	NA	NA
OG0004003 | Bovine | SFPQ	NA	NA	3.00176
OG0004011 | Human | TEKT2	8.07932	NA	NA
OG0004011 | Bovine | TEKT2	NA	NA	2.61422
OG0004015 | Human | MAP7D1	-1.34733	NA	NA
OG0004015 | Bovine | MAP7D1	NA	NA	-2.4091
OG0004017 | Human | SH3D21	1.5281	NA	NA
OG0004017 | Bovine | SH3D21	NA	NA	1.9153
OG0004024 | Human | ZC3H12A	2.03081	NA	NA
OG0004024 | Bovine | ZC3H12A	NA	NA	2.08728
OG0004030 | Human | AIRIM	-1.23879	NA	NA
OG0004030 | Bovine | C3H1orf109	NA	NA	-1.20875
OG0004050 | Human | MFSD2A	1.32304	NA	NA
OG0004050 | Bovine | MFSD2A	NA	NA	1.40573
OG0004051 | Human | PPT1	1.21289	NA	NA
OG0004051 | Bovine | PPT1	NA	NA	-1.68686
OG0004057 | Human | EXO5	-1.67218	NA	NA
OG0004057 | Bovine | EXO5	NA	NA	-1.09865
OG0004073 | Human | CCDC30	1.97731	NA	NA
OG0004073 | Bovine | CCDC30	NA	NA	1.08572
OG0004079 | Human | SVBP	-1.30375	NA	NA
OG0004079 | Bovine | SVBP	NA	NA	-1.14721
OG0004080 | Human | ERMAP	-1.36996	NA	NA
OG0004080 | Equine | ERMAP	NA	1.74357	NA
OG0004092 | Human | ST3GAL3	3.39126	NA	NA
OG0004092 | Bovine | ST3GAL3	NA	NA	1.48588
OG0004106 | Human | PLK3	-1.20877	NA	NA
OG0004106 | Bovine | PLK3	NA	NA	2.95668
OG0004109 | Human | PTCH2	2.81869	NA	NA
OG0004109 | Bovine | PTCH2	NA	NA	2.98799
OG0004115 | Human | TOE1	-1.44951	NA	NA
OG0004115 | Bovine | TOE1	NA	NA	-1.96823
OG0004116 | Human | TESK2	2.82524	NA	NA
OG0004116 | Bovine | TESK2	NA	NA	2.29674
OG0004117 | Human | CCDC163	1.43313	NA	NA
OG0004117 | Bovine | CCDC163	NA	NA	1.63741
OG0004122 | Human | CCDC17	5.43045	NA	NA
OG0004122 | Bovine | CCDC17	NA	NA	2.15126
OG0004124 | Human | TMEM69	-1.57621	NA	NA
OG0004124 | Bovine | TMEM69	NA	NA	-4.6253
OG0004125 | Human | IPP	-1.27293	NA	NA
OG0004125 | Bovine | IPP	NA	NA	-1.89928
OG0004130 | Human | RAD54L	1.28679	NA	NA
OG0004130 | Bovine | RAD54L	NA	NA	1.73478
OG0004150 | Human | CDKN2C	-1.03909	NA	NA
OG0004150 | Bovine | CDKN2C	NA	NA	-2.88687
OG0004199 | Human | JUN	-1.58228	NA	NA
OG0004199 | Bovine | JUN	NA	NA	-1.04498
OG0004201 | Human | HOOK1	8.17856	NA	NA
OG0004201 | Bovine | HOOK1	NA	NA	1.0339
OG0004206 | Human | USP1	-1.92215	NA	NA
OG0004206 | Bovine | USP1	NA	NA	-1.57217
OG0004210 | Human | ALG6	-1.07341	NA	NA
OG0004210 | Bovine | ALG6	NA	NA	-1.48792
OG0004216 | Human | CACHD1	1.16249	NA	NA
OG0004216 | Bovine | CACHD1	NA	NA	3.43856
OG0004233 | Human | GNG12	-1.09968	NA	NA
OG0004233 | Bovine | GNG12	NA	NA	-1.86447
OG0004243 | Human | PTGER3	2.31245	NA	NA
OG0004243 | Bovine | PTGER3	NA	NA	3.27889
OG0004260 | Human | ZZZ3	-1.43064	NA	NA
OG0004260 | Bovine | ZZZ3	NA	NA	1.89758
OG0004283 | Human | SYDE2	-1.11578	NA	NA
OG0004283 | Bovine | SYDE2	NA	NA	2.10569
OG0004285 | Human | BCL10	-1.05276	NA	NA
OG0004285 | Bovine | BCL10	NA	NA	-1.55176
OG0004287 | Human | CCN1	-1.50311	NA	NA
OG0004287 | Bovine | CCN1	NA	NA	-2.0527
OG0004306 | Human | CDC7	-1.5768	NA	NA
OG0004306 | Bovine | CDC7	NA	NA	-2.34783
OG0004318 | Human | DR1	-1.09711	NA	NA
OG0004318 | Bovine | DR1	NA	NA	-2.19982
OG0004326 | Human | F3	-1.51031	NA	NA
OG0004326 | Bovine | F3	NA	NA	-2.29728
OG0004330 | Human | RWDD3	-1.06135	NA	NA
OG0004330 | Bovine | RWDD3	NA	NA	-1.63735
OG0004345 | Human | CDC14A	1.5316	NA	NA
OG0004345 | Bovine | CDC14A	NA	NA	1.96364
OG0004346 | Human | GPR88	10.3555	NA	NA
OG0004346 | Bovine | GPR88	NA	NA	5.29626
OG0004363 | Human | GPSM2	-1.09129	NA	NA
OG0004363 | Bovine | GPSM2	NA	NA	-1.08698
OG0004373 | Human | SORT1	1.05332	NA	NA
OG0004373 | Bovine | SORT1	NA	NA	-1.28573
OG0004385 | Human | KCNC4	-1.2061	NA	NA
OG0004385 | Bovine | KCNC4	NA	NA	1.36346
OG0004397 | Human | C1orf162	6.60558	NA	NA
OG0004397 | Equine | C5H1orf162	NA	1.17896	NA
OG0004397 | Bovine | C3H1orf162	NA	NA	5.24234
OG0004419 | Human | AMPD1	8.37245	NA	NA
OG0004419 | Bovine | AMPD1	NA	NA	3.65795
OG0004420 | Human | NRAS	-1.05862	NA	NA
OG0004420 | Bovine | NRAS	NA	NA	-2.38553
OG0004429 | Human | MAB21L3	4.43328	NA	NA
OG0004429 | Bovine | MAB21L3	NA	NA	1.18329
OG0004438 | Human | TENT5C	1.99195	NA	NA
OG0004438 | Equine | TENT5C	NA	1.07252	NA
OG0004438 | Bovine | TENT5C	NA	NA	4.05339
OG0004450 | Human | PDZK1	1.81593	NA	NA
OG0004450 | Equine | PDZK1	NA	1.93204	NA
OG0004450 | Bovine | PDZK1	NA	NA	4.75085
OG0004458 | Human | PEX11B	-1.95551	NA	NA
OG0004458 | Bovine | PEX11B	NA	NA	-2.40726
OG0004461 | Human | ANKRD34A	-1.65515	NA	NA
OG0004461 | Bovine | ANKRD34A	NA	NA	2.82265
OG0004467 | Human | CHD1L	-1.63245	NA	NA
OG0004467 | Bovine | CHD1L	NA	NA	1.64424
OG0004475 | Human | BOLA1	-1.51175	NA	NA
OG0004475 | Bovine | BOLA1	NA	NA	-1.65601
OG0004476 | Human | SV2A	-1.10252	NA	NA
OG0004476 | Bovine | SV2A	NA	NA	7.53659
OG0004487 | Human | RPRD2	1.21688	NA	NA
OG0004487 | Bovine | RPRD2	NA	NA	-1.51668
OG0004502 | Human | BNIPL	5.25795	NA	NA
OG0004502 | Bovine | BNIPL	NA	NA	3.0588
OG0004514 | Human | ZNF687	-1.66136	NA	NA
OG0004514 | Bovine | ZNF687	NA	NA	-1.5184
OG0004520 | Human | TUFT1	2.01677	NA	NA
OG0004520 | Bovine | TUFT1	NA	NA	4.94129
OG0004546 | Human | S100A16	-1.33302	NA	NA
OG0004546 | Bovine | S100A16	NA	NA	-1.34384
OG0004547 | Human | S100A14	3.08176	NA	NA
OG0004547 | Bovine | S100A14	NA	NA	-1.1901
OG0004557 | Human | CREB3L4	-1.00646	NA	NA
OG0004557 | Bovine | CREB3L4	NA	NA	1.15159
OG0004560 | Human | NUP210L	2.66114	NA	NA
OG0004560 | Bovine | NUP210L	NA	NA	2.96058
OG0004572 | Human | PBXIP1	-1.34225	NA	NA
OG0004572 | Bovine | PBXIP1	NA	NA	-1.08545
OG0004576 | Human | FLAD1	-1.30812	NA	NA
OG0004576 | Bovine | FLAD1	NA	NA	-1.1991
OG0004586 | Human | KRTCAP2	-2.25466	NA	NA
OG0004586 | Bovine | KRTCAP2	NA	NA	-1.41763
OG0004617 | Human | GLMP	1.29591	NA	NA
OG0004617 | Bovine | GLMP	NA	NA	-1.28815
OG0004638 | Human | ETV3	1.17487	NA	NA
OG0004638 | Bovine | ETV3	NA	NA	2.33236
OG0004669 | Human | NHLH1	4.47884	NA	NA
OG0004669 | Bovine | NHLH1	NA	NA	1.94168
OG0004680 | Human | ARHGAP30	5.37399	NA	NA
OG0004680 | Bovine | ARHGAP30	NA	NA	3.13732
OG0004682 | Human | KLHDC9	-2.14164	NA	NA
OG0004682 | Bovine | KLHDC9	NA	NA	1.74684
OG0004697 | Human | SDHC	-1.47976	NA	NA
OG0004697 | Bovine | SDHC	NA	NA	-1.3805
OG0004708 | Human | UAP1	-2.33441	NA	NA
OG0004708 | Bovine | UAP1	NA	NA	2.7083
OG0004723 | Human | POGK	-1.65355	NA	NA
OG0004723 | Bovine | POGK	NA	NA	-2.3967
OG0004731 | Human | CREG1	1.3418	NA	NA
OG0004731 | Bovine | CREG1	NA	NA	1.23269
OG0004734 | Human | ADCY10	2.08066	NA	NA
OG0004734 | Bovine | ADCY10	NA	NA	3.52267
OG0004746 | Human | SLC19A2	-1.85105	NA	NA
OG0004746 | Bovine | SLC19A2	NA	NA	1.39553
OG0004751 | Human | METTL18	-1.34649	NA	NA
OG0004751 | Bovine | METTL18	NA	NA	-1.4269
OG0004756 | Human | GORAB	-1.31415	NA	NA
OG0004756 | Bovine | GORAB	NA	NA	-1.96668
OG0004766 | Human | METTL13	-1.24286	NA	NA
OG0004766 | Bovine | METTL13	NA	NA	1.50574
OG0004777 | Human | DARS2	-1.36188	NA	NA
OG0004777 | Bovine | DARS2	NA	NA	-2.05957
OG0004779 | Human | SERPINC1	4.28926	NA	NA
OG0004779 | Bovine | SERPINC1	NA	NA	3.64948
OG0004816 | Human | RGS16	2.05696	NA	NA
OG0004816 | Bovine | RGS16	NA	NA	1.73223
OG0004861 | Human | ZNF281	-2.19517	NA	NA
OG0004861 | Bovine | ZNF281	NA	NA	-1.45717
OG0004864 | Human | GPR25	10.4288	NA	NA
OG0004864 | Bovine | GPR25	NA	NA	2.73472
OG0004875 | Human | SHISA4	1.00304	NA	NA
OG0004875 | Bovine | SHISA4	NA	NA	1.70045
OG0004887 | Human | KLHL12	-1.47501	NA	NA
OG0004887 | Bovine | KLHL12	NA	NA	-2.16016
OG0004897 | Human | LAX1	3.53841	NA	NA
OG0004897 | Bovine | LAX1	NA	NA	1.63036
OG0004898 | Human | ZBED6	-2.75034	NA	NA
OG0004898 | Bovine | ZC3H11A	NA	NA	-1.71354
OG0004908 | Human | MDM4	-1.34584	NA	NA
OG0004908 | Bovine | MDM4	NA	NA	2.2667
OG0004932 | Human | RASSF5	2.63824	NA	NA
OG0004932 | Bovine | RASSF5	NA	NA	1.33324
OG0004943 | Human | C4BPB	8.49803	NA	NA
OG0004943 | Bovine | C4BPB	NA	NA	5.45921
OG0004966 | Human | ATF3	4.40057	NA	NA
OG0004966 | Equine | ATF3	NA	2.13595	NA
OG0004966 | Bovine | ATF3	NA	NA	1.2713
OG0004967 | Human | NSL1	1.35026	NA	NA
OG0004967 | Bovine | NSL1	NA	NA	-1.73863
OG0004984 | Human | TGFB2	-1.25867	NA	NA
OG0004984 | Bovine | TGFB2	NA	NA	-1.05952
OG0004991 | Human | C1orf115	1.07942	NA	NA
OG0004991 | Bovine | C16H1orf115	NA	NA	-1.69948
OG0004993 | Human | MTARC1	1.41119	NA	NA
OG0004993 | Bovine | MTARC1	NA	NA	1.80511
OG0005015 | Human | SDE2	-1.03367	NA	NA
OG0005015 | Bovine | SDE2	NA	NA	1.41756
OG0005023 | Human | COQ8A	4.40197	NA	NA
OG0005023 | Bovine | COQ8A	NA	NA	-2.3073
OG0005024 | Human | JMJD4	-1.65076	NA	NA
OG0005024 | Bovine | JMJD4	NA	NA	1.14646
OG0005036 | Human | RNF187	1.36384	NA	NA
OG0005036 | Bovine | RNF187	NA	NA	-1.08971
OG0005052 | Human | EXOC8	-1.56216	NA	NA
OG0005052 | Bovine | EXOC8	NA	NA	-1.6922
OG0005053 | Human | SPRTN	-1.0477	NA	NA
OG0005053 | Bovine | SPRTN	NA	NA	1.50584
OG0005057 | Human | SIPA1L2	1.48838	NA	NA
OG0005057 | Bovine | SIPA1L2	NA	NA	-1.35103
OG0005058 | Human | MAP10	-4.00529	NA	NA
OG0005058 | Bovine | MAP10	NA	NA	-2.26545
OG0005065 | Human | IRF2BP2	-2.01799	NA	NA
OG0005065 | Bovine | IRF2BP2	NA	NA	-3.18181
OG0005074 | Human | GPR137B	1.16032	NA	NA
OG0005074 | Bovine | GPR137B	NA	NA	-1.15855
OG0005102 | Human | CNST	-1.62199	NA	NA
OG0005102 | Bovine | CNST	NA	NA	-1.29126
OG0005116 | Human | SH3YL1	-1.33118	NA	NA
OG0005116 | Bovine | SH3YL1	NA	NA	-2.70882
OG0005130 | Human | RSAD2	10.1509	NA	NA
OG0005130 | Bovine | RSAD2	NA	NA	7.78477
OG0005142 | Human | GRHL1	3.13834	NA	NA
OG0005142 | Bovine | GRHL1	NA	NA	1.01428
OG0005143 | Human | KLF11	-1.8001	NA	NA
OG0005143 | Bovine | KLF11	NA	NA	-1.57819
OG0005153 | Human | TRIB2	-2.10847	NA	NA
OG0005153 | Bovine | TRIB2	NA	NA	1.17292
OG0005169 | Human | RHOB	-2.83431	NA	NA
OG0005169 | Bovine | RHOB	NA	NA	1.14119
OG0005177 | Human | UBXN2A	-1.08696	NA	NA
OG0005177 | Bovine | UBXN2A	NA	NA	-1.54483
OG0005181 | Human | TP53I3	-1.28496	NA	NA
OG0005181 | Bovine | TP53I3	NA	NA	-1.03912
OG0005185 | Human | CENPO	-1.34333	NA	NA
OG0005185 | Bovine | CENPO	NA	NA	-2.12586
OG0005199 | Human | DRC1	2.4148	NA	NA
OG0005199 | Bovine | DRC1	NA	NA	2.07389
OG0005220 | Human | UCN	3.71451	NA	NA
OG0005220 | Bovine | UCN	NA	NA	1.26534
OG0005234 | Human | SUPT7L	-1.64973	NA	NA
OG0005234 | Bovine | SUPT7L	NA	NA	-1.10537
OG0005239 | Human | FOSL2	-1.78637	NA	NA
OG0005239 | Bovine | FOSL2	NA	NA	-1.75639
OG0005248 | Human | YPEL5	-1.36058	NA	NA
OG0005248 | Bovine | YPEL5	NA	NA	-1.06793
OG0005280 | Human | GALM	1.24014	NA	NA
OG0005280 | Bovine | GALM	NA	NA	-2.08294
OG0005281 | Human | SRSF7	1.46759	NA	NA
OG0005281 | Bovine | SRSF7	NA	NA	2.84773
OG0005301 | Human | PPM1B	-1.7801	NA	NA
OG0005301 | Bovine | PPM1B	NA	NA	-1.5684
OG0005307 | Human | PRKCE	2.04859	NA	NA
OG0005307 | Bovine | PRKCE	NA	NA	1.28414
OG0005313 | Human | SOCS5	-1.07671	NA	NA
OG0005313 | Bovine | SOCS5	NA	NA	-1.08201
OG0005315 | Human | STPG4	6.03732	NA	NA
OG0005315 | Bovine | STPG4	NA	NA	4.37749
OG0005321 | Human | PPP1R21	-1.21278	NA	NA
OG0005321 | Bovine | PPP1R21	NA	NA	-1.15686
OG0005324 | Human | CHAC2	-1.09705	NA	NA
OG0005324 | Bovine | CHAC2	NA	NA	-1.82865
OG0005334 | Human | CCDC88A	-1.1395	NA	NA
OG0005334 | Bovine | CCDC88A	NA	NA	1.29335
OG0005342 | Human | PAPOLG	1.12602	NA	NA
OG0005342 | Bovine | PAPOLG	NA	NA	3.41898
OG0005386 | Human | MXD1	3.04704	NA	NA
OG0005386 | Bovine | MXD1	NA	NA	2.61662
OG0005400 | Human | CYP26B1	4.36924	NA	NA
OG0005400 | Bovine | CYP26B1	NA	NA	1.15813
OG0005415 | Human | TET3	1.59441	NA	NA
OG0005415 | Bovine | TET3	NA	NA	1.16679
OG0005439 | Human | EVA1A	-1.92209	NA	NA
OG0005439 | Bovine | EVA1A	NA	NA	-1.4679
OG0005447 | Human | TCF7L1	1.432	NA	NA
OG0005447 | Bovine | TCF7L1	NA	NA	1.89899
OG0005469 | Human | KRCC1	-3.16513	NA	NA
OG0005469 | Bovine | KRCC1	NA	NA	-2.64729
OG0005485 | Human | DUSP2	-2.08303	NA	NA
OG0005485 | Equine | DUSP2	NA	2.73316	NA
OG0005485 | Bovine | DUSP2	NA	NA	6.2774
OG0005490 | Human | ITPRIPL1	-1.43503	NA	NA
OG0005490 | Bovine | ITPRIPL1	NA	NA	-1.74242
OG0005496 | Human | LMAN2L	1.10505	NA	NA
OG0005496 | Bovine | LMAN2L	NA	NA	-1.81382
OG0005497 | Human | CNNM4	3.48501	NA	NA
OG0005497 | Bovine | CNNM4	NA	NA	2.79829
OG0005518 | Human | TXNDC9	-1.35246	NA	NA
OG0005518 | Bovine | TXNDC9	NA	NA	-1.60171
OG0005529 | Human | RNF149	2.02958	NA	NA
OG0005529 | Bovine | RNF149	NA	NA	1.67361
OG0005539 | Human | POU3F3	4.43241	NA	NA
OG0005539 | Bovine | POU3F3	NA	NA	-1.61601
OG0005554 | Human | BCL2L11	9.07002	NA	NA
OG0005554 | Bovine | BCL2L11	NA	NA	3.7888
OG0005565 | Human | CKAP2L	-1.04075	NA	NA
OG0005565 | Bovine | CKAP2L	NA	NA	-2.62822
OG0005572 | Human | IL1RN	2.19424	NA	NA
OG0005572 | Bovine | IL1RN	NA	NA	-1.28568
OG0005573 | Human | PSD4	-1.27191	NA	NA
OG0005573 | Bovine | PSD4	NA	NA	-1.44273
OG0005576 | Human | INSIG2	-1.41931	NA	NA
OG0005576 | Bovine | INSIG2	NA	NA	-2.39131
OG0005580 | Human | STEAP3	-1.92358	NA	NA
OG0005580 | Bovine | STEAP3	NA	NA	-1.94618
OG0005585 | Human | EPB41L5	1.17548	NA	NA
OG0005585 | Bovine | EPB41L5	NA	NA	1.8438
OG0005611 | Human | GPR39	-1.07941	NA	NA
OG0005611 | Bovine | GPR39	NA	NA	-2.40717
OG0005626 | Human | CXCR4	5.87837	NA	NA
OG0005626 | Bovine | CXCR4	NA	NA	4.76839
OG0005634 | Human | ACVR2A	2.04824	NA	NA
OG0005634 | Bovine | ACVR2A	NA	NA	1.51375
OG0005639 | Human | LYPD6	-1.01743	NA	NA
OG0005639 | Bovine | LYPD6	NA	NA	-1.49113
OG0005671 | Human | TBR1	7.62782	NA	NA
OG0005671 | Bovine | TBR1	NA	NA	1.54184
OG0005676 | Human | GCA	1.06637	NA	NA
OG0005676 | Bovine | GCA	NA	NA	1.88146
OG0005694 | Human | LRP2	4.60158	NA	NA
OG0005694 | Bovine | LRP2	NA	NA	8.74386
OG0005697 | Human | FASTKD1	-1.44464	NA	NA
OG0005697 | Bovine | FASTKD1	NA	NA	1.73264
OG0005719 | Human | SP3	-1.33096	NA	NA
OG0005719 | Bovine | SP3	NA	NA	-1.8132
OG0005728 | Human | ATF2	-1.10129	NA	NA
OG0005728 | Bovine | ATF2	NA	NA	1.2988
OG0005745 | Human | RBM45	-1.35443	NA	NA
OG0005745 | Bovine | RBM45	NA	NA	-1.31597
OG0005775 | Human | SLC40A1	1.00765	NA	NA
OG0005775 | Bovine | SLC40A1	NA	NA	3.12293
OG0005779 | Human | ORMDL1	-1.67035	NA	NA
OG0005779 | Bovine | ORMDL1	NA	NA	-2.18228
OG0005780 | Human | MSTN	3.43978	NA	NA
OG0005780 | Bovine | MSTN	NA	NA	9.08198
OG0005783 | Human | INPP1	-1.38729	NA	NA
OG0005783 | Bovine | INPP1	NA	NA	1.01558
OG0005790 | Human | NABP1	-1.47731	NA	NA
OG0005790 | Bovine | NABP1	NA	NA	4.51965
OG0005791 | Human | CAVIN2	1.42899	NA	NA
OG0005791 | Bovine | CAVIN2	NA	NA	2.05948
OG0005799 | Human | PGAP1	1.01208	NA	NA
OG0005799 | Bovine | PGAP1	NA	NA	2.5237
OG0005807 | Human | SATB2	2.18399	NA	NA
OG0005807 | Bovine | SATB2	NA	NA	1.02357
OG0005809 | Human | C2orf69	-1.19099	NA	NA
OG0005809 | Bovine | C2H2orf69	NA	NA	-1.89793
OG0005812 | Human | SPATS2L	-1.16787	NA	NA
OG0005812 | Bovine | SPATS2L	NA	NA	-1.60442
OG0005818 | Human | HYCC2	-1.2908	NA	NA
OG0005818 | Bovine | HYCC2	NA	NA	3.17122
OG0005846 | Human | NDUFS1	-1.36668	NA	NA
OG0005846 | Bovine | NDUFS1	NA	NA	-1.67512
OG0005857 | Human | METTL21A	-1.17192	NA	NA
OG0005857 | Bovine | METTL21A	NA	NA	1.25475
OG0005877 | Human | TMEM169	1.61725	NA	NA
OG0005877 | Bovine | TMEM169	NA	NA	3.30178
OG0005910 | Human | NHEJ1	1.13102	NA	NA
OG0005910 | Bovine | NHEJ1	NA	NA	1.36484
OG0005916 | Human | ATG9A	-1.5081	NA	NA
OG0005916 | Bovine | ATG9A	NA	NA	-1.43803
OG0005924 | Human | SPEG	-1.30117	NA	NA
OG0005924 | Bovine | SPEG	NA	NA	-1.90253
OG0005937 | Human | KCNE4	1.52209	NA	NA
OG0005937 | Bovine | KCNE4	NA	NA	9.34795
OG0005939 | Human | AP1S3	-1.13392	NA	NA
OG0005939 | Bovine | AP1S3	NA	NA	-2.21857
OG0005948 | Human | IRS1	-1.88681	NA	NA
OG0005948 | Bovine | IRS1	NA	NA	-2.42933
OG0005950 | Human | MFF	-1.01432	NA	NA
OG0005950 | Bovine | MFF	NA	NA	-1.40551
OG0005970 | Human | B3GNT7	3.7643	NA	NA
OG0005970 | Bovine | B3GNT7	NA	NA	-2.48549
OG0005992 | Human | HJURP	-1.15906	NA	NA
OG0005992 | Bovine | HJURP	NA	NA	1.80638
OG0005996 | Human | SH3BP4	-1.72417	NA	NA
OG0005996 | Bovine | SH3BP4	NA	NA	-2.72869
OG0005997 | Human | GBX2	6.41681	NA	NA
OG0005997 | Bovine | GBX2	NA	NA	4.26656
OG0006012 | Human | ERFE	1.45009	NA	NA
OG0006012 | Bovine | ERFE	NA	NA	4.07133
OG0006014 | Human | HES6	3.3255	NA	NA
OG0006014 | Bovine | HES6	NA	NA	-2.55215
OG0006050 | Human | BHLHE40	-2.81891	NA	NA
OG0006050 | Bovine | BHLHE40	NA	NA	-4.34764
OG0006069 | Equine | PRRT3	NA	2.1236	NA
OG0006069 | Bovine | PRRT3	NA	NA	5.79701
OG0006077 | Human | SEC13	-1.18546	NA	NA
OG0006077 | Bovine | SEC13	NA	NA	-1.70256
OG0006096 | Human | GRIP2	2.90453	NA	NA
OG0006096 | Bovine | GRIP2	NA	NA	1.69176
OG0006123 | Human | NR1D2	-1.31366	NA	NA
OG0006123 | Bovine | NR1D2	NA	NA	-1.234
OG0006125 | Human | OXSM	-2.02113	NA	NA
OG0006125 | Bovine | OXSM	NA	NA	-2.06658
OG0006155 | Human | GOLGA4	-1.23494	NA	NA
OG0006155 | Bovine | GOLGA4	NA	NA	1.41668
OG0006174 | Human | MOBP	8.27984	NA	NA
OG0006174 | Bovine | MOBP	NA	NA	8.34337
OG0006202 | Human | KIF15	1.39855	NA	NA
OG0006202 | Bovine | KIF15	NA	NA	-1.57904
OG0006234 | Human | CDC25A	1.17362	NA	NA
OG0006234 | Bovine | CDC25A	NA	NA	1.87698
OG0006251 | Human | SLC25A20	-1.78571	NA	NA
OG0006251 | Bovine | SLC25A20	NA	NA	-1.6034
OG0006260 | Human | CCDC71	-2.40306	NA	NA
OG0006260 | Bovine | CCDC71	NA	NA	-3.10742
OG0006261 | Human | KLHDC8B	-1.05432	NA	NA
OG0006261 | Bovine | KLHDC8B	NA	NA	-1.77697
OG0006266 | Human | GPX1	1.16406	NA	NA
OG0006266 | Bovine | GPX1	NA	NA	1.40377
OG0006283 | Human | MST1R	2.15629	NA	NA
OG0006283 | Bovine | MST1R	NA	NA	5.25795
OG0006288 | Human | SLC38A3	5.24487	NA	NA
OG0006288 | Bovine | SLC38A3	NA	NA	6.74978
OG0006299 | Human | CYB561D2	-1.41213	NA	NA
OG0006299 | Bovine | CYB561D2	NA	NA	-2.87781
OG0006300 | Human | TMEM115	-1.63577	NA	NA
OG0006300 | Bovine | TMEM115	NA	NA	-1.1686
OG0006303 | Human | HEMK1	-1.57154	NA	NA
OG0006303 | Bovine | HEMK1	NA	NA	1.04845
OG0006309 | Human | RAD54L2	1.11533	NA	NA
OG0006309 | Bovine | RAD54L2	NA	NA	1.40302
OG0006326 | Human | WDR82	-1.18361	NA	NA
OG0006326 | Bovine | WDR82	NA	NA	-1.05438
OG0006327 | Human | GLYCTK	-1.06557	NA	NA
OG0006327 | Bovine | GLYCTK	NA	NA	-1.87843
OG0006363 | Human | PDE12	-1.08484	NA	NA
OG0006363 | Bovine | PDE12	NA	NA	-1.54612
OG0006395 | Human | TMF1	-1.02027	NA	NA
OG0006395 | Bovine | TMF1	NA	NA	1.04386
OG0006399 | Human | FRMD4B	-2.60819	NA	NA
OG0006399 | Bovine | FRMD4B	NA	NA	-1.05568
OG0006418 | Human | CGGBP1	-1.30832	NA	NA
OG0006418 | Bovine | CGGBP1	NA	NA	-2.17063
OG0006419 | Human | ZNF654	1.03282	NA	NA
OG0006419 | Bovine | ZNF654	NA	NA	2.3175
OG0006438 | Human | FILIP1L	-2.61117	NA	NA
OG0006438 | Bovine | FILIP1L	NA	NA	-1.45108
OG0006446 | Human | IMPG2	1.13471	NA	NA
OG0006446 | Bovine | IMPG2	NA	NA	1.16422
OG0006450 | Human | ZBTB11	1.08779	NA	NA
OG0006450 | Bovine | ZBTB11	NA	NA	2.70421
OG0006473 | Human | PHLDB2	-1.20132	NA	NA
OG0006473 | Bovine | PHLDB2	NA	NA	-1.12166
OG0006482 | Human | CCDC80	-2.13032	NA	NA
OG0006482 | Bovine | CCDC80	NA	NA	-3.70049
OG0006493 | Human | ZDHHC23	-1.84301	NA	NA
OG0006493 | Bovine | ZDHHC23	NA	NA	-1.4051
OG0006504 | Human | B4GALT4	-1.45846	NA	NA
OG0006504 | Bovine | B4GALT4	NA	NA	1.80824
OG0006537 | Human | PARP14	3.07319	NA	NA
OG0006537 | Bovine | PARP14	NA	NA	1.77582
OG0006544 | Human | MYLK	-1.62172	NA	NA
OG0006544 | Bovine | MYLK	NA	NA	-1.28438
OG0006580 | Human | IFT122	1.37223	NA	NA
OG0006580 | Bovine | IFT122	NA	NA	-1.04592
OG0006587 | Human | ASTE1	-1.07126	NA	NA
OG0006587 | Bovine | ASTE1	NA	NA	-1.84883
OG0006602 | Human | AMOTL2	-1.35297	NA	NA
OG0006602 | Bovine | AMOTL2	NA	NA	-1.44569
OG0006603 | Human | ANAPC13	-1.07667	NA	NA
OG0006603 | Bovine | ANAPC13	NA	NA	-1.10658
OG0006610 | Human | NCK1	-1.93424	NA	NA
OG0006610 | Bovine | NCK1	NA	NA	-1.02234
OG0006622 | Human | FAIM	-1.41788	NA	NA
OG0006622 | Bovine | FAIM	NA	NA	-1.92975
OG0006630 | Human | SLC25A36	-1.23095	NA	NA
OG0006630 | Bovine | SLC25A36	NA	NA	2.88006
OG0006633 | Human | ZBTB38	-1.88288	NA	NA
OG0006633 | Bovine | ZBTB38	NA	NA	-1.63855
OG0006638 | Human | TFDP2	-1.04725	NA	NA
OG0006638 | Bovine | TFDP2	NA	NA	-2.24428
OG0006648 | Human | DIPK2A	1.34294	NA	NA
OG0006648 | Bovine | DIPK2A	NA	NA	1.31662
OG0006658 | Human | TM4SF1	-1.30372	NA	NA
OG0006658 | Bovine | TM4SF1	NA	NA	-1.80365
OG0006661 | Human | COMMD2	-2.20508	NA	NA
OG0006661 | Bovine | COMMD2	NA	NA	-2.86523
OG0006680 | Human | MBNL1	-2.32131	NA	NA
OG0006680 | Bovine | MBNL1	NA	NA	1.0316
OG0006695 | Equine | CCNL1	NA	1.36569	NA
OG0006695 | Bovine | CCNL1	NA	NA	3.53153
OG0006715 | Human | PDCD10	-1.13447	NA	NA
OG0006715 | Bovine | PDCD10	NA	NA	-1.08827
OG0006718 | Human | MECOM	-2.01672	NA	NA
OG0006718 | Bovine | MECOM	NA	NA	1.38793
OG0006728 | Human | SKIL	-2.40222	NA	NA
OG0006728 | Bovine | SKIL	NA	NA	1.0329
OG0006738 | Human | TNFSF10	6.18959	NA	NA
OG0006738 | Bovine | TNFSF10	NA	NA	5.20191
OG0006747 | Human | ZNF639	-1.73269	NA	NA
OG0006747 | Bovine | ZNF639	NA	NA	-1.29896
OG0006768 | Human | ABCC5	2.49169	NA	NA
OG0006768 | Bovine | ABCC5	NA	NA	2.03022
OG0006778 | Human | CLCN2	1.90588	NA	NA
OG0006778 | Bovine | CLCN2	NA	NA	4.24048
OG0006795 | Human | DNAJB11	-1.19004	NA	NA
OG0006795 | Bovine | DNAJB11	NA	NA	-1.05485
OG0006812 | Human | CLDN1	-2.09304	NA	NA
OG0006812 | Bovine | CLDN1	NA	NA	1.77427
OG0006824 | Human | HES1	-3.664	NA	NA
OG0006824 | Bovine | HES1	NA	NA	-1.46737
OG0006831 | Human | FAM43A	-1.62522	NA	NA
OG0006831 | Bovine | FAM43A	NA	NA	-1.78011
OG0006844 | Human | WDR53	-1.48283	NA	NA
OG0006844 | Bovine | WDR53	NA	NA	-1.30791
OG0006851 | Human | PIGZ	-1.67484	NA	NA
OG0006851 | Bovine | PIGZ	NA	NA	-1.45327
OG0006854 | Human | RUBCN	1.4315	NA	NA
OG0006854 | Bovine | RUBCN	NA	NA	1.24361
OG0006857 | Human | IQCG	-1.86898	NA	NA
OG0006857 | Bovine | IQCG	NA	NA	1.43962
OG0006859 | Human | LMLN	2.3059	NA	NA
OG0006859 | Bovine | LMLN	NA	NA	2.40382
OG0006866 | Human | TMEM175	-1.36267	NA	NA
OG0006866 | Bovine | TMEM175	NA	NA	-1.6
OG0006878 | Human | FGFR3	4.4028	NA	NA
OG0006878 | Bovine | FGFR3	NA	NA	1.25448
OG0006885 | Human | HAUS3	-1.06492	NA	NA
OG0006885 | Bovine | HAUS3	NA	NA	1.65825
OG0006891 | Human | SH3BP2	-1.00476	NA	NA
OG0006891 | Bovine | SH3BP2	NA	NA	1.01812
OG0006894 | Human | NOP14	1.17811	NA	NA
OG0006894 | Bovine | NOP14	NA	NA	1.13743
OG0006936 | Human | ZNF518B	-2.27281	NA	NA
OG0006936 | Bovine | ZNF518B	NA	NA	-2.77535
OG0006945 | Human | FAM200B	-1.88585	NA	NA
OG0006945 | Bovine | FAM200B	NA	NA	-1.09316
OG0006948 | Human | TAPT1	1.44378	NA	NA
OG0006948 | Bovine | TAPT1	NA	NA	1.4039
OG0006958 | Human | PPARGC1A	1.65087	NA	NA
OG0006958 | Bovine | PPARGC1A	NA	NA	1.14726
OG0006979 | Human | KLF3	-1.1991	NA	NA
OG0006979 | Bovine | KLF3	NA	NA	-1.51375
OG0006981 | Human | FAM114A1	-2.24292	NA	NA
OG0006981 | Bovine | FAM114A1	NA	NA	-2.0888
OG0006991 | Human | N4BP2	-1.29584	NA	NA
OG0006991 | Bovine | N4BP2	NA	NA	1.01453
OG0006994 | Human | RBM47	1.11136	NA	NA
OG0006994 | Bovine | RBM47	NA	NA	-1.23651
OG0006997 | Human | UCHL1	-1.10195	NA	NA
OG0006997 | Bovine | UCHL1	NA	NA	1.00809
OG0007006 | Human | YIPF7	3.53783	NA	NA
OG0007006 | Bovine | YIPF7	NA	NA	3.61639
OG0007028 | Human | RASL11B	3.26954	NA	NA
OG0007028 | Bovine | RASL11B	NA	NA	-1.16826
OG0007036 | Human | SRD5A3	1.06363	NA	NA
OG0007036 | Bovine | SRD5A3	NA	NA	-2.75473
OG0007049 | Human | ARL9	4.1258	NA	NA
OG0007049 | Bovine | ARL9	NA	NA	3.6826
OG0007054 | Human | IGFBP7	1.45998	NA	NA
OG0007054 | Bovine | IGFBP7	NA	NA	2.26695
OG0007057 | Human | CENPC	-1.6634	NA	NA
OG0007057 | Bovine | CENPC	NA	NA	1.06105
OG0007065 | Human | YTHDC1	1.12042	NA	NA
OG0007065 | Bovine | YTHDC1	NA	NA	1.73456
OG0007079 | Human | DCK	-1.02002	NA	NA
OG0007079 | Bovine | DCK	NA	NA	-1.0308
OG0007113 | Human | SHROOM3	-1.12995	NA	NA
OG0007113 | Bovine | SHROOM3	NA	NA	-1.78888
OG0007115 | Human | CCNI	1.19811	NA	NA
OG0007115 | Bovine | CCNI	NA	NA	2.03827
OG0007122 | Human | PAQR3	-1.22076	NA	NA
OG0007122 | Bovine | PAQR3	NA	NA	1.43852
OG0007129 | Human | RASGEF1B	5.78343	NA	NA
OG0007129 | Bovine | RASGEF1B	NA	NA	8.93425
OG0007148 | Human | ARHGAP24	-1.94838	NA	NA
OG0007148 | Bovine | ARHGAP24	NA	NA	-1.93862
OG0007153 | Human | KLHL8	-1.3799	NA	NA
OG0007153 | Bovine | KLHL8	NA	NA	1.05246
OG0007162 | Human | SPP1	-1.41172	NA	NA
OG0007162 | Bovine | SPP1	NA	NA	-3.09511
OG0007166 | Human | HERC6	4.37579	NA	NA
OG0007166 | Bovine | HERC6	NA	NA	1.39454
OG0007167 | Human | HERC5	8.2801	NA	NA
OG0007167 | Bovine | HERC5	NA	NA	1.94764
OG0007173 | Human | TIGD2	-3.23085	NA	NA
OG0007173 | Bovine | TIGD2	NA	NA	-1.22738
OG0007182 | Human | BMPR1B	-4.48987	NA	NA
OG0007182 | Bovine | BMPR1B	NA	NA	1.42286
OG0007195 | Human | DDIT4L	-2.97963	NA	NA
OG0007195 | Bovine | DDIT4L	NA	NA	1.9722
OG0007200 | Human | MANBA	1.07071	NA	NA
OG0007200 | Bovine | MANBA	NA	NA	1.07783
OG0007215 | Human | SGMS2	-1.9833	NA	NA
OG0007215 | Bovine | SGMS2	NA	NA	1.71092
OG0007235 | Human | TIFA	-1.15086	NA	NA
OG0007235 | Bovine | TIFA	NA	NA	1.56678
OG0007237 | Human | NEUROG2	8.1516	NA	NA
OG0007237 | Bovine | NEUROG2	NA	NA	2.47869
OG0007241 | Human | ARSJ	-2.96294	NA	NA
OG0007241 | Bovine | ARSJ	NA	NA	-2.81524
OG0007244 | Human | METTL14	-1.07902	NA	NA
OG0007244 | Bovine | METTL14	NA	NA	-1.52344
OG0007246 | Human | SYNPO2	-1.41977	NA	NA
OG0007246 | Bovine | SYNPO2	NA	NA	9.32977
OG0007248 | Human | USP53	-1.78527	NA	NA
OG0007248 | Bovine | USP53	NA	NA	4.07801
OG0007265 | Human | BBS12	-1.34936	NA	NA
OG0007265 | Bovine | BBS12	NA	NA	-2.86643
OG0007270 | Human | ANKRD50	-1.89375	NA	NA
OG0007270 | Bovine | ANKRD50	NA	NA	-1.75855
OG0007271 | Human | FAT4	-1.86267	NA	NA
OG0007271 | Bovine | FAT4	NA	NA	4.05249
OG0007281 | Human | PCDH10	-1.26266	NA	NA
OG0007281 | Bovine | PCDH10	NA	NA	7.89492
OG0007285 | Human | ELF2	-1.51959	NA	NA
OG0007285 | Bovine | ELF2	NA	NA	2.09894
OG0007303 | Human | ABCE1	-1.36813	NA	NA
OG0007303 | Bovine | ABCE1	NA	NA	1.10743
OG0007318 | Human | DCLK2	-1.21736	NA	NA
OG0007318 | Bovine | DCLK2	NA	NA	1.66512
OG0007329 | Human | TMEM131L	1.87621	NA	NA
OG0007329 | Bovine | TMEM131L	NA	NA	1.55144
OG0007347 | Human | PDGFC	-1.8382	NA	NA
OG0007347 | Bovine | PDGFC	NA	NA	-2.50948
OG0007373 | Human | HMGB2	-1.35631	NA	NA
OG0007373 | Bovine | HMGB2	NA	NA	-2.69523
OG0007395 | Human | IRF2	1.98915	NA	NA
OG0007395 | Bovine | IRF2	NA	NA	-1.66652
OG0007397 | Human | PRIMPOL	-1.89847	NA	NA
OG0007397 | Bovine | PRIMPOL	NA	NA	1.37947
OG0007400 | Human | CFAP97	-1.87361	NA	NA
OG0007400 | Bovine | CFAP97	NA	NA	-1.67624
OG0007421 | Human | TPPP	4.06794	NA	NA
OG0007421 | Bovine | TPPP	NA	NA	-2.1259
OG0007432 | Human | IRX2	2.5423	NA	NA
OG0007432 | Bovine | IRX2	NA	NA	1.42849
OG0007446 | Human | ATPSCKMT	-1.60744	NA	NA
OG0007446 | Bovine | ATPSCKMT	NA	NA	-2.53335
OG0007478 | Human | RAD1	-1.03019	NA	NA
OG0007478 | Bovine | RAD1	NA	NA	1.42991
OG0007486 | Human | LMBRD2	-1.19324	NA	NA
OG0007486 | Bovine | LMBRD2	NA	NA	-1.06469
OG0007489 | Human | SLC1A3	4.37596	NA	NA
OG0007489 | Bovine | SLC1A3	NA	NA	2.62692
OG0007499 | Human | FYB1	1.12008	NA	NA
OG0007499 | Bovine | FYB1	NA	NA	-2.38295
OG0007501 | Human | DAB2	-1.68492	NA	NA
OG0007501 | Bovine | DAB2	NA	NA	1.00722
OG0007503 | Human | TTC33	1.85616	NA	NA
OG0007503 | Bovine | TTC33	NA	NA	-1.30006
OG0007526 | Human | PARP8	1.05932	NA	NA
OG0007526 | Bovine | PARP8	NA	NA	3.1292
OG0007529 | Human | PELO	-1.87202	NA	NA
OG0007529 | Bovine | PELO	NA	NA	-2.94406
OG0007534 | Human | ARL15	-1.05914	NA	NA
OG0007534 | Bovine | ARL15	NA	NA	-1.61355
OG0007549 | Human | IL6ST	-1.24577	NA	NA
OG0007549 | Bovine | IL6ST	NA	NA	-1.00189
OG0007572 | Human | SHLD3	-1.48608	NA	NA
OG0007572 | Bovine | SHLD3	NA	NA	-2.19812
OG0007602 | Human | UTP15	-1.25473	NA	NA
OG0007602 | Bovine | UTP15	NA	NA	1.95528
OG0007610 | Human | CERT1	1.14535	NA	NA
OG0007610 | Bovine | CERT1	NA	NA	1.47491
OG0007614 | Human | F2RL2	-1.50884	NA	NA
OG0007614 | Bovine | F2RL2	NA	NA	-2.26772
OG0007629 | Human | HOMER1	-1.58533	NA	NA
OG0007629 | Bovine | HOMER1	NA	NA	1.95419
OG0007634 | Human | SERINC5	1.25821	NA	NA
OG0007634 | Bovine | SERINC5	NA	NA	2.05825
OG0007655 | Human | ARRDC3	1.51441	NA	NA
OG0007655 | Bovine | ARRDC3	NA	NA	4.04096
OG0007673 | Human | RGMB	-2.36075	NA	NA
OG0007673 | Bovine | RGMB	NA	NA	1.61185
OG0007674 | Human | CHD1	-1.05962	NA	NA
OG0007674 | Bovine | CHD1	NA	NA	1.46605
OG0007679 | Human | PAM	-1.40603	NA	NA
OG0007679 | Bovine | PAM	NA	NA	-1.0698
OG0007682 | Human | EFNA5	1.9008	NA	NA
OG0007682 | Bovine | EFNA5	NA	NA	-1.45563
OG0007702 | Human | TRIM36	1.12416	NA	NA
OG0007702 | Bovine | TRIM36	NA	NA	3.38474
OG0007706 | Human | CDO1	2.55072	NA	NA
OG0007706 | Bovine | CDO1	NA	NA	2.97675
OG0007739 | Human | ISOC1	1.12258	NA	NA
OG0007739 | Bovine | ISOC1	NA	NA	-1.29509
OG0007749 | Human | IRF1	2.40853	NA	NA
OG0007749 | Bovine | IRF1	NA	NA	1.25221
OG0007752 | Human | IL13	5.37197	NA	NA
OG0007752 | Bovine | IL13	NA	NA	4.20498
OG0007755 | Human | SOWAHA	7.90117	NA	NA
OG0007755 | Bovine | SOWAHA	NA	NA	-2.38384
OG0007768 | Human | CDKN2AIPNL	1.14583	NA	NA
OG0007768 | Bovine | CDKN2AIPNL	NA	NA	1.59158
OG0007799 | Equine | EGR1	NA	3.84066	NA
OG0007799 | Bovine | EGR1	NA	NA	2.20377
OG0007813 | Human | CXXC5	-2.16174	NA	NA
OG0007813 | Bovine | CXXC5	NA	NA	-2.21858
OG0007818 | Human | HBEGF	1.45884	NA	NA
OG0007818 | Equine | HBEGF	NA	2.55156	NA
OG0007818 | Bovine | HBEGF	NA	NA	2.11478
OG0007825 | Human | CD14	1.05684	NA	NA
OG0007825 | Bovine | CD14	NA	NA	5.57274
OG0007840 | Human | RNF14	-1.11932	NA	NA
OG0007840 | Bovine | RNF14	NA	NA	-1.44428
OG0007842 | Human | SPRY4	-2.4819	NA	NA
OG0007842 | Bovine | SPRY4	NA	NA	1.7897
OG0007844 | Human | ARHGAP26	2.53482	NA	NA
OG0007844 | Bovine | ARHGAP26	NA	NA	2.68266
OG0007846 | Human | YIPF5	-1.01969	NA	NA
OG0007846 | Bovine | YIPF5	NA	NA	-1.64798
OG0007851 | Human | PLAC8L1	1.27191	NA	NA
OG0007851 | Bovine | PLAC8L1	NA	NA	5.42472
OG0007870 | Human | SH3TC2	-1.37394	NA	NA
OG0007870 | Bovine | SH3TC2	NA	NA	1.06672
OG0007873 | Human | PCYOX1L	1.0055	NA	NA
OG0007873 | Bovine | PCYOX1L	NA	NA	1.66558
OG0007899 | Human | SPARC	-1.34919	NA	NA
OG0007899 | Bovine | SPARC	NA	NA	-2.97758
OG0007922 | Human | LSM11	-1.29662	NA	NA
OG0007922 | Bovine | LSM11	NA	NA	-1.45019
OG0007924 | Human | RNF145	-1.33275	NA	NA
OG0007924 | Bovine | RNF145	NA	NA	1.45645
OG0007952 | Human | FGF18	7.2869	NA	NA
OG0007952 | Bovine | FGF18	NA	NA	1.18898
OG0007961 | Human | ERGIC1	-1.27748	NA	NA
OG0007961 | Bovine | ERGIC1	NA	NA	-1.19053
OG0007962 | Human | ATP6V0E1	1.39192	NA	NA
OG0007962 | Bovine | ATP6V0E1	NA	NA	1.49125
OG0007965 | Human | NKX2-5	7.19062	NA	NA
OG0007965 | Bovine | NKX2-5	NA	NA	1.906
OG0007983 | Human | GPRIN1	-2.62888	NA	NA
OG0007983 | Bovine | GPRIN1	NA	NA	-2.84147
OG0007989 | Human | FGFR4	2.86497	NA	NA
OG0007989 | Bovine | FGFR4	NA	NA	2.71557
OG0007994 | Human | LMAN2	1.60347	NA	NA
OG0007994 | Bovine | LMAN2	NA	NA	-1.28123
OG0008009 | Human | ZNF879	-1.23353	NA	NA
OG0008009 | Bovine | ZNF879	NA	NA	-2.22726
OG0008021 | Human | ZFP62	-2.57917	NA	NA
OG0008021 | Bovine | ZFP62	NA	NA	-2.76604
OG0008026 | Human | IRF4	10.245	NA	NA
OG0008026 | Bovine | IRF4	NA	NA	8.21219
OG0008037 | Human | BPHL	1.01529	NA	NA
OG0008037 | Bovine | BPHL	NA	NA	-1.44028
OG0008051 | Human | SSR1	-1.34916	NA	NA
OG0008051 | Bovine | SSR1	NA	NA	-1.44059
OG0008058 | Human | BLOC1S5	-1.24539	NA	NA
OG0008058 | Bovine | BLOC1S5	NA	NA	-2.39449
OG0008068 | Human | NEDD9	-1.26853	NA	NA
OG0008068 | Bovine | NEDD9	NA	NA	-1.46708
OG0008073 | Human | PHACTR1	1.01219	NA	NA
OG0008073 | Bovine | PHACTR1	NA	NA	1.36006
OG0008083 | Human | MYLIP	2.72398	NA	NA
OG0008083 | Bovine | MYLIP	NA	NA	3.61026
OG0008092 | Human | TPMT	-1.33386	NA	NA
OG0008092 | Bovine | TPMT	NA	NA	2.11567
OG0008107 | Human | TDP2	1.07219	NA	NA
OG0008107 | Bovine | TDP2	NA	NA	2.07316
OG0008125 | Human | ZNF184	-1.65746	NA	NA
OG0008125 | Bovine | ZNF184	NA	NA	1.38058
OG0008134 | Human | ZNF311	-1.99378	NA	NA
OG0008134 | Bovine | ZNF311	NA	NA	-1.37154
OG0008153 | Human | C6orf136	-1.23197	NA	NA
OG0008153 | Bovine | C23H6orf136	NA	NA	-1.60244
OG0008167 | Human | TCF19	-2.77063	NA	NA
OG0008167 | Bovine | TCF19	NA	NA	-3.25704
OG0008169 | Human | NFKBIL1	-1.51036	NA	NA
OG0008169 | Bovine | NFKBIL1	NA	NA	-1.4544
OG0008170 | Human | LTA	6.0941	NA	NA
OG0008170 | Bovine | LTA	NA	NA	5.19462
OG0008177 | Human | C6orf47	-2.63091	NA	NA
OG0008177 | Bovine | C23H6orf47	NA	NA	-2.35368
OG0008213 | Human | TAP1	1.20786	NA	NA
OG0008213 | Bovine | TAP1	NA	NA	1.47139
OG0008214 | Human | PSMB9	1.70291	NA	NA
OG0008214 | Bovine | PSMB9	NA	NA	-1.09226
OG0008217 | Human | BRD2	2.71593	NA	NA
OG0008217 | Bovine | BRD2	NA	NA	1.35427
OG0008218 | Human | COL11A2	1.18397	NA	NA
OG0008218 | Bovine | COL11A2	NA	NA	2.19235
OG0008225 | Human | PFDN6	-1.42983	NA	NA
OG0008225 | Bovine | PFDN6	NA	NA	-1.92001
OG0008243 | Human | SPDEF	3.16839	NA	NA
OG0008243 | Bovine | SPDEF	NA	NA	3.24403
OG0008265 | Human | BNIP5	5.99025	NA	NA
OG0008265 | Bovine | BNIP5	NA	NA	2.7738
OG0008267 | Human | KCTD20	-1.91865	NA	NA
OG0008267 | Bovine | KCTD20	NA	NA	1.95055
OG0008272 | Human | MTCH1	1.09827	NA	NA
OG0008272 | Bovine | MTCH1	NA	NA	1.71333
OG0008274 | Human | PIM1	-1.90375	NA	NA
OG0008274 | Bovine | PIM1	NA	NA	-2.67939
OG0008289 | Human | UNC5CL	3.8567	NA	NA
OG0008289 | Bovine | UNC5CL	NA	NA	1.35458
OG0008305 | Human | USP49	2.6671	NA	NA
OG0008305 | Bovine | USP49	NA	NA	2.2514
OG0008315 | Human | UBR2	1.5067	NA	NA
OG0008315 | Bovine | UBR2	NA	NA	1.80879
OG0008317 | Human | TBCC	-1.03534	NA	NA
OG0008317 | Bovine | TBCC	NA	NA	-1.38394
OG0008322 | Human | PEX6	1.47506	NA	NA
OG0008322 | Bovine | PEX6	NA	NA	1.07176
OG0008340 | Human | POLH	1.74251	NA	NA
OG0008340 | Bovine | POLH	NA	NA	1.12449
OG0008344 | Equine | VEGFA	NA	1.09629	NA
OG0008344 | Bovine | VEGFA	NA	NA	3.05528
OG0008360 | Human | SLC25A27	-2.20812	NA	NA
OG0008360 | Bovine | SLC25A27	NA	NA	-1.25014
OG0008409 | Human | RAB23	-1.37377	NA	NA
OG0008409 | Bovine | RAB23	NA	NA	-1.31986
OG0008451 | Human | RWDD2A	-2.28317	NA	NA
OG0008451 | Bovine | RWDD2A	NA	NA	-2.74439
OG0008456 | Human | CEP162	1.04258	NA	NA
OG0008456 | Bovine | CEP162	NA	NA	1.34198
OG0008464 | Human | SMIM8	-1.22602	NA	NA
OG0008464 | Bovine | SMIM8	NA	NA	-2.0715
OG0008472 | Human | CNR1	6.80574	NA	NA
OG0008472 | Bovine | CNR1	NA	NA	-1.22796
OG0008484 | Human | BACH2	3.0404	NA	NA
OG0008484 | Bovine | BACH2	NA	NA	2.81026
OG0008489 | Human | GPR63	2.42924	NA	NA
OG0008489 | Bovine | GPR63	NA	NA	5.05996
OG0008497 | Human | USP45	-1.41688	NA	NA
OG0008497 | Bovine | USP45	NA	NA	1.38651
OG0008542 | Human | SLC16A10	3.27419	NA	NA
OG0008542 | Bovine | SLC16A10	NA	NA	4.19141
OG0008553 | Human | COL10A1	-1.61293	NA	NA
OG0008553 | Bovine | COL10A1	NA	NA	8.06048
OG0008575 | Human | ASF1A	-1.21658	NA	NA
OG0008575 | Bovine | ASF1A	NA	NA	-2.93147
OG0008580 | Human | HSF2	-1.09381	NA	NA
OG0008580 | Bovine | HSF2	NA	NA	1.08514
OG0008612 | Human | ENPP1	1.05628	NA	NA
OG0008612 | Bovine | ENPP1	NA	NA	4.08991
OG0008613 | Human | CCN2	-2.3035	NA	NA
OG0008613 | Bovine | CCN2	NA	NA	-1.64871
OG0008614 | Human | STX7	-1.2595	NA	NA
OG0008614 | Bovine | STX7	NA	NA	-1.74574
OG0008617 | Human | SLC18B1	1.31896	NA	NA
OG0008617 | Bovine | SLC18B1	NA	NA	1.42694
OG0008643 | Human | CCDC28A	-1.00811	NA	NA
OG0008643 | Bovine | CCDC28A	NA	NA	-3.53875
OG0008649 | Human | CITED2	-2.23701	NA	NA
OG0008649 | Bovine | CITED2	NA	NA	2.06833
OG0008674 | Human | ZC3H12D	6.50219	NA	NA
OG0008674 | Bovine | ZC3H12D	NA	NA	1.84719
OG0008722 | Human | PNLDC1	2.84585	NA	NA
OG0008722 | Bovine | PNLDC1	NA	NA	3.35513
OG0008734 | Human | PRR18	6.64694	NA	NA
OG0008734 | Bovine | PRR18	NA	NA	-1.50015
OG0008747 | Human | THBS2	-1.76843	NA	NA
OG0008747 | Bovine | THBS2	NA	NA	-1.34595
OG0008753 | Human | DLL1	8.788	NA	NA
OG0008753 | Bovine | DLL1	NA	NA	1.64259
OG0008756 | Human | TBP	-1.75175	NA	NA
OG0008756 | Bovine | TBP	NA	NA	-1.38728
OG0008774 | Human | PSMG3	-1.51986	NA	NA
OG0008774 | Bovine | PSMG3	NA	NA	-1.15312
OG0008814 | Human | MIOS	-2.39679	NA	NA
OG0008814 | Bovine | MIOS	NA	NA	-1.36253
OG0008816 | Human | UMAD1	-1.83736	NA	NA
OG0008816 | Bovine | UMAD1	NA	NA	-1.38818
OG0008835 | Human | TSPAN13	-1.74042	NA	NA
OG0008835 | Bovine | TSPAN13	NA	NA	-1.44422
OG0008850 | Human | HYCC1	-1.44945	NA	NA
OG0008850 | Bovine | HYCC1	NA	NA	1.01451
OG0008856 | Human | CCDC126	-1.21993	NA	NA
OG0008856 | Bovine | CCDC126	NA	NA	-2.04996
OG0008872 | Human | HOXA5	3.44816	NA	NA
OG0008872 | Bovine | HOXA5	NA	NA	1.30873
OG0008890 | Human | FKBP14	-1.27926	NA	NA
OG0008890 | Bovine | FKBP14	NA	NA	-2.6862
OG0008927 | Human | YAE1	-1.94503	NA	NA
OG0008927 | Bovine | YAE1	NA	NA	-1.14542
OG0008928 | Human | RALA	-1.11168	NA	NA
OG0008928 | Bovine | RALA	NA	NA	-1.3784
OG0008932 | Human | INHBA	-2.14712	NA	NA
OG0008932 | Bovine | INHBA	NA	NA	3.20376
OG0008949 | Human | NPC1L1	8.67049	NA	NA
OG0008949 | Bovine | NPC1L1	NA	NA	4.32016
OG0008968 | Human | FIGNL1	-2.36759	NA	NA
OG0008968 | Bovine | FIGNL1	NA	NA	-2.90054
OG0009005 | Human | ELN	1.51332	NA	NA
OG0009005 | Bovine | ELN	NA	NA	6.89542
OG0009013 | Human | NCF1	8.08819	NA	NA
OG0009013 | Bovine | NCF1	NA	NA	8.04641
OG0009035 | Human | SEMA3C	-1.27069	NA	NA
OG0009035 | Bovine | SEMA3C	NA	NA	-2.58952
OG0009036 | Human | HGF	1.11912	NA	NA
OG0009036 | Bovine | HGF	NA	NA	-1.9288
OG0009054 | Human | STEAP2	-1.14787	NA	NA
OG0009054 | Bovine | STEAP2	NA	NA	-1.41192
OG0009060 | Human | MTERF1	-1.15112	NA	NA
OG0009060 | Bovine | MTERF1	NA	NA	-1.90497
OG0009064 | Human | KRIT1	-1.13535	NA	NA
OG0009064 | Bovine | KRIT1	NA	NA	1.27931
OG0009093 | Human | NPTX2	7.29391	NA	NA
OG0009093 | Bovine | NPTX2	NA	NA	8.68845
OG0009104 | Human | ZNF655	-1.63993	NA	NA
OG0009104 | Bovine | ZNF655	NA	NA	-1.53993
OG0009110 | Human | ZNF3	-1.07922	NA	NA
OG0009110 | Bovine | ZNF3	NA	NA	1.10549
OG0009126 | Human | NYAP1	1.27075	NA	NA
OG0009126 | Bovine | NYAP1	NA	NA	-2.26437
OG0009134 | Human | GIGYF1	-1.07865	NA	NA
OG0009134 | Bovine | GIGYF1	NA	NA	-1.55883
OG0009141 | Human | SRRT	2.26877	NA	NA
OG0009141 | Bovine | SRRT	NA	NA	1.51038
OG0009143 | Human | ACHE	1.73975	NA	NA
OG0009143 | Bovine | ACHE	NA	NA	4.4992
OG0009146 | Human | VGF	1.41492	NA	NA
OG0009146 | Bovine | VGF	NA	NA	-2.66717
OG0009150 | Human | CLDN15	1.7981	NA	NA
OG0009150 | Bovine | CLDN15	NA	NA	1.44267
OG0009178 | Human | CCDC71L	-1.80646	NA	NA
OG0009178 | Bovine | CCDC71L	NA	NA	-2.84388
OG0009195 | Human | IFRD1	1.14	NA	NA
OG0009195 | Bovine | IFRD1	NA	NA	3.4872
OG0009196 | Human | LSMEM1	6.79315	NA	NA
OG0009196 | Equine | LSMEM1	NA	2.1141	NA
OG0009196 | Bovine | LSMEM1	NA	NA	4.82859
OG0009197 | Human | TMEM168	-1.20326	NA	NA
OG0009197 | Bovine | TMEM168	NA	NA	-1.39261
OG0009204 | Human | TES	-1.03079	NA	NA
OG0009204 | Bovine | TES	NA	NA	-1.28239
OG0009211 | Human | CTTNBP2	2.30751	NA	NA
OG0009211 | Bovine | CTTNBP2	NA	NA	1.14959
OG0009231 | Human | GCC1	-1.47995	NA	NA
OG0009231 | Bovine | GCC1	NA	NA	-1.41691
OG0009239 | Human | HILPDA	-1.48156	NA	NA
OG0009239 | Bovine | HILPDA	NA	NA	1.26712
OG0009240 | Human | GARIN1A	1.47632	NA	NA
OG0009240 | Bovine | GARIN1A	NA	NA	2.31212
OG0009258 | Human | MEST	3.01814	NA	NA
OG0009258 | Bovine | MEST	NA	NA	4.52612
OG0009262 | Human | PODXL	-1.59398	NA	NA
OG0009262 | Bovine | PODXL	NA	NA	-1.05622
OG0009268 | Human | AGBL3	2.17847	NA	NA
OG0009268 | Bovine | AGBL3	NA	NA	1.07572
OG0009270 | Human | CYREN	-1.62801	NA	NA
OG0009270 | Bovine | CYREN	NA	NA	-1.94645
OG0009272 | Human | CNOT4	1.23817	NA	NA
OG0009272 | Bovine | CNOT4	NA	NA	1.34519
OG0009280 | Human | DGKI	-1.05061	NA	NA
OG0009280 | Bovine | DGKI	NA	NA	2.09425
OG0009291 | Human | UBN2	1.41494	NA	NA
OG0009291 | Bovine | UBN2	NA	NA	1.91098
OG0009297 | Human | PARP12	2.54912	NA	NA
OG0009297 | Bovine | PARP12	NA	NA	1.56858
OG0009366 | Human | CHPF2	-3.26307	NA	NA
OG0009366 | Bovine | CHPF2	NA	NA	-2.93102
OG0009375 | Human | XRCC2	-1.50762	NA	NA
OG0009375 | Bovine | XRCC2	NA	NA	-2.38255
OG0009396 | Human | CLN8	-1.43943	NA	NA
OG0009396 | Bovine | CLN8	NA	NA	-1.46275
OG0009397 | Human | ARHGEF10	1.03813	NA	NA
OG0009397 | Bovine | ARHGEF10	NA	NA	-1.40585
OG0009418 | Human | NEIL2	-1.35427	NA	NA
OG0009418 | Bovine | NEIL2	NA	NA	-1.16291
OG0009425 | Human | DLC1	-2.13672	NA	NA
OG0009425 | Bovine | DLC1	NA	NA	-1.90843
OG0009431 | Human | MICU3	1.13288	NA	NA
OG0009431 | Bovine | MICU3	NA	NA	-1.08268
OG0009452 | Human | DMTN	1.43225	NA	NA
OG0009452 | Bovine | DMTN	NA	NA	-3.71206
OG0009468 | Human | EGR3	-1.85952	NA	NA
OG0009468 | Equine | EGR3	NA	2.25842	NA
OG0009468 | Bovine | EGR3	NA	NA	5.03388
OG0009474 | Human | NKX3-1	-1.1392	NA	NA
OG0009474 | Bovine | NKX3-1	NA	NA	4.94689
OG0009476 | Human | STC1	-1.91415	NA	NA
OG0009476 | Bovine | STC1	NA	NA	9.33172
OG0009479 | Human | NEFM	3.33603	NA	NA
OG0009479 | Bovine | NEFM	NA	NA	12.3766
OG0009481 | Human | GNRH1	1.35996	NA	NA
OG0009481 | Bovine | GNRH1	NA	NA	2.02426
OG0009499 | Human | EXTL3	-1.6087	NA	NA
OG0009499 | Bovine | EXTL3	NA	NA	-2.719
OG0009501 | Human | HMBOX1	1.01587	NA	NA
OG0009501 | Bovine | HMBOX1	NA	NA	1.07094
OG0009519 | Human | RNF122	2.9999	NA	NA
OG0009519 | Bovine | RNF122	NA	NA	2.74914
OG0009538 | Human | PLEKHA2	-1.21287	NA	NA
OG0009538 | Bovine | PLEKHA2	NA	NA	-1.33326
OG0009558 | Human | SLC20A2	-1.11495	NA	NA
OG0009558 | Bovine | SLC20A2	NA	NA	1.3991
OG0009567 | Human | HGSNAT	-1.37313	NA	NA
OG0009567 | Bovine | HGSNAT	NA	NA	-1.47006
OG0009574 | Human | SNAI2	-3.35102	NA	NA
OG0009574 | Bovine | SNAI2	NA	NA	7.75121
OG0009587 | Human | TMEM68	-1.12452	NA	NA
OG0009587 | Bovine | TMEM68	NA	NA	-1.03286
OG0009591 | Human | PLAG1	-1.25345	NA	NA
OG0009591 | Bovine | PLAG1	NA	NA	-3.13837
OG0009603 | Human | CHD7	1.37789	NA	NA
OG0009603 | Bovine | CHD7	NA	NA	1.23969
OG0009609 | Human | YTHDF3	-1.09167	NA	NA
OG0009609 | Bovine | YTHDF3	NA	NA	1.26064
OG0009614 | Human | PDE7A	-1.18578	NA	NA
OG0009614 | Bovine | PDE7A	NA	NA	1.79002
OG0009618 | Human | RRS1	-1.88969	NA	NA
OG0009618 | Bovine | RRS1	NA	NA	-1.58201
OG0009653 | Human | PEX2	-1.32799	NA	NA
OG0009653 | Bovine | PEX2	NA	NA	-2.93438
OG0009654 | Human | PKIA	-1.98569	NA	NA
OG0009654 | Bovine | PKIA	NA	NA	-1.15425
OG0009655 | Human | ZC2HC1A	-1.07616	NA	NA
OG0009655 | Bovine | ZC2HC1A	NA	NA	-1.84197
OG0009659 | Human | ZBTB10	-1.06011	NA	NA
OG0009659 | Bovine | ZBTB10	NA	NA	1.63938
OG0009688 | Human | TRIQK	-1.42541	NA	NA
OG0009688 | Bovine | TRIQK	NA	NA	-3.71284
OG0009689 | Human | RBM12B	-1.28622	NA	NA
OG0009689 | Bovine | RBM12B	NA	NA	-1.5428
OG0009691 | Human | PDP1	-1.9222	NA	NA
OG0009691 | Bovine | PDP1	NA	NA	-1.75789
OG0009698 | Human | CCNE2	-1.88175	NA	NA
OG0009698 | Bovine | CCNE2	NA	NA	4.40673
OG0009707 | Human | SDC2	-1.45872	NA	NA
OG0009707 | Bovine | SDC2	NA	NA	-1.02164
OG0009710 | Human | MATN2	-1.00271	NA	NA
OG0009710 | Bovine | MATN2	NA	NA	-1.20245
OG0009731 | Human | FZD6	-1.46454	NA	NA
OG0009731 | Bovine | FZD6	NA	NA	-1.25785
OG0009744 | Human | EMC2	-1.14598	NA	NA
OG0009744 | Bovine | EMC2	NA	NA	-1.72743
OG0009750 | Human | SYBU	-1.29697	NA	NA
OG0009750 | Bovine | SYBU	NA	NA	-1.02223
OG0009754 | Human | UTP23	-1.5351	NA	NA
OG0009754 | Bovine | UTP23	NA	NA	-1.30653
OG0009759 | Human | SAMD12	-1.05437	NA	NA
OG0009759 | Bovine | SAMD12	NA	NA	-1.36286
OG0009786 | Human | RNF139	-1.26312	NA	NA
OG0009786 | Bovine | RNF139	NA	NA	-1.63607
OG0009790 | Human | ZNF572	-2.19219	NA	NA
OG0009790 | Bovine | ZNF572	NA	NA	-1.61246
OG0009791 | Human | SQLE	-1.9619	NA	NA
OG0009791 | Bovine | SQLE	NA	NA	-2.11863
OG0009794 | Human | TRIB1	-1.17346	NA	NA
OG0009794 | Bovine | TRIB1	NA	NA	-2.6177
OG0009795 | Human | LRATD2	2.03581	NA	NA
OG0009795 | Bovine | LRATD2	NA	NA	-1.71817
OG0009796 | Human | MYC	-2.47675	NA	NA
OG0009796 | Bovine | MYC	NA	NA	-1.83082
OG0009808 | Human | NDRG1	1.01692	NA	NA
OG0009808 | Bovine | NDRG1	NA	NA	1.30542
OG0009809 | Human | ZFAT	1.22099	NA	NA
OG0009809 | Bovine | ZFAT	NA	NA	-1.04883
OG0009813 | Human | KCNK9	3.33896	NA	NA
OG0009813 | Equine | KCNK9	NA	-1.10493	NA
OG0009815 | Human | CHRAC1	-1.18623	NA	NA
OG0009815 | Bovine | CHRAC1	NA	NA	-1.98778
OG0009818 | Human | SLC45A4	-1.36948	NA	NA
OG0009818 | Bovine | SLC45A4	NA	NA	-1.08699
OG0009820 | Human | PTP4A3	-1.32772	NA	NA
OG0009820 | Bovine | PTP4A3	NA	NA	1.85331
OG0009824 | Human | ARC	8.45029	NA	NA
OG0009824 | Equine | ARC	NA	3.86583	NA
OG0009824 | Bovine | ARC	NA	NA	9.3032
OG0009825 | Human | JRK	-1.04044	NA	NA
OG0009825 | Bovine | JRK	NA	NA	-2.09268
OG0009837 | Human | MAFA	10.5275	NA	NA
OG0009837 | Equine | MAFA	NA	4.91722	NA
OG0009837 | Bovine | MAFA	NA	NA	9.06394
OG0009840 | Human | MROH6	3.70305	NA	NA
OG0009840 | Equine | MROH6	NA	7.09783	NA
OG0009849 | Human | FAM83H	-1.06559	NA	NA
OG0009849 | Bovine | FAM83H	NA	NA	-2.40418
OG0009868 | Human | DGAT1	1.97746	NA	NA
OG0009868 | Bovine | DGAT1	NA	NA	1.68226
OG0009869 | Human | SCRT1	7.42612	NA	NA
OG0009869 | Bovine | SCRT1	NA	NA	6.17265
OG0009902 | Human | RFX3	1.09262	NA	NA
OG0009902 | Bovine | RFX3	NA	NA	1.91691
OG0009925 | Human | LURAP1L	-2.09609	NA	NA
OG0009925 | Bovine | LURAP1L	NA	NA	-1.23328
OG0009930 | Human | TTC39B	1.76948	NA	NA
OG0009930 | Bovine | TTC39B	NA	NA	1.67817
OG0009941 | Human | ACER2	1.82061	NA	NA
OG0009941 | Bovine | ACER2	NA	NA	4.22171
OG0009953 | Human | TEK	-1.26977	NA	NA
OG0009953 | Bovine | TEK	NA	NA	1.23686
OG0009960 | Human | RIGI	2.97311	NA	NA
OG0009960 | Bovine | RIGI	NA	NA	2.35981
OG0009971 | Human | AQP3	3.0166	NA	NA
OG0009971 | Bovine | AQP3	NA	NA	7.57434
OG0009973 | Human | UBAP2	1.02452	NA	NA
OG0009973 | Bovine | UBAP2	NA	NA	1.95921
OG0009984 | Human | RPP25L	-1.55741	NA	NA
OG0009984 | Bovine | RPP25L	NA	NA	-1.63094
OG0009994 | Human | DNAJB5	-1.63443	NA	NA
OG0009994 | Bovine | DNAJB5	NA	NA	-3.20616
OG0010013 | Human | HINT2	1.54139	NA	NA
OG0010013 | Bovine | HINT2	NA	NA	-1.45181
OG0010038 | Human | TJP2	-1.74337	NA	NA
OG0010038 | Bovine | TJP2	NA	NA	2.15406
OG0010039 | Human | ENTREP1	3.82369	NA	NA
OG0010039 | Bovine | ENTREP1	NA	NA	1.08961
OG0010044 | Human | KLF9	-1.63728	NA	NA
OG0010044 | Bovine | KLF9	NA	NA	2.2826
OG0010048 | Human | ZFAND5	-1.63212	NA	NA
OG0010048 | Bovine | ZFAND5	NA	NA	1.00776
OG0010056 | Human | PCSK5	1.04425	NA	NA
OG0010056 | Bovine | PCSK5	NA	NA	1.17065
OG0010065 | Human | IDNK	1.08576	NA	NA
OG0010065 | Bovine | IDNK	NA	NA	-1.58206
OG0010081 | Human | SEMA4D	3.16063	NA	NA
OG0010081 | Bovine | SEMA4D	NA	NA	-2.31839
OG0010082 | Human | GADD45G	4.79326	NA	NA
OG0010082 | Bovine | GADD45G	NA	NA	8.34691
OG0010086 | Human | NFIL3	-2.06447	NA	NA
OG0010086 | Bovine | NFIL3	NA	NA	-1.78041
OG0010121 | Human | TRMO	-1.06606	NA	NA
OG0010121 | Bovine | TRMO	NA	NA	-2.28909
OG0010124 | Human | TRIM14	1.41332	NA	NA
OG0010124 | Bovine | TRIM14	NA	NA	-2.04273
OG0010133 | Equine | NR4A3	NA	1.72738	NA
OG0010133 | Bovine | NR4A3	NA	NA	9.54133
OG0010140 | Human | MRPL50	-1.22719	NA	NA
OG0010140 | Bovine | MRPL50	NA	NA	-2.16538
OG0010149 | Human | FKTN	-1.49653	NA	NA
OG0010149 | Bovine | FKTN	NA	NA	-1.23368
OG0010152 | Human | ZNF462	1.2398	NA	NA
OG0010152 | Bovine | ZNF462	NA	NA	2.14767
OG0010155 | Human | ACTL7B	9.02323	NA	NA
OG0010155 | Bovine | ACTL7B	NA	NA	5.73691
OG0010189 | Human | WDR31	-1.37842	NA	NA
OG0010189 | Bovine | WDR31	NA	NA	-1.11641
OG0010191 | Human | HDHD3	-1.14687	NA	NA
OG0010191 | Bovine | HDHD3	NA	NA	-1.72549
OG0010194 | Human | C9orf43	-1.12212	NA	NA
OG0010194 | Bovine | C8H9orf43	NA	NA	-1.31101
OG0010195 | Human | RGS3	-1.74337	NA	NA
OG0010195 | Bovine | RGS3	NA	NA	-2.20952
OG0010196 | Human | ZNF618	1.28213	NA	NA
OG0010196 | Bovine | ZNF618	NA	NA	-1.52228
OG0010199 | Human | COL27A1	1.02725	NA	NA
OG0010199 | Bovine | COL27A1	NA	NA	1.42711
OG0010210 | Human | TRIM32	-2.63483	NA	NA
OG0010210 | Bovine | TRIM32	NA	NA	-1.73032
OG0010211 | Human | TLR4	-1.95052	NA	NA
OG0010211 | Bovine | TLR4	NA	NA	-1.12085
OG0010213 | Human | CDK5RAP2	1.48898	NA	NA
OG0010213 | Bovine | CDK5RAP2	NA	NA	-1.25508
OG0010216 | Human | B3GALT9	-1.30022	NA	NA
OG0010216 | Bovine | B3GALT9	NA	NA	-1.70375
OG0010219 | Human | TRAF1	-1.09445	NA	NA
OG0010219 | Bovine | TRAF1	NA	NA	-3.18513
OG0010221 | Human | RAB14	-1.25342	NA	NA
OG0010221 | Bovine | RAB14	NA	NA	-1.6329
OG0010227 | Human | LHX6	1.95113	NA	NA
OG0010227 | Bovine | LHX6	NA	NA	1.85447
OG0010234 | Human | ZBTB6	-1.72026	NA	NA
OG0010234 | Bovine | ZBTB6	NA	NA	-1.61824
OG0010244 | Human | NR6A1	1.61294	NA	NA
OG0010244 | Bovine | NR6A1	NA	NA	1.16077
OG0010252 | Human | HSPA5	-1.0024	NA	NA
OG0010252 | Bovine | HSPA5	NA	NA	-3.03261
OG0010261 | Human | GARNL3	1.92615	NA	NA
OG0010261 | Bovine | GARNL3	NA	NA	1.17516
OG0010264 | Human | RPL12	1.55751	NA	NA
OG0010264 | Bovine | LOC783641	NA	NA	2.59
OG0010280 | Human | NAIF1	-1.49595	NA	NA
OG0010280 | Bovine | NAIF1	NA	NA	-1.46756
OG0010281 | Human | SLC25A25	1.04441	NA	NA
OG0010281 | Bovine | SLC25A25	NA	NA	1.18209
OG0010282 | Human | PTGES2	1.01815	NA	NA
OG0010282 | Bovine | PTGES2	NA	NA	1.78445
OG0010284 | Human | BBLN	1.02228	NA	NA
OG0010284 | Bovine | BBLN	NA	NA	2.03924
OG0010299 | Human | LRRC8A	-1.09016	NA	NA
OG0010299 | Bovine | LRRC8A	NA	NA	-1.5217
OG0010305 | Human | IER5L	-1.33902	NA	NA
OG0010305 | Bovine | IER5L	NA	NA	2.80584
OG0010317 | Human | NCS1	-1.16498	NA	NA
OG0010317 | Bovine | NCS1	NA	NA	-1.66381
OG0010327 | Human | NUP214	1.13732	NA	NA
OG0010327 | Bovine | NUP214	NA	NA	-1.08662
OG0010353 | Human | SURF2	1.36276	NA	NA
OG0010353 | Bovine | SURF2	NA	NA	1.20676
OG0010369 | Human | PPP1R26	-1.0377	NA	NA
OG0010369 | Bovine | PPP1R26	NA	NA	-2.21187
OG0010375 | Human | NACC2	-1.43591	NA	NA
OG0010375 | Bovine | NACC2	NA	NA	-1.42546
OG0010382 | Human | SNAPC4	2.18178	NA	NA
OG0010382 | Bovine | SNAPC4	NA	NA	-1.05923
OG0010402 | Human | PTGDS	1.53049	NA	NA
OG0010402 | Bovine | PTGDS	NA	NA	9.52561
OG0010427 | Human | NRARP	6.37959	NA	NA
OG0010427 | Bovine | NRARP	NA	NA	7.55478
OG0010434 | Human | ZMYND19	-1.5187	NA	NA
OG0010434 | Bovine | ZMYND19	NA	NA	1.43286
OG0010443 | Human | KLF6	-1.78487	NA	NA
OG0010443 | Bovine | KLF6	NA	NA	-3.62875
OG0010452 | Human | RBM17	-1.17339	NA	NA
OG0010452 | Bovine | RBM17	NA	NA	1.06026
OG0010460 | Human | GATA3	1.69625	NA	NA
OG0010460 | Bovine | GATA3	NA	NA	2.04823
OG0010462 | Human | PROSER2	-1.59077	NA	NA
OG0010462 | Bovine | PROSER2	NA	NA	-2.20991
OG0010476 | Human | HSPA14	1.18925	NA	NA
OG0010476 | Bovine | HSPA14	NA	NA	1.32418
OG0010478 | Human | DCLRE1C	1.11432	NA	NA
OG0010478 | Bovine | DCLRE1C	NA	NA	3.18271
OG0010481 | Human | ACBD7	1.42308	NA	NA
OG0010481 | Bovine | ACBD7	NA	NA	2.58344
OG0010482 | Human | RPP38	-1.28741	NA	NA
OG0010482 | Bovine | RPP38	NA	NA	-1.04533
OG0010486 | Human | PTER	-1.63671	NA	NA
OG0010486 | Bovine | PTER	NA	NA	-2.82004
OG0010495 | Human | TMEM236	4.34143	NA	NA
OG0010495 | Equine | TMEM236	NA	1.87681	NA
OG0010504 | Human | MLLT10	1.06179	NA	NA
OG0010504 | Bovine | MLLT10	NA	NA	1.42492
OG0010505 | Human | DNAJC1	1.08604	NA	NA
OG0010505 | Bovine | DNAJC1	NA	NA	2.09081
OG0010530 | Human | JCAD	-1.60947	NA	NA
OG0010530 | Bovine | JCAD	NA	NA	-3.44857
OG0010532 | Human | MAP3K8	2.39291	NA	NA
OG0010532 | Bovine | MAP3K8	NA	NA	5.78355
OG0010538 | Human | ITGB1	-1.01748	NA	NA
OG0010538 | Bovine | ITGB1	NA	NA	-3.10403
OG0010540 | Human | PARD3	1.457	NA	NA
OG0010540 | Bovine | PARD3	NA	NA	1.62825
OG0010542 | Human | CREM	-1.14492	NA	NA
OG0010542 | Bovine | CREM	NA	NA	2.90723
OG0010547 | Human | RASGEF1A	1.66463	NA	NA
OG0010547 | Bovine | RASGEF1A	NA	NA	4.46337
OG0010550 | Human | ZNF32	-2.35441	NA	NA
OG0010550 | Bovine | ZNF32	NA	NA	-1.61218
OG0010555 | Human | ZNF22	-2.44335	NA	NA
OG0010555 | Bovine | ZNF22	NA	NA	-3.37103
OG0010584 | Human | CSTF2T	-1.38251	NA	NA
OG0010584 | Bovine | CSTF2T	NA	NA	-3.31507
OG0010603 | Human | ZNF365	-1.5282	NA	NA
OG0010603 | Bovine | ZNF365	NA	NA	2.70395
OG0010605 | Human | EGR2	-2.41713	NA	NA
OG0010605 | Bovine | EGR2	NA	NA	5.41947
OG0010621 | Human | TET1	2.22017	NA	NA
OG0010621 | Bovine | TET1	NA	NA	2.82451
OG0010652 | Human | SPOCK2	8.41224	NA	NA
OG0010652 | Bovine | SPOCK2	NA	NA	2.16379
OG0010659 | Human | OIT3	7.93277	NA	NA
OG0010659 | Bovine | OIT3	NA	NA	6.78636
OG0010689 | Human | POLR3A	1.27319	NA	NA
OG0010689 | Bovine | POLR3A	NA	NA	1.70958
OG0010691 | Human | PPIF	1.60803	NA	NA
OG0010691 | Bovine | PPIF	NA	NA	1.84747
OG0010726 | Human | CH25H	3.61241	NA	NA
OG0010726 | Bovine | CH25H	NA	NA	2.91602
OG0010729 | Human | IFIT3	4.56224	NA	NA
OG0010729 | Equine | IFIT3	NA	2.36543	NA
OG0010733 | Human | ANKRD1	-2.82764	NA	NA
OG0010733 | Bovine | ANKRD1	NA	NA	-4.10305
OG0010735 | Human | PPP1R3C	-2.23593	NA	NA
OG0010735 | Bovine | PPP1R3C	NA	NA	1.41272
OG0010738 | Human | CPEB3	4.10354	NA	NA
OG0010738 | Bovine | CPEB3	NA	NA	2.78931
OG0010743 | Human | CYP26A1	5.21457	NA	NA
OG0010743 | Bovine | CYP26A1	NA	NA	4.06062
OG0010748 | Human | SLC35G1	-1.18568	NA	NA
OG0010748 | Bovine | SLC35G1	NA	NA	-1.71694
OG0010754 | Human | SORBS1	1.44471	NA	NA
OG0010754 | Bovine | SORBS1	NA	NA	4.79416
OG0010792 | Human | ENTPD7	-1.32516	NA	NA
OG0010792 | Bovine | ENTPD7	NA	NA	1.31297
OG0010794 | Human | CUTC	-1.32436	NA	NA
OG0010794 | Bovine | CUTC	NA	NA	-2.22371
OG0010809 | Human | TWNK	-1.06758	NA	NA
OG0010809 | Bovine | TWNK	NA	NA	1.08027
OG0010819 | Human | FGF8	5.60406	NA	NA
OG0010819 | Bovine | FGF8	NA	NA	9.85128
OG0010823 | Human | HPS6	-1.20031	NA	NA
OG0010823 | Bovine | HPS6	NA	NA	-2.5634
OG0010832 | Human | SUFU	1.68456	NA	NA
OG0010832 | Bovine | SUFU	NA	NA	1.3892
OG0010858 | Human | ADD3	-1.16326	NA	NA
OG0010858 | Bovine | ADD3	NA	NA	2.55837
OG0010861 | Human | DUSP5	-1.15791	NA	NA
OG0010861 | Bovine | DUSP5	NA	NA	2.07343
OG0010872 | Human | TCF7L2	1.08316	NA	NA
OG0010872 | Bovine | TCF7L2	NA	NA	1.31773
OG0010876 | Human | PLEKHS1	6.19208	NA	NA
OG0010876 | Bovine | PLEKHS1	NA	NA	2.71521
OG0010885 | Human | FHIP2A	-1.28304	NA	NA
OG0010885 | Bovine | FHIP2A	NA	NA	1.51688
OG0010919 | Human | PSTK	-1.58997	NA	NA
[truncated: 1,200 more rows]
